# Supplementary material for: Bayesian network models identify co-operative GPCR:G protein interactions that contribute to G protein coupling
Source: bioRxiv. 2023 Oct 12:2023.10.09.561618. Preprint. [Version 1] doi: 10.1101/2023.10.09.561618 (PMC10592737; doi:10.1101/2023.10.09.561618)
Supplement: Supplement 3 [file media-3.csv]

8x48_G.H5.22	8x51_G.H5.24	8x47_G.H5.23	8x48_G.H5.21	7x56_G.H5.24	3x54_G.H5.16	5x69_G.H5.26	5x61_G.H5.25	34x52_G.S3.01	5x65_G.H5.20	5x68_G.H5.17	8x47_G.H5.22	5x69_G.H5.25	5x68_G.H5.16	7x56_G.H5.23	34x51_G.S1.02	6x32_G.H5.24	5x61_G.H5.20	34x50_G.H5.19	5x68_G.H5.20	4x38_G.HN.52	34x53_G.H5.19	3x53_G.H5.19	34x50_G.H5.12	34x51_G.S3.01	34x51_G.H5.15	3x54_G.H5.20	3x50_G.H5.23	5x72_G.H5.26	5x72_G.h4s6.11	8x49_G.H5.22	5x68_G.H5.26	8x48_G.H5.24	3x53_G.H5.23	6x29_G.H5.26	34x51_G.H5.11	34x54_G.hns1.02	6x36_G.H5.25	34x51_G.H5.08	34x50_G.H5.15	5x68_G.H5.13	3x54_G.H5.19	6x37_G.H5.25	34x52_G.s2s3.01	6x29_G.h4s6.09	34x52_G.s2s3.02	6x33_G.H5.25	5x72_G.h4s6.09	34x55_G.HN.52	5x72_G.h4s6.03
1	1	1	1	1	1	1	1	1	1	1	1	1	1	1	1	1	1	1	1	1	1	1	1	1	1	1	1	0	0	0	0	0	0	0	0	0	0	0	0	0	0	0	0	0	0	0	0	0	0
1	1	0	1	0	1	1	0	0	0	1	1	1	1	1	1	1	0	0	1	0	1	1	1	1	1	1	1	1	1	1	1	1	1	1	1	0	0	0	0	0	0	0	0	0	0	0	0	0	0
1	1	1	1	0	1	1	0	0	0	1	1	1	1	0	1	1	0	0	0	0	1	1	1	0	1	1	1	0	0	0	0	1	1	1	1	1	1	1	0	0	0	0	0	0	0	0	0	0	0
1	1	0	1	0	1	1	1	1	1	1	0	1	1	0	1	1	0	1	0	1	1	1	1	1	0	1	1	0	0	0	0	1	1	1	0	1	0	1	1	1	1	1	1	1	1	1	1	0	0
1	1	0	0	0	1	1	0	1	1	1	1	1	1	0	1	1	1	0	0	0	1	1	0	1	0	1	1	0	0	0	0	1	1	1	0	0	1	1	1	1	1	0	0	1	1	0	0	1	1
1	1	0	1	0	1	1	0	1	0	1	0	1	1	0	1	1	0	1	1	1	1	1	1	1	1	1	1	0	0	0	0	1	1	1	1	0	0	1	1	1	0	0	0	1	1	1	0	1	1
1	1	0	1	0	0	1	0	0	0	1	0	1	1	0	1	1	0	1	1	1	1	1	0	1	1	1	1	0	0	0	0	1	1	1	1	1	1	0	1	1	1	0	0	1	0	1	0	1	1
1	1	0	1	0	1	0	0	0	0	1	1	1	1	1	1	1	0	1	0	1	1	1	1	1	1	1	1	0	0	0	0	1	1	1	0	1	1	1	1	0	0	0	1	0	1	1	0	1	0
1	1	0	1	1	1	1	0	0	0	1	1	1	1	0	1	1	0	0	1	1	1	1	0	1	1	1	1	0	0	0	0	1	1	1	0	1	0	1	1	1	0	0	0	0	1	0	0	1	0
1	1	0	1	0	1	0	1	1	1	1	1	1	1	1	1	1	0	1	1	1	1	1	0	1	0	1	1	0	0	0	0	1	1	1	1	0	0	0	1	1	1	0	0	0	1	0	1	1	0
1	1	0	1	1	1	0	0	1	0	1	1	0	1	0	1	1	0	0	0	0	1	1	1	1	0	0	1	0	0	0	0	1	1	1	0	1	1	1	1	1	0	1	1	1	1	0	0	1	1
1	1	0	0	0	1	1	0	1	0	1	1	0	1	0	1	1	0	1	1	0	1	1	1	0	1	1	1	0	0	0	0	1	0	1	0	0	0	1	1	0	0	1	0	1	0	0	1	1	1
1	1	0	0	1	1	1	0	1	0	1	1	0	1	0	1	1	0	0	1	0	1	1	1	1	0	1	1	0	0	0	0	1	0	1	0	1	1	1	1	1	0	1	0	1	0	1	1	0	0
1	1	0	1	1	1	1	0	0	0	1	1	0	1	0	1	1	0	0	0	0	1	1	1	1	1	0	1	0	0	0	0	1	1	1	1	1	1	0	1	0	1	0	0	0	1	1	0	0	0
1	1	0	1	0	1	1	0	1	0	1	1	1	1	0	1	1	0	0	1	1	1	1	1	0	0	1	1	0	0	1	0	1	1	1	0	0	0	1	1	1	0	0	1	0	1	0	1	0	0
1	1	0	1	0	1	1	0	1	0	1	1	0	1	0	1	1	1	0	1	1	1	1	1	0	0	1	1	0	0	0	0	1	0	1	1	1	0	1	0	1	0	0	0	0	1	0	0	0	1
1	1	0	0	0	1	0	1	1	0	1	1	1	1	1	1	1	0	0	1	0	1	1	1	1	1	1	1	0	0	1	0	1	1	1	0	1	1	1	1	1	1	0	0	0	0	1	0	1	0
1	1	0	1	0	0	1	0	1	0	1	1	1	1	0	0	1	0	0	1	1	1	1	0	1	1	0	1	0	0	0	0	1	0	1	0	1	0	1	1	1	1	0	0	0	1	1	0	1	1
1	1	0	1	1	1	0	1	1	1	1	1	1	1	0	1	1	1	0	0	1	1	1	0	1	1	1	1	0	0	1	0	1	1	1	1	1	0	1	1	1	0	0	0	0	0	1	0	0	1
1	1	0	1	0	1	1	1	0	1	1	1	1	1	0	0	0	0	0	0	1	1	1	0	0	1	0	1	0	0	1	0	1	1	1	0	1	1	0	1	1	1	1	0	0	1	1	0	0	1
1	1	0	1	0	1	0	0	1	0	1	1	0	1	0	1	1	0	1	1	0	1	1	1	0	1	1	1	0	0	0	0	1	1	1	1	1	0	1	0	0	0	1	0	0	1	1	0	1	1
1	0	0	1	0	1	1	1	0	1	1	1	0	1	0	1	1	1	0	1	1	1	1	1	1	0	1	1	0	0	0	0	1	1	1	0	1	0	0	1	1	1	1	0	0	0	1	0	1	1
1	0	0	1	1	1	0	0	1	0	1	1	0	1	0	1	1	0	0	1	1	1	1	0	1	1	0	1	0	0	1	0	1	1	1	1	1	1	1	0	1	0	1	1	0	1	0	0	1	1
1	0	0	1	1	1	0	0	1	0	1	1	0	1	0	1	1	0	1	0	0	1	1	1	0	1	0	1	0	0	1	0	1	1	1	0	1	1	0	1	1	0	0	0	0	1	0	0	0	0
1	0	0	1	0	1	1	0	1	1	1	0	0	1	0	1	1	0	0	0	1	1	1	0	1	1	1	1	0	0	0	0	1	1	1	1	1	0	1	0	1	0	0	0	0	1	1	0	0	1
1	0	0	1	0	1	0	1	1	0	1	1	1	1	0	1	1	1	1	0	0	1	1	0	0	1	0	1	0	0	0	0	1	1	1	1	1	0	1	1	1	1	0	0	0	1	0	0	0	1
1	0	0	1	1	1	1	1	0	0	1	0	1	1	0	1	1	0	0	1	1	1	1	1	0	0	1	1	0	0	0	0	1	1	1	1	1	0	1	0	1	0	0	0	0	0	0	0	0	1
1	0	0	1	1	1	0	1	1	0	1	0	0	1	0	1	0	0	1	1	0	1	1	0	0	1	1	1	0	0	0	0	1	0	1	0	0	1	1	1	1	1	1	1	0	1	0	0	0	1
1	0	0	1	0	1	0	0	1	0	1	1	0	1	1	1	0	0	0	1	0	1	1	1	1	1	1	1	0	0	0	0	1	1	1	0	1	1	1	1	1	1	1	0	0	1	0	0	0	1
1	0	0	1	0	1	1	1	0	0	1	0	1	1	0	1	1	0	0	1	0	1	1	0	1	1	1	1	0	0	0	0	1	1	1	0	1	0	0	0	1	1	1	1	0	1	0	0	0	1
1	0	0	1	1	1	0	1	0	0	1	1	0	1	0	0	1	0	0	1	0	1	1	0	1	1	1	1	0	0	0	0	1	1	1	0	0	0	1	0	1	0	1	1	0	1	0	0	0	1
1	0	0	0	1	1	1	0	0	0	1	1	1	1	0	1	1	0	0	1	0	1	1	1	1	1	1	1	0	0	0	0	1	1	1	1	1	0	1	1	1	0	1	0	0	1	0	0	0	0
1	0	0	1	1	1	1	0	1	0	1	1	1	1	0	1	1	0	0	1	0	1	1	1	1	1	0	1	0	0	0	0	1	1	1	0	1	0	1	1	1	1	1	1	0	1	1	0	0	1
1	0	0	1	1	1	1	0	1	1	1	0	1	1	0	1	0	0	0	1	0	1	1	1	1	1	0	1	0	0	0	0	1	1	1	0	1	0	1	1	1	1	1	1	0	1	0	0	0	0
1	0	0	1	1	1	1	0	1	0	1	1	0	1	0	1	1	0	1	0	0	1	1	0	0	1	1	1	0	0	0	0	1	1	1	1	1	1	1	1	1	0	0	1	0	1	0	0	0	1
1	0	0	1	1	1	0	1	0	1	1	1	1	1	0	1	1	0	0	1	0	1	0	1	0	1	1	1	0	0	0	0	1	1	1	0	1	0	0	1	1	1	1	0	1	0	1	0	0	0
1	0	0	1	1	1	1	0	0	0	1	1	0	1	0	1	0	0	1	1	0	1	1	1	0	1	1	1	0	0	0	0	1	1	1	1	1	1	1	1	1	1	0	0	0	1	1	0	0	1
1	0	0	1	1	1	1	0	1	0	1	1	0	1	1	1	1	0	1	1	0	1	1	1	1	1	0	1	0	0	0	0	1	1	1	1	1	0	1	0	1	1	0	0	0	1	1	0	0	1
1	0	0	1	0	0	0	0	1	1	1	1	1	1	0	0	0	0	0	0	0	1	1	1	1	1	1	1	0	0	0	0	1	1	1	1	1	0	1	1	1	0	0	0	0	0	0	0	0	1
1	0	0	1	1	1	1	0	1	0	1	1	1	1	0	1	1	0	1	1	0	1	1	1	0	0	1	1	0	0	0	0	1	1	1	1	1	0	0	1	1	0	0	1	0	1	0	0	0	1
1	0	0	1	1	1	0	0	1	0	1	1	0	1	0	0	0	0	0	1	0	1	0	0	0	1	1	1	0	0	1	0	1	1	1	1	1	0	1	1	1	0	1	0	0	0	0	0	1	1
1	0	0	1	1	0	0	1	1	0	1	1	0	1	0	1	1	0	1	1	0	1	1	0	1	0	1	1	0	0	0	0	1	1	1	0	1	0	0	1	1	0	1	1	0	1	0	0	1	1
1	0	0	1	1	1	1	0	1	1	1	1	1	1	0	1	1	0	0	1	0	1	1	1	0	1	1	1	0	0	0	0	1	1	1	1	1	0	1	0	1	1	0	0	0	0	1	0	1	1
1	0	0	1	1	1	1	0	0	0	1	1	0	1	1	1	1	0	1	1	0	1	1	1	1	1	1	1	0	0	1	0	1	1	1	1	1	1	0	0	1	1	0	0	0	1	1	0	1	1
1	0	0	1	1	1	0	0	1	0	1	1	0	1	0	0	1	0	0	1	0	1	1	0	0	1	1	1	0	0	0	0	1	1	1	0	1	0	1	1	1	0	1	0	0	1	1	0	0	1
1	0	0	1	1	1	1	0	0	0	1	1	1	1	0	0	0	0	0	1	0	1	0	0	1	1	0	1	0	0	1	0	1	1	1	0	1	1	0	0	1	0	0	0	0	1	0	0	1	1
1	0	0	1	0	1	0	0	1	0	1	1	1	1	0	0	0	0	0	1	0	1	1	1	0	1	1	1	0	0	1	0	1	0	1	1	1	0	1	0	1	1	0	1	0	0	1	0	0	0
1	0	0	1	1	1	0	0	0	1	1	1	0	1	0	1	0	1	0	1	0	1	1	1	1	0	1	1	0	0	0	0	1	1	1	1	0	1	1	0	1	0	0	0	0	1	0	0	0	1
1	0	0	1	1	1	1	0	1	0	1	1	0	1	0	1	0	0	1	0	0	1	1	1	0	0	1	1	0	0	0	0	1	1	0	1	0	0	1	0	1	1	0	1	0	1	0	0	0	1
1	0	0	1	1	1	1	0	0	0	1	1	0	1	1	1	0	0	0	1	0	1	1	1	1	1	0	1	0	0	0	0	1	1	1	0	1	0	1	1	1	1	1	0	0	1	1	0	1	1
1	0	0	1	1	1	1	1	0	0	1	0	1	1	0	1	0	0	0	1	0	1	1	1	1	1	1	1	0	0	0	0	1	1	1	1	1	1	1	1	1	0	0	0	0	1	0	0	0	1
1	0	0	1	1	1	1	0	1	0	1	0	1	1	0	1	0	0	0	1	0	1	1	1	1	1	0	1	0	0	0	0	1	1	1	1	1	1	1	1	1	0	0	1	0	0	0	0	0	1
1	0	0	1	1	0	1	1	1	1	1	1	0	1	1	1	0	0	1	1	0	1	1	0	0	1	0	1	0	0	0	0	1	1	1	1	1	1	0	1	1	0	1	1	0	0	0	0	0	0
1	0	0	1	1	0	1	1	0	0	1	0	1	1	0	1	0	0	0	1	0	1	1	0	1	1	0	1	0	0	0	1	1	1	1	1	1	1	0	1	0	1	0	1	0	1	1	0	0	1
1	0	0	1	1	1	1	0	1	0	1	1	1	0	0	1	0	0	0	1	0	1	1	1	1	1	1	1	0	0	0	0	1	1	1	1	1	1	1	1	1	1	1	1	0	1	0	0	0	1
1	0	0	1	0	1	0	0	1	0	1	1	1	1	0	1	0	0	0	1	0	1	1	1	0	1	1	1	0	0	0	0	1	1	1	1	1	0	1	0	1	0	0	0	0	1	1	0	1	1
1	0	0	1	1	1	0	1	0	0	1	0	1	1	1	1	0	0	1	1	0	0	1	1	1	1	0	1	0	0	0	0	1	1	1	1	0	1	0	1	1	1	1	1	0	0	1	0	1	1
1	0	0	1	1	1	0	0	0	1	1	1	1	1	0	1	0	0	0	1	0	1	1	1	0	1	1	1	0	0	1	0	1	1	1	1	1	1	0	1	0	0	1	0	0	1	0	0	0	1
1	0	0	1	0	1	1	0	1	0	1	1	0	1	0	1	0	0	0	1	0	1	1	1	1	0	1	1	0	0	1	0	1	1	1	1	1	1	1	1	1	0	1	0	0	0	0	0	0	1
1	0	0	1	0	1	1	1	0	0	0	1	0	1	0	0	0	0	0	0	0	1	1	0	0	1	1	1	0	0	1	0	1	1	1	0	1	1	1	1	1	0	1	0	0	1	0	0	0	1
1	0	0	1	1	1	0	0	0	1	1	1	0	1	0	1	0	0	1	0	0	1	1	0	1	0	1	1	0	0	1	0	0	1	1	0	1	1	1	0	1	0	1	0	0	0	0	0	0	1
1	0	0	1	1	1	1	0	0	1	1	1	1	1	1	1	0	0	0	1	0	1	1	1	0	0	0	1	0	0	1	0	0	1	0	1	1	1	1	0	1	1	1	1	0	0	0	0	0	0
1	0	0	1	1	1	0	1	1	0	1	1	0	1	1	0	0	0	0	1	0	1	1	1	1	1	0	1	0	0	1	0	0	1	1	1	0	1	1	0	1	1	1	1	0	0	0	0	0	1
1	0	0	1	1	1	1	0	1	0	1	1	0	1	0	0	0	0	0	0	0	0	1	1	0	0	1	1	0	0	1	0	0	1	0	1	1	1	1	0	1	0	0	0	0	1	1	0	0	1
1	0	0	1	0	1	0	1	0	0	0	1	0	1	1	1	0	0	1	1	0	1	1	1	1	1	1	1	0	0	1	0	0	1	1	0	1	1	1	1	1	0	0	0	0	0	1	0	0	1
1	0	1	1	0	1	1	0	0	1	1	1	1	1	1	0	0	0	0	1	0	1	1	0	1	1	0	1	0	0	1	0	0	0	1	1	0	1	1	0	1	1	1	0	0	1	0	0	0	1
1	0	0	1	1	1	1	1	0	1	1	1	0	1	0	0	0	1	0	1	0	0	1	1	1	1	1	1	0	0	1	0	0	0	1	0	0	0	1	1	0	0	1	1	0	0	0	0	0	1
1	1	0	1	0	0	0	0	1	0	1	1	0	0	0	1	0	0	0	1	0	1	1	0	1	0	1	1	0	0	1	0	0	0	1	1	0	0	1	0	1	0	1	1	0	1	1	0	0	0
1	1	0	1	1	1	0	0	1	0	1	0	0	1	1	1	0	0	0	1	0	0	1	1	0	1	1	1	0	0	1	1	0	1	1	1	0	1	0	1	1	0	1	1	0	1	1	0	0	1
1	1	0	1	1	1	1	0	1	0	1	1	0	1	1	0	0	0	0	0	0	1	1	1	1	1	1	1	0	0	1	0	0	0	1	1	0	1	1	1	1	0	1	1	0	1	0	0	0	1
1	1	0	1	1	1	1	1	1	0	1	1	1	0	0	1	0	0	0	1	0	1	1	1	0	0	1	1	0	0	1	0	0	1	1	1	0	0	1	0	1	0	0	0	0	0	0	0	0	1
1	0	0	0	1	1	1	1	0	0	1	1	1	1	0	0	0	0	0	1	0	1	1	1	0	1	0	1	0	0	1	0	0	1	1	1	0	0	1	1	1	0	1	0	0	0	1	0	0	1
1	0	0	1	1	1	0	1	0	0	1	1	1	1	0	0	0	0	1	0	0	1	1	1	0	1	0	1	0	0	1	0	0	1	1	1	0	1	0	0	1	0	0	0	0	0	0	0	0	1
1	0	0	1	1	1	1	0	1	1	1	1	0	1	0	0	0	0	1	0	0	1	1	1	1	1	1	1	0	0	1	0	0	1	1	1	0	1	1	1	1	0	0	1	0	0	1	0	0	1
1	0	0	0	0	1	0	1	1	1	1	1	1	1	0	1	0	0	0	0	0	1	1	1	1	0	1	1	0	0	0	0	0	1	1	0	0	1	1	0	1	1	0	0	0	1	1	0	0	1
1	0	0	1	1	1	1	0	0	0	1	1	0	0	0	0	0	0	0	1	0	1	1	1	0	0	0	1	0	0	1	0	0	1	1	1	0	1	1	1	1	0	0	0	0	0	1	0	0	0
1	0	0	0	0	1	1	1	1	1	1	1	1	1	0	0	0	0	1	0	0	1	1	1	0	1	1	1	0	0	1	0	0	1	1	1	0	1	0	1	1	1	0	1	0	1	1	0	0	0
1	0	0	1	1	1	1	1	0	1	1	0	1	1	0	0	0	0	0	0	0	1	1	1	1	1	1	1	0	0	1	1	0	1	0	1	0	1	0	1	1	1	1	0	0	1	1	1	0	0
1	0	0	0	0	1	1	1	0	1	1	1	0	1	0	0	0	0	1	1	0	1	1	1	0	1	1	1	0	0	1	1	0	1	1	1	0	0	1	1	1	1	1	1	1	1	1	0	0	0
1	0	0	0	1	1	0	1	1	0	1	1	0	1	0	1	0	0	1	1	0	1	1	1	0	1	1	1	0	0	1	1	0	1	0	1	0	0	0	0	1	1	1	0	0	0	1	0	0	1
1	0	0	0	0	1	0	1	0	1	1	1	1	1	0	1	0	0	1	1	0	1	1	1	0	0	1	1	0	0	1	0	0	1	0	1	0	1	1	1	1	0	1	0	0	1	0	0	0	1
1	0	0	0	1	1	1	1	1	0	1	0	0	1	0	0	0	0	1	1	0	1	1	1	0	1	1	1	0	0	1	0	0	1	1	1	0	0	1	0	1	1	1	0	0	0	0	0	0	0
1	0	0	0	0	1	1	1	1	0	1	1	1	1	0	1	0	0	1	1	0	1	1	1	0	1	1	1	0	0	1	0	0	1	0	0	0	1	1	1	1	1	1	0	0	0	1	0	0	1
1	0	0	0	1	1	0	0	0	0	1	1	1	1	0	0	0	0	0	1	0	1	0	1	1	0	1	1	0	0	1	0	0	1	1	1	0	1	1	0	1	0	1	0	0	0	1	0	0	1
0	0	0	0	0	1	1	1	1	0	1	0	0	1	0	0	0	0	1	1	0	1	1	0	0	1	0	1	0	0	1	1	0	1	1	1	0	0	1	0	1	1	1	0	0	0	0	0	0	0
0	0	0	0	1	1	0	1	1	1	1	0	0	1	0	1	0	0	0	1	0	1	1	1	1	1	1	1	0	0	0	0	0	1	0	1	0	1	0	0	0	0	1	1	0	0	1	0	0	0
0	0	0	0	0	1	1	1	1	0	1	0	0	0	0	1	0	0	1	0	0	1	1	0	0	1	1	1	0	0	1	1	0	1	0	1	0	0	1	1	0	0	0	1	0	0	1	0	0	0
0	0	0	0	0	1	1	1	1	0	1	0	1	1	0	1	0	0	1	1	0	0	1	0	0	1	1	1	0	0	0	0	0	1	0	1	0	0	0	1	1	1	0	0	0	0	1	0	0	1
0	0	0	0	0	1	0	0	0	1	1	0	0	1	0	0	0	0	0	1	0	1	1	1	1	1	1	1	0	0	0	1	0	0	1	1	0	1	0	0	1	0	0	0	0	1	0	0	0	0
0	0	0	0	0	1	1	0	1	0	1	0	0	1	0	0	0	0	1	0	0	1	1	0	1	1	0	1	0	0	0	1	0	1	1	1	0	0	1	0	1	0	0	0	0	1	1	0	0	1
0	0	0	0	1	1	0	1	0	0	1	0	1	1	0	0	0	0	1	1	0	1	1	0	1	1	1	1	0	0	0	0	0	1	1	1	0	0	0	1	1	0	1	0	0	1	1	0	0	1
0	0	0	0	0	1	0	1	0	1	1	0	0	1	0	1	0	0	1	1	0	1	1	0	1	1	1	1	0	0	1	1	0	1	0	1	0	1	1	1	1	1	1	0	0	1	1	0	0	0
0	0	0	1	1	1	0	1	0	1	1	0	0	1	0	1	0	0	1	1	0	1	1	1	1	1	0	1	0	0	1	0	0	1	0	1	1	1	1	1	1	0	0	0	0	1	1	0	0	1
1	0	0	0	1	1	0	1	0	1	1	0	0	1	0	0	0	0	1	1	0	1	1	0	1	0	1	1	0	0	1	0	0	1	0	1	1	1	0	1	1	0	0	0	0	0	1	0	0	1
0	0	0	0	0	1	1	1	0	0	1	0	0	1	0	1	0	0	1	1	0	1	1	1	1	1	1	1	0	0	1	0	0	1	0	1	1	1	0	1	1	1	1	0	0	0	1	0	0	1
1	0	0	0	0	1	1	1	0	0	1	0	0	0	0	1	0	0	1	0	0	1	1	1	1	1	1	1	0	0	0	0	1	1	0	1	1	0	1	1	0	0	1	0	0	0	0	0	0	0
0	0	0	0	0	1	0	1	1	1	1	0	0	0	0	1	0	0	0	1	0	1	1	1	1	1	1	1	0	0	0	0	1	1	0	1	1	1	1	1	1	0	1	0	0	1	0	0	0	0
1	0	0	1	0	1	1	1	0	1	1	0	0	1	0	1	0	0	1	1	0	1	1	1	1	1	1	1	0	0	0	1	1	1	1	1	1	1	1	0	1	1	1	0	0	0	1	0	0	1
1	0	0	1	0	1	1	1	1	0	1	0	1	1	0	1	0	0	1	1	0	1	1	1	1	1	0	1	0	0	0	0	1	1	1	1	0	0	0	1	1	1	0	0	0	0	1	0	0	0
1	0	0	1	0	1	0	1	1	0	1	0	0	1	0	1	0	0	1	1	0	1	1	0	1	0	1	1	0	0	1	0	1	1	1	1	1	1	1	1	1	0	0	0	0	0	0	0	0	1
1	0	0	1	0	1	0	0	1	0	1	1	0	1	0	1	0	0	0	1	0	1	1	1	1	1	0	1	0	0	1	0	0	1	0	1	1	0	0	1	1	1	1	0	0	1	0	0	0	0
1	0	0	1	1	1	0	1	0	1	1	1	0	1	1	1	0	0	1	1	0	1	1	1	1	1	1	1	0	0	0	1	0	1	0	1	0	0	0	1	1	0	1	0	0	1	0	0	0	0
1	0	0	1	0	1	0	1	0	0	1	1	0	1	0	0	0	0	0	1	0	1	1	1	1	1	1	1	0	0	1	0	1	0	1	1	0	1	1	1	1	0	1	0	0	1	0	0	0	0
1	0	0	1	0	1	0	1	1	0	1	1	0	1	0	1	0	1	1	1	0	1	1	1	1	1	1	1	0	0	1	1	1	0	1	1	1	1	0	1	0	1	0	0	0	0	1	0	0	1
1	0	0	1	0	1	0	1	1	0	1	1	0	1	0	1	0	0	0	1	0	1	1	1	1	1	1	1	0	0	1	1	1	0	1	1	0	1	1	0	1	1	1	1	0	0	0	0	0	1
1	0	0	0	0	1	0	0	1	0	1	1	0	1	1	0	0	1	1	1	0	1	1	1	1	1	1	1	0	0	1	0	0	0	1	0	0	1	0	1	1	0	0	1	0	1	0	0	0	0
1	0	0	1	0	1	1	0	1	1	1	1	1	1	0	1	0	0	0	0	0	1	1	0	0	0	1	1	0	0	1	0	0	0	1	1	0	1	1	0	1	1	0	0	0	1	0	0	0	1
1	0	1	1	0	1	1	0	0	0	1	1	0	1	0	0	0	0	1	0	0	1	1	1	0	0	1	1	0	0	1	0	1	0	1	1	0	1	1	0	1	0	0	0	0	0	0	1	0	0
1	0	0	1	1	1	0	0	1	1	1	1	0	1	0	1	0	0	1	0	0	1	1	1	1	1	1	1	0	0	1	0	0	1	1	1	0	1	0	0	1	1	0	0	0	1	1	0	0	0
1	0	0	0	1	1	1	0	0	1	1	1	0	1	0	0	0	0	1	0	0	1	1	1	1	1	1	1	0	0	1	0	0	1	1	0	0	0	1	1	1	1	1	0	0	1	0	0	0	0
1	0	1	0	0	1	0	1	0	0	1	1	1	1	1	1	0	0	0	1	0	1	1	0	1	1	0	1	0	0	1	0	0	0	1	1	0	1	1	1	1	1	1	0	0	0	1	0	0	1
1	0	0	1	1	1	1	1	1	1	1	1	1	1	1	1	0	0	0	1	0	1	1	1	1	1	0	1	0	0	1	0	0	1	1	1	0	0	1	1	1	0	0	0	0	1	0	0	0	1
1	0	0	1	0	1	0	1	1	0	1	1	0	1	1	0	0	0	1	1	0	1	1	1	1	1	1	1	0	0	1	0	1	1	1	1	1	0	1	1	1	1	1	0	0	0	0	0	0	1
1	0	0	1	0	1	1	0	0	1	1	1	1	1	0	1	0	0	0	0	0	1	1	1	1	1	1	1	0	0	1	0	1	1	1	1	0	1	1	0	1	1	0	0	0	0	0	0	0	1
1	0	0	1	0	1	0	0	0	0	1	1	1	1	1	0	0	0	0	1	0	1	1	1	1	1	1	1	0	0	1	0	1	1	1	1	1	1	1	1	1	0	1	0	0	1	0	0	0	0
1	0	0	0	0	1	1	0	0	0	1	1	1	1	1	0	0	0	1	1	0	1	1	1	1	1	1	1	0	0	1	0	0	1	1	0	0	0	0	1	1	0	1	1	0	0	0	0	0	1
1	0	0	1	0	1	1	0	1	0	1	1	1	1	1	1	0	0	0	1	0	1	1	1	0	1	1	1	0	0	1	1	0	1	1	1	0	1	0	1	1	1	1	1	0	0	1	0	0	1
1	0	0	0	1	1	0	0	1	0	1	1	0	1	0	1	0	0	0	1	0	1	1	1	1	1	1	1	0	0	1	1	1	0	0	1	1	0	1	0	1	0	1	0	0	0	0	0	0	0
1	0	0	0	1	1	1	0	0	0	1	1	0	1	1	1	0	0	1	1	0	1	1	1	0	1	1	1	0	0	1	0	0	1	0	0	0	1	1	1	1	1	1	0	0	0	0	0	0	0
1	0	0	1	1	1	0	0	1	0	1	1	0	1	1	1	0	0	1	0	0	0	1	0	1	1	1	1	0	0	1	0	0	0	0	1	0	0	1	0	1	0	0	1	0	0	0	0	0	1
1	0	0	1	0	1	1	1	1	0	1	1	1	1	0	0	0	0	1	1	0	1	1	0	1	1	0	1	0	0	1	0	1	1	1	1	1	0	1	0	1	1	1	0	0	1	0	0	0	0
1	0	0	1	0	1	0	0	1	0	1	1	0	1	1	0	0	0	1	0	0	1	1	1	1	1	1	1	0	0	1	0	1	1	1	1	0	0	0	0	1	0	0	0	0	0	0	0	0	1
1	0	0	1	1	1	1	0	1	0	1	1	0	1	1	0	0	0	1	1	0	1	1	0	1	1	1	1	0	0	1	0	0	1	0	1	0	1	0	0	1	0	0	0	0	0	0	0	0	1
1	0	0	1	0	1	0	1	0	1	1	1	1	1	0	1	0	0	1	1	0	1	1	0	1	1	1	1	0	0	1	0	1	1	0	0	0	1	1	1	1	0	0	0	0	1	0	0	0	1
1	0	0	1	0	1	1	1	0	1	1	0	0	1	0	1	0	0	0	1	0	1	1	1	0	0	0	1	0	0	1	0	1	1	0	1	0	0	1	1	1	1	1	1	0	1	0	0	0	1
1	0	0	1	0	1	1	1	0	0	1	1	0	1	0	1	0	0	1	1	0	1	1	1	0	1	1	1	0	0	1	1	1	0	1	1	0	0	1	1	1	1	1	0	0	1	1	0	0	0
1	0	0	1	0	1	0	1	0	0	1	1	0	1	1	1	0	0	0	1	0	1	1	1	0	1	1	1	0	0	1	0	1	1	1	0	0	1	0	1	1	0	1	0	0	1	0	0	0	1
1	0	0	0	0	1	1	0	0	0	1	1	1	1	1	0	0	0	0	1	0	1	1	1	0	1	1	1	0	0	1	0	1	1	1	1	0	0	1	1	1	1	1	0	0	0	0	0	0	1
1	0	0	1	0	1	0	0	0	0	1	1	1	1	0	1	0	0	1	0	0	1	1	1	1	1	1	1	0	0	1	0	1	1	0	0	0	1	0	1	1	1	0	0	0	1	0	0	0	0
1	0	0	1	1	1	1	1	0	1	1	1	0	1	1	1	0	1	0	0	0	1	1	1	1	1	1	1	0	0	1	0	0	1	1	1	0	1	0	1	1	1	1	0	0	1	1	0	0	1
1	0	0	1	0	1	1	1	0	1	1	0	0	1	0	0	0	1	1	1	0	0	1	1	1	1	1	1	0	0	0	1	1	1	1	1	0	1	1	1	1	0	0	0	0	0	1	1	0	1
1	0	0	1	1	1	1	0	0	0	1	0	0	1	0	1	0	0	1	0	0	1	1	1	0	0	1	1	0	0	0	0	1	1	1	0	0	1	1	1	1	0	0	0	0	0	0	0	0	0
1	0	0	1	0	1	1	1	0	1	1	1	1	1	1	0	0	0	0	1	0	1	1	1	0	0	1	1	0	0	1	1	1	0	1	0	0	1	1	1	1	1	1	0	0	0	0	0	0	1
1	0	0	1	0	1	0	1	0	1	1	1	1	0	0	0	0	0	0	1	0	1	1	0	0	0	1	1	0	0	1	0	1	1	0	0	0	1	1	1	1	0	1	0	0	0	0	0	0	1
1	0	1	1	0	0	0	1	1	0	1	1	1	1	0	0	0	0	0	0	0	1	1	1	0	1	1	1	0	0	1	0	1	0	1	1	0	1	1	1	1	1	0	0	0	0	1	0	0	1
1	0	0	0	0	1	0	0	0	0	1	1	1	1	1	1	0	1	1	0	0	1	1	1	1	0	1	1	0	0	1	1	1	1	1	0	0	1	0	1	1	1	0	0	0	0	1	0	0	1
1	0	0	1	1	1	1	1	0	0	1	1	1	1	0	0	0	1	1	0	0	1	1	0	1	1	1	1	0	0	1	0	1	1	1	0	0	0	0	0	1	1	1	0	0	0	0	0	0	1
1	0	0	1	1	1	1	0	0	0	1	1	1	1	1	1	0	0	0	1	0	1	1	1	0	0	0	1	0	0	1	1	0	1	1	0	0	0	1	1	1	0	1	0	0	0	1	0	0	0
1	0	0	1	1	1	0	1	1	0	1	1	1	1	0	0	0	0	0	0	0	1	1	0	1	1	0	1	0	0	1	0	0	1	1	0	0	1	1	0	1	1	0	0	0	1	1	0	0	1
1	0	0	1	0	1	1	1	0	0	1	1	0	1	1	1	0	1	0	0	0	1	1	1	1	1	1	1	0	0	1	0	0	1	1	0	0	1	0	1	0	0	0	0	0	0	1	0	0	1
1	0	0	1	0	1	0	0	0	0	1	1	0	0	0	0	0	0	0	1	0	1	1	1	1	1	1	1	0	0	1	0	0	1	1	0	0	1	0	0	1	0	0	0	0	1	0	0	0	1
1	0	0	1	0	1	1	0	1	0	1	1	0	0	1	0	0	0	0	1	0	1	1	0	1	1	1	1	0	0	1	0	1	1	1	0	0	1	1	1	1	0	0	0	0	1	0	0	0	1
1	0	0	0	0	1	1	1	0	0	1	1	1	0	1	1	0	0	1	1	0	0	1	0	1	1	1	1	0	0	1	1	1	1	1	0	0	0	0	1	1	1	0	1	0	1	0	0	0	0
1	0	0	1	0	1	0	1	1	1	1	1	0	1	1	1	0	0	0	0	0	1	1	1	1	1	1	1	0	0	1	0	1	1	0	1	0	1	0	1	1	0	1	1	0	0	0	0	0	1
1	0	1	1	0	1	0	0	0	1	1	1	1	1	1	1	0	0	0	0	0	1	1	0	1	0	1	1	0	0	1	0	1	0	1	0	0	1	1	1	1	1	1	0	0	1	0	0	0	1
1	0	0	1	1	1	0	0	0	0	1	1	0	1	0	0	0	0	1	1	0	1	1	1	1	0	0	1	0	0	1	0	0	1	1	0	0	1	1	1	1	1	1	0	0	0	1	0	0	0
1	1	0	1	0	1	0	1	1	1	1	1	0	1	0	1	0	0	0	1	0	1	1	0	0	1	1	1	0	0	1	1	0	1	1	1	0	0	1	1	0	1	1	0	0	1	0	0	0	0
1	0	0	1	0	1	1	1	0	0	1	0	1	1	0	1	0	0	0	1	0	1	1	1	1	1	0	1	0	0	1	0	0	1	1	0	0	1	0	1	1	1	1	0	0	1	0	0	0	1
1	0	0	1	1	1	1	1	0	0	1	1	1	1	1	0	0	1	0	1	0	1	0	1	1	1	1	1	0	0	1	1	0	1	1	1	0	1	1	0	1	1	1	0	0	0	0	0	0	1
1	0	0	1	1	1	0	1	0	1	1	1	0	1	0	1	0	1	0	1	0	1	1	0	1	1	0	1	0	0	1	0	1	1	1	1	1	1	1	1	1	1	0	0	0	1	1	0	0	0
1	0	0	1	1	1	1	1	0	1	1	0	0	1	0	1	0	0	0	1	0	1	1	1	1	1	1	1	0	0	1	1	0	1	0	1	0	0	0	1	1	1	0	0	0	1	0	0	0	1
1	0	0	1	1	1	1	1	1	1	1	1	0	1	1	1	0	0	0	0	0	1	1	0	0	1	1	1	0	0	1	0	0	0	1	0	0	1	1	1	1	0	1	0	0	0	1	0	0	1
1	0	0	0	0	1	1	1	1	0	1	1	1	1	0	1	0	0	0	0	0	1	0	1	0	1	1	1	0	0	1	0	0	1	1	1	0	0	1	0	1	0	0	0	0	0	1	0	0	1
1	0	0	1	0	1	1	1	0	1	1	1	0	1	0	1	0	0	1	0	1	1	1	1	0	1	1	1	0	0	1	0	1	1	1	1	0	1	1	1	1	0	1	0	0	1	0	0	0	1
1	0	0	1	0	1	0	1	0	1	1	1	0	1	1	1	0	1	0	0	1	1	1	1	0	0	1	1	0	0	1	0	1	1	1	1	0	1	0	1	1	1	1	0	0	1	1	0	0	1
1	0	0	0	1	1	1	0	0	0	1	1	0	1	1	1	0	0	1	0	1	0	1	1	1	1	1	1	0	0	1	0	1	1	1	0	0	1	0	1	1	1	0	0	0	1	1	0	0	1
1	0	0	0	1	1	1	1	0	0	1	1	1	1	1	0	0	0	1	1	0	1	1	1	0	1	1	1	0	0	1	0	1	1	1	0	0	1	0	0	1	0	0	0	0	1	0	0	0	1
1	0	0	1	1	1	1	0	0	1	1	1	1	1	1	1	0	0	0	1	0	1	1	1	0	1	0	1	0	0	1	0	1	1	1	1	0	1	1	1	1	1	1	0	0	1	1	0	0	1
1	0	0	1	0	1	0	1	0	0	1	1	0	1	1	0	0	0	0	1	0	1	1	1	0	1	1	1	0	0	1	0	1	1	1	1	0	0	1	0	1	1	1	0	0	1	0	0	0	1
1	0	0	1	1	1	1	1	0	0	1	1	0	0	1	0	0	0	0	1	0	0	1	0	1	1	0	1	0	0	1	0	0	1	0	0	0	1	1	1	1	1	1	0	0	1	0	0	0	0
1	0	0	1	0	1	1	1	0	1	1	0	0	1	0	1	0	1	1	1	0	0	1	0	1	0	1	1	0	0	1	0	0	1	1	0	0	0	1	1	1	1	1	0	0	1	1	0	0	1
1	0	0	1	1	1	1	1	0	0	1	1	0	1	0	1	0	0	0	1	0	1	0	1	0	1	1	1	0	0	1	0	0	1	1	1	0	0	1	0	1	0	0	0	0	1	1	0	0	1
1	0	0	1	1	1	1	1	1	1	1	1	0	1	1	0	0	0	0	1	0	1	1	1	1	1	1	1	0	0	1	0	0	1	1	1	0	1	1	1	1	0	1	0	0	1	0	0	0	1
1	0	0	0	1	1	1	1	0	1	1	1	0	1	1	1	0	1	1	1	0	1	1	1	1	1	0	1	0	0	1	0	0	1	0	0	1	1	0	1	1	1	0	0	0	1	1	0	0	1
1	0	0	1	1	1	1	1	0	1	1	1	0	1	0	1	0	0	0	1	0	1	1	1	1	0	0	1	0	0	1	0	0	1	1	0	1	1	1	1	1	1	1	1	0	0	1	0	0	0
1	0	0	1	0	1	1	0	0	0	1	1	0	1	0	0	0	0	1	1	0	1	1	0	0	1	1	1	0	0	1	0	0	1	1	0	0	1	1	1	1	1	0	0	0	1	0	0	0	1
1	0	0	0	1	1	0	0	0	1	1	1	0	1	1	1	0	0	0	1	0	0	0	1	0	0	0	1	0	0	1	0	0	0	1	0	1	1	1	1	1	0	0	0	0	1	0	0	0	1
1	0	0	1	1	1	1	1	0	0	1	1	1	1	0	1	0	0	0	1	0	1	1	1	0	1	1	1	0	0	1	0	0	1	0	0	1	0	0	1	1	0	1	0	0	0	1	0	0	1
1	0	0	0	1	1	1	1	0	0	1	1	0	1	1	0	0	0	0	1	0	1	1	1	1	0	0	1	0	0	1	0	0	0	0	0	1	0	1	0	1	0	0	1	0	0	0	0	0	1
1	0	0	1	1	1	1	1	0	0	1	1	0	1	1	0	0	0	0	1	0	1	1	1	0	0	1	1	0	0	1	0	0	0	0	0	1	0	1	0	1	0	1	1	0	0	1	0	0	1
1	0	0	1	1	1	0	0	0	0	1	1	0	1	1	0	0	0	0	0	0	0	1	0	1	1	1	1	0	0	1	0	1	1	0	0	0	0	0	1	1	1	1	1	0	0	0	0	0	1
1	0	0	1	1	1	0	0	0	0	1	1	0	1	1	0	0	0	0	1	0	1	1	0	0	0	0	1	0	0	1	0	1	1	0	0	0	0	0	0	1	0	0	1	0	0	0	0	0	1
1	1	0	1	1	1	1	1	0	0	1	1	1	1	1	0	0	0	1	1	0	1	1	0	0	0	1	1	0	0	1	1	1	1	0	0	0	0	1	1	0	1	0	1	0	0	0	0	0	0
1	0	0	0	1	1	1	1	0	1	1	1	0	1	1	1	0	0	0	0	0	1	1	1	0	0	1	1	0	0	1	0	0	1	1	0	1	0	1	1	1	0	0	0	0	0	1	0	0	1
1	0	0	1	1	1	1	1	0	1	1	1	1	1	1	1	0	0	0	1	0	0	0	0	0	1	0	1	0	0	1	0	1	1	1	1	1	1	0	1	1	1	1	0	0	0	0	0	0	0
1	0	0	1	1	1	0	1	0	0	1	1	1	1	1	1	0	0	1	1	0	1	1	1	1	1	1	1	0	0	1	0	1	1	1	0	1	0	1	1	1	0	1	0	0	0	0	0	0	1
1	0	0	1	0	1	1	1	0	0	1	1	1	1	0	0	0	0	0	1	0	1	1	1	1	1	0	1	0	0	1	0	1	1	1	0	1	0	1	1	1	0	1	0	0	0	1	0	0	1
1	0	0	1	0	1	1	1	0	0	1	1	1	1	1	1	0	1	0	1	0	1	1	1	0	1	1	1	0	0	1	0	1	1	1	0	1	1	1	1	1	1	1	0	0	0	0	0	0	1
1	0	0	1	0	1	1	1	1	0	1	1	1	1	1	1	0	0	1	1	0	1	1	1	1	1	1	1	0	0	1	0	1	1	1	0	1	1	1	0	1	1	0	0	0	0	1	0	0	1
1	0	0	0	0	1	1	1	0	0	1	1	0	1	1	1	0	0	0	1	0	1	1	0	0	1	0	1	0	0	1	0	0	0	1	0	1	0	0	1	1	1	1	0	0	0	0	0	0	0
1	1	0	0	1	1	1	1	0	0	1	1	1	1	1	1	0	0	0	1	0	1	1	1	0	1	1	1	0	0	1	0	1	1	1	1	0	0	1	1	1	1	0	0	0	0	1	0	0	1
1	0	0	1	1	1	1	0	0	0	1	1	0	1	1	0	0	0	0	1	0	1	1	0	0	1	1	1	0	0	1	0	1	1	1	0	0	1	1	0	1	0	1	0	0	0	0	0	0	1
1	0	0	1	1	1	1	1	0	0	1	1	0	1	1	1	0	0	0	0	0	1	1	0	0	1	1	1	0	0	1	0	1	1	0	0	1	0	1	1	1	0	1	0	0	0	0	0	0	1
1	0	0	0	0	1	1	1	0	1	1	1	0	1	1	1	0	0	1	0	0	1	1	0	1	1	1	1	0	0	1	0	1	0	1	0	0	0	1	1	1	0	0	0	0	0	0	0	0	1
1	0	0	1	0	1	1	1	0	1	1	1	0	1	1	0	0	0	1	0	0	1	1	1	0	1	1	1	0	0	1	0	1	1	1	0	0	1	0	1	1	1	1	0	0	0	1	0	0	1
1	0	0	1	1	1	0	0	0	1	1	0	1	1	0	0	0	0	1	1	0	1	1	1	0	1	1	1	0	0	1	0	1	1	1	0	1	1	0	1	1	0	1	0	0	0	1	0	0	0
1	0	0	1	1	1	1	1	0	0	1	1	0	1	1	1	0	0	1	1	0	1	1	1	0	1	0	1	0	0	1	0	1	0	1	1	0	1	1	1	1	1	1	0	0	0	0	0	0	0
1	0	0	1	0	1	1	1	0	0	1	1	0	1	1	0	0	0	1	0	0	1	1	0	0	1	0	1	0	0	1	0	1	0	1	0	1	1	1	1	1	1	1	0	0	0	0	0	0	1
1	0	0	1	0	1	0	0	0	0	1	1	1	1	0	0	0	0	0	1	0	1	1	0	0	1	1	1	0	0	1	0	1	1	1	0	1	1	1	1	1	0	1	0	0	0	0	0	0	1
1	0	0	1	0	1	0	0	0	0	1	1	1	1	1	1	0	0	0	0	0	1	1	1	0	1	1	1	0	0	1	0	1	1	1	0	0	1	0	1	1	0	1	0	0	0	0	0	0	1
1	0	0	1	0	1	1	1	0	0	1	1	1	1	1	0	0	0	0	1	0	1	1	1	0	1	0	1	0	0	1	0	1	1	1	1	1	0	1	0	1	1	1	0	0	0	0	0	0	0
1	1	0	1	1	1	0	0	0	0	1	1	0	1	1	1	0	0	0	1	0	1	1	0	1	1	0	1	0	0	1	0	1	1	1	0	1	1	1	1	1	1	0	0	0	0	0	0	0	0
1	0	0	1	1	1	0	0	0	0	1	1	0	1	1	0	0	0	1	1	0	1	1	0	1	1	1	1	0	0	1	0	1	1	1	0	0	1	1	1	1	1	0	0	0	0	0	0	0	0
1	0	0	1	0	1	0	0	0	0	1	1	0	1	1	0	0	0	0	0	0	1	1	0	1	1	0	1	0	0	1	0	1	1	1	0	1	0	1	0	1	1	1	0	0	0	0	0	0	1
1	0	0	1	0	1	1	0	0	0	1	1	1	1	1	0	0	0	0	1	0	1	1	1	0	1	1	1	0	0	1	0	1	1	0	1	1	1	0	1	1	0	1	0	0	0	0	0	0	0
1	0	0	1	1	1	0	1	1	0	1	1	0	1	1	1	0	0	1	1	0	1	1	1	0	1	1	1	0	0	1	0	1	1	1	1	0	1	1	1	1	0	1	1	0	0	1	0	0	0
1	0	0	1	0	1	0	0	0	1	1	1	0	1	0	1	0	0	1	1	0	1	1	1	0	1	0	1	0	0	1	0	1	1	1	0	1	1	1	1	1	1	0	0	0	0	0	0	0	0
1	0	0	0	1	1	1	1	0	1	1	1	1	1	1	0	0	0	1	1	0	1	1	0	0	1	1	1	0	0	1	0	1	1	1	0	1	1	1	1	1	0	1	0	0	0	0	0	0	0
1	0	0	1	0	1	0	1	0	0	1	1	0	1	0	0	0	0	1	1	0	1	1	0	0	0	0	1	0	0	1	0	1	1	1	0	1	1	0	1	1	1	0	0	0	0	0	0	0	1
1	0	0	1	1	1	1	0	1	1	1	1	1	1	1	1	0	0	1	1	0	1	1	1	0	1	0	1	0	0	1	0	1	1	1	0	1	1	1	1	1	1	1	0	0	0	1	0	0	1
1	0	0	1	1	1	0	0	1	1	1	1	0	1	1	1	0	0	0	0	0	1	1	1	0	0	0	1	0	0	1	0	1	1	1	0	1	1	1	0	1	1	1	0	0	0	0	0	0	0
1	0	0	1	1	1	0	1	1	1	1	1	0	1	1	1	0	0	1	1	0	1	1	1	1	1	1	1	0	0	1	0	1	1	1	0	1	0	0	1	1	1	1	0	0	0	0	0	0	1
1	0	0	1	0	1	0	1	0	0	1	1	1	1	1	0	0	0	1	1	0	0	1	0	0	1	1	1	0	0	0	0	1	1	1	1	0	1	1	1	1	1	0	0	0	0	0	0	0	0
1	0	0	1	1	1	0	0	0	0	1	1	0	1	1	0	0	0	0	1	0	1	1	0	0	1	1	1	0	0	1	0	1	1	1	0	1	1	0	1	1	0	1	0	0	0	0	0	0	0
1	0	0	0	0	1	0	0	0	1	1	1	0	1	1	1	0	0	0	1	0	1	1	1	0	1	1	1	0	0	1	0	1	1	1	0	1	1	1	0	1	1	1	0	0	0	0	0	0	1
1	0	0	1	0	1	0	0	1	0	1	1	0	1	1	0	0	0	1	0	0	0	1	0	1	1	1	1	0	0	1	0	1	1	1	0	1	1	1	0	1	0	1	0	0	0	0	0	0	0
1	1	0	1	0	1	1	0	0	1	1	1	0	1	1	1	0	0	1	1	0	1	1	0	0	1	0	1	0	0	1	0	1	1	1	0	1	1	1	0	1	0	1	0	0	0	0	0	0	1
1	0	0	1	0	1	0	1	0	1	1	1	0	1	1	1	0	0	1	1	0	1	1	0	0	1	0	1	0	0	1	0	0	1	1	0	1	1	1	1	1	0	1	0	0	0	0	0	0	1
1	0	0	1	1	1	0	1	1	0	1	1	0	0	1	1	0	0	0	1	0	1	1	1	0	1	0	1	0	0	1	1	1	1	1	1	0	1	0	1	0	1	0	0	0	0	0	0	0	0
1	0	0	1	1	1	1	1	0	1	1	1	0	1	1	0	0	1	1	1	0	1	1	1	0	1	1	1	0	0	1	0	1	1	0	1	1	1	0	1	1	1	1	0	0	0	0	0	0	1
1	0	0	0	1	1	1	0	0	0	1	1	0	1	1	1	0	0	0	1	0	1	1	1	0	1	1	1	0	0	1	0	1	1	1	1	0	0	0	0	1	1	1	0	0	0	1	0	0	1
1	0	0	1	0	1	0	0	0	1	1	1	0	1	1	1	0	0	0	1	0	1	1	0	1	1	1	1	0	0	1	0	1	1	1	0	0	1	1	1	1	1	0	1	0	0	0	0	0	0
1	0	0	1	0	1	1	0	0	1	1	1	0	1	1	1	0	0	0	0	0	1	1	1	0	1	0	1	0	0	1	0	1	0	1	1	1	1	1	1	1	0	0	0	0	0	0	0	0	1
1	0	0	1	0	1	1	0	0	1	1	1	0	1	1	1	0	0	0	1	0	1	1	1	1	1	1	1	0	0	1	0	1	1	1	0	1	1	0	1	1	0	1	0	0	0	0	0	0	1
1	1	0	1	0	1	1	1	0	1	1	1	0	1	1	0	0	0	0	1	0	1	1	1	1	1	1	1	0	0	1	0	1	1	1	0	0	0	1	1	1	1	1	0	0	0	0	0	0	1
1	1	0	1	0	1	1	0	0	0	1	1	0	1	1	1	0	0	0	0	0	1	1	1	1	1	1	1	0	0	1	0	1	0	1	0	0	1	1	1	1	1	1	0	0	0	0	0	0	1
1	1	0	1	0	1	1	1	0	0	0	1	0	1	0	1	0	0	0	0	0	1	1	0	0	1	1	1	0	0	1	0	1	0	1	0	0	0	0	0	1	1	1	1	0	0	0	0	0	1
1	1	0	0	0	1	1	1	0	1	0	1	0	1	1	0	0	1	0	0	0	0	1	1	1	1	0	1	0	0	0	0	1	0	1	0	1	1	0	0	1	1	1	1	0	0	0	0	0	1
1	1	0	1	0	1	1	1	0	0	1	1	0	1	0	0	0	0	0	1	0	1	1	1	0	1	1	1	0	0	1	0	1	1	1	0	0	0	1	1	1	0	1	0	0	0	1	0	0	1
1	1	0	0	0	1	1	1	0	0	1	1	0	1	1	1	0	1	1	1	0	1	1	1	0	1	1	1	0	0	1	1	1	1	1	0	0	1	0	0	1	1	1	1	1	0	1	0	0	1
1	1	0	0	1	1	1	0	0	1	1	1	0	1	1	1	0	0	0	1	0	0	0	1	0	0	1	1	0	0	1	1	1	1	1	0	0	1	1	1	0	0	0	0	0	0	0	0	0	1
1	1	0	1	1	1	1	1	1	0	1	1	0	1	1	0	0	1	1	1	0	1	1	1	0	0	1	1	0	0	1	0	1	1	1	0	0	1	0	1	1	1	1	0	0	0	1	0	0	1
1	1	0	1	0	1	1	1	0	0	1	1	0	1	1	1	0	0	1	1	0	1	1	0	1	1	1	1	0	0	1	0	1	0	1	0	1	1	0	1	1	0	1	0	0	0	1	0	0	1
1	1	0	1	1	1	1	1	0	0	1	1	0	1	1	1	0	0	1	1	0	1	1	0	0	1	1	1	0	0	1	0	1	1	1	0	0	1	1	1	1	0	0	0	0	0	0	0	0	0
1	1	0	0	0	1	1	1	0	0	1	1	1	0	0	1	0	0	1	1	0	1	1	1	1	1	1	1	0	0	1	1	1	1	1	0	1	1	1	1	1	1	1	0	0	0	0	0	0	1
1	1	0	0	0	1	1	1	0	0	1	1	0	1	1	1	0	0	1	0	0	1	1	1	1	1	1	1	0	0	1	0	1	1	1	0	0	1	0	1	1	1	1	0	0	0	0	0	0	1
1	1	0	0	0	1	1	0	0	0	1	1	0	1	0	1	0	0	0	1	0	1	1	1	1	1	1	1	0	0	1	1	0	0	0	0	1	1	0	1	0	0	1	0	0	1	0	0	0	1
1	1	0	1	0	1	0	0	1	0	1	1	1	1	1	1	0	0	1	1	0	1	1	1	1	1	1	1	0	0	1	0	1	0	1	1	1	1	0	1	0	0	0	1	0	1	0	0	0	1
1	1	0	1	0	1	1	1	1	0	1	1	1	1	1	1	0	0	1	1	0	1	1	1	0	1	0	1	0	0	1	0	1	1	1	1	0	1	0	0	1	1	0	1	0	1	0	0	0	1
1	1	0	0	0	1	1	0	1	1	1	1	1	1	1	1	0	0	0	0	0	1	1	0	1	1	0	1	0	0	1	0	1	0	1	0	0	1	1	1	1	0	0	1	0	0	0	0	0	1
1	1	0	1	0	1	1	1	0	0	1	1	1	1	0	0	0	0	1	1	0	1	1	1	1	1	1	1	0	0	1	0	1	1	1	1	0	1	1	1	1	0	1	1	0	0	0	0	0	1
1	1	0	1	1	1	1	1	1	1	1	1	1	1	1	0	0	0	1	1	0	1	1	1	1	1	1	1	0	0	1	0	0	1	1	0	0	1	1	1	1	1	1	0	0	0	0	0	0	1
1	1	0	1	0	1	1	1	0	0	1	1	1	0	0	0	0	0	1	1	0	1	1	1	1	1	1	1	0	0	1	1	1	0	1	1	0	1	0	1	1	1	1	1	0	1	0	0	0	1
1	1	0	1	0	1	1	0	1	0	0	1	1	1	1	0	0	0	0	1	0	1	1	1	0	1	1	1	0	0	1	0	1	1	1	1	0	1	1	0	1	0	1	0	0	0	0	0	0	1
1	1	0	1	0	1	1	0	0	0	1	1	0	1	1	0	0	1	1	0	0	1	1	1	0	0	1	1	0	0	1	0	1	1	1	0	0	1	1	0	1	1	1	0	0	0	0	0	0	1
1	1	0	1	1	1	1	1	1	1	1	0	1	1	1	1	0	0	0	1	0	1	1	1	1	1	0	1	0	0	1	0	1	1	1	0	0	1	1	1	1	0	1	1	0	0	0	0	0	1
1	1	0	1	0	1	1	0	0	1	1	1	0	1	1	1	0	1	1	1	0	1	1	1	1	1	1	1	0	0	1	0	1	1	1	0	0	1	1	1	1	0	1	1	0	0	0	0	0	0
1	1	0	1	0	1	0	0	1	1	1	1	1	1	1	0	0	0	0	0	0	1	1	1	0	1	1	1	0	0	1	0	0	1	1	1	0	1	1	1	1	0	1	0	0	0	0	0	0	1
1	1	0	0	0	1	1	0	0	1	1	1	0	1	1	1	0	0	0	1	0	1	1	0	0	1	0	1	0	0	1	0	1	1	1	0	0	1	1	1	1	0	1	0	0	0	0	0	0	1
1	1	0	1	0	1	1	1	0	0	1	1	0	1	1	0	0	0	1	1	0	1	1	1	0	1	0	1	0	0	1	0	1	1	0	0	0	1	0	1	1	0	1	0	0	0	0	0	0	1
1	1	0	1	0	1	1	0	0	0	1	1	1	1	1	0	0	0	1	1	0	1	1	1	1	1	1	1	0	0	1	1	1	1	1	0	0	1	0	1	0	0	1	0	0	0	0	0	0	0
1	1	0	1	1	1	1	0	0	1	1	1	0	0	0	0	0	0	1	0	0	1	1	1	0	1	1	1	0	0	1	0	1	1	1	0	0	1	1	1	1	0	0	0	0	0	1	0	0	0
1	1	0	1	1	1	0	1	0	1	1	1	1	1	1	1	0	0	1	1	0	1	1	1	0	1	1	1	0	0	1	0	0	1	1	1	0	1	0	1	1	0	1	0	0	0	0	0	0	1
1	1	0	1	1	1	1	1	0	0	1	1	0	1	0	1	0	0	1	1	0	1	1	0	1	0	0	1	0	0	1	0	0	1	1	0	0	1	0	1	1	0	1	0	0	0	0	0	0	1
1	1	0	1	1	1	0	1	0	0	1	1	0	1	1	0	0	0	0	0	0	0	1	1	1	1	0	1	0	0	1	0	1	1	1	0	0	1	1	0	1	0	1	0	0	0	0	0	0	1
1	1	0	1	0	1	1	1	0	0	1	1	0	1	1	1	0	0	0	0	0	1	1	1	0	0	1	1	0	0	1	0	1	1	1	0	0	0	1	0	1	1	1	0	0	0	0	0	0	1
1	1	0	1	1	1	1	0	0	0	1	1	0	1	1	1	0	0	0	1	0	1	1	0	0	1	1	1	0	0	1	0	1	1	1	0	0	1	1	1	1	0	0	0	0	0	0	0	0	1
1	1	0	1	1	1	1	1	0	0	1	1	0	1	0	0	0	0	0	1	0	1	1	1	0	1	1	1	0	0	1	0	1	1	1	0	0	1	1	1	1	1	1	0	0	0	0	0	0	1
1	1	0	1	0	1	0	0	0	0	1	1	0	1	1	0	0	0	1	1	0	1	1	1	0	1	0	1	0	0	1	0	1	1	1	0	0	1	0	1	1	0	0	0	0	0	0	0	0	1
1	1	0	1	0	1	0	0	1	1	1	1	0	1	1	0	0	0	1	0	0	1	1	0	1	1	1	1	0	0	1	0	1	1	1	0	0	1	0	1	1	0	1	0	0	1	0	0	0	1
1	1	0	0	0	1	0	0	0	0	1	1	0	1	1	0	0	0	0	1	0	1	1	1	0	0	0	1	0	0	1	0	0	1	1	0	0	1	0	1	1	1	1	0	0	0	1	0	0	1
1	1	0	0	0	1	0	1	1	0	1	1	0	1	1	0	0	0	0	1	0	1	1	1	0	0	1	1	0	0	1	0	0	0	1	0	0	0	0	1	1	1	0	1	0	1	1	0	0	1
1	1	0	1	0	1	1	1	0	0	1	1	1	1	0	1	0	0	1	1	0	1	1	0	0	1	1	1	0	0	1	0	1	1	1	0	0	1	1	1	1	1	0	0	0	0	0	0	0	1
1	1	0	1	1	1	1	1	1	0	1	1	0	1	1	0	0	0	1	1	0	1	1	1	0	1	1	1	0	0	1	0	1	1	1	0	0	0	1	1	1	0	1	0	0	1	0	0	0	1
1	1	0	0	0	1	1	1	0	1	1	1	0	1	1	1	0	0	0	1	0	1	1	1	1	1	0	1	0	0	1	0	1	1	1	0	0	1	1	1	1	1	1	0	0	1	0	0	0	1
1	1	0	1	1	1	0	1	1	0	1	1	0	1	1	1	0	0	0	0	0	0	1	1	0	0	0	1	0	0	1	0	1	0	1	1	0	1	1	1	1	1	1	0	0	1	1	0	0	1
1	1	0	1	0	1	1	1	0	0	1	1	0	1	1	0	0	0	1	1	0	1	1	1	1	1	1	1	0	0	1	0	1	1	1	1	0	0	1	1	1	0	1	1	0	1	0	0	0	1
1	1	0	0	0	1	0	1	0	0	1	1	0	1	1	0	0	0	1	0	0	1	1	1	0	0	1	1	0	0	1	0	1	1	1	1	0	0	1	1	1	1	0	0	0	1	0	0	0	1
1	0	0	1	0	1	1	1	1	0	1	1	0	1	1	1	0	0	1	1	0	1	1	1	1	0	0	1	0	0	1	0	1	1	1	0	0	0	0	1	1	1	0	0	0	1	0	0	0	1
1	1	0	1	0	1	1	1	0	1	1	1	0	1	0	0	0	0	1	0	0	1	1	1	0	1	1	1	0	0	1	0	1	0	1	1	0	0	1	1	1	1	0	0	0	1	0	0	0	0
1	0	0	1	0	1	1	0	0	1	1	1	1	1	1	0	0	0	1	1	0	1	1	1	0	1	0	1	0	0	1	0	1	1	1	1	0	1	1	0	1	1	0	0	0	1	0	0	0	1
1	1	0	0	0	1	1	1	1	0	1	1	0	1	1	1	0	0	0	1	0	1	1	0	0	1	1	1	0	0	1	0	0	1	1	1	0	0	1	1	1	1	1	0	0	0	0	0	0	1
1	0	1	1	0	1	1	0	1	1	1	1	0	1	1	0	0	0	1	1	0	1	1	1	0	1	0	1	0	0	1	1	0	0	1	0	0	0	0	1	1	0	1	0	0	1	1	0	0	0
1	0	0	1	0	1	1	0	0	1	1	1	0	1	1	0	0	1	0	0	0	1	1	1	1	1	0	1	0	0	1	0	1	1	1	0	0	0	1	1	1	1	0	0	0	1	0	0	0	1
1	0	0	1	1	1	0	1	1	1	1	1	0	1	1	1	0	0	0	0	0	0	1	0	0	1	0	1	0	0	1	0	0	1	1	0	0	1	1	1	1	0	1	0	0	1	1	0	0	1
1	0	0	1	0	1	1	1	1	0	1	1	0	1	1	1	0	1	1	0	0	1	1	1	0	1	1	1	0	0	1	0	0	1	1	0	0	1	1	1	1	0	0	0	0	1	0	0	0	0
1	0	0	0	1	1	1	0	0	1	1	1	0	1	1	1	0	0	0	1	0	1	1	1	1	0	0	1	0	0	1	0	1	1	1	0	0	0	0	1	1	0	1	0	0	0	1	0	0	1
1	0	0	0	0	1	1	1	0	1	1	1	0	0	1	1	0	0	0	0	0	1	1	1	0	1	1	1	0	0	1	0	1	0	0	1	0	1	1	1	0	0	0	0	0	0	1	0	0	1
1	0	0	0	1	1	1	0	0	0	1	1	0	1	1	1	0	0	0	1	0	1	1	0	0	1	1	1	0	0	1	0	1	0	0	0	0	0	1	0	1	0	0	0	0	0	1	0	0	0
1	0	0	1	1	1	1	1	1	0	1	1	0	1	1	1	0	0	1	0	0	1	1	1	0	1	1	1	0	0	1	0	0	1	1	0	0	0	1	1	1	0	1	0	1	0	1	0	0	1
1	0	0	1	0	1	1	0	1	0	1	1	0	1	1	0	0	1	0	1	0	1	1	1	1	1	1	1	0	0	1	0	1	0	1	1	1	0	1	1	0	0	0	1	0	1	0	0	0	1
1	0	0	0	0	1	1	1	1	1	1	1	0	1	1	0	0	0	0	1	0	1	1	1	0	1	1	1	0	0	1	0	0	1	1	1	0	0	1	1	0	0	0	0	0	0	1	0	0	1
1	0	0	1	1	1	1	1	1	0	1	1	0	1	1	1	0	0	1	1	0	1	1	0	0	1	1	1	0	0	1	0	0	1	1	0	0	0	1	1	1	1	0	0	0	1	0	0	0	1
1	0	0	1	0	1	1	0	1	0	1	1	0	1	1	1	0	0	1	1	0	1	1	1	1	1	1	1	0	0	1	0	0	1	1	0	0	1	1	1	1	0	0	0	0	0	1	0	0	1
1	0	0	0	1	1	0	0	0	0	1	1	0	1	1	0	0	0	1	1	0	1	1	1	1	1	1	1	0	0	1	0	0	1	1	0	0	1	0	0	1	1	0	0	0	1	0	0	0	0
1	1	0	1	0	1	1	0	0	0	1	1	0	1	1	0	0	0	1	0	0	1	1	1	1	0	0	1	0	0	1	0	0	1	1	0	0	0	1	0	1	1	0	0	0	1	1	0	0	0
1	1	0	1	0	1	1	1	1	0	1	1	1	1	0	1	0	0	0	1	0	1	1	1	0	1	1	1	0	0	1	0	1	1	1	0	0	1	1	1	1	0	0	0	0	0	0	0	0	1
1	1	0	1	1	1	0	0	0	1	1	1	0	1	1	1	0	1	1	0	0	1	1	0	0	1	1	1	0	0	1	0	1	1	1	0	0	0	1	1	1	1	1	0	0	0	1	0	0	0
1	0	0	0	1	1	1	0	1	0	0	1	0	1	1	1	0	0	0	1	0	1	1	1	0	1	1	1	0	0	1	0	0	1	1	0	0	1	0	0	1	1	0	0	0	1	1	0	0	1
1	0	0	1	1	1	1	1	0	0	1	1	1	1	1	1	0	0	0	1	0	1	1	0	1	0	1	1	0	0	1	0	1	1	1	0	0	1	1	0	0	1	1	0	0	1	0	0	0	1
1	1	0	1	1	1	1	0	0	0	1	1	0	1	1	1	0	1	1	0	0	1	1	0	0	0	0	1	0	0	1	0	1	1	1	0	0	1	1	1	1	1	0	0	0	1	0	0	0	1
1	0	0	1	1	1	0	0	0	0	1	1	0	1	1	0	0	0	0	1	0	1	1	0	0	1	1	1	0	0	1	0	0	1	1	0	0	1	1	1	1	0	1	0	0	1	0	0	0	0
1	0	0	0	1	0	1	0	0	0	0	1	0	1	1	0	0	1	0	1	0	1	1	1	0	0	1	1	0	0	1	0	0	0	1	0	0	0	1	0	0	1	1	0	0	0	1	0	0	1
1	0	1	0	0	1	1	1	1	0	0	1	0	1	0	1	0	0	0	1	0	1	1	0	1	0	0	1	0	0	1	0	0	0	1	0	0	1	1	1	1	1	1	0	0	0	0	0	0	1
1	0	0	1	0	1	1	0	1	0	1	1	0	1	1	0	0	0	0	1	0	1	1	1	1	0	0	1	0	0	1	0	1	0	1	0	0	0	0	1	1	0	0	0	0	0	1	0	0	1
1	0	0	1	1	1	0	1	0	0	1	1	0	1	1	1	0	0	0	1	0	1	1	1	0	0	1	1	0	0	1	0	0	1	0	0	0	0	1	1	1	1	1	0	0	0	1	0	0	1
1	0	0	1	0	1	0	0	0	0	0	1	0	1	1	1	0	0	0	1	0	1	1	0	0	1	1	1	0	0	1	0	1	1	1	0	0	1	0	1	1	0	1	0	0	0	0	0	0	1
1	0	0	1	0	1	0	0	0	0	1	1	0	1	1	1	0	0	0	1	0	1	1	1	1	0	1	1	0	0	1	0	1	1	1	0	0	0	1	1	1	1	1	0	0	0	0	0	0	1
1	0	0	0	0	1	1	0	0	0	1	1	0	1	1	0	0	0	1	1	0	1	1	0	0	0	0	1	0	0	1	0	1	1	1	0	0	0	1	0	1	0	0	0	0	0	1	0	0	0
1	0	0	1	1	1	1	0	0	0	1	1	0	1	0	1	0	0	0	1	0	1	1	1	0	0	1	1	0	0	1	0	1	1	1	0	0	0	0	1	1	0	1	0	0	0	0	0	0	0
1	0	0	0	1	1	0	0	1	0	1	1	0	1	1	0	0	1	1	1	0	1	1	1	0	1	1	1	0	0	1	0	1	1	1	0	0	1	1	0	1	1	1	0	0	0	1	0	0	0
1	0	0	1	0	1	1	0	0	0	1	1	0	1	0	0	0	0	0	1	0	1	1	0	0	0	0	1	0	0	1	0	1	1	1	0	0	0	1	1	1	1	1	0	0	0	0	0	0	0
1	0	0	1	1	1	1	0	0	0	1	1	0	1	1	1	0	0	0	0	0	1	1	1	0	0	1	1	0	0	1	0	1	1	1	0	0	1	1	1	1	1	0	0	0	0	0	0	0	0
1	0	0	1	0	1	1	1	0	0	1	1	1	1	1	1	0	1	1	0	0	1	1	1	0	0	1	1	0	0	1	0	1	0	1	0	0	0	1	1	1	0	0	0	0	0	0	0	0	1
1	0	0	1	1	1	1	0	0	0	1	1	1	1	1	1	0	1	1	0	0	1	1	1	0	1	1	1	0	0	1	0	1	1	1	0	0	1	1	1	1	1	1	0	0	0	0	0	0	0
1	1	0	1	0	1	0	0	0	0	1	1	0	1	1	1	0	0	0	1	0	1	1	1	0	0	0	1	0	0	1	0	1	1	1	0	0	1	0	1	1	1	1	0	0	0	0	0	0	0
1	0	0	1	0	1	1	1	0	1	0	1	0	1	1	1	0	1	1	1	0	1	1	1	0	1	1	1	0	0	1	0	1	1	1	1	0	1	1	0	1	1	1	0	0	0	1	0	0	0
1	0	0	1	0	1	0	0	0	0	1	1	1	1	1	0	0	0	0	1	0	1	1	0	0	1	1	1	0	0	1	1	0	1	1	0	0	1	1	1	1	1	0	0	0	0	1	0	0	0
1	0	0	1	0	1	0	0	0	0	0	1	0	1	1	1	0	0	0	1	0	1	0	1	0	0	1	1	0	0	1	0	0	1	1	0	0	1	0	1	1	1	0	0	0	0	0	0	1	0
1	0	0	1	1	1	0	0	0	0	0	1	0	1	1	0	0	0	0	0	1	1	0	1	1	0	1	1	0	0	1	0	0	1	1	0	1	1	1	1	1	0	0	0	0	0	0	0	0	0
1	0	0	1	1	1	0	0	0	0	0	1	1	1	1	0	0	0	0	1	0	1	1	1	1	1	1	1	0	0	1	0	1	1	1	0	1	1	0	0	1	0	0	0	0	0	0	0	1	0
1	0	0	0	0	1	1	0	0	0	1	1	0	1	1	1	0	0	0	0	0	0	1	1	0	1	1	1	0	0	1	0	1	0	0	0	1	1	0	1	1	1	1	0	0	0	0	0	1	0
1	0	0	1	0	1	1	0	0	0	1	1	1	0	0	1	0	1	0	1	0	1	1	0	1	0	1	1	0	0	1	1	0	0	1	1	1	1	0	1	1	1	0	0	0	0	1	0	0	0
1	0	0	1	1	1	1	0	0	0	1	1	0	1	1	0	0	0	0	1	0	1	0	1	1	1	1	1	0	0	1	0	1	1	1	0	1	1	1	1	1	1	0	0	0	0	1	0	1	1
1	0	0	1	0	1	1	0	0	0	1	1	1	1	0	1	0	1	0	0	0	1	0	0	1	1	1	1	0	0	1	1	1	0	1	0	0	1	1	1	1	0	1	0	0	0	0	0	0	0
1	0	0	1	1	1	0	0	0	0	1	1	1	1	1	1	0	0	0	1	0	1	0	1	0	0	1	1	0	0	0	1	0	1	0	0	0	0	1	1	1	0	0	0	0	0	1	0	0	0
1	0	0	0	1	1	1	1	0	1	1	1	0	1	1	0	0	1	0	0	0	1	0	1	0	0	0	1	0	0	1	0	1	0	0	1	0	0	1	1	1	1	0	0	0	0	1	0	0	0
1	0	0	1	0	1	0	1	0	0	1	1	0	1	1	1	0	1	0	1	0	0	0	1	0	1	1	1	0	0	1	0	0	1	1	0	1	0	1	0	1	1	1	0	0	0	1	0	0	0
1	0	0	1	1	1	0	0	0	0	1	1	0	1	1	1	0	0	0	0	0	1	1	1	1	1	1	1	0	0	1	0	1	1	1	1	0	1	0	1	1	0	0	0	0	0	0	0	0	0
1	0	0	1	0	1	1	0	0	1	1	1	1	1	1	0	0	0	0	1	0	1	1	0	0	1	1	1	0	0	1	0	1	0	1	0	0	0	0	1	1	1	1	0	0	0	0	0	0	0
1	0	0	0	0	1	1	0	0	0	1	1	1	1	1	1	0	0	0	1	0	1	1	1	1	1	0	1	0	0	1	0	0	0	1	0	1	0	1	1	1	0	0	0	0	0	0	0	0	1
1	0	0	0	0	1	1	0	0	1	1	1	0	1	1	1	0	0	1	1	0	1	0	1	1	0	1	1	0	0	1	1	0	1	1	0	0	0	1	0	0	1	0	0	0	0	1	0	0	0
1	0	0	0	0	1	1	0	0	0	1	1	0	1	1	1	0	0	1	1	0	1	1	1	1	1	0	1	0	0	1	1	0	1	0	1	0	0	0	1	1	1	1	0	0	0	0	0	0	0
1	0	0	1	0	1	0	0	0	1	1	1	0	1	1	1	0	0	1	1	0	1	1	1	1	0	0	1	0	0	1	0	1	1	1	0	0	1	1	0	1	1	1	0	0	0	1	0	0	0
1	0	0	0	0	1	1	0	0	0	1	1	0	1	1	1	0	0	0	1	1	1	1	1	0	1	0	1	0	0	1	0	1	1	1	1	0	1	0	1	1	1	0	0	0	0	1	0	0	0
1	0	0	1	1	1	0	0	0	1	1	1	0	1	1	1	0	0	0	1	0	1	0	1	0	1	1	1	0	0	1	0	1	1	1	0	1	1	1	1	1	1	0	0	0	0	1	0	0	0
1	0	0	1	1	1	1	1	0	0	1	1	0	0	1	1	0	0	0	0	0	1	1	1	1	0	1	1	0	0	1	0	1	1	1	0	1	0	1	0	0	1	1	0	0	0	0	0	0	1
1	0	0	1	0	1	1	1	0	0	1	1	0	1	0	1	0	0	0	1	0	1	1	0	0	0	0	1	0	0	1	1	1	1	1	0	0	1	0	1	0	1	1	0	0	0	1	0	0	0
1	0	0	1	1	0	1	0	0	0	1	1	0	1	1	1	0	0	1	1	0	1	1	1	0	1	1	1	0	0	1	0	1	0	1	0	0	1	0	0	1	1	1	0	0	0	0	0	0	0
1	0	0	0	0	1	1	0	0	0	1	1	0	1	1	1	0	0	0	0	1	1	0	1	1	0	1	1	0	0	1	0	0	1	1	0	1	1	0	0	1	0	0	0	0	0	0	0	1	1
1	0	0	0	1	1	0	1	0	0	1	1	1	0	1	0	0	1	0	1	1	1	1	1	0	1	1	1	0	0	1	1	1	1	1	0	0	1	0	1	0	1	1	0	0	0	0	0	0	1
1	0	0	1	0	1	0	0	0	1	0	1	0	0	0	1	0	0	0	1	0	1	0	1	1	0	1	1	0	0	1	0	1	1	1	0	0	1	1	1	1	0	1	0	0	0	1	0	0	0
1	0	0	1	1	1	1	0	0	1	1	1	0	0	1	0	0	0	0	0	0	1	0	1	1	0	1	1	0	0	1	0	1	1	1	0	0	1	1	1	1	0	0	0	0	0	1	0	0	1
1	1	0	1	1	1	0	0	0	1	1	1	0	0	1	1	0	1	0	1	1	0	0	0	1	1	0	1	0	0	1	0	1	1	1	1	1	1	1	0	1	1	1	0	0	0	0	0	1	1
1	0	0	0	0	0	1	0	0	1	1	1	0	0	1	1	0	1	0	0	1	1	0	1	0	1	0	1	0	0	1	0	1	1	1	0	1	1	1	1	1	0	1	0	0	0	1	0	1	0
1	0	0	1	0	1	1	0	0	0	1	1	0	1	1	1	0	0	0	1	1	1	1	1	0	0	1	1	0	0	1	0	1	1	1	0	0	1	0	0	1	0	0	0	0	0	0	0	1	0
1	0	0	1	0	1	1	0	0	0	1	1	0	1	1	1	0	0	0	1	1	1	1	1	0	1	1	1	0	0	1	0	1	0	1	1	1	1	0	0	0	1	0	0	0	0	0	0	1	0
1	0	0	1	0	1	0	1	0	0	1	1	0	1	1	0	0	1	0	0	1	1	1	1	0	1	1	1	0	0	1	0	0	1	1	0	1	1	1	1	0	0	1	0	0	0	1	0	1	1
1	0	0	0	0	1	0	0	0	0	1	1	0	1	1	1	0	0	0	1	0	1	1	1	0	1	1	1	0	0	1	0	1	1	1	1	1	1	1	1	0	1	1	0	0	0	1	0	1	0
1	0	0	1	1	1	1	0	0	1	1	1	0	1	1	1	0	1	0	1	1	0	0	1	1	1	1	1	0	0	1	1	1	1	1	0	1	0	0	1	0	0	1	0	0	0	1	0	1	0
1	0	0	1	1	1	1	0	0	1	1	1	0	1	1	1	0	0	1	1	0	1	1	1	0	1	1	1	0	0	1	0	1	1	0	0	1	1	0	0	0	0	1	0	0	0	0	0	1	1
1	0	0	1	0	1	1	0	0	1	1	1	0	1	1	1	0	0	0	1	0	1	1	1	0	1	0	1	0	0	1	0	1	1	0	0	1	1	0	0	1	1	1	0	0	0	1	0	1	0
1	0	0	0	0	1	1	0	0	0	1	1	0	0	1	1	0	1	1	0	0	0	1	1	1	1	1	1	0	0	1	0	1	1	0	0	1	1	1	1	0	1	1	0	0	0	1	0	1	0
1	1	0	1	0	1	0	0	0	1	1	1	0	0	1	1	0	0	1	1	0	1	1	1	1	0	1	1	0	0	1	0	1	1	1	0	1	0	1	0	0	0	1	0	0	0	0	0	1	0
1	0	0	1	0	1	1	0	0	0	1	1	0	1	1	1	0	0	0	1	1	1	1	1	1	0	1	1	0	0	1	0	1	0	1	0	1	1	1	1	0	1	0	0	0	0	0	0	1	0
1	0	0	0	0	1	1	1	0	0	1	1	0	1	0	0	0	1	0	1	1	1	1	1	1	1	1	1	0	0	1	0	1	0	1	0	1	1	1	1	1	1	1	0	0	0	0	0	1	1
1	0	0	1	1	1	0	1	0	1	0	1	0	1	1	1	0	0	1	1	1	1	1	1	0	1	1	1	0	0	1	0	1	1	0	0	1	1	0	1	1	0	1	0	0	0	1	0	0	0
1	0	0	0	1	1	0	0	0	0	1	1	0	1	1	1	0	0	0	0	0	1	0	0	0	1	0	1	0	0	1	0	1	1	1	0	1	0	1	1	1	1	1	0	0	0	0	0	0	0
1	0	0	1	0	1	1	0	0	0	1	1	0	1	1	1	0	1	0	1	0	1	0	1	1	0	1	1	0	0	1	0	1	1	1	0	1	1	1	1	1	0	1	0	0	0	1	0	1	1
1	0	0	1	1	1	1	1	0	1	1	1	0	1	1	1	0	0	0	1	1	1	1	1	0	1	1	1	0	0	1	0	1	1	1	0	0	1	1	1	0	1	0	0	0	0	1	0	1	0
1	0	0	1	0	1	0	1	0	0	1	1	0	1	1	1	0	0	0	1	1	1	1	1	1	1	0	1	0	0	1	0	1	1	1	1	0	0	1	1	0	0	1	0	0	0	1	0	0	0
1	0	0	1	1	1	0	0	0	0	1	1	0	1	1	1	0	0	0	1	1	1	1	1	0	1	1	1	0	0	1	1	1	0	1	0	1	0	1	1	1	0	1	0	0	0	0	0	1	1
1	0	0	1	0	1	0	1	0	0	1	1	0	1	1	1	0	0	0	1	1	1	1	1	1	1	1	1	0	0	1	1	0	1	1	0	0	0	1	1	0	1	1	0	0	0	0	0	1	1
1	1	0	0	1	1	1	1	0	0	1	1	0	1	1	0	0	1	0	1	1	1	1	1	1	1	1	1	0	0	1	0	1	1	0	0	1	0	0	1	1	1	1	0	0	0	0	0	1	0
1	1	0	1	0	1	1	0	0	0	1	1	0	1	1	1	0	0	0	1	0	1	1	0	0	1	1	1	0	0	1	0	1	1	1	1	1	0	0	1	1	1	1	0	0	0	1	0	1	1
1	1	0	1	1	1	1	0	0	1	1	1	0	0	0	1	0	0	0	1	0	0	0	1	0	0	1	1	0	0	1	0	1	1	1	0	1	1	1	1	0	0	1	0	0	0	0	0	1	1
1	1	0	1	1	1	1	1	0	1	0	1	1	1	1	1	0	1	0	1	0	1	1	1	1	0	1	1	0	0	1	0	1	1	0	0	1	1	1	1	1	1	1	0	0	0	0	0	0	1
1	1	0	1	1	1	1	0	0	1	1	1	0	1	1	0	0	0	0	1	1	1	1	1	1	0	0	1	0	0	1	1	1	1	1	1	1	1	1	1	0	1	1	0	0	0	0	0	0	1
1	1	0	1	1	1	1	0	0	1	0	1	0	1	1	1	0	0	0	1	0	1	1	1	0	0	0	1	0	0	1	0	1	0	0	0	0	1	1	1	1	1	1	0	0	0	0	0	0	1
1	1	0	1	0	1	1	0	0	0	0	1	0	1	1	1	0	0	1	0	0	0	1	1	0	1	0	1	0	0	1	0	0	0	1	1	1	1	1	1	0	1	1	0	1	0	1	0	0	1
1	0	0	1	0	1	1	0	0	0	1	1	1	1	0	1	0	0	0	1	0	1	1	1	0	0	1	1	0	0	0	0	1	1	1	1	1	1	1	0	0	1	1	0	0	0	1	0	0	1
1	0	0	1	0	0	1	1	0	0	0	1	1	1	0	0	0	0	1	1	0	1	1	1	0	0	1	1	0	0	1	0	0	1	1	0	1	0	1	0	0	1	1	0	0	0	1	0	0	1
1	0	1	1	0	1	0	0	0	1	1	1	0	1	1	0	0	0	0	1	0	1	1	1	0	1	0	1	0	0	1	1	0	0	1	0	0	0	1	1	1	0	0	0	0	0	0	0	0	1
1	1	0	0	0	1	1	0	0	0	1	1	0	1	1	1	0	0	0	1	0	1	1	1	1	0	1	1	0	0	1	0	0	1	1	0	1	0	1	1	0	0	0	0	0	0	1	0	0	1
1	1	0	1	1	1	0	0	0	0	1	1	0	1	1	0	0	0	0	1	0	1	1	1	1	1	0	1	0	0	1	0	0	1	1	0	1	1	0	1	1	1	0	0	0	0	0	0	0	1
1	1	0	0	1	1	0	0	0	0	1	1	0	1	1	1	0	0	0	0	0	1	0	1	1	1	1	1	0	0	1	1	1	1	1	0	1	1	0	0	0	0	0	0	0	0	0	0	0	1
1	1	0	1	1	1	1	0	0	0	0	1	1	1	1	0	0	0	0	1	0	1	1	1	0	1	0	1	0	0	1	0	1	1	1	0	0	1	1	1	1	1	1	0	0	0	0	0	0	1
1	1	0	1	1	1	1	0	0	1	1	1	0	1	1	1	0	0	0	1	0	1	1	1	1	0	1	1	0	0	1	1	0	1	1	0	0	0	1	1	1	0	0	0	0	0	1	0	0	1
1	1	0	1	0	1	1	0	0	0	0	1	0	1	1	1	0	0	1	1	0	1	1	1	1	1	1	1	0	0	1	0	0	0	0	0	0	0	0	1	0	0	1	0	0	0	0	0	0	1
1	1	0	1	0	1	1	1	0	0	1	1	0	1	1	1	0	1	0	1	0	1	1	1	1	1	1	1	0	0	1	0	0	0	1	0	0	1	0	1	1	1	1	0	0	0	0	0	0	1
1	1	0	1	0	1	1	1	0	1	1	1	1	1	1	1	0	0	0	1	0	1	1	1	0	0	1	1	0	0	1	0	0	0	1	0	0	0	0	1	1	0	1	0	0	0	1	0	0	1
1	1	0	1	1	1	0	1	0	1	1	1	0	1	1	0	0	0	0	1	0	1	0	1	1	1	0	1	0	0	1	0	0	0	1	0	1	0	1	1	1	1	1	0	0	0	0	0	0	1
1	1	0	1	0	1	0	0	0	0	1	1	0	0	0	1	0	0	0	1	0	1	1	1	0	1	0	1	0	0	1	1	1	1	1	1	1	0	1	1	0	0	0	0	0	0	0	0	0	1
1	1	0	1	1	1	1	1	0	0	0	1	0	0	1	0	0	0	0	1	0	1	1	1	1	1	0	1	0	0	1	0	0	1	1	0	1	1	1	1	1	1	1	0	0	0	1	0	0	1
1	1	0	1	1	1	1	1	0	0	1	1	0	0	0	1	0	0	0	1	0	1	1	1	1	1	1	1	0	0	1	0	0	1	1	0	0	0	1	0	1	0	0	0	0	0	1	0	0	0
1	1	0	1	0	1	1	1	0	1	1	1	0	1	1	1	0	1	0	0	0	1	1	0	1	1	1	1	0	0	1	0	0	1	1	0	1	1	1	1	1	1	0	0	0	0	0	0	0	1
1	1	0	1	0	1	0	1	0	1	1	0	0	1	1	1	0	0	1	1	0	1	1	1	1	0	1	1	0	0	1	0	0	1	1	0	1	1	1	0	0	1	0	0	0	0	0	0	0	1
1	1	0	1	1	1	0	1	0	1	1	1	0	1	1	1	0	1	1	1	0	1	1	0	0	1	0	1	0	0	1	0	1	1	1	0	1	0	1	1	1	0	0	0	0	0	0	0	0	1
1	1	0	1	1	1	0	0	0	1	1	1	0	1	0	0	0	0	0	1	0	1	1	1	1	1	1	1	0	0	1	0	0	1	1	0	1	1	0	1	1	0	1	0	0	0	1	0	0	1
1	1	0	1	1	1	0	0	0	0	1	1	0	1	1	1	0	0	0	1	0	1	1	1	1	1	0	1	0	0	0	0	1	1	1	0	1	1	0	1	1	0	0	0	0	0	0	0	0	1
1	1	0	1	1	1	1	1	0	0	1	1	0	1	1	1	0	0	0	1	0	1	0	1	1	1	0	1	0	0	1	1	1	1	1	0	0	0	0	1	0	1	1	0	0	0	0	0	1	1
1	1	0	0	1	1	0	1	0	1	1	1	0	0	1	1	0	0	0	1	0	0	0	1	1	1	1	1	0	0	1	1	1	1	0	0	1	0	0	1	0	1	0	0	0	0	0	0	0	1
1	1	0	1	0	1	1	0	0	1	1	1	0	1	0	1	0	0	0	1	0	1	1	1	0	1	0	1	0	0	1	1	1	1	1	0	1	1	0	1	1	1	1	0	0	0	1	0	0	0
1	1	0	1	1	1	0	1	0	0	1	1	0	1	1	0	0	1	0	1	0	1	1	0	1	1	1	1	0	0	0	0	0	1	0	0	1	0	1	1	0	1	1	0	0	0	0	0	1	0
1	0	0	1	0	1	1	1	0	1	1	1	1	1	0	0	0	0	0	1	0	1	1	1	0	0	0	1	0	0	1	0	0	1	1	0	1	0	1	1	1	0	0	0	0	0	1	0	1	1
1	1	0	1	1	1	1	0	0	0	1	1	0	1	1	1	0	0	1	0	1	1	1	0	0	1	1	1	0	0	1	0	1	1	1	0	1	1	0	0	0	0	0	0	0	0	0	0	1	0
1	1	0	1	1	1	1	1	0	0	1	1	0	1	1	1	0	0	1	1	0	1	1	1	0	1	1	1	0	0	1	0	1	1	1	0	1	0	1	1	1	1	1	0	0	0	1	0	1	1
1	1	0	1	0	1	0	1	0	0	1	1	1	1	1	1	0	0	0	1	0	1	1	1	0	1	0	1	0	0	1	0	1	1	1	0	1	1	1	0	0	0	1	0	0	0	0	0	1	1
1	1	0	1	1	1	1	0	0	1	1	1	0	1	1	1	0	0	0	1	1	1	1	1	1	1	1	1	0	0	0	0	0	1	1	1	1	0	1	1	1	0	1	0	0	0	1	0	1	1
1	1	0	1	1	1	1	1	0	1	1	1	0	0	1	1	0	1	0	0	1	0	1	1	1	0	1	1	0	0	1	0	1	1	1	0	1	1	1	1	1	0	1	0	0	0	0	0	0	1
1	1	0	1	1	1	0	1	0	1	1	1	0	0	1	1	0	1	0	0	1	1	1	0	1	0	0	1	0	0	1	1	0	1	1	0	1	0	1	1	0	1	1	0	0	0	1	0	1	1
1	1	0	1	1	1	1	1	0	0	1	1	0	1	1	1	0	0	0	1	0	1	1	1	1	1	1	1	0	0	1	1	0	1	1	0	1	0	1	1	0	1	1	0	0	0	1	0	0	1
1	1	0	1	1	1	0	0	0	0	1	1	0	1	1	1	0	0	0	1	1	1	1	1	0	1	1	1	0	0	1	0	1	1	1	0	0	0	1	1	0	1	1	0	0	0	1	0	1	1
1	1	0	1	1	1	0	1	0	1	0	1	0	1	1	0	0	0	0	1	1	1	1	1	0	1	1	1	0	0	1	0	0	1	1	1	1	0	1	1	1	0	0	0	0	0	1	0	1	0
1	1	0	1	0	1	0	0	0	1	0	1	0	1	1	1	0	0	0	1	1	1	1	1	1	1	1	1	0	0	1	1	1	1	1	0	1	1	0	1	0	1	0	0	0	0	0	0	1	0
1	1	0	1	0	1	0	1	0	0	1	1	0	1	1	1	0	1	0	1	1	1	1	1	1	0	1	1	0	0	1	0	1	1	1	0	1	1	1	1	0	0	1	0	0	0	1	0	0	1
1	1	0	1	1	0	0	0	0	1	1	1	0	1	1	1	0	0	1	1	0	0	1	1	1	1	0	1	0	0	0	0	1	1	1	0	1	1	1	1	1	0	1	0	0	0	0	0	0	1
1	1	0	0	1	1	1	0	0	0	1	1	1	1	0	1	0	0	0	1	1	1	1	1	1	1	1	1	0	0	1	0	0	1	1	0	0	1	0	1	1	1	0	0	0	0	0	0	0	1
1	1	0	1	1	1	1	0	0	0	1	1	0	1	1	0	0	0	0	1	1	1	1	1	1	0	0	1	0	0	0	0	1	1	0	1	0	1	1	0	1	1	0	0	0	0	0	0	1	1
1	1	0	1	1	1	0	1	0	0	1	1	0	1	1	1	0	1	0	1	0	1	1	1	1	1	1	1	0	0	1	0	0	1	0	0	1	1	0	1	1	0	1	0	0	0	1	0	0	1
1	1	0	1	1	1	0	0	0	0	1	1	1	0	1	1	0	0	0	1	0	1	1	1	1	1	1	1	0	0	1	1	0	1	0	0	1	0	1	1	0	1	0	0	0	0	0	0	0	1
1	1	0	1	1	1	1	1	0	0	1	1	0	1	1	1	0	0	0	1	0	0	1	1	0	1	1	1	0	0	1	0	0	1	0	0	1	1	1	1	1	1	1	0	0	0	1	0	0	1
1	1	0	1	0	1	1	0	0	0	1	1	1	1	1	1	0	0	0	0	0	1	1	1	1	1	1	1	0	0	1	0	1	1	0	1	1	1	0	0	1	1	0	0	0	0	1	0	0	1
1	1	0	1	1	1	1	0	0	0	1	1	0	0	1	1	0	0	0	0	0	1	1	1	0	1	1	1	0	0	1	0	0	0	1	0	0	1	0	1	1	0	1	0	0	0	1	0	1	1
1	1	0	1	0	1	0	1	0	1	1	1	1	0	1	1	0	1	0	1	0	1	1	1	1	1	1	1	0	0	1	1	0	1	1	0	1	1	1	1	1	1	1	0	0	0	0	0	0	1
1	1	0	1	0	1	0	0	0	1	1	1	0	0	1	0	0	1	0	0	0	1	1	0	1	1	1	1	0	0	1	0	1	1	1	0	1	0	0	0	0	1	0	0	0	0	0	0	1	0
1	1	0	1	1	1	1	0	0	1	1	1	1	0	0	1	0	1	0	0	0	0	1	1	1	0	0	1	0	0	1	1	0	1	1	0	1	1	1	1	0	0	0	0	0	0	0	0	0	0
1	1	0	1	0	1	0	0	0	1	1	1	0	1	1	1	0	0	0	1	0	1	1	1	1	1	1	1	0	0	1	1	0	1	1	1	1	1	1	1	0	0	1	0	0	0	0	0	0	1
1	1	0	0	1	1	0	0	0	0	1	1	0	1	1	1	0	1	0	1	1	1	1	1	1	1	1	1	0	0	1	1	1	1	0	0	1	1	0	1	0	1	1	0	0	0	0	0	0	1
1	1	0	0	1	1	1	0	0	0	1	1	0	1	0	1	0	0	0	1	0	1	1	1	1	0	1	1	0	0	1	0	0	1	1	0	1	1	1	1	1	0	1	0	0	0	0	0	0	0
1	1	0	1	1	1	0	0	0	0	1	1	0	1	1	1	0	1	0	1	0	1	1	1	0	0	0	1	0	0	1	1	0	1	1	0	1	1	1	1	1	1	1	0	0	0	1	0	0	1
1	1	1	1	1	1	1	0	0	0	1	1	0	1	1	0	0	0	0	1	0	0	0	1	1	1	0	1	0	0	1	0	0	0	1	0	1	1	1	1	1	0	1	0	0	0	1	0	0	1
1	1	0	1	1	1	1	1	0	0	1	1	0	1	1	1	0	0	0	1	1	1	1	1	0	0	1	1	0	0	1	1	0	0	1	0	0	1	1	1	1	0	1	0	0	0	0	0	0	1
1	1	0	1	1	1	1	1	0	1	1	1	0	1	1	1	0	1	0	1	0	1	1	1	0	0	1	1	0	0	1	0	1	1	1	0	1	1	1	1	1	1	1	0	0	0	1	0	0	1
1	1	0	1	0	1	1	0	0	1	1	1	1	1	1	1	0	1	0	1	0	1	1	1	1	1	1	1	0	0	1	0	1	1	1	0	0	1	1	0	0	1	1	0	0	0	0	0	0	1
1	1	0	1	1	1	1	0	0	0	1	1	0	1	1	0	0	0	0	1	1	1	0	1	0	0	1	1	0	0	1	0	0	1	1	0	0	0	1	1	1	0	1	0	0	0	0	0	0	1
1	1	0	1	1	1	1	1	0	0	1	1	0	1	1	1	0	0	0	1	0	1	1	1	1	0	1	1	0	0	1	1	0	0	1	0	1	1	1	0	1	0	0	0	0	0	1	0	0	1
1	1	0	0	0	1	1	0	0	0	1	1	1	1	0	0	0	0	0	1	0	1	0	1	1	0	1	1	0	0	1	1	0	1	1	1	1	1	1	1	0	1	1	0	0	0	1	0	0	1
1	1	0	1	0	1	0	1	0	0	1	1	1	1	1	0	0	0	0	1	0	1	1	0	0	1	1	1	0	0	1	1	0	1	1	0	1	1	1	1	1	1	1	0	0	0	1	0	0	1
1	1	0	1	1	1	1	0	0	1	1	1	0	1	1	1	0	0	0	0	0	1	1	1	0	1	0	1	0	0	1	0	0	0	1	0	0	1	1	0	0	1	0	0	0	0	0	0	0	1
1	1	0	1	1	1	1	1	0	0	1	1	0	1	1	0	0	0	0	1	0	1	0	1	1	1	0	1	0	0	1	1	1	1	1	0	1	1	0	0	1	1	0	0	0	0	0	0	0	1
1	1	0	1	0	1	1	0	0	0	1	1	0	1	0	0	0	1	0	0	0	1	1	1	0	0	1	1	0	0	1	1	1	0	1	0	1	1	1	1	0	1	1	0	0	0	1	0	0	0
1	1	0	1	1	1	0	1	0	0	0	1	0	1	1	0	0	0	0	0	0	1	1	0	0	0	1	1	0	0	1	0	1	1	1	0	0	1	1	1	1	0	1	0	0	0	0	0	0	1
1	1	1	0	0	1	1	1	0	0	1	1	0	0	1	0	0	0	0	0	0	1	0	1	0	0	1	1	0	0	1	0	0	0	1	0	0	1	1	0	0	1	1	0	0	0	0	0	0	1
1	1	0	1	0	1	1	0	0	1	1	1	0	1	1	0	0	1	0	1	0	0	1	1	0	0	1	1	0	0	1	0	1	0	1	0	1	1	0	1	1	1	0	0	0	0	0	0	0	0
1	1	1	1	0	1	0	0	0	1	1	1	0	1	1	1	0	0	0	1	0	1	1	1	0	1	1	1	0	0	1	0	0	1	1	0	1	1	0	0	1	1	1	0	0	0	0	0	0	1
1	1	1	1	1	1	0	1	0	0	1	1	0	0	1	0	0	1	0	1	0	1	0	1	1	1	1	1	0	0	1	0	1	1	1	1	1	1	1	1	1	1	0	0	0	0	0	0	0	1
1	1	1	1	0	1	1	0	0	1	1	1	1	1	0	1	0	0	0	1	0	1	1	1	1	0	1	1	0	0	1	0	0	0	1	0	1	0	1	1	1	0	1	0	0	0	0	0	0	0
1	1	0	1	0	1	0	0	0	1	1	1	0	1	0	1	0	0	0	1	0	1	1	1	1	0	1	1	0	0	1	0	1	0	1	0	1	1	1	1	0	0	0	0	0	0	1	0	0	1
1	1	0	1	1	1	1	1	0	1	1	1	0	0	1	0	0	0	0	1	1	1	0	1	1	1	0	1	0	0	1	0	0	1	1	0	1	0	1	1	0	0	1	0	0	0	0	0	1	0
1	1	0	1	1	1	1	1	0	0	0	1	0	1	1	0	0	0	0	1	0	1	0	1	0	0	0	1	0	0	1	0	0	1	1	0	1	0	1	0	1	0	1	0	0	0	0	0	1	1
1	1	0	1	1	1	0	1	0	0	1	1	0	0	1	0	0	0	0	0	0	1	0	1	1	1	1	1	0	0	1	1	1	0	1	1	1	0	0	1	0	0	1	0	0	0	1	0	0	1
1	1	0	1	0	1	1	0	0	0	1	1	0	0	1	1	0	0	0	0	0	1	1	1	1	1	1	1	0	0	1	0	1	0	1	1	0	1	0	1	0	1	1	0	0	0	0	0	0	0
1	1	0	1	0	1	0	1	0	0	1	1	0	1	1	1	0	0	0	0	0	0	0	1	1	1	1	1	0	0	1	0	0	1	1	1	1	1	1	1	1	1	1	0	0	0	1	0	0	1
1	1	0	1	1	1	0	0	0	0	1	1	0	1	1	1	0	0	0	0	0	1	0	1	1	0	0	1	0	0	1	0	1	1	1	0	1	1	1	0	1	1	1	0	0	0	1	0	0	1
1	1	0	0	1	1	1	1	0	0	1	1	0	1	1	0	0	1	0	0	0	1	0	0	1	1	1	1	0	0	1	1	1	1	1	0	1	1	0	0	1	1	0	0	0	0	0	0	0	1
1	1	0	1	1	1	1	1	0	0	1	1	0	1	1	0	0	0	0	1	1	1	1	1	0	1	0	1	0	0	1	0	0	0	1	0	1	1	0	1	1	0	1	0	0	0	0	0	1	0
1	1	0	1	1	1	0	1	0	0	1	1	0	0	1	1	0	0	0	1	1	1	1	1	0	1	0	1	0	0	1	1	1	1	1	1	1	1	1	1	0	1	1	0	0	0	0	0	1	1
1	1	0	0	0	1	1	1	0	0	1	1	0	1	0	1	0	0	0	1	1	1	1	1	1	1	1	1	0	0	1	0	1	0	1	1	1	0	1	0	0	0	1	0	0	0	1	0	0	1
1	1	0	1	1	1	0	0	0	1	1	1	0	1	1	1	0	0	0	0	1	1	0	1	0	1	1	1	0	0	1	0	1	1	1	1	1	1	1	0	1	0	0	0	0	0	0	0	1	1
1	1	0	1	0	1	1	1	0	0	1	1	0	1	1	1	0	0	0	1	1	1	0	1	0	1	0	1	0	0	1	1	1	0	1	0	1	1	1	0	0	1	0	0	0	0	0	0	0	1
1	1	0	0	0	1	0	1	0	0	1	1	0	0	1	1	0	1	0	0	1	1	0	0	1	0	1	1	0	0	1	0	1	0	1	0	1	0	1	1	0	0	1	0	0	0	0	0	1	0
1	1	0	1	1	1	1	1	0	1	1	0	1	1	1	1	0	0	0	1	1	0	0	1	0	1	0	1	0	0	1	0	1	0	1	0	1	0	1	1	1	0	1	0	0	0	1	0	0	1
1	1	0	0	0	1	1	1	0	0	1	1	0	1	1	0	0	0	0	1	1	1	0	1	1	1	0	1	0	0	1	0	1	0	1	0	1	0	1	1	0	1	0	0	0	0	0	0	1	1
1	1	0	1	0	1	0	1	0	1	1	1	0	1	1	1	0	0	1	1	1	1	1	1	0	1	1	1	0	0	1	0	1	1	1	0	1	1	1	0	1	0	1	0	0	0	0	0	0	1
1	1	0	1	1	1	1	1	0	0	1	0	1	1	0	0	0	0	1	1	0	1	1	1	1	1	1	1	0	0	1	0	1	1	1	1	1	1	0	0	1	1	1	0	0	0	0	0	0	1
1	1	0	0	1	1	1	0	0	0	1	1	0	0	1	0	0	0	0	1	0	1	1	1	1	1	1	1	0	0	1	0	1	1	1	0	1	1	1	0	1	1	1	0	0	0	0	0	0	1
1	1	0	1	1	1	1	0	0	1	1	1	1	1	1	1	0	0	1	1	1	1	1	1	0	1	1	1	0	0	1	0	1	1	1	1	1	1	1	1	1	1	1	0	0	0	0	0	0	1
1	1	0	1	0	1	1	0	0	0	1	1	0	1	1	1	0	0	0	1	1	1	0	1	0	0	1	1	0	0	1	0	0	0	1	0	1	1	0	1	1	0	0	0	0	0	0	0	0	1
1	1	0	1	0	1	1	0	0	1	1	1	0	1	1	1	0	0	1	0	0	1	1	1	0	0	1	1	0	0	1	0	1	1	1	1	1	1	1	0	1	1	1	0	0	0	0	0	0	1
1	1	0	1	0	1	0	0	0	0	1	1	1	0	1	1	0	1	0	1	1	1	1	0	1	1	0	1	0	0	1	0	1	1	1	0	1	1	1	1	0	0	1	0	0	0	0	0	0	0
1	1	0	1	1	1	0	0	0	0	1	1	0	1	1	0	0	0	0	0	1	1	1	1	0	1	1	1	0	0	1	0	0	1	1	1	1	1	1	0	1	0	1	0	0	0	1	0	1	1
1	1	0	1	1	1	1	0	0	0	1	1	0	1	1	1	0	0	0	1	1	1	1	1	1	1	0	1	0	0	1	1	1	1	1	0	1	1	1	0	1	1	1	0	0	0	1	0	0	1
1	1	0	1	0	1	1	0	0	1	1	1	0	1	1	1	0	0	1	0	1	1	1	1	1	1	0	1	0	0	1	0	0	1	1	0	1	1	0	1	1	0	0	0	0	0	0	0	0	1
1	1	0	1	1	1	0	1	0	0	1	1	0	0	1	1	0	0	0	0	0	1	1	0	1	1	0	1	0	0	1	1	1	0	1	0	1	1	1	0	0	0	0	0	0	0	1	0	0	0
1	0	0	1	0	1	0	1	0	0	1	1	0	1	1	1	0	0	0	1	0	1	0	1	1	1	1	1	0	0	1	0	0	0	0	0	1	0	1	1	1	0	0	0	0	0	1	0	0	1
1	0	0	1	1	1	1	1	0	0	1	1	0	1	1	0	0	0	0	0	0	1	1	1	1	1	1	1	0	0	1	0	1	1	0	1	1	1	1	1	1	1	0	0	0	0	0	0	0	1
1	1	0	1	1	1	1	0	0	0	1	1	0	1	1	0	0	0	0	0	0	1	1	0	1	1	1	1	0	0	1	0	1	1	0	1	1	1	1	1	1	1	1	0	0	0	0	0	0	1
1	1	0	1	1	1	1	0	0	1	1	1	0	1	1	0	0	0	0	1	0	0	0	1	0	0	1	1	0	0	1	0	1	0	0	0	1	1	1	1	1	0	1	0	0	0	0	0	0	1
1	0	0	1	0	1	0	0	0	1	1	1	0	0	1	0	0	0	0	0	0	1	1	1	1	1	1	1	0	0	1	0	1	1	0	1	1	1	0	0	1	0	1	0	0	0	0	0	0	1
1	0	0	1	0	1	0	0	0	1	1	1	0	1	1	0	0	0	0	1	0	1	1	1	1	1	1	1	0	0	1	0	0	1	0	1	1	1	1	1	1	1	0	0	0	0	0	0	0	1
1	0	0	1	1	1	0	0	0	0	1	1	0	1	1	1	0	0	0	1	0	1	1	1	0	1	1	1	0	0	1	0	1	1	0	0	1	1	1	1	0	1	1	0	0	0	0	0	1	0
1	0	0	1	1	1	1	0	0	0	1	1	0	1	1	1	0	1	0	0	0	1	0	0	0	1	1	1	0	0	1	0	1	0	0	0	1	0	1	1	1	1	1	0	0	0	0	0	0	1
1	0	0	1	0	1	1	0	0	1	1	1	0	1	1	1	0	0	1	1	0	1	1	0	0	1	1	1	0	0	1	0	1	1	0	0	1	0	0	1	1	0	1	0	0	0	1	0	0	0
1	0	0	1	1	1	1	1	0	0	1	1	0	1	1	1	0	0	0	1	0	0	1	1	0	0	1	1	0	0	1	1	0	1	0	0	1	1	1	1	1	1	1	0	0	0	1	0	1	1
1	0	0	1	1	1	1	0	0	1	1	1	0	1	1	1	0	0	0	0	1	0	1	0	0	1	1	1	0	0	1	0	1	0	0	0	1	1	0	1	1	0	1	0	0	0	1	0	0	0
1	0	0	1	1	1	0	0	0	0	0	1	0	1	1	0	0	0	1	1	1	1	1	1	1	0	1	1	0	0	1	0	1	1	0	0	1	1	1	0	1	1	1	0	0	0	0	0	1	0
1	0	0	1	0	1	0	0	0	0	1	1	0	1	0	1	0	0	0	0	0	0	1	1	1	0	0	1	0	0	1	0	1	0	0	0	1	1	1	1	1	0	1	0	0	0	0	0	1	1
1	0	0	1	1	1	0	1	0	0	1	1	0	1	0	1	0	0	0	1	0	1	1	1	1	1	1	1	0	0	1	0	1	1	1	0	1	0	0	1	1	1	1	0	0	0	1	0	1	0
1	0	0	1	1	1	1	0	0	1	1	1	0	1	1	1	0	0	1	1	0	1	1	1	0	1	1	1	0	0	1	0	1	1	1	0	1	1	1	1	1	1	0	1	0	1	0	0	1	0
1	1	0	1	1	1	1	1	1	1	1	1	0	1	1	1	0	0	1	1	1	1	1	0	1	0	1	1	0	0	1	0	1	0	1	0	1	1	1	1	1	0	1	0	0	1	0	0	1	0
1	0	0	1	1	1	1	0	0	1	1	1	0	1	1	1	0	0	0	1	1	1	0	1	1	1	0	1	0	0	1	1	1	0	1	1	1	1	1	1	1	0	1	0	0	0	0	0	1	0
1	1	0	1	0	1	1	0	0	1	1	1	0	1	1	1	0	0	0	0	0	1	1	1	1	0	1	1	0	0	1	0	1	0	1	0	1	1	1	1	1	1	1	0	0	0	1	0	1	0
1	1	0	1	0	0	0	0	1	0	1	1	0	0	1	1	0	0	0	0	1	0	1	1	1	0	1	1	0	0	1	0	1	0	1	1	1	1	1	1	1	0	0	0	0	1	1	0	1	0
1	1	0	1	1	1	1	1	0	1	1	1	0	1	1	1	0	0	0	1	1	1	0	1	0	0	0	1	0	0	1	0	1	0	1	1	1	1	1	0	1	0	1	0	0	0	1	0	1	0
1	1	0	1	1	1	1	0	1	1	1	1	0	1	1	1	0	0	0	1	1	1	1	1	1	0	0	1	0	0	1	0	1	1	1	0	1	1	1	1	1	1	0	0	0	1	0	0	1	0
1	1	0	1	1	1	0	0	0	1	1	1	0	1	1	1	0	0	0	1	1	0	1	1	0	1	0	1	0	0	1	0	1	0	0	0	1	0	1	1	1	0	1	0	0	0	0	0	1	0
1	1	0	1	1	1	0	0	1	1	0	1	0	1	0	1	0	0	0	0	1	1	1	1	1	0	1	1	0	0	1	0	1	1	1	1	1	1	0	0	1	0	1	0	0	0	1	0	1	0
1	1	1	0	1	1	0	0	0	0	0	1	0	1	1	1	0	0	0	0	0	1	1	1	1	1	1	1	0	0	1	0	1	0	1	1	1	0	1	1	1	1	1	0	0	1	0	0	1	0
1	1	0	1	1	0	1	0	0	0	0	1	0	1	1	1	0	1	1	0	1	1	1	1	0	1	1	1	0	0	1	0	0	1	0	0	1	0	1	1	1	0	0	0	0	0	1	0	1	0
1	1	0	1	0	1	0	0	0	0	1	1	0	1	1	1	0	0	1	1	0	1	1	1	1	1	0	1	0	0	1	0	1	0	1	1	1	1	1	1	1	0	0	0	0	1	1	0	1	0
1	1	1	1	0	1	1	1	0	0	1	1	0	1	1	1	0	1	1	0	1	1	1	1	1	1	1	1	0	0	1	0	1	0	1	1	1	1	0	1	1	0	1	0	0	1	1	0	1	0
1	1	0	1	1	1	1	0	0	1	1	1	0	1	1	1	0	0	1	1	1	1	1	1	0	1	0	1	0	0	1	0	1	0	1	0	1	1	1	1	1	1	1	0	0	0	0	0	1	0
1	1	0	0	0	1	1	0	0	0	1	1	0	1	1	1	0	0	0	1	1	0	0	1	1	1	0	1	0	0	1	1	1	0	1	0	0	1	1	1	1	1	1	0	0	0	1	0	1	0
1	1	0	1	1	1	1	0	0	1	1	1	0	1	1	1	0	0	0	1	0	1	0	1	1	1	0	1	0	0	1	0	1	0	1	0	1	1	1	1	1	0	0	0	0	1	0	0	1	0
1	1	0	1	0	1	1	0	1	1	1	1	0	1	1	1	0	1	0	1	0	1	1	0	1	0	1	1	0	0	1	0	1	0	1	1	0	1	0	1	1	1	1	0	0	1	1	0	1	0
1	1	0	1	0	1	1	0	1	0	1	1	1	1	1	1	0	0	1	0	0	1	1	1	0	0	1	1	0	0	1	0	1	0	1	0	1	1	1	0	1	1	1	0	0	1	1	0	1	0
1	1	0	1	1	1	1	0	0	1	1	1	0	1	1	1	0	0	1	0	1	1	1	1	1	0	1	1	0	0	1	0	1	0	1	1	0	1	1	1	1	0	1	0	0	1	0	0	1	0
1	1	0	1	0	1	1	1	0	0	1	1	0	1	1	1	0	1	1	1	1	1	1	0	1	0	1	1	0	0	1	0	1	1	1	1	1	1	1	1	1	0	1	0	0	0	0	0	1	0
1	1	0	1	0	1	1	0	0	0	1	1	0	1	1	1	0	0	0	0	0	1	1	1	1	1	0	1	0	0	1	0	1	1	1	1	1	1	1	0	1	1	0	0	0	1	0	0	1	0
1	1	0	1	0	1	1	0	0	0	0	1	1	1	1	1	0	0	0	0	1	1	1	0	1	1	1	1	0	0	1	0	1	0	1	1	1	1	1	1	1	0	1	1	0	1	0	0	0	0
1	1	0	1	0	1	1	0	0	1	1	1	0	1	0	1	0	0	0	0	1	1	1	0	1	1	1	1	0	0	1	0	1	1	1	1	1	1	1	1	1	0	0	0	0	1	1	0	1	0
1	1	0	1	1	1	1	0	1	0	1	1	1	1	1	1	0	0	1	0	0	1	1	1	0	1	1	1	0	0	1	0	1	1	1	1	1	1	1	1	1	0	1	0	0	1	0	0	1	0
1	1	0	1	1	1	1	0	0	0	1	1	1	1	1	1	0	0	1	1	1	1	1	1	1	1	1	1	0	0	1	0	1	1	1	0	1	0	1	1	1	0	1	0	0	1	0	0	1	0
1	1	0	1	1	1	1	0	0	1	1	1	0	0	0	1	0	1	1	0	1	0	1	1	1	1	1	1	0	0	1	0	1	1	1	1	0	1	1	1	1	0	1	0	0	1	1	0	1	0
1	1	0	1	1	1	0	0	0	1	1	1	0	1	0	1	0	0	1	1	0	1	1	0	1	1	1	1	0	0	1	0	1	1	1	0	1	1	1	1	1	0	0	0	0	1	1	0	1	0
1	0	0	1	1	1	1	0	0	1	1	1	0	1	1	1	0	0	1	0	1	1	1	1	1	1	1	1	0	0	1	0	1	1	1	0	1	1	1	1	1	1	1	0	0	1	1	0	1	0
1	1	0	1	1	1	1	0	0	0	0	1	0	1	1	1	0	0	0	1	0	1	1	0	0	1	0	1	0	0	1	0	1	1	1	1	1	1	0	1	1	1	1	0	0	1	0	0	1	0
1	1	0	1	1	1	1	0	0	0	1	1	0	1	1	1	0	0	0	1	1	1	0	1	1	1	1	1	0	0	1	0	1	1	1	0	1	1	1	1	1	1	1	0	0	0	0	0	1	0
1	1	0	1	1	0	0	0	0	1	1	0	0	1	0	1	0	1	0	0	1	1	1	1	1	0	1	1	0	0	1	0	1	1	0	0	1	1	1	1	1	0	1	0	0	1	0	0	1	0
1	1	0	1	1	1	1	1	0	0	1	1	0	1	0	1	0	0	1	1	1	1	1	1	1	1	1	1	0	0	1	0	1	1	1	1	1	1	0	1	1	0	0	0	0	1	1	0	1	0
1	1	0	1	1	1	1	0	0	0	1	1	0	1	0	1	0	0	0	1	1	1	1	0	1	1	1	1	0	0	1	0	1	1	1	0	1	1	0	0	1	1	0	0	0	1	1	0	1	0
1	1	0	1	1	1	1	0	0	0	1	1	0	1	1	1	0	0	1	1	1	1	1	1	1	1	1	1	0	0	1	0	1	1	1	0	1	0	1	1	1	1	0	0	0	0	0	0	1	0
1	1	0	1	1	1	1	1	1	0	0	1	1	1	0	1	0	0	0	1	0	1	1	1	1	0	0	1	0	0	1	0	1	1	1	1	1	1	1	1	1	1	1	1	0	1	1	0	1	0
1	1	0	1	1	1	1	0	1	1	1	1	0	1	1	1	0	0	0	1	1	1	1	1	1	1	1	1	0	0	1	0	1	1	1	1	1	1	1	1	1	1	0	1	0	0	0	0	1	0
1	1	0	1	1	1	0	0	1	0	1	1	0	1	0	1	0	0	0	1	1	1	1	1	0	1	1	1	0	0	1	0	1	1	1	1	1	1	0	1	1	1	0	0	0	0	0	0	1	0
1	1	0	1	1	1	0	0	1	1	1	1	0	1	1	1	0	1	1	0	1	1	1	0	1	1	1	1	0	0	1	0	1	1	1	0	1	1	1	1	1	1	1	0	0	1	1	0	1	0
1	0	0	1	1	1	0	0	0	1	1	1	0	1	0	1	0	1	0	0	0	1	1	1	0	1	0	1	0	0	1	0	1	0	1	1	1	1	1	1	1	1	1	0	0	1	0	0	1	0
1	1	0	1	1	1	1	0	1	1	1	1	0	1	1	1	0	1	0	1	0	1	1	1	1	0	1	1	0	0	1	0	1	1	1	1	1	1	1	0	1	1	1	0	0	0	0	0	1	0
1	1	0	1	1	1	1	1	0	0	1	1	0	1	1	1	0	1	1	1	0	1	1	1	0	1	1	1	0	0	1	0	1	1	0	1	0	1	1	1	1	1	1	0	0	1	0	0	1	0
1	1	0	1	1	1	0	0	0	1	1	1	0	1	0	1	0	1	0	1	0	1	1	1	1	0	1	1	0	0	1	0	1	0	0	1	1	1	1	1	1	0	0	0	0	1	1	0	1	0
1	1	0	1	1	1	1	0	1	1	1	1	0	1	0	1	0	0	1	1	1	0	1	1	1	1	0	1	0	0	1	0	1	1	1	0	1	1	1	1	1	0	0	0	0	1	0	0	1	0
1	1	1	1	0	1	0	1	1	0	1	1	0	1	0	1	0	0	1	0	0	1	1	1	0	1	0	1	0	0	1	0	1	1	1	1	1	0	1	1	1	1	0	0	0	1	0	0	1	0
1	1	1	1	1	1	1	1	1	0	1	1	0	1	1	1	0	1	0	1	1	1	1	1	1	0	1	1	0	0	1	0	1	1	1	0	1	0	1	1	1	0	0	0	0	0	1	0	1	0
1	1	0	1	1	1	1	0	1	0	0	1	0	1	1	1	0	0	1	0	0	1	1	0	0	0	1	1	0	0	0	0	1	1	1	0	0	1	1	1	1	1	0	0	0	0	1	0	1	0
1	1	0	1	1	1	1	1	1	0	1	1	0	1	0	1	0	0	1	0	1	1	1	1	1	1	1	1	0	0	1	0	1	1	1	1	1	0	0	1	1	1	0	0	0	1	0	0	1	0
1	1	0	1	1	1	1	0	0	1	0	1	1	1	0	1	0	1	1	0	0	1	1	1	0	1	1	1	0	0	1	0	1	1	1	1	1	1	0	1	1	1	1	0	0	0	0	0	1	0
1	1	0	1	1	1	1	0	1	1	0	1	0	1	1	1	0	0	0	1	0	1	1	1	1	1	1	1	0	0	1	0	1	1	1	0	0	0	1	1	1	0	1	0	0	1	0	0	1	0
1	1	0	1	0	1	1	0	1	0	1	1	0	1	1	1	0	0	0	0	0	1	1	1	0	0	0	1	0	0	1	0	1	1	1	0	0	1	1	1	1	1	0	0	0	0	1	0	1	0
1	1	0	1	0	1	1	1	1	0	0	0	0	1	0	1	0	0	1	1	1	1	1	1	0	1	1	1	0	0	1	0	1	1	1	0	1	0	0	1	1	0	1	0	0	1	1	0	1	0
1	1	0	1	0	1	1	1	1	1	1	1	0	1	0	1	0	1	1	1	1	1	1	1	0	1	1	1	0	0	1	0	0	1	1	0	1	0	1	1	1	0	1	0	0	0	1	0	1	0
1	1	0	1	0	1	1	1	1	1	1	1	0	1	1	1	0	0	1	1	0	1	1	1	0	1	1	1	0	0	1	1	1	1	1	0	1	1	1	1	1	1	1	0	0	0	0	0	1	0
1	1	0	0	0	1	0	0	1	0	1	1	1	1	1	1	0	0	1	1	0	1	1	1	1	1	1	1	0	0	1	0	0	0	1	1	1	1	1	1	1	0	0	0	0	1	0	0	1	0
1	1	0	1	0	0	1	1	1	0	1	1	0	0	1	1	0	0	1	1	0	1	1	1	1	1	1	1	0	0	1	0	1	1	1	0	1	1	0	1	1	0	0	0	0	1	1	0	1	0
1	1	0	1	0	1	1	0	0	1	1	1	1	1	1	1	0	0	1	1	0	1	1	1	0	0	1	1	0	0	1	0	1	1	1	1	1	1	0	0	1	1	1	0	0	0	0	0	1	0
1	1	0	1	1	0	0	0	0	0	1	1	0	0	1	1	0	0	0	1	1	1	0	0	1	1	0	1	0	0	1	0	1	1	1	1	1	1	1	1	1	1	0	1	0	1	0	0	1	0
1	1	0	1	0	1	1	0	1	1	1	1	0	0	1	1	0	0	1	0	0	1	1	0	1	0	1	1	0	0	1	0	1	0	1	0	1	0	1	1	1	1	1	0	0	1	0	0	1	0
1	1	0	0	0	0	1	0	0	0	1	1	0	1	1	1	0	0	0	0	1	1	1	0	1	1	0	1	0	0	1	0	1	1	0	1	0	1	0	1	1	0	1	0	0	0	0	0	1	0
1	1	0	1	0	1	0	0	0	1	1	1	1	1	1	1	0	0	0	1	1	1	1	1	0	1	0	1	0	0	1	0	1	1	1	0	1	1	1	1	1	0	1	0	0	1	0	0	1	0
1	1	0	1	0	1	1	1	0	0	0	1	0	1	1	1	0	0	0	1	0	1	1	1	1	1	0	1	0	0	1	0	1	1	1	1	1	1	1	1	1	1	0	0	0	1	1	0	1	0
1	1	0	1	0	1	0	1	1	0	0	1	0	1	1	1	0	1	0	1	0	1	1	1	1	0	0	1	0	0	1	0	1	1	1	0	1	1	1	1	1	0	0	0	0	1	1	0	1	0
1	1	0	1	0	0	1	1	1	1	1	1	1	1	1	1	0	1	0	0	0	1	0	1	1	0	0	1	0	0	1	0	1	1	1	0	0	1	1	1	1	1	0	0	0	1	0	0	1	0
1	1	0	1	0	0	1	1	0	0	1	1	0	0	1	1	0	1	1	0	0	1	0	0	0	1	0	1	0	0	1	0	1	1	1	0	1	1	1	0	1	0	0	0	0	0	1	0	1	0
1	1	0	1	0	0	1	1	1	0	0	1	0	1	0	1	0	1	1	1	0	1	1	0	1	1	0	1	0	0	1	0	1	0	1	0	1	1	0	1	1	0	1	0	0	1	1	0	1	0
1	1	0	0	1	0	1	1	1	0	1	1	1	1	0	1	0	0	0	1	1	1	1	1	0	0	0	1	0	0	1	1	0	0	1	1	1	1	1	1	1	0	1	0	0	1	1	0	1	0
1	1	0	0	1	1	1	0	0	1	0	1	0	1	1	1	0	0	1	1	1	1	1	1	0	1	0	1	0	0	1	0	1	1	1	1	1	0	1	1	1	0	1	0	0	1	0	0	1	0
1	1	0	0	0	1	1	0	1	1	1	1	0	1	0	1	0	1	0	1	0	1	1	1	0	1	0	1	0	0	1	0	1	1	1	0	1	1	1	1	1	1	0	0	0	1	1	0	1	0
1	1	0	1	1	1	1	0	1	1	1	1	0	1	1	1	0	1	0	1	0	1	1	0	1	1	1	1	0	0	1	0	0	1	1	0	1	1	1	1	1	1	1	0	0	1	1	0	1	0
1	1	0	0	0	1	1	0	1	0	1	1	1	1	1	1	0	0	0	1	0	1	1	1	1	0	0	1	0	0	1	0	1	0	1	1	1	0	1	0	1	1	0	0	0	1	1	0	1	0
1	1	0	1	0	1	1	0	1	0	1	1	0	1	1	1	0	0	0	1	0	1	1	0	1	1	1	1	0	0	1	0	1	1	1	1	0	0	1	1	1	1	1	0	0	1	0	0	1	0
1	1	0	1	0	1	1	0	1	0	1	1	0	1	1	1	0	1	1	0	0	1	1	0	0	1	1	1	0	0	1	0	1	1	1	1	0	1	0	1	1	0	1	0	0	1	0	0	1	0
1	1	0	1	0	1	1	0	0	1	1	1	1	1	1	1	0	0	1	1	1	1	1	1	1	0	1	1	0	0	1	0	1	1	1	1	0	1	1	1	1	0	1	0	0	1	1	0	1	0
1	1	0	1	0	1	0	0	0	1	1	1	1	1	1	1	0	0	0	1	0	1	1	1	1	0	1	1	0	0	1	0	1	0	1	1	1	0	1	1	1	0	0	1	0	1	1	0	1	0
1	1	0	1	0	1	1	1	0	1	1	1	1	1	0	1	0	0	0	1	1	1	1	1	0	0	1	1	0	0	1	1	1	1	1	1	1	1	1	1	1	0	0	0	0	0	1	0	1	0
1	1	0	1	0	1	1	1	0	1	1	1	0	1	1	1	0	0	0	1	1	1	0	1	1	1	0	1	0	0	1	1	1	1	1	1	1	0	0	1	1	1	1	0	0	0	1	0	0	0
1	1	0	1	0	1	1	0	0	1	0	1	0	1	1	1	0	0	1	1	0	1	1	1	1	0	0	1	0	0	1	1	1	0	1	0	1	1	0	1	1	1	1	0	0	1	1	0	1	0
1	1	0	1	0	1	1	1	0	0	1	1	0	1	0	1	0	0	0	1	0	1	0	1	1	1	1	1	0	0	1	0	1	0	1	1	1	0	1	1	1	0	1	0	0	0	0	0	0	0
1	1	0	1	1	1	1	0	1	0	1	1	0	1	1	1	0	0	0	1	0	1	1	1	0	1	1	1	0	0	1	0	1	1	1	1	1	1	1	1	1	0	0	0	0	0	0	0	0	0
1	1	0	1	0	1	1	0	1	0	1	1	0	1	1	1	0	0	0	0	0	1	1	1	1	1	1	1	0	0	1	1	1	1	1	1	1	1	1	1	1	0	1	0	0	1	0	0	0	0
1	1	0	1	1	1	1	0	0	1	1	1	0	1	0	1	0	0	0	1	1	1	1	1	1	0	1	1	0	0	1	0	0	1	1	0	0	1	1	1	1	0	1	0	0	0	1	0	0	0
1	1	1	0	0	1	1	0	1	0	1	1	0	1	0	1	0	0	0	1	0	1	1	1	1	0	0	1	0	0	1	0	1	1	1	1	1	0	1	1	1	0	0	0	0	1	1	0	1	0
1	1	1	1	0	1	1	0	1	1	1	1	0	1	1	1	0	0	1	1	0	0	1	1	1	1	1	1	0	0	1	1	1	1	1	0	1	0	1	1	1	1	0	0	0	1	0	0	0	0
1	1	0	1	1	1	1	0	1	0	1	1	0	1	1	1	0	0	0	1	0	0	0	1	1	0	0	1	0	0	1	0	1	0	1	1	1	1	1	1	1	0	1	0	0	0	0	0	1	0
1	1	1	1	1	1	1	0	1	1	1	1	0	1	1	1	0	0	1	1	0	1	1	1	1	0	1	1	0	0	1	1	1	1	1	1	1	1	1	1	1	1	1	0	0	1	1	0	0	0
1	1	0	1	1	1	1	0	1	1	1	1	0	1	1	1	0	0	0	1	0	1	1	1	1	0	0	1	0	0	1	0	0	0	1	0	0	1	1	1	1	1	1	0	0	1	1	0	0	0
1	1	0	1	1	1	1	0	1	1	1	1	0	1	1	1	0	0	1	0	0	1	1	1	1	0	1	1	0	0	1	0	0	1	1	1	1	1	1	1	1	1	0	0	0	1	0	0	1	0
1	1	0	1	1	1	1	0	1	1	1	0	1	1	0	1	0	1	0	0	0	1	1	0	0	1	1	1	0	0	1	0	0	0	1	0	1	1	0	1	1	1	1	0	0	1	0	0	1	0
1	1	0	1	0	0	1	0	1	1	1	1	0	0	1	1	0	0	0	1	0	1	1	0	1	0	0	1	0	0	1	0	1	0	1	0	1	1	1	1	1	0	1	0	0	1	0	0	1	0
1	1	0	1	0	1	1	0	0	1	0	1	0	0	1	1	0	0	0	0	0	1	1	0	1	0	0	1	0	0	1	0	1	1	1	0	1	1	1	1	1	0	0	0	0	1	1	0	0	0
1	1	0	0	0	1	1	0	0	0	1	1	0	0	1	1	0	0	0	1	0	1	1	0	0	0	0	1	0	0	1	0	0	0	1	0	1	1	1	1	1	0	1	0	0	0	0	0	0	0
1	1	0	1	0	1	1	0	0	1	1	1	0	0	1	1	0	0	0	0	0	1	0	1	1	1	0	1	1	0	1	0	1	0	1	0	1	1	1	1	1	0	0	0	0	0	0	0	1	0
1	1	0	1	0	1	1	0	0	1	1	1	0	0	1	1	0	0	0	1	1	1	1	1	1	1	0	1	0	0	1	1	1	0	1	0	1	0	1	1	1	0	0	0	0	0	0	0	1	0
1	1	0	1	0	1	1	0	1	0	1	1	0	0	1	1	0	1	0	1	1	1	0	0	1	1	0	1	0	0	1	0	1	0	1	1	1	1	1	1	1	0	1	1	0	1	0	0	1	0
1	1	0	0	1	0	1	1	0	1	1	1	0	0	1	1	0	0	0	1	0	1	0	0	1	1	0	1	0	0	1	0	1	0	1	0	1	1	0	1	1	0	0	0	0	1	0	0	1	0
1	1	1	0	0	0	1	1	0	0	1	1	1	0	1	1	0	1	0	0	1	1	1	0	1	0	0	1	0	0	1	1	1	0	1	0	0	1	1	1	0	0	1	0	0	1	1	0	1	0
1	1	0	0	1	0	0	0	0	0	0	1	0	0	1	1	0	1	0	1	1	0	0	1	1	0	0	1	0	0	1	0	1	0	1	0	1	1	1	1	1	0	1	0	0	0	0	0	1	0
1	1	0	1	0	0	0	1	0	1	1	1	0	0	1	1	0	1	0	0	1	1	0	0	1	1	1	1	0	0	1	0	0	0	1	1	1	1	1	1	1	1	0	0	0	0	0	0	1	0
1	1	0	1	0	1	1	0	1	0	1	1	0	1	1	1	0	0	0	1	1	1	1	1	1	0	1	1	0	0	1	1	1	0	1	1	1	1	1	1	1	0	0	0	0	1	0	0	0	0
1	1	0	0	0	0	1	0	1	0	0	1	0	1	1	1	0	0	0	1	1	1	0	0	1	1	0	1	0	0	1	1	1	0	1	0	1	1	0	1	0	0	1	0	0	0	1	0	1	0
1	1	0	0	0	1	1	0	1	1	1	1	0	0	1	1	0	1	0	1	0	1	1	0	1	1	0	1	0	0	1	0	1	0	1	0	0	1	1	1	1	0	0	1	0	1	1	0	1	0
1	1	0	1	0	1	1	1	1	0	1	1	0	0	0	1	0	1	0	1	1	1	1	0	1	1	0	1	0	0	1	1	1	0	1	0	1	1	0	1	1	0	0	0	0	0	0	0	1	0
1	1	0	0	0	1	1	1	1	1	1	1	0	0	1	1	0	1	0	1	0	1	0	0	1	1	0	1	0	0	1	0	1	0	0	1	1	1	1	1	1	0	0	0	0	1	0	0	1	0
1	1	0	0	0	1	1	1	1	1	1	1	1	0	1	1	0	1	0	0	1	1	0	0	1	1	0	1	0	0	1	1	1	0	1	1	1	1	1	1	1	0	1	0	0	1	0	0	1	0
1	1	0	1	0	1	1	1	0	1	1	1	1	1	1	1	0	1	0	1	1	1	0	0	1	1	0	1	0	0	1	0	1	0	1	1	0	1	1	1	1	0	1	0	0	1	1	0	1	0
1	1	0	0	1	1	1	0	1	0	1	1	0	0	1	1	0	1	0	0	1	1	0	0	1	1	0	1	0	0	1	0	1	1	1	1	1	1	1	1	1	0	1	1	0	0	0	0	1	0
1	1	0	0	0	1	1	0	0	1	1	0	0	1	1	1	0	0	0	1	1	1	0	1	1	1	0	1	0	0	1	0	1	1	1	1	1	1	0	1	1	0	1	0	0	1	0	0	1	0
1	1	0	0	0	1	1	0	0	1	1	1	0	1	1	1	0	0	0	1	0	1	0	1	0	1	0	1	0	0	1	0	1	1	1	0	1	1	1	1	1	0	0	0	0	1	1	0	1	0
1	1	0	0	1	1	1	1	0	0	0	1	0	1	1	1	0	0	1	0	0	1	1	1	1	0	1	1	0	0	1	0	1	1	1	0	1	1	0	0	1	0	0	0	0	1	0	0	1	0
1	1	0	1	0	1	1	1	1	1	1	1	0	1	1	1	0	0	1	1	1	1	1	1	1	1	1	1	0	0	1	0	1	1	1	1	1	1	0	1	1	1	1	0	0	0	0	0	1	0
1	1	0	1	0	1	1	1	1	1	1	1	0	1	1	1	0	0	1	1	1	1	1	1	0	1	1	1	0	0	1	0	1	0	1	1	1	1	0	1	1	1	1	0	0	1	1	0	1	0
1	1	0	1	0	1	1	1	1	0	1	1	0	1	1	1	0	0	1	1	0	0	1	0	0	0	1	1	0	0	1	0	1	0	1	1	1	1	0	0	1	1	0	0	0	1	0	0	1	0
1	1	0	1	0	1	1	0	1	1	1	1	0	1	1	1	0	0	1	1	0	1	1	1	1	1	1	1	0	0	1	0	1	1	1	1	1	1	0	1	1	0	1	0	0	0	1	0	1	0
1	1	0	0	0	1	1	0	1	1	1	1	0	1	0	1	0	0	0	1	1	1	1	1	1	1	1	1	0	0	1	1	1	1	1	1	1	1	1	1	1	1	1	0	0	0	0	0	0	0
1	1	0	1	0	1	1	1	0	1	1	1	0	1	0	1	0	1	0	0	1	1	1	1	1	1	1	1	0	0	1	1	1	0	0	1	1	1	1	1	1	0	0	0	0	1	0	0	1	0
1	1	0	1	0	1	1	0	0	0	1	1	1	1	1	1	0	1	1	0	1	1	1	1	0	1	0	1	0	0	1	0	1	1	1	1	1	1	1	1	1	0	1	0	0	1	1	0	1	0
1	1	0	1	0	1	1	0	1	1	1	1	1	1	1	1	0	0	0	0	1	0	0	1	0	1	1	1	0	0	1	0	0	0	1	1	1	1	1	1	1	1	1	1	0	1	1	0	1	0
1	1	0	0	0	1	1	1	0	0	0	1	0	1	0	1	0	1	0	0	1	1	1	1	1	0	0	1	0	0	1	1	1	0	1	1	1	1	1	1	1	0	0	0	0	0	1	0	1	0
1	1	0	1	1	1	1	0	1	0	1	1	0	1	0	1	0	0	0	1	1	1	1	0	0	1	0	1	0	0	1	0	1	0	1	1	1	0	0	1	1	1	1	0	0	0	1	0	1	0
1	1	0	1	0	1	1	0	1	0	0	1	0	1	1	0	0	0	0	1	0	1	1	0	1	0	0	1	0	0	1	0	1	1	1	1	1	0	1	1	1	0	0	0	0	1	1	0	1	0
1	1	0	1	0	1	1	1	1	0	1	1	0	1	0	1	0	0	1	1	0	1	1	1	0	0	1	1	0	0	1	0	1	1	1	1	1	0	1	1	1	0	1	0	0	0	1	0	0	0
1	1	0	1	0	1	1	1	0	1	1	1	1	1	1	0	0	0	0	1	0	1	1	1	1	1	0	1	0	0	1	0	1	0	1	1	1	0	1	0	1	1	1	0	0	1	1	0	1	0
1	1	0	1	0	1	1	0	0	0	0	1	1	1	1	1	0	0	1	1	0	1	1	1	0	1	1	1	0	0	1	0	0	1	1	1	1	1	0	0	1	0	1	0	0	1	0	0	0	0
1	1	0	0	1	1	0	0	1	1	0	1	0	1	1	1	0	0	0	0	1	1	0	1	1	1	0	1	0	0	1	0	1	1	1	1	1	1	0	1	1	0	1	0	0	1	1	0	1	0
1	1	0	1	0	0	1	1	1	1	1	1	0	1	1	1	0	0	0	1	0	1	0	0	1	0	0	1	0	0	1	1	1	0	1	1	1	1	1	1	1	0	1	0	0	0	1	0	1	0
1	1	0	1	0	1	1	0	1	1	1	1	0	1	0	1	0	1	0	1	1	0	1	0	1	0	0	1	0	0	1	0	0	0	1	0	1	1	1	1	1	0	0	0	0	1	1	0	1	0
1	1	0	0	0	1	0	0	1	1	1	1	0	1	1	1	0	0	0	1	1	1	0	1	0	1	0	1	0	0	1	0	1	1	1	1	1	1	1	0	1	0	0	0	0	1	1	0	1	0
1	1	0	1	0	1	1	0	0	1	1	1	0	0	1	0	0	0	0	0	1	0	0	1	1	0	0	1	0	0	1	0	1	0	1	0	1	1	1	1	1	0	0	0	0	0	1	0	1	0
1	1	0	1	0	1	1	0	0	0	1	1	0	1	1	1	0	0	0	1	0	0	0	1	1	1	1	1	0	0	1	1	1	0	1	1	1	1	1	1	1	0	1	0	0	1	0	0	1	0
1	1	0	1	0	1	1	0	0	1	0	1	0	1	1	1	0	0	0	1	1	0	1	1	0	1	0	1	0	0	1	0	1	0	1	1	1	1	0	1	1	0	1	0	0	0	1	0	1	0
1	1	0	0	0	1	1	0	1	1	1	1	1	1	1	1	0	0	0	1	0	1	1	1	1	1	0	1	0	0	1	0	1	0	1	1	1	1	1	1	1	1	1	0	0	1	1	0	1	0
1	1	0	1	0	1	1	0	1	0	1	1	0	0	1	1	0	0	0	1	1	0	0	1	0	1	0	1	0	0	1	0	1	0	1	1	1	1	1	1	1	0	1	0	0	1	0	0	1	0
1	1	0	1	0	1	1	1	0	0	1	1	0	0	1	1	0	0	0	0	0	0	0	1	1	1	1	1	0	0	1	0	1	0	0	0	1	1	1	1	1	0	1	1	0	1	0	0	1	0
1	1	0	1	0	1	1	0	1	0	1	1	0	1	1	1	0	0	0	1	1	0	0	1	0	1	1	1	0	0	1	0	1	0	1	0	1	1	0	1	1	0	1	1	0	1	0	0	1	0
1	1	0	0	0	1	1	0	0	1	1	1	0	1	1	1	0	0	0	1	1	1	0	0	1	1	0	1	0	0	1	0	1	1	1	0	1	1	1	1	1	0	1	0	0	1	0	0	0	0
1	1	0	1	0	1	1	0	1	0	0	1	0	0	1	1	0	0	0	1	1	0	0	0	1	1	0	1	0	0	1	1	0	0	1	1	1	1	0	0	1	0	1	1	0	1	1	0	1	0
1	1	0	1	0	1	0	0	1	1	1	1	0	0	1	1	0	0	1	1	1	1	1	1	1	1	0	1	0	0	1	1	1	0	1	0	1	1	0	1	0	1	1	0	0	1	1	0	1	0
1	1	0	1	0	1	1	0	1	0	0	1	0	0	1	1	0	1	1	1	1	1	1	1	1	1	0	1	0	0	1	0	1	1	1	1	1	1	0	1	1	1	1	0	0	1	1	0	1	0
1	1	0	1	0	1	1	1	0	0	1	1	1	0	1	1	0	0	1	0	1	1	1	0	1	0	0	1	0	0	1	1	1	0	1	0	1	1	1	1	1	0	1	0	0	1	1	0	1	0
1	1	0	1	1	1	0	1	1	0	1	1	1	0	1	1	0	1	0	0	1	1	1	0	1	1	1	1	0	0	0	0	0	1	1	1	1	1	1	1	1	0	1	0	0	1	0	0	1	0
1	1	1	1	1	1	1	1	1	1	1	1	0	0	1	1	0	1	0	1	0	1	1	1	0	0	1	1	0	0	1	0	0	0	1	1	1	1	1	1	0	1	1	0	0	0	1	0	1	0
1	1	0	1	0	1	0	0	1	1	1	0	0	0	0	1	0	1	0	0	1	1	1	1	1	0	0	1	0	0	1	0	1	0	1	1	1	0	1	1	0	1	0	0	0	1	1	0	1	0
1	1	0	0	1	1	0	0	0	1	1	1	0	0	0	1	0	0	0	1	1	1	1	1	0	1	1	1	0	0	1	0	1	0	1	0	1	1	1	1	1	0	1	0	0	1	0	0	1	0
1	1	0	1	1	1	0	0	0	0	1	1	0	0	0	1	0	0	0	1	1	1	1	0	0	1	1	1	0	0	1	1	1	1	1	1	1	1	0	1	0	0	1	0	0	0	1	0	1	0
1	1	0	1	0	1	0	1	1	1	1	1	0	0	0	1	0	1	0	0	1	1	1	1	1	0	0	1	0	0	1	1	1	0	1	0	1	1	1	1	1	1	1	0	0	0	1	0	1	0
1	1	0	1	1	0	1	0	0	0	0	1	0	0	1	1	0	0	0	1	1	1	1	1	0	0	0	1	0	0	1	0	1	1	1	0	1	1	1	1	1	1	1	0	0	0	1	0	1	0
1	1	0	0	1	1	1	1	1	1	1	1	0	0	0	1	0	1	0	1	1	1	0	1	1	1	1	1	0	0	0	0	1	1	1	1	1	1	0	0	1	0	0	0	0	0	1	0	1	0
1	1	0	1	1	1	0	0	0	1	1	1	0	0	1	1	0	0	0	0	1	1	1	0	1	1	0	1	0	0	1	0	1	1	1	1	1	1	0	1	1	0	1	0	0	0	1	0	1	0
1	1	0	1	1	0	1	0	1	1	1	1	0	0	1	1	0	0	0	1	1	0	0	0	0	0	1	1	0	0	1	0	0	0	1	0	1	1	0	1	1	0	0	0	0	1	1	0	1	0
1	1	0	1	0	0	1	0	1	1	1	1	0	0	1	1	0	0	0	0	1	1	1	0	1	0	1	1	0	0	1	0	0	1	1	1	1	1	1	1	1	0	0	0	0	1	0	0	1	0
1	1	0	0	1	1	1	0	0	0	1	1	0	0	1	1	0	1	0	1	1	1	0	0	1	1	1	1	0	0	1	1	1	1	1	0	1	1	1	1	1	0	1	1	0	1	1	0	1	0
1	1	0	1	0	1	1	1	0	0	1	1	0	0	0	0	0	1	0	1	0	1	0	1	1	1	0	1	0	0	1	0	1	0	1	1	0	1	0	0	1	0	1	0	0	0	0	0	0	0
1	1	0	1	1	1	1	0	0	0	1	1	0	0	1	1	0	0	0	1	1	1	1	1	1	0	0	1	0	0	1	1	0	0	1	0	1	1	1	1	1	0	0	0	0	1	0	0	1	0
1	1	0	0	1	1	1	0	1	1	0	1	0	1	0	1	0	0	0	0	1	1	1	0	0	0	0	1	0	0	1	0	1	1	1	1	1	1	1	1	1	0	0	0	0	1	0	0	1	0
1	1	0	1	1	1	1	0	1	1	0	1	0	1	1	1	0	0	0	0	0	1	1	0	0	1	0	1	0	0	1	0	0	0	1	1	1	1	1	1	1	1	1	0	0	1	1	0	1	0
1	1	1	1	0	1	1	0	1	1	0	1	0	1	1	1	0	0	0	1	1	0	0	0	1	0	0	1	0	0	1	0	1	0	1	0	1	1	0	1	1	0	1	1	0	1	1	0	1	0
1	1	0	1	1	1	1	0	0	1	1	1	0	1	1	1	0	0	0	0	1	1	1	1	1	0	1	1	0	0	1	0	1	0	1	0	1	1	1	1	1	1	1	0	0	0	1	0	1	0
1	1	0	1	0	1	1	0	1	0	1	1	0	1	1	1	0	0	0	1	1	1	1	0	1	0	0	1	0	0	0	1	1	0	1	1	1	0	1	1	1	0	0	0	0	0	1	0	1	0
1	1	0	1	0	1	1	0	1	1	0	1	0	1	1	1	0	0	0	0	1	0	1	1	1	1	0	1	0	0	1	0	0	0	1	0	1	1	0	1	1	0	1	0	0	1	0	0	1	0
1	1	0	1	1	1	1	0	1	1	1	1	0	0	1	1	0	0	0	0	1	1	0	0	1	1	1	1	0	0	1	0	1	0	1	1	1	0	1	1	1	0	1	0	0	0	1	0	1	0
1	1	0	1	0	0	1	0	1	1	0	1	0	1	1	1	0	1	0	1	1	1	1	0	0	0	0	1	0	0	1	0	0	1	1	1	0	1	1	0	1	0	0	0	0	1	0	0	1	0
1	1	0	1	1	0	0	0	1	1	0	1	0	0	1	1	0	0	0	1	1	1	1	0	1	1	0	1	0	0	1	1	1	1	0	1	1	0	1	1	1	0	1	0	0	1	0	0	1	0
1	1	0	1	1	1	0	0	0	0	1	1	0	0	1	1	0	0	0	1	0	1	1	0	1	1	0	1	0	0	1	0	1	0	1	0	0	1	0	1	1	0	1	0	0	1	0	0	1	0
1	1	0	0	1	1	0	0	0	1	0	1	0	0	1	1	0	0	0	0	1	1	1	0	1	1	1	1	0	0	1	0	1	0	1	1	0	1	1	1	1	0	0	0	0	1	1	0	1	0
1	1	0	1	1	1	1	1	0	1	0	1	0	0	1	1	0	0	0	1	1	1	1	0	1	1	0	1	0	0	1	0	1	1	1	0	0	1	1	1	1	1	1	0	0	1	0	0	1	0
1	1	0	1	0	0	1	0	0	0	1	1	0	1	0	1	0	0	0	1	1	1	1	0	1	1	0	1	1	0	1	0	1	0	1	0	1	1	1	1	1	0	1	0	0	1	0	0	1	0
1	1	0	1	1	0	0	0	1	0	1	1	0	1	0	1	0	0	0	0	1	1	0	0	1	1	0	1	1	0	1	0	1	0	1	1	1	1	0	0	1	1	1	0	0	1	0	0	1	0
1	1	0	1	1	1	1	0	1	0	1	1	0	1	1	1	0	0	0	1	1	1	1	0	1	1	0	1	0	0	1	0	1	0	1	0	1	1	1	1	1	0	1	0	0	1	0	0	1	0
1	1	0	1	1	1	1	0	1	1	1	1	0	1	1	1	0	0	0	1	1	1	1	0	1	1	0	1	0	0	1	0	1	0	0	0	1	1	1	1	1	0	0	0	0	1	0	0	1	0
1	1	0	1	1	1	1	0	0	0	1	1	0	1	1	1	0	0	0	1	1	1	1	1	1	1	0	1	0	0	1	1	1	0	1	0	1	1	0	1	1	0	1	0	0	0	1	0	1	0
1	1	0	1	1	1	0	0	1	0	1	1	0	1	1	1	0	0	0	1	0	1	1	0	0	0	0	1	0	0	1	0	1	0	1	1	1	1	1	1	1	0	0	0	0	0	1	0	1	0
1	1	1	1	0	1	0	0	0	1	1	1	0	1	1	1	0	0	0	1	1	1	1	1	0	1	1	1	0	0	1	0	1	0	1	0	1	1	1	0	1	0	0	0	0	1	0	0	1	0
1	1	0	1	1	1	1	0	0	1	1	1	0	1	1	1	0	0	0	1	1	1	1	0	1	1	1	1	1	0	1	0	1	1	1	0	1	0	1	0	1	0	1	0	0	1	1	0	1	0
1	1	0	1	1	0	0	0	1	1	1	1	0	1	1	1	0	0	0	0	1	1	1	0	0	0	1	1	0	0	1	0	1	0	1	1	1	1	0	1	1	0	1	0	0	0	0	0	1	0
1	1	0	1	1	0	1	0	1	0	1	1	0	1	1	1	0	0	0	0	0	1	1	1	1	0	0	1	0	0	1	0	1	0	1	0	0	1	1	1	1	1	1	0	0	0	1	0	0	0
1	1	0	1	0	1	1	0	0	1	1	1	0	1	1	1	0	0	0	0	1	1	1	0	1	1	1	1	0	0	1	0	1	1	0	0	1	1	0	1	1	1	0	0	0	1	1	0	1	0
1	1	0	1	1	1	0	0	0	0	1	1	0	1	1	1	0	0	0	0	0	1	0	0	1	0	0	1	0	0	1	0	1	0	1	0	1	1	1	1	1	0	1	0	0	1	0	0	1	0
1	1	0	1	0	1	0	1	1	0	1	1	0	1	1	1	0	0	0	1	1	1	1	1	1	1	1	1	0	0	1	0	1	1	1	1	0	0	0	1	1	1	1	0	0	1	0	0	1	0
1	1	0	1	1	1	0	0	0	0	1	1	1	1	1	1	0	0	0	0	0	0	1	0	1	0	0	1	0	0	1	0	1	0	1	0	1	1	1	0	1	1	1	0	0	1	1	0	1	0
1	1	0	1	1	1	1	1	1	0	1	1	0	1	1	1	0	0	0	1	1	1	1	0	1	1	1	1	0	0	1	0	1	1	1	0	1	0	1	1	1	0	1	0	0	0	0	0	1	0
1	1	0	1	1	1	1	0	1	1	1	1	0	1	1	1	0	0	1	0	1	1	1	0	1	1	0	1	0	0	1	0	1	0	1	1	1	1	0	1	1	0	1	0	0	1	0	0	0	0
1	1	0	1	1	1	1	0	1	0	1	1	0	0	1	1	0	0	0	1	1	1	1	1	1	1	0	1	0	0	1	0	1	1	0	1	0	1	1	0	1	0	1	0	0	1	0	0	1	0
1	1	0	1	1	1	0	0	1	0	1	1	0	1	0	1	0	0	0	1	1	1	1	1	1	0	0	1	1	0	1	0	1	1	0	0	1	1	0	1	1	1	1	0	0	1	1	0	1	0
1	1	0	1	0	1	1	0	0	0	1	1	0	1	1	1	0	0	0	1	1	1	1	1	0	0	0	1	0	0	1	0	1	0	1	1	1	0	0	1	1	1	0	0	0	0	0	0	1	0
1	1	1	1	1	1	1	0	1	1	1	1	0	1	1	1	0	0	0	1	0	1	1	1	1	0	0	1	0	0	1	0	1	0	1	0	1	0	1	1	1	1	0	0	0	0	0	0	1	0
1	1	0	1	0	1	1	0	1	0	1	1	1	1	1	1	0	0	1	1	1	1	1	1	0	1	0	1	0	0	1	0	0	0	1	1	1	0	0	1	1	1	0	0	0	1	0	0	1	0
1	1	0	1	1	1	1	0	0	1	1	1	1	1	1	1	0	0	0	1	1	1	1	0	1	1	0	1	0	0	1	1	1	1	1	1	1	0	1	1	1	0	1	0	0	1	1	0	0	0
1	1	0	1	0	1	1	0	1	0	1	1	0	1	1	1	0	0	0	1	1	1	0	0	1	1	0	1	0	0	1	0	1	1	1	1	1	0	0	1	1	0	1	0	0	1	1	0	1	0
1	1	0	1	1	1	0	0	1	0	1	1	0	1	1	1	0	0	0	1	1	1	1	1	1	0	0	1	0	0	1	0	0	0	0	1	0	0	1	1	1	1	1	0	0	1	0	0	1	0
1	1	0	1	1	1	0	0	1	0	1	1	0	1	1	1	0	0	1	1	1	1	1	1	0	1	0	1	0	0	1	0	1	1	1	1	1	0	1	1	1	1	0	0	0	1	0	0	1	0
0	1	0	1	1	1	1	0	0	0	1	1	0	1	1	1	0	0	0	0	1	1	1	1	0	1	1	1	0	0	0	0	1	1	1	0	1	1	0	0	1	1	0	0	0	1	0	0	1	0
1	1	0	1	1	1	1	1	0	1	0	1	0	1	1	1	0	0	0	1	1	1	1	1	0	1	1	1	1	0	0	0	0	1	1	0	0	1	1	1	1	1	1	1	0	0	1	0	0	0
1	1	0	1	1	1	1	0	1	0	1	1	0	1	1	1	0	0	1	1	1	1	1	1	1	1	0	1	0	0	0	0	1	1	1	1	1	0	0	1	1	1	1	0	0	1	0	0	1	0
1	1	0	1	1	1	1	1	0	1	1	1	1	1	1	1	0	0	1	1	1	1	1	1	0	1	1	1	0	0	0	0	1	0	1	1	0	1	1	1	1	1	1	1	0	0	1	0	1	0
1	1	0	1	1	1	1	0	1	0	1	1	0	1	1	1	0	1	1	0	1	1	1	1	0	1	1	1	0	0	0	0	0	1	1	0	1	1	0	1	1	1	0	1	0	1	0	0	1	0
1	1	0	1	0	1	0	0	1	0	1	1	0	1	1	0	0	0	1	0	1	1	1	1	1	1	1	1	0	0	0	0	1	1	1	1	1	0	1	1	1	1	1	0	0	1	0	0	1	0
1	1	0	1	1	1	1	0	1	0	1	1	0	1	1	1	0	0	1	0	1	1	1	1	0	1	1	1	0	0	0	0	1	1	1	0	1	0	1	1	1	0	1	0	0	0	1	0	1	0
1	1	0	1	1	1	1	1	1	0	1	1	0	1	1	1	0	0	1	1	0	1	1	1	1	1	1	1	0	0	0	0	1	1	1	0	0	0	1	1	1	1	1	0	0	1	0	0	1	0
1	1	0	1	0	1	1	0	1	1	1	1	0	1	1	1	0	1	0	1	1	1	1	1	1	1	0	1	0	0	0	0	1	0	1	1	1	0	0	0	1	0	0	1	0	1	1	0	1	0
0	1	0	1	1	1	0	1	1	0	1	1	0	1	1	1	0	1	0	0	1	1	1	0	1	1	1	1	0	0	0	0	1	1	1	0	1	1	1	0	1	0	1	0	0	0	0	0	1	0
1	1	0	1	1	1	1	0	0	1	1	1	1	1	1	1	0	1	0	1	1	1	1	1	1	0	1	1	0	0	0	0	1	1	1	0	1	1	1	1	1	0	1	0	0	0	1	0	1	0
1	1	0	1	0	1	0	0	0	0	1	1	0	1	1	1	0	0	1	1	1	1	1	0	0	0	1	1	0	0	0	0	1	1	1	0	1	1	1	1	1	1	1	0	0	0	1	0	1	0
1	1	0	1	0	1	1	0	0	0	1	1	0	1	0	1	0	0	1	1	1	1	1	1	1	1	1	1	0	0	0	0	1	1	1	0	1	1	1	1	1	0	0	0	0	1	0	0	1	0
1	1	0	1	1	1	1	0	0	0	1	1	0	1	1	1	1	0	0	0	1	1	1	1	1	1	1	1	0	0	0	0	1	1	1	1	1	1	1	1	1	0	0	0	0	1	1	0	1	0
1	1	0	1	0	1	0	0	1	0	1	1	0	1	1	1	0	0	1	1	1	1	1	1	1	1	1	1	0	0	0	0	1	1	1	1	1	0	0	1	1	0	1	0	0	0	0	0	1	0
1	1	0	1	0	1	0	0	1	0	1	1	0	0	0	1	0	0	1	1	1	1	1	0	1	1	0	1	0	0	0	0	1	1	1	0	1	0	0	1	1	0	0	0	0	0	0	0	1	0
1	1	0	1	1	1	1	0	1	0	1	1	1	0	0	1	1	0	0	1	1	1	1	1	1	1	1	1	0	0	0	0	1	0	0	0	1	1	1	1	1	1	0	0	0	0	0	0	1	0
1	1	0	1	0	1	0	0	0	1	1	0	1	1	0	1	0	0	1	1	1	1	1	1	1	1	1	1	0	0	0	0	1	1	1	0	0	0	0	1	1	0	1	0	0	1	0	0	1	0
1	1	1	1	1	1	0	1	0	0	1	1	0	0	0	1	0	0	1	0	1	1	1	0	1	1	1	1	0	0	0	0	1	0	1	0	1	0	0	1	1	0	0	0	0	1	0	0	1	0
1	1	0	1	0	1	0	0	1	0	1	1	0	1	0	1	0	0	1	1	1	0	1	1	1	1	1	1	0	0	0	0	1	0	1	1	0	1	1	1	1	0	0	0	0	0	0	0	1	0
1	1	0	1	0	1	1	0	0	1	1	1	1	1	0	1	0	0	0	1	1	1	1	1	1	1	0	1	0	0	0	0	1	0	1	0	1	1	1	1	1	1	0	0	0	1	0	0	1	0
1	1	0	1	0	1	1	0	1	1	1	1	0	1	0	1	0	1	0	1	1	1	1	0	1	0	0	1	0	0	0	0	1	1	1	0	0	0	1	0	1	1	1	0	0	1	0	0	1	0
1	1	0	1	0	1	0	0	1	0	1	1	0	1	0	1	0	0	0	1	1	1	1	0	1	1	1	1	0	0	0	0	1	0	1	0	0	1	0	1	1	1	1	0	0	1	0	0	1	0
1	1	0	1	0	1	1	0	1	0	1	1	0	1	0	1	0	0	1	1	0	1	1	0	0	1	0	1	0	0	0	0	1	1	1	0	1	0	1	1	1	1	1	0	0	0	1	0	1	0
0	1	0	1	0	1	1	1	1	1	1	0	0	1	0	1	0	0	1	1	1	1	1	1	0	1	1	1	0	0	0	0	1	1	1	0	1	1	1	1	1	0	1	0	0	1	1	0	1	0
1	1	0	1	0	1	1	1	0	0	1	1	1	1	1	1	0	0	1	0	1	1	1	1	1	1	1	1	0	0	0	0	1	0	1	0	1	0	1	1	1	0	0	0	0	0	1	0	1	0
1	1	0	1	0	1	0	0	1	1	1	1	1	1	1	1	0	0	1	1	0	1	1	1	1	0	1	1	0	0	0	0	1	0	1	1	1	1	1	1	1	0	1	0	0	1	0	0	1	0
1	1	0	1	0	1	1	0	0	0	1	0	1	1	0	1	0	0	0	1	1	1	1	0	0	1	0	1	0	0	0	0	1	0	1	1	1	1	0	1	1	0	1	0	0	1	0	0	1	0
1	1	1	1	0	1	1	0	1	0	1	1	0	1	0	1	0	0	0	0	1	1	1	0	1	1	1	1	0	0	0	0	1	0	0	1	1	1	0	1	1	0	0	0	0	1	0	0	1	0
1	1	0	1	0	1	1	1	1	0	1	1	1	1	0	1	0	0	1	1	1	1	1	0	1	0	0	1	0	0	1	0	1	0	1	0	1	1	0	1	1	0	1	0	0	1	0	0	1	0
1	1	0	1	0	1	1	1	1	0	1	1	0	1	1	1	0	0	1	0	0	1	1	0	1	0	1	1	0	0	0	1	1	0	0	0	1	0	0	1	1	1	1	0	0	1	1	0	0	0
1	1	0	1	0	1	1	1	1	0	1	1	1	1	1	1	1	1	0	1	0	1	1	1	1	1	1	1	0	0	0	1	1	0	1	1	0	1	0	1	1	0	0	1	0	1	1	0	1	0
1	1	0	1	0	1	1	0	0	0	1	1	0	1	0	1	0	0	1	1	0	1	1	0	0	1	1	1	0	0	0	0	1	1	1	0	1	1	0	1	1	0	1	0	0	1	0	0	1	0
1	1	0	1	0	1	0	0	0	0	1	1	0	1	0	1	1	1	0	1	1	1	1	1	1	1	1	1	0	0	0	0	1	0	1	0	1	1	1	1	1	0	1	0	0	1	0	0	1	0
0	1	0	1	0	1	0	1	0	1	1	1	0	1	0	1	1	1	1	1	1	1	1	0	0	0	1	1	0	0	1	0	1	0	1	1	1	0	1	1	1	1	1	0	0	1	0	0	1	0
1	1	0	1	0	1	1	0	1	1	1	0	0	1	1	1	1	0	0	1	0	1	1	1	1	1	1	1	0	0	0	0	1	0	1	1	1	0	0	1	1	1	0	1	0	1	0	0	1	0
1	1	0	1	0	1	1	0	0	1	1	0	1	1	1	0	0	1	1	1	0	1	1	1	1	1	0	1	0	0	0	0	1	0	1	1	1	0	0	1	1	1	1	1	0	1	1	0	1	0
1	1	0	1	0	1	1	1	0	1	1	1	0	1	0	1	1	1	1	0	0	1	1	1	1	1	1	1	1	0	1	0	1	0	1	1	1	0	0	1	1	1	1	1	0	1	0	0	1	0
1	1	0	1	0	1	0	0	0	0	1	1	0	1	1	1	1	0	0	0	0	1	1	0	0	0	1	1	1	0	0	0	1	0	1	0	0	0	1	1	1	0	1	0	0	0	1	1	1	0
1	1	0	0	1	1	1	0	0	0	1	1	0	1	1	1	1	0	1	1	0	1	1	1	1	1	1	1	0	0	0	0	1	0	1	0	1	0	1	1	1	0	1	0	0	1	0	0	1	0
1	1	0	1	0	1	1	0	0	1	1	1	0	1	0	1	1	0	0	0	0	0	1	1	1	1	0	1	0	0	0	0	1	0	1	0	1	1	1	1	1	0	0	0	0	1	1	0	1	0
1	1	0	1	0	1	1	0	0	0	1	1	0	1	1	1	0	1	1	0	1	0	1	0	1	1	1	1	1	0	1	0	1	0	1	0	1	0	0	1	1	1	1	1	1	1	1	0	1	0
1	1	0	1	0	1	1	0	1	1	1	1	0	1	1	1	0	0	0	1	1	1	1	1	1	1	0	1	0	0	0	0	1	0	1	0	1	0	1	1	1	1	0	0	0	1	0	0	1	0
1	1	0	1	0	1	0	0	1	0	1	1	0	1	1	1	0	0	1	0	0	1	1	1	1	1	1	1	0	0	0	0	1	0	1	1	0	0	1	1	1	1	0	1	0	0	1	0	0	0
1	1	0	1	0	1	1	0	0	0	1	0	0	1	0	1	0	0	0	0	0	1	1	1	1	1	1	1	1	0	0	0	1	1	1	1	0	0	1	1	1	0	1	0	0	1	1	0	0	0
1	1	0	1	1	1	1	0	0	0	1	0	0	1	0	1	0	0	1	1	0	1	1	1	1	1	1	1	0	0	0	0	1	1	1	1	0	0	1	1	1	1	0	0	0	1	0	0	0	0
1	1	0	1	0	1	1	0	0	0	1	1	1	1	1	1	0	0	0	1	1	1	1	1	1	1	1	1	0	0	1	0	1	1	1	0	1	0	1	0	1	0	1	0	0	0	1	0	0	0
1	1	0	1	0	1	1	0	0	0	1	1	0	1	0	0	0	0	1	1	1	1	1	1	1	0	1	1	0	0	0	0	1	0	1	0	1	1	0	0	1	0	1	0	0	1	0	0	0	0
1	1	0	1	0	1	1	1	1	1	1	1	0	1	0	1	0	0	1	1	1	1	1	1	1	1	1	1	0	0	0	0	1	1	1	1	1	0	1	0	1	0	1	0	0	1	0	0	1	0
1	1	0	1	1	1	1	0	0	0	1	0	1	1	0	1	0	0	1	1	1	1	1	1	1	1	1	1	0	0	0	0	1	1	1	0	1	1	1	1	1	0	0	0	0	0	0	0	1	0
0	1	0	1	1	1	1	1	0	0	1	0	0	1	0	1	0	0	0	1	1	1	1	1	1	0	1	1	0	0	0	1	1	0	1	1	1	1	1	1	1	0	1	0	0	0	0	0	1	0
1	1	0	1	0	1	1	0	1	1	1	1	0	1	1	1	0	0	1	0	1	1	1	0	1	0	0	1	0	0	0	0	1	1	0	0	1	1	0	1	1	0	1	1	0	1	0	0	1	0
1	1	0	1	1	1	0	0	1	0	1	1	0	1	1	1	0	1	0	1	0	1	1	1	1	0	1	1	0	0	0	0	1	1	0	1	1	1	1	1	1	0	1	0	0	1	0	0	1	0
1	1	0	1	1	1	0	0	1	1	0	1	0	1	0	1	0	1	0	0	1	1	1	0	0	1	1	1	0	0	0	0	1	1	0	0	0	1	1	1	1	0	1	0	0	0	0	0	1	0
1	1	0	1	0	1	0	0	1	1	1	0	0	1	0	1	0	0	0	0	0	1	1	1	1	1	1	1	0	0	0	0	1	1	0	1	1	0	1	1	1	0	0	0	0	1	0	0	1	0
1	1	0	1	1	1	0	0	0	0	1	1	0	1	1	0	0	0	1	0	1	1	1	1	1	1	1	1	0	0	0	0	1	1	0	0	1	0	1	1	1	1	0	0	0	0	0	0	1	0
1	1	0	1	0	1	0	1	1	1	1	1	0	1	1	1	1	0	1	1	1	1	1	1	1	0	0	1	0	0	1	0	1	1	0	1	1	0	1	0	1	1	1	0	0	1	0	0	1	0
1	1	0	1	0	1	1	0	1	0	1	1	0	1	1	1	0	1	1	0	1	1	1	1	1	1	0	1	0	0	0	0	1	1	1	0	1	1	1	1	1	1	0	1	0	1	1	0	1	0
1	1	0	1	0	1	1	0	1	1	1	0	0	1	0	1	0	0	1	1	0	1	1	1	1	0	0	1	0	0	0	0	1	1	1	1	0	1	0	1	0	0	0	0	0	1	0	0	1	0
1	1	0	1	0	1	1	0	0	0	1	0	0	1	0	1	1	0	0	0	1	1	1	1	1	0	1	1	0	0	0	1	1	1	1	0	1	1	0	1	1	0	0	0	0	1	1	0	1	0
1	1	0	1	0	1	0	0	0	0	1	1	0	1	0	1	0	0	0	1	0	1	1	1	1	1	0	1	0	0	0	0	1	1	1	0	0	0	1	0	1	0	0	0	0	0	0	0	1	0
1	0	0	1	0	1	0	1	1	0	1	0	0	1	0	1	1	0	1	0	1	1	1	1	0	1	1	1	0	0	0	0	0	1	1	1	1	1	1	1	1	0	1	0	0	1	1	0	1	0
1	0	0	0	0	1	1	1	0	1	1	0	0	1	0	1	1	1	0	1	0	1	1	0	0	1	1	1	0	0	0	0	0	1	1	0	1	0	0	1	1	1	0	0	0	1	0	0	0	0
1	0	0	1	1	1	1	0	0	1	1	0	0	1	0	1	1	0	1	1	1	1	1	0	1	1	1	1	0	0	0	0	0	1	1	0	1	0	0	0	1	0	1	0	0	1	1	0	1	0
1	0	0	1	0	1	0	1	0	1	1	0	0	1	0	1	1	0	0	0	0	1	1	1	1	0	0	1	0	0	0	0	0	1	1	0	1	0	1	1	1	0	1	1	0	1	0	0	1	0
1	0	0	0	1	1	0	1	0	1	1	0	0	1	0	1	1	1	1	0	0	1	1	1	1	0	1	1	0	0	0	0	0	1	1	1	1	0	1	1	1	0	1	0	0	1	0	0	1	0
1	1	0	0	0	1	1	1	0	1	1	0	0	1	0	1	0	0	0	1	0	1	1	0	1	1	1	1	0	0	0	1	0	1	1	0	1	0	0	1	1	1	1	0	0	1	1	0	1	0
0	0	0	0	1	1	1	1	1	0	1	1	0	1	0	1	0	0	1	1	1	1	1	0	1	0	1	1	0	0	0	0	0	1	1	0	1	0	0	1	1	1	1	0	0	1	0	0	1	0
1	0	0	0	0	1	1	1	0	0	1	0	0	1	0	1	1	0	1	0	0	1	1	0	0	1	1	1	0	0	0	0	0	1	1	1	1	0	0	1	1	1	1	0	0	1	1	0	1	0
0	0	0	0	0	1	1	0	0	0	1	0	1	1	0	1	0	0	1	1	1	1	1	0	1	0	1	1	0	0	0	0	0	1	1	0	0	0	0	1	1	0	0	0	0	0	1	0	1	0
0	0	0	0	0	1	1	1	0	0	1	0	0	1	0	1	1	0	0	0	1	1	1	1	0	0	1	1	0	0	0	0	0	1	1	1	1	0	1	0	1	1	1	0	0	1	0	0	0	0
0	0	0	0	0	0	0	1	0	0	1	0	0	1	0	1	1	0	0	0	0	1	1	1	1	0	0	1	0	0	0	0	0	1	1	1	1	0	1	1	1	1	0	0	0	1	0	0	1	0
0	0	0	0	0	1	0	0	0	0	1	1	0	1	0	1	1	0	1	1	1	1	1	1	1	1	0	1	0	0	0	0	0	1	1	0	1	0	1	1	1	0	1	0	0	1	0	0	0	0
0	0	0	0	0	1	1	1	0	1	1	0	1	1	0	1	0	0	0	1	0	1	1	1	1	1	1	1	0	0	0	0	0	1	1	1	1	1	0	1	1	0	0	0	0	1	0	0	0	0
0	0	0	0	0	1	1	0	0	1	1	0	0	1	0	1	0	0	1	1	1	1	1	1	1	0	0	1	0	0	0	0	0	1	1	0	1	0	1	1	1	1	0	0	0	1	0	0	1	0
0	0	0	0	0	1	1	1	0	1	1	0	1	1	0	1	0	0	1	0	0	0	1	1	1	1	1	1	0	0	0	0	0	1	1	0	1	0	1	1	1	0	0	0	0	1	1	0	1	0
0	0	0	0	0	0	0	0	1	0	1	0	0	1	0	1	0	0	1	0	0	1	1	1	1	0	0	0	0	0	0	0	1	1	1	0	1	0	1	1	1	0	0	0	0	0	1	0	1	0
1	0	0	1	0	1	1	1	1	0	1	0	1	1	0	1	0	0	1	1	1	1	1	1	1	1	1	1	0	0	0	0	1	1	1	0	1	0	1	1	1	0	0	0	0	1	0	0	1	0
1	0	0	0	0	1	1	1	0	1	1	0	0	1	0	1	0	0	1	1	0	1	1	1	1	1	1	1	0	0	0	1	0	1	1	0	1	0	1	1	1	0	1	0	0	1	0	0	1	0
0	0	0	0	0	1	1	1	1	1	1	0	0	1	0	1	0	0	1	0	1	1	1	1	1	1	1	1	0	0	0	0	0	0	1	0	1	0	1	1	1	0	0	0	0	1	1	0	1	0
0	0	0	0	0	1	1	1	1	1	1	0	0	1	0	1	0	0	1	1	1	1	1	1	1	0	1	1	0	0	0	1	0	1	1	0	1	0	1	1	1	0	1	0	0	0	1	0	0	0
0	0	0	0	0	1	1	1	1	1	1	1	0	1	0	1	0	0	1	1	1	1	1	1	1	0	0	1	0	0	0	0	0	0	1	0	1	0	0	1	1	0	1	0	0	1	0	0	1	0
0	0	0	0	0	1	1	1	0	0	1	1	0	1	0	1	0	0	1	1	1	1	1	1	1	1	1	1	0	0	0	0	0	1	1	1	1	0	1	1	1	0	0	0	0	1	1	0	1	0
0	0	0	0	0	1	1	0	1	0	1	0	1	1	0	1	0	0	1	1	1	1	1	0	1	0	1	1	0	0	0	1	0	1	1	0	1	1	1	1	1	0	1	0	0	1	1	0	0	0
1	0	0	0	0	1	1	1	1	0	1	1	0	1	0	1	1	0	0	0	1	1	1	1	1	1	1	1	0	0	0	0	0	1	1	0	0	0	1	1	1	1	0	1	0	1	0	0	1	0
0	0	0	0	0	1	1	1	1	1	1	1	0	1	0	1	0	0	1	1	0	1	1	1	1	1	0	1	0	0	0	0	0	1	1	0	1	0	1	0	1	0	0	1	0	1	0	0	0	0
1	0	0	0	1	1	1	1	1	0	1	1	1	1	0	1	1	0	1	0	0	1	1	0	1	1	1	1	0	0	0	1	0	1	1	0	1	0	1	1	1	0	0	1	0	1	1	0	1	0
1	0	0	0	0	1	0	1	0	0	1	0	0	1	0	1	1	0	1	0	0	1	1	1	1	1	1	1	0	0	0	0	0	1	1	0	1	0	0	1	1	1	1	0	0	1	1	0	1	0
0	0	0	0	1	1	1	1	1	1	1	0	0	1	0	1	1	0	1	0	1	1	1	1	1	1	1	1	0	0	0	0	0	1	1	0	1	0	1	0	1	1	1	0	0	0	1	0	1	0
0	0	0	0	0	1	1	1	1	1	1	1	0	1	0	1	1	0	0	1	1	0	1	1	1	0	0	1	0	0	0	0	0	1	1	0	1	1	1	1	0	0	0	1	0	0	1	0	1	0
0	0	0	0	0	1	1	1	0	1	1	0	0	1	0	1	0	0	0	1	0	1	1	0	0	1	1	1	1	0	0	0	0	1	1	0	1	0	0	1	1	1	1	0	0	0	1	0	1	0
0	0	0	0	1	1	1	1	1	0	1	0	0	1	0	1	0	0	1	1	0	1	1	0	1	1	1	1	0	0	0	0	0	1	1	0	1	0	0	0	1	1	0	0	0	1	1	0	1	0
0	0	0	0	0	1	1	1	1	0	1	0	0	1	0	1	1	0	0	0	0	1	1	0	1	0	0	1	0	0	0	0	0	1	1	1	0	0	1	0	0	1	1	0	0	1	1	0	0	0
0	0	0	0	0	1	1	1	1	0	1	0	0	1	0	1	0	0	1	1	0	1	1	0	1	0	1	1	0	0	0	0	0	1	1	0	1	0	1	1	1	0	1	0	0	1	0	0	1	0
0	0	0	0	0	1	0	0	0	0	1	0	0	1	0	1	1	0	0	0	0	1	1	1	0	0	1	1	0	0	0	0	0	0	1	1	0	1	0	0	1	0	1	0	0	0	1	0	1	0
0	0	0	0	0	1	1	1	1	0	1	0	0	1	0	1	0	0	1	1	1	1	1	1	0	0	1	1	0	0	0	0	0	0	1	0	1	0	1	0	1	0	1	0	0	1	0	0	1	0
0	0	0	0	1	1	1	1	1	0	1	0	0	1	0	1	0	1	0	0	1	1	1	1	1	1	1	1	0	0	0	0	0	1	1	0	1	0	1	1	1	1	1	0	0	1	1	0	1	0
0	0	0	0	0	1	1	0	0	0	1	0	0	1	0	1	1	0	1	0	0	1	1	0	1	0	1	1	0	0	0	1	0	1	1	0	1	0	1	1	1	1	1	0	0	0	0	0	1	0
0	0	0	0	0	1	0	0	1	1	1	0	1	1	0	1	1	0	1	1	1	0	1	1	1	0	1	1	0	0	0	0	0	1	1	1	1	0	0	1	1	0	0	0	0	0	0	0	1	0
0	0	0	0	0	1	1	0	1	0	1	1	0	1	0	1	0	0	0	1	0	1	1	1	1	1	1	1	0	0	0	0	0	1	1	1	1	0	0	1	1	0	0	0	0	0	1	0	1	0
0	0	0	0	1	1	1	1	1	0	1	1	0	1	0	1	0	0	1	1	1	1	1	1	1	1	1	1	0	0	0	0	0	1	0	1	1	0	0	1	1	1	1	0	0	1	0	0	1	0
0	0	0	0	1	1	1	1	1	0	1	1	0	1	0	1	0	1	1	1	0	1	1	0	1	1	0	1	0	0	0	0	0	0	1	0	1	0	1	1	1	0	1	1	0	1	1	0	1	0
0	0	0	0	1	1	1	0	1	0	1	1	0	1	0	1	1	0	1	1	1	1	1	1	1	1	0	1	0	0	0	0	0	1	1	0	1	0	0	1	1	1	0	1	0	1	0	0	1	0
0	0	0	0	1	1	1	1	0	1	1	1	0	1	0	1	0	1	0	1	0	1	1	0	1	1	1	1	0	0	0	0	0	1	1	0	1	0	1	1	1	1	0	0	0	0	0	0	1	0
0	0	0	0	1	1	0	1	1	0	1	0	0	1	0	1	0	0	0	0	0	1	1	1	0	0	1	1	0	0	0	0	0	1	1	0	1	0	0	1	1	0	1	0	0	0	0	1	0	0
0	0	0	0	0	1	0	1	0	1	1	1	0	1	0	1	0	0	0	1	0	0	1	1	1	0	1	1	0	0	0	0	0	0	1	1	1	0	1	1	1	0	0	0	0	0	0	1	1	0
0	0	0	1	1	1	1	0	1	0	1	1	0	1	0	1	0	0	0	1	0	1	1	0	1	1	1	1	0	0	0	0	0	1	1	1	1	0	1	1	1	1	1	0	0	0	1	1	1	0
0	0	0	1	0	1	0	1	1	1	1	0	0	1	0	1	0	1	0	0	0	1	1	0	1	1	0	1	0	0	0	0	1	1	1	0	1	0	1	1	1	1	1	1	0	0	1	1	1	0
0	0	0	1	0	1	1	1	0	1	1	0	0	1	0	1	0	0	1	0	1	0	1	1	1	1	0	1	0	0	0	0	0	1	1	0	1	1	1	1	1	1	0	1	0	0	1	1	0	0
0	0	0	0	1	1	1	1	1	0	1	1	0	1	0	1	0	1	1	0	1	1	1	0	1	0	0	1	0	0	0	0	1	1	1	1	1	0	1	1	1	0	0	0	0	1	1	0	1	0
0	0	0	0	0	0	1	1	1	1	1	0	0	0	0	1	1	0	0	1	1	1	0	0	1	1	1	1	0	0	0	0	0	1	1	1	1	0	1	1	0	0	0	0	0	0	1	1	1	0
0	0	0	1	0	0	1	1	1	0	1	0	0	0	0	1	0	0	1	1	1	1	1	0	1	1	0	1	0	0	0	0	1	1	1	0	1	0	1	1	1	1	1	1	0	1	1	0	1	0
0	0	0	0	1	1	1	1	0	1	1	0	0	0	0	1	0	1	0	0	0	1	1	0	1	1	0	1	0	0	0	0	0	1	1	1	1	0	1	1	1	1	1	0	0	0	1	1	1	0
1	0	0	0	0	0	1	1	1	1	1	0	0	1	0	1	0	1	0	0	1	1	1	0	1	1	1	1	0	0	0	0	1	1	1	0	1	1	1	1	1	0	1	0	0	0	0	0	1	0
1	0	0	0	0	1	1	1	1	0	1	0	0	1	0	1	0	0	1	1	0	1	1	1	1	0	1	1	0	0	0	0	0	1	1	0	1	0	1	1	1	0	0	0	0	1	0	1	1	0
0	0	0	0	0	1	0	1	1	0	1	0	0	1	0	1	0	0	1	1	0	1	1	0	1	1	1	1	0	0	0	0	0	1	1	0	1	1	1	1	1	0	0	1	0	1	0	1	1	0
0	0	0	0	1	1	1	0	1	1	1	0	0	1	0	1	0	0	1	0	0	0	1	1	1	1	1	1	0	0	0	0	0	1	1	0	1	1	1	1	1	1	0	0	0	0	0	1	1	0
1	0	0	1	0	1	1	1	0	1	1	0	0	1	0	1	1	0	1	0	0	1	1	1	1	1	1	1	0	0	0	0	0	1	1	0	1	0	1	1	1	1	0	0	0	1	0	0	1	0
0	0	0	1	0	1	0	1	1	1	1	0	0	1	0	1	0	0	0	0	0	1	1	1	0	1	1	1	0	0	0	0	0	1	1	0	1	1	1	1	1	0	0	0	0	1	1	0	1	0
1	0	0	0	0	1	1	1	1	0	1	0	0	1	0	1	1	0	1	0	1	1	1	1	0	1	1	1	0	0	1	0	1	1	1	1	1	1	1	1	1	0	1	0	0	0	1	0	1	0
0	0	0	0	0	1	1	1	1	1	1	0	0	1	0	1	0	0	1	1	0	1	1	0	1	1	0	1	0	0	1	0	0	1	1	0	1	0	1	0	1	1	0	1	0	1	0	0	1	0
0	0	0	0	0	1	0	1	1	0	1	0	0	1	0	1	0	1	0	1	1	0	1	1	1	1	0	1	0	0	0	0	0	1	1	1	1	0	1	1	1	1	0	0	0	1	0	0	1	0
1	0	0	0	0	1	1	1	1	0	1	0	0	1	0	1	1	0	1	1	1	1	1	1	0	0	1	1	0	0	0	0	0	1	1	1	1	0	1	1	1	1	0	0	0	1	1	0	1	0
0	0	0	1	0	1	0	1	0	0	1	0	0	1	0	1	0	1	1	0	0	1	1	1	1	1	1	1	0	0	0	0	1	1	1	1	1	0	1	1	1	0	0	0	0	1	1	0	1	0
1	0	0	0	0	1	1	1	0	1	1	0	0	1	0	1	1	0	1	1	1	1	1	1	1	0	1	1	0	0	0	0	0	1	1	0	1	0	0	1	1	0	0	0	0	1	1	1	1	0
1	1	0	0	1	1	1	0	0	1	1	0	0	1	0	1	0	0	1	1	0	1	1	1	1	0	1	1	0	0	0	0	0	1	1	1	1	0	1	1	1	0	0	0	0	1	1	0	1	0
1	0	0	0	0	1	1	1	0	1	1	0	0	1	0	1	0	0	1	1	0	1	1	1	0	1	1	1	0	0	0	0	0	1	1	1	0	0	0	1	1	1	1	0	0	1	0	0	1	0
0	0	0	1	0	1	1	0	1	1	1	0	0	1	0	1	1	0	1	1	1	1	1	1	0	1	0	1	0	0	0	0	1	1	1	1	0	1	0	1	1	0	0	0	0	1	0	0	1	0
1	0	0	1	0	1	0	1	1	1	1	1	0	1	0	1	1	0	1	1	0	1	1	1	0	1	0	1	0	0	0	0	0	1	1	1	1	0	1	1	1	0	1	0	0	1	0	0	0	0
1	0	0	1	0	0	1	1	1	1	1	0	0	1	0	1	0	0	1	0	0	1	1	1	1	1	1	1	0	0	0	0	0	1	1	1	1	0	0	1	1	0	1	0	0	1	0	0	0	0
0	0	0	1	0	1	0	1	0	0	1	0	0	1	0	1	0	0	1	1	0	1	1	0	1	0	1	1	0	0	0	0	1	1	1	1	1	0	1	1	1	1	0	0	0	1	0	0	1	0
0	0	0	0	1	1	1	1	0	0	1	0	0	1	0	1	0	0	0	1	0	1	1	1	0	1	1	1	0	0	1	0	0	1	1	1	1	0	0	1	1	0	0	0	0	0	1	0	1	0
1	0	0	0	0	1	1	1	1	1	1	0	0	1	0	1	0	0	1	1	0	1	1	0	0	1	1	1	0	0	0	0	0	1	1	1	1	0	0	0	1	0	0	0	0	1	1	0	1	0
0	0	0	1	0	1	1	0	0	0	1	0	0	1	0	1	0	0	1	0	1	0	1	1	1	1	0	1	0	0	0	0	1	1	1	0	1	0	0	1	1	1	1	0	0	1	0	1	1	0
1	0	0	0	0	1	1	1	1	1	1	0	0	1	0	1	0	0	1	1	1	1	1	0	0	1	1	1	0	0	0	0	0	1	0	1	1	0	0	1	1	1	1	0	0	1	0	1	1	0
0	0	0	1	0	1	1	1	1	0	1	0	0	1	0	1	0	0	1	1	0	1	1	1	1	1	1	1	0	0	0	0	1	1	1	1	1	0	0	1	1	0	1	0	0	1	0	1	1	0
0	0	0	0	0	1	1	1	0	0	1	0	1	1	0	1	0	0	1	1	0	1	1	1	1	1	1	1	0	0	0	0	0	1	1	0	1	0	1	1	1	0	1	0	0	1	0	0	1	0
0	0	0	0	0	1	0	1	0	1	1	0	0	1	0	1	0	0	0	1	1	1	1	1	0	1	1	1	0	0	0	0	0	1	1	1	1	0	1	1	1	0	1	0	0	1	1	0	1	0
0	0	0	0	0	1	1	1	0	0	1	0	0	1	0	1	1	0	1	0	1	1	1	1	1	0	0	1	0	0	0	0	0	1	1	1	1	1	1	0	1	0	0	0	0	0	1	1	1	0
0	0	0	1	0	1	1	1	1	1	1	0	0	1	0	1	0	0	1	1	0	1	1	1	1	1	1	1	0	0	0	1	0	1	1	1	1	1	1	1	1	0	1	0	0	0	0	1	1	0
0	0	0	0	0	1	1	1	1	1	1	0	0	1	0	1	1	0	1	1	1	1	1	1	1	0	1	1	0	0	0	1	0	1	1	1	1	0	1	0	1	1	0	0	0	0	0	0	1	0
1	0	0	0	0	1	0	1	1	0	1	0	0	1	0	1	1	0	1	0	1	1	1	0	1	1	1	1	1	0	0	0	0	0	1	1	1	0	0	0	1	0	1	0	0	1	1	1	1	0
0	0	0	0	0	1	0	1	1	1	1	0	0	1	0	1	1	0	1	1	0	0	1	1	1	1	1	1	0	1	0	0	0	0	1	1	1	1	0	1	1	1	1	1	0	1	1	1	1	0
0	0	0	0	0	1	1	1	1	1	1	0	0	1	0	1	1	0	1	1	1	1	1	1	0	0	0	1	1	0	0	1	0	1	1	0	1	0	1	1	1	1	0	0	0	0	0	1	1	0
0	0	0	0	0	1	1	0	1	1	1	0	0	1	0	1	1	0	1	1	1	1	1	1	1	1	1	1	0	0	0	1	0	1	1	0	1	1	0	0	1	0	0	1	0	1	1	0	1	0
0	0	0	0	0	1	1	1	0	1	1	0	0	1	0	1	1	0	0	0	1	1	0	0	1	1	1	1	0	0	0	1	0	1	1	0	1	1	0	1	1	0	0	0	0	1	0	0	1	0
0	0	0	0	0	1	1	1	1	1	1	0	1	1	0	1	0	0	0	1	0	0	1	1	0	1	0	1	0	0	0	0	0	1	1	1	1	0	0	1	1	0	1	0	0	0	0	0	1	0
1	0	0	0	0	1	0	1	1	1	1	0	0	0	0	1	1	0	1	1	1	1	1	0	1	1	1	1	0	0	0	0	0	1	1	0	1	0	0	1	1	1	1	0	0	1	1	0	1	0
1	0	0	0	0	1	1	1	1	1	1	0	0	1	0	1	1	0	1	1	0	1	1	0	1	0	0	1	1	0	0	0	0	1	1	0	0	1	0	1	1	0	1	0	0	0	0	0	1	0
1	0	0	0	0	1	1	0	1	0	1	0	0	1	0	1	1	0	1	1	0	0	1	0	1	1	0	1	0	0	0	0	0	1	1	0	1	0	0	1	1	0	1	0	0	0	0	0	1	0
0	0	0	1	0	1	1	1	0	1	1	0	1	1	0	1	1	1	1	1	1	1	1	1	1	1	1	1	0	0	0	0	0	1	1	0	1	1	0	1	1	1	0	0	0	0	0	0	1	0
0	0	0	0	0	1	0	0	0	0	1	0	0	1	0	1	0	0	1	0	1	1	1	0	1	1	1	1	0	0	0	0	0	1	1	0	1	0	0	0	1	0	1	0	0	1	1	0	1	0
0	0	0	1	0	1	1	1	0	0	1	0	0	1	0	1	0	0	1	1	1	1	1	1	1	1	0	1	0	0	0	0	0	1	1	1	1	0	0	1	1	0	0	0	0	0	0	0	1	0
0	0	0	0	0	1	0	0	0	0	1	0	0	1	0	1	1	0	1	1	1	0	1	0	1	1	0	1	0	0	0	0	0	1	1	0	1	1	0	1	1	1	0	0	0	1	0	0	1	0
0	0	0	0	0	1	1	1	0	1	1	0	0	1	0	1	0	0	1	0	1	1	1	0	1	0	0	1	0	0	0	0	0	1	1	0	0	0	0	0	1	1	0	0	0	1	0	0	1	0
0	0	0	0	0	1	1	0	1	0	1	0	0	1	0	1	1	0	1	1	1	1	1	1	0	1	0	1	0	0	0	0	0	0	1	1	1	0	0	0	1	0	0	0	0	1	0	0	1	0
0	0	0	0	0	1	1	0	0	1	1	0	0	1	0	1	1	0	1	1	1	1	1	0	0	1	1	1	0	0	0	0	0	1	1	0	1	0	1	1	1	1	1	0	0	0	0	0	1	0
0	0	0	0	0	1	1	1	0	1	1	0	0	0	0	1	1	0	1	1	1	1	1	0	1	0	1	1	0	0	0	0	0	1	1	0	1	0	1	1	1	0	1	0	0	0	1	0	1	0
0	0	0	0	0	1	0	1	1	1	1	0	0	1	0	1	1	0	1	1	1	0	1	0	1	0	1	1	0	0	0	1	0	1	1	1	1	0	1	1	1	0	1	0	0	0	0	0	1	0
0	0	0	0	0	1	1	1	0	0	1	0	0	1	0	1	1	0	0	1	1	1	1	0	1	0	1	1	1	0	0	0	0	1	1	0	1	0	1	1	1	0	0	0	0	1	0	0	1	0
0	0	0	0	0	1	1	1	0	0	1	0	0	1	0	1	1	0	1	1	0	1	1	1	1	1	1	1	0	0	0	0	0	1	1	0	1	0	0	1	1	1	1	1	0	0	0	0	1	0
0	0	0	0	0	1	1	1	1	1	1	0	0	1	0	1	1	0	0	1	0	1	1	0	1	1	0	1	0	0	0	0	0	1	1	1	1	0	1	0	1	0	1	0	0	0	0	0	1	0
0	0	0	0	0	1	1	0	1	1	1	0	0	1	0	1	1	0	1	1	0	1	1	1	1	1	1	1	0	0	0	0	0	1	1	1	1	0	0	1	1	0	0	0	0	1	1	0	1	0
0	0	0	0	0	1	0	1	1	1	1	0	0	1	0	1	0	0	1	0	0	1	1	1	1	1	1	1	0	0	0	0	0	1	1	1	1	1	1	1	1	1	1	1	0	1	1	0	1	0
0	0	0	0	0	1	1	1	1	0	1	0	0	1	0	1	0	0	1	1	0	1	1	0	1	1	1	1	0	0	0	0	0	1	1	0	0	1	0	0	1	1	1	0	0	1	1	0	1	0
0	0	0	0	0	0	1	1	0	0	1	0	1	1	0	1	0	0	0	0	0	0	1	1	0	1	0	1	0	0	0	0	0	1	1	0	0	0	0	0	0	1	1	0	0	1	1	0	1	0
0	0	0	0	0	1	1	0	1	0	1	0	1	1	0	1	0	0	0	1	0	1	1	1	1	0	1	1	1	0	0	0	0	1	1	1	0	1	1	1	1	1	0	0	0	0	0	0	1	0
0	0	0	0	0	1	1	1	1	1	1	0	0	1	0	1	1	0	0	0	1	1	1	1	1	1	1	1	0	0	0	0	0	1	1	1	0	0	0	0	1	1	0	0	0	0	1	0	1	0
0	0	0	0	0	1	1	1	0	1	1	0	0	1	0	1	0	1	0	0	0	1	1	1	1	0	0	1	0	0	0	0	0	1	1	0	0	0	1	0	1	1	1	0	0	0	1	0	1	0
0	0	0	0	0	1	1	1	0	1	1	0	0	1	0	1	0	0	1	1	0	1	1	1	0	0	1	1	0	0	0	0	0	1	1	1	1	0	0	1	1	0	0	0	0	1	0	0	1	0
0	0	0	0	0	1	0	0	0	1	1	0	0	1	0	1	0	0	1	1	0	1	1	0	1	0	0	1	0	0	0	0	0	1	1	0	1	1	1	1	1	1	1	0	0	1	0	0	1	0
0	0	0	0	0	1	1	1	1	1	1	0	0	1	0	1	1	0	1	1	1	1	1	1	0	0	1	1	0	0	0	1	0	1	1	1	0	0	1	1	1	1	0	0	0	1	1	0	1	0
0	0	0	0	0	1	0	1	1	1	1	0	0	1	0	1	1	0	1	1	1	0	1	1	0	1	1	1	0	0	0	0	0	1	1	1	1	0	1	1	1	1	0	0	0	1	0	0	1	0
0	0	0	0	0	1	0	1	0	0	1	0	0	0	0	1	1	0	1	0	0	1	1	1	1	1	1	1	0	0	0	0	0	1	1	1	1	0	0	1	0	0	0	0	0	1	0	0	1	0
0	0	0	0	0	1	1	0	0	1	1	0	0	1	0	1	1	0	1	1	0	1	1	0	1	1	1	1	0	0	0	0	0	1	1	1	0	0	1	1	1	0	0	0	0	1	1	0	1	0
0	0	0	0	0	1	1	1	0	0	1	0	0	1	0	1	0	0	1	1	0	1	1	1	0	1	1	0	0	0	0	1	0	1	1	0	0	0	1	1	0	1	1	0	0	0	0	0	1	0
0	0	0	0	0	1	1	0	1	1	1	0	0	1	0	1	1	1	1	0	1	1	1	0	0	1	1	1	0	0	0	0	1	1	0	1	0	1	0	1	1	0	1	0	0	1	1	0	1	0
1	0	0	0	0	1	0	0	1	0	1	1	0	1	0	1	1	1	0	0	0	1	1	0	0	1	1	1	0	0	0	0	0	0	1	1	0	1	1	1	1	1	1	0	0	0	0	0	1	0
0	0	1	0	0	1	1	0	1	0	1	0	0	1	0	1	0	0	0	1	1	1	1	1	1	1	1	1	0	0	0	0	0	0	1	1	1	1	1	0	1	1	1	0	0	1	1	0	1	0
0	0	0	0	1	1	1	1	1	0	1	0	0	1	0	1	1	0	1	1	1	1	1	1	0	1	1	1	0	0	0	0	0	1	1	1	0	1	0	1	1	1	0	0	0	0	1	0	1	0
0	0	0	0	0	1	1	0	0	0	1	1	0	1	0	1	1	0	1	1	1	1	1	1	1	1	0	1	0	0	0	0	0	1	1	1	0	1	1	1	1	1	1	0	0	1	1	0	1	0
0	0	0	0	1	1	0	0	1	0	1	0	0	1	0	1	1	1	0	0	1	1	1	1	1	1	1	1	0	0	0	0	0	1	1	1	0	1	0	1	1	0	0	1	0	1	1	0	1	0
0	0	0	0	0	1	1	1	1	0	1	0	0	1	0	1	1	0	0	1	0	1	1	1	1	1	1	1	0	0	0	0	0	1	1	0	1	1	0	1	1	1	0	0	0	0	0	0	1	0
1	0	0	0	0	1	1	1	1	1	1	0	1	1	0	1	1	0	1	1	0	1	1	0	1	1	1	1	0	0	0	0	0	1	1	0	0	0	1	0	1	1	0	0	0	1	0	0	1	0
0	0	0	0	0	0	0	0	1	0	1	0	0	0	0	1	1	0	0	1	1	1	1	0	0	1	1	1	0	0	0	0	0	0	1	1	0	1	1	1	0	1	0	0	0	0	0	0	0	0
0	0	0	0	0	1	1	0	0	1	1	0	1	1	0	1	1	0	1	1	1	1	1	1	0	1	1	1	0	0	0	0	0	1	1	0	1	1	0	0	1	0	0	0	0	1	1	0	1	0
1	0	0	0	0	1	0	0	0	1	1	0	0	1	0	1	1	0	1	1	0	1	1	0	1	0	1	1	0	0	0	0	0	1	1	0	0	1	1	0	1	1	1	0	0	1	1	0	1	0
0	0	0	0	0	1	1	1	0	0	1	0	0	1	0	1	1	0	1	1	0	1	1	1	0	0	1	1	0	0	0	0	0	1	1	0	0	1	1	1	1	0	1	0	0	0	1	0	1	0
0	0	0	0	0	1	1	0	1	1	1	0	0	1	0	1	1	0	1	1	1	1	1	1	1	1	1	1	0	0	0	0	0	1	1	1	0	1	1	1	1	0	0	0	0	0	1	0	1	0
1	0	0	0	0	1	0	0	0	0	1	0	0	1	0	1	0	0	1	1	0	1	1	1	0	1	0	1	0	0	0	0	0	1	0	1	0	1	1	1	1	1	0	0	0	0	0	0	1	0
0	0	0	0	0	1	0	1	0	0	1	0	1	1	0	1	1	0	0	1	1	1	1	1	1	1	0	1	0	0	0	0	0	1	1	0	1	1	0	1	1	1	1	0	0	0	1	0	1	0
0	0	0	0	0	1	0	1	1	0	1	0	0	1	0	1	1	1	1	1	0	1	1	1	0	1	0	1	1	0	0	0	0	1	1	1	1	0	1	1	1	1	0	0	0	1	1	0	1	0
0	0	0	0	0	1	0	1	1	0	1	0	0	1	0	1	0	0	1	1	0	1	1	0	1	1	1	1	0	0	0	0	0	1	1	0	0	0	1	1	1	1	0	0	1	0	1	0	1	0
1	0	0	0	0	1	1	1	1	0	1	0	0	0	0	1	1	0	1	1	0	1	1	1	1	0	0	1	1	0	0	0	0	1	1	0	0	0	1	1	1	0	1	0	0	0	0	0	1	0
1	0	0	0	0	1	1	1	0	0	1	0	0	1	0	1	1	0	0	1	1	1	1	1	0	1	1	1	0	0	0	1	0	1	0	0	1	1	0	0	1	0	1	0	1	0	1	0	1	0
1	0	0	0	0	1	1	1	1	0	1	1	0	1	0	1	1	0	1	0	0	1	1	1	1	0	1	1	0	0	1	0	0	1	1	0	1	1	1	1	1	0	1	0	1	1	1	0	1	0
1	0	0	0	1	1	0	0	1	0	1	1	0	1	0	1	0	0	1	0	0	1	1	1	1	0	0	1	0	0	0	0	0	1	1	0	0	1	0	1	1	1	0	0	0	1	1	0	1	0
0	0	0	0	0	1	1	1	0	1	1	1	0	1	0	1	0	0	0	1	0	1	1	0	1	1	1	1	0	0	0	0	0	1	0	0	1	0	1	0	1	0	1	0	1	1	0	0	1	0
1	0	0	0	0	1	0	1	1	0	1	1	0	1	0	1	0	0	0	1	1	1	1	1	1	0	0	1	0	0	0	0	0	1	0	0	0	0	0	1	1	1	0	0	1	1	0	1	1	0
1	0	0	0	0	1	0	0	1	0	1	0	1	1	0	1	0	0	1	1	1	1	1	1	1	0	1	1	0	0	0	0	0	1	1	0	0	0	1	1	1	1	0	0	1	1	0	0	1	0
1	0	0	0	0	1	1	1	1	0	1	0	0	1	0	1	1	0	0	0	1	1	1	1	1	0	1	1	0	0	1	0	0	1	0	0	1	1	0	1	1	0	1	0	1	0	1	1	1	0
1	0	0	0	1	1	1	1	1	0	1	0	0	1	0	1	0	0	1	1	0	1	1	0	1	1	1	1	0	0	1	0	0	1	1	1	0	0	1	1	1	0	0	0	0	1	1	1	1	0
1	0	0	0	1	0	1	1	1	0	1	1	0	0	0	1	0	0	0	0	1	1	1	0	1	1	0	1	0	0	1	0	0	1	1	1	0	0	0	1	1	0	0	0	0	0	0	0	1	0
1	1	0	0	1	1	1	0	1	1	1	1	1	1	0	1	1	0	1	0	0	1	1	0	1	1	0	1	0	0	1	0	0	1	1	0	0	1	1	1	1	1	1	1	0	1	0	0	1	0
1	0	0	0	0	1	1	1	1	1	1	1	1	1	0	1	0	1	1	0	0	1	1	0	1	1	0	1	0	0	1	0	0	1	1	0	0	1	1	1	1	0	1	0	0	0	0	0	1	0
1	0	0	0	0	1	1	1	0	0	1	0	1	1	0	1	1	0	1	1	0	1	1	1	1	1	0	1	0	0	0	0	0	1	1	1	1	1	0	1	1	1	0	0	0	1	0	0	1	0
1	0	0	0	0	1	1	1	1	0	1	0	0	1	0	1	0	0	0	1	0	1	0	1	1	1	0	1	0	0	0	1	0	1	1	1	0	1	1	1	1	0	1	0	0	0	1	0	1	0
1	0	0	0	1	1	0	1	1	0	1	1	0	1	0	1	1	0	1	1	0	1	1	1	1	1	1	1	0	0	0	0	0	0	1	1	1	1	1	1	1	0	0	0	0	1	0	0	1	0
0	0	0	0	1	1	1	1	1	0	1	0	0	1	0	1	0	0	0	1	0	1	1	1	1	1	1	1	0	0	0	0	0	1	1	0	0	0	0	0	1	1	1	0	0	0	0	1	1	0
1	0	0	0	0	1	1	1	1	0	1	0	0	1	0	1	0	0	1	1	0	1	1	1	1	1	0	1	0	0	0	0	0	1	1	0	1	0	1	1	1	0	0	0	0	0	0	0	1	0
0	0	0	0	0	1	1	0	1	1	1	0	1	1	0	1	1	0	0	0	0	1	1	1	1	1	1	1	0	0	0	0	0	1	1	1	1	1	1	1	1	1	0	0	0	0	0	0	1	0
0	0	0	0	1	1	0	1	1	0	1	1	0	1	0	1	0	0	1	1	1	1	1	1	0	0	0	1	0	0	0	0	0	1	1	1	0	0	1	1	1	0	0	0	0	0	0	0	1	0
1	0	0	0	0	1	0	1	1	1	1	0	0	1	0	1	0	0	1	1	0	1	1	0	1	1	1	1	0	0	0	1	0	1	0	0	1	0	1	1	1	0	1	0	0	0	0	1	1	0
0	0	0	0	0	1	0	0	0	0	1	1	0	1	0	1	0	0	1	1	1	1	1	1	1	1	1	1	0	0	0	0	0	1	1	1	1	0	1	1	1	0	0	0	0	1	1	1	1	0
1	0	0	0	0	1	1	1	1	1	1	1	0	1	0	1	0	1	1	1	0	1	1	1	0	1	1	1	0	0	1	1	0	0	1	0	1	0	1	1	1	0	1	0	0	1	1	1	1	0
0	0	0	0	0	1	1	1	0	1	1	1	1	1	0	1	0	0	1	1	1	1	1	1	1	1	1	1	0	0	1	0	0	1	1	0	1	0	1	1	1	0	1	0	0	1	1	0	1	0
1	0	0	0	0	1	1	0	0	0	1	0	0	1	0	1	1	0	1	1	0	1	1	0	1	1	1	1	0	0	1	0	0	0	1	0	1	0	1	0	1	0	1	1	0	1	1	0	1	0
1	0	0	0	0	1	1	1	1	1	1	0	0	1	0	1	1	0	1	1	1	1	1	1	1	1	0	1	0	0	1	0	0	1	1	1	1	0	1	1	1	1	1	0	0	1	0	0	1	0
0	0	0	0	0	1	1	1	1	1	1	0	1	1	0	1	0	0	1	1	0	1	1	0	0	1	0	1	0	0	0	1	0	1	1	1	0	0	0	0	1	1	1	0	0	1	1	1	1	0
0	0	0	0	0	1	1	0	0	1	1	0	0	1	0	1	1	0	1	1	1	1	1	1	1	1	0	1	0	0	1	0	0	1	1	0	1	0	1	1	1	1	0	0	0	1	0	0	1	0
0	0	0	1	0	1	0	0	1	0	1	0	0	1	0	1	1	0	1	0	1	1	1	1	0	0	1	1	0	0	0	0	0	1	1	0	1	1	1	1	1	1	1	0	0	0	1	1	1	0
0	0	0	0	0	1	1	1	1	1	1	0	0	1	0	1	1	1	1	0	0	1	1	1	0	1	0	1	0	0	0	0	0	1	1	0	1	0	1	1	1	0	0	0	0	0	1	1	1	0
0	0	0	0	0	1	1	1	0	1	1	0	0	1	0	1	1	0	1	0	0	1	1	1	1	1	1	1	0	0	0	0	0	1	1	0	1	0	0	0	1	0	0	0	0	1	1	0	1	0
0	0	0	1	0	1	1	1	0	0	1	0	1	1	0	1	0	0	1	1	0	1	1	1	1	1	1	1	0	0	1	0	0	1	1	0	1	0	1	1	1	0	0	0	0	1	0	1	1	0
1	0	0	0	0	1	1	1	0	1	1	0	1	1	0	1	1	1	1	0	0	1	1	1	1	0	0	1	0	0	0	0	0	1	1	0	1	1	0	1	1	0	1	0	0	0	1	0	1	0
0	0	0	0	0	1	1	1	1	0	1	0	1	1	0	1	1	0	0	1	0	1	1	0	1	1	1	1	0	0	0	1	0	1	1	1	1	1	1	1	1	0	1	0	0	0	1	1	1	0
0	0	0	0	0	1	1	1	1	1	1	0	0	1	0	1	1	1	1	0	1	1	1	1	1	0	1	1	0	0	0	0	0	1	1	0	1	1	1	1	1	0	0	1	0	1	1	0	1	0
0	0	0	0	0	1	1	1	1	0	1	0	0	1	0	1	1	0	1	1	1	1	1	1	1	1	0	1	0	0	0	0	0	1	1	1	0	1	0	1	1	1	1	0	0	0	0	1	1	0
0	0	0	0	0	1	1	1	0	1	1	0	0	1	0	1	1	0	1	1	1	1	1	0	1	0	0	1	0	0	0	1	0	1	1	0	0	0	1	1	1	0	0	0	1	0	1	1	1	0
0	0	0	0	0	1	1	1	0	1	1	0	0	1	0	1	1	0	1	1	1	1	1	0	0	1	0	1	0	0	0	1	0	1	1	1	1	1	1	1	1	0	1	0	0	0	0	1	1	0
1	0	0	0	0	1	0	1	0	1	1	0	0	1	0	1	1	0	1	1	1	0	1	1	0	1	0	1	0	0	0	0	0	1	1	0	1	0	1	1	1	0	0	0	1	0	1	1	1	0
1	0	0	0	0	1	1	1	1	1	1	0	0	1	0	1	1	0	0	1	1	1	1	0	1	1	0	1	0	0	0	1	0	1	1	1	1	1	0	1	1	0	0	0	0	0	0	1	1	0
1	0	0	0	0	1	1	1	1	1	1	0	1	1	0	1	1	0	1	1	0	1	1	0	1	1	1	1	1	0	0	0	0	1	1	1	1	0	1	1	1	0	1	1	1	1	1	1	1	0
1	0	0	0	0	1	1	1	0	1	1	0	1	1	0	1	1	0	1	0	0	1	1	1	1	1	1	1	0	0	0	0	0	1	1	0	1	0	1	1	1	1	1	0	1	1	1	1	1	0
0	0	0	0	0	0	1	1	1	0	1	0	1	1	0	1	1	0	1	1	0	1	1	0	1	1	0	1	1	0	0	0	0	1	1	1	1	0	0	1	1	0	0	0	0	1	1	0	1	0
0	0	0	0	0	1	0	1	1	1	1	0	1	1	0	1	1	0	0	1	1	1	1	0	1	1	0	1	1	0	0	0	0	1	1	1	0	0	0	1	1	1	0	0	0	0	0	1	1	0
0	0	0	0	0	1	0	1	1	0	1	0	1	1	0	1	1	0	1	1	0	1	1	1	1	1	0	1	0	0	0	0	0	1	1	1	0	0	1	1	0	0	0	0	1	1	0	1	1	0
0	0	0	0	0	1	1	0	0	1	1	0	0	1	0	1	1	0	0	1	1	1	1	1	1	0	0	1	1	0	0	0	0	1	1	0	1	1	0	1	1	0	1	0	0	0	1	0	1	0
0	0	0	0	0	1	0	1	1	1	1	0	0	1	0	1	1	0	1	1	0	1	1	1	1	1	1	1	1	0	1	0	0	1	1	1	1	0	0	1	1	0	1	0	0	0	1	1	1	0
0	0	0	0	0	1	0	1	1	0	1	0	0	1	0	1	1	0	1	0	0	1	1	1	0	1	0	1	1	0	1	0	0	1	1	0	1	0	1	0	1	0	1	0	0	0	1	1	1	0
0	0	0	0	0	1	0	0	1	1	1	0	0	1	0	1	1	0	1	0	0	1	1	1	1	1	0	1	0	0	1	0	0	1	1	1	1	1	0	1	1	0	1	0	0	1	1	1	1	0
0	0	0	0	0	1	1	0	0	1	1	0	0	1	0	1	0	0	1	0	1	1	1	1	1	1	0	1	0	0	0	0	0	1	1	0	1	1	1	1	1	0	0	0	1	1	0	1	1	0
0	0	0	0	0	0	0	1	0	1	1	0	1	1	0	1	1	0	1	1	0	1	1	1	1	0	0	1	1	0	0	0	0	1	1	0	1	1	1	0	1	0	0	1	1	1	1	0	1	0
1	0	0	0	0	1	0	1	0	1	1	0	1	1	0	1	1	0	1	0	1	1	1	1	1	1	0	1	1	0	0	0	0	1	1	1	1	0	1	1	1	0	1	0	1	1	1	1	1	0
0	0	0	0	0	1	0	1	0	0	1	0	0	1	0	1	1	0	1	0	0	1	1	1	1	1	1	1	0	0	0	0	0	1	1	0	0	0	0	1	1	0	1	0	0	1	1	1	1	0
0	0	0	0	0	1	0	1	1	0	1	0	0	1	0	1	0	0	1	0	0	1	1	1	1	1	0	1	1	0	0	0	0	1	1	1	1	0	1	1	1	0	1	0	1	1	1	1	1	0
0	0	0	0	0	1	1	1	1	1	1	0	0	1	0	1	1	0	1	0	0	1	1	0	1	0	1	1	0	0	0	0	0	1	1	0	1	1	1	1	1	0	0	0	1	0	1	1	0	0
0	0	0	0	0	1	0	0	1	1	1	0	0	1	0	1	1	0	1	1	0	1	1	0	1	1	0	1	1	1	0	0	0	1	1	1	0	0	0	1	1	0	0	1	0	1	1	1	1	0
0	0	0	0	0	0	0	0	1	1	1	0	0	0	0	1	1	0	1	0	0	1	1	0	1	1	0	1	0	1	0	0	0	1	1	0	1	0	1	1	1	0	1	0	0	0	1	1	1	0
0	0	0	0	0	1	0	0	1	0	1	0	0	1	0	1	0	0	1	0	0	1	1	1	1	1	0	1	0	0	0	0	0	1	1	1	1	0	1	1	1	0	1	0	0	0	1	1	1	0
0	0	0	0	0	0	0	0	1	1	1	0	0	0	0	1	1	0	1	0	0	1	1	0	1	1	0	1	1	0	0	0	0	1	1	1	1	0	1	1	1	0	1	0	0	1	0	1	1	0
0	0	0	0	0	1	1	1	1	1	1	0	1	1	0	1	1	0	1	1	0	1	1	1	1	0	0	1	0	0	0	0	0	1	1	1	1	1	1	1	1	0	0	0	0	0	1	0	0	0
0	0	0	0	0	1	1	0	1	1	1	0	0	1	0	1	1	0	1	1	0	1	1	1	1	0	0	1	0	0	0	0	0	0	1	0	1	1	1	1	1	1	1	0	1	1	0	0	0	0
0	0	0	0	0	1	0	1	1	0	1	0	1	1	0	1	0	0	1	1	1	1	1	1	1	0	0	1	0	0	0	0	0	1	1	1	0	0	1	1	1	1	1	0	0	1	1	0	1	0
0	0	0	0	0	1	1	0	1	1	1	0	0	1	0	1	0	0	1	1	1	1	1	0	1	1	0	1	0	0	0	0	0	1	1	1	0	1	1	1	1	0	1	0	0	1	1	0	0	0
0	0	0	0	0	1	0	1	1	0	1	0	0	1	0	1	0	0	1	0	0	1	1	1	1	1	1	1	0	0	0	0	0	1	0	1	1	0	1	1	1	0	1	1	1	1	0	0	0	0
0	0	0	0	0	1	1	0	1	1	1	0	0	1	0	1	0	0	1	1	0	1	1	1	1	1	0	1	0	0	0	0	0	1	0	0	1	1	1	1	1	0	0	0	0	1	0	0	1	0
0	0	0	0	0	1	1	1	1	1	1	0	0	1	0	1	0	0	1	1	1	1	1	1	1	0	0	1	1	0	0	0	0	1	0	0	1	1	1	1	1	1	1	0	0	1	1	1	0	0
0	0	0	0	0	1	1	1	0	0	1	0	1	1	0	1	0	0	0	1	0	1	1	1	0	1	1	1	0	0	0	0	0	1	1	1	1	0	1	1	1	1	0	0	0	1	1	0	0	0
0	0	0	0	0	1	1	0	1	1	1	0	0	1	0	1	0	0	0	1	0	1	1	1	1	1	1	1	0	0	0	0	0	0	1	0	0	1	1	1	1	1	0	0	0	0	0	0	0	0
0	0	0	0	0	1	0	0	1	0	1	0	0	1	0	1	0	0	1	0	0	1	1	1	0	1	0	1	0	0	0	0	0	1	1	1	1	1	1	1	1	0	1	0	1	1	0	0	1	0
0	0	0	0	0	1	1	1	0	1	1	0	1	1	0	1	0	0	1	1	0	1	1	1	1	1	1	1	0	0	0	0	0	1	1	1	1	1	0	1	1	0	0	0	0	0	0	0	1	0
0	0	0	0	0	1	1	1	1	0	1	0	1	1	0	1	0	0	1	1	0	1	1	1	1	0	1	1	0	0	0	0	0	1	1	1	1	1	1	0	1	1	1	0	0	1	1	0	1	0
0	0	0	0	0	1	0	0	1	0	1	0	0	1	0	1	1	0	1	1	1	1	1	1	1	1	1	1	0	0	0	1	0	1	0	0	0	0	0	1	1	0	0	1	1	1	0	0	1	0
0	0	0	0	0	1	1	0	1	0	0	0	1	1	0	1	0	0	1	1	0	1	1	1	1	1	1	1	0	0	0	0	0	1	1	1	0	1	0	1	1	1	0	0	1	0	1	1	1	0
0	0	0	0	0	0	0	0	0	1	1	0	1	1	0	1	0	0	1	1	0	1	1	0	1	1	1	1	0	0	0	1	0	1	0	0	1	0	0	1	1	1	0	0	0	0	1	0	1	0
0	0	0	0	0	1	1	1	0	1	1	0	0	1	0	1	0	0	1	1	1	1	1	0	0	1	1	1	0	0	0	0	0	1	0	0	1	0	0	1	1	0	1	0	1	1	0	1	1	0
0	0	0	0	0	1	1	1	0	0	1	0	0	1	0	1	0	0	1	0	1	1	1	1	0	0	1	1	0	0	0	0	0	1	1	0	1	0	1	1	1	1	0	0	0	0	1	0	1	0
0	0	0	0	0	1	1	1	1	0	1	0	0	1	0	1	1	0	1	1	1	1	1	1	1	1	0	1	0	0	0	0	0	1	1	1	0	0	0	0	1	1	1	0	1	1	1	0	1	0
0	0	0	0	0	1	0	1	1	1	1	0	0	1	0	1	0	0	0	0	0	1	1	1	1	1	1	1	0	0	0	0	0	1	1	1	0	0	1	1	1	1	0	0	0	0	0	0	1	0
0	0	0	0	0	1	1	1	0	1	1	0	0	1	0	1	0	0	0	1	1	1	1	1	1	1	0	1	0	0	0	0	0	1	1	0	1	0	1	1	1	0	1	0	0	1	0	0	0	0
0	0	0	0	0	1	1	0	1	1	1	0	1	1	0	1	1	0	0	1	1	1	1	1	1	0	1	1	0	0	0	0	0	1	0	0	1	0	1	1	1	1	1	0	0	0	1	1	1	0
0	0	0	0	0	1	0	0	1	1	1	0	0	1	0	1	0	0	1	1	1	1	1	1	1	0	0	1	0	0	0	0	0	0	0	0	1	1	1	0	1	0	0	0	0	1	1	1	0	0
0	0	0	0	0	1	0	0	1	0	1	0	0	1	0	1	0	0	0	1	1	1	1	1	1	1	1	1	0	0	0	0	0	1	1	1	0	1	0	1	1	0	0	0	0	1	0	0	1	0
0	0	0	0	0	1	0	0	0	1	1	0	0	1	0	1	0	0	0	1	1	1	1	1	1	1	1	1	0	0	0	0	0	1	1	0	1	0	1	1	1	0	0	0	0	1	1	0	1	0
1	0	0	0	0	1	0	1	1	0	1	0	0	1	0	1	0	0	1	0	1	0	1	0	0	1	1	1	0	0	0	0	0	1	1	0	1	0	0	1	1	0	1	0	0	1	1	0	1	0
1	0	0	0	0	1	0	0	1	1	1	0	1	1	0	1	0	0	1	1	0	1	1	1	1	1	1	1	0	0	0	0	0	1	1	1	1	0	1	1	1	1	0	0	0	1	1	0	1	0
1	0	0	0	0	1	1	1	1	0	1	0	0	1	0	1	0	1	1	1	0	1	1	1	1	0	1	1	0	0	0	0	0	1	1	0	1	1	1	0	0	0	0	1	0	1	1	0	1	0
0	0	0	0	0	1	0	0	1	1	1	0	1	1	0	1	0	0	1	1	0	1	1	1	1	1	0	1	0	0	0	0	0	1	1	0	1	0	1	1	1	0	0	0	0	1	1	0	1	0
0	0	0	0	0	1	0	0	1	1	1	0	0	1	0	1	0	0	1	1	1	1	1	0	1	1	0	1	0	0	0	0	0	1	0	1	0	0	0	1	1	1	0	0	0	1	0	0	1	0
0	0	0	0	0	1	0	0	1	1	1	0	0	1	0	1	0	0	1	1	1	1	1	1	1	0	1	1	0	0	0	0	0	1	0	0	1	0	1	0	1	1	1	1	0	1	0	0	1	0
0	0	0	0	0	1	0	0	1	0	1	0	0	1	0	1	1	0	0	0	1	1	1	1	1	1	1	1	0	0	0	0	0	0	0	0	1	1	1	1	1	0	1	0	0	1	1	0	1	0
0	0	0	0	0	1	1	1	1	1	1	0	0	1	0	1	0	0	0	0	1	1	1	1	1	1	1	0	0	0	0	0	0	1	1	0	1	1	1	1	1	0	0	0	0	1	1	0	1	0
0	0	0	0	0	1	1	1	0	0	1	0	0	1	0	1	1	0	1	1	0	1	1	1	1	1	1	1	1	0	0	0	0	1	0	1	1	0	0	1	1	1	1	0	0	1	1	0	1	0
0	0	0	0	0	1	1	0	0	1	1	0	1	1	0	1	1	0	0	1	0	1	1	1	1	1	0	1	0	0	0	0	0	0	1	0	1	1	0	1	0	1	0	0	0	1	1	0	1	0
0	0	0	0	0	1	0	1	0	0	1	0	0	1	0	1	1	0	1	1	0	1	1	1	1	1	1	1	0	0	0	0	0	1	1	0	1	1	1	1	1	0	1	0	0	1	1	0	1	0
0	0	0	0	0	1	1	1	0	0	1	0	0	1	0	1	1	0	1	1	0	1	1	1	1	1	0	1	1	0	0	0	0	1	1	0	1	1	0	0	1	1	0	0	0	1	0	0	1	0
0	0	0	0	0	1	1	0	0	0	1	0	0	1	0	1	1	0	1	0	0	1	1	1	1	1	1	1	0	0	0	0	0	1	1	1	1	1	1	1	1	1	1	0	0	0	0	0	1	0
0	0	0	0	0	1	1	0	0	0	1	0	1	1	0	1	1	0	0	1	0	1	1	1	1	0	0	1	0	0	0	0	0	1	1	0	1	0	1	1	1	0	0	0	0	1	1	0	1	0
0	0	0	0	0	1	1	1	1	0	1	0	0	1	0	1	1	1	1	0	1	1	1	1	1	0	1	1	0	0	0	0	0	1	1	0	0	0	1	1	1	0	0	0	0	1	0	0	1	0
0	0	0	0	0	1	0	1	0	1	1	0	0	1	0	1	1	0	1	1	0	1	1	1	0	0	0	1	0	0	0	0	0	0	1	1	1	0	1	1	1	1	0	0	0	0	0	0	1	0
0	0	0	0	0	1	0	1	0	1	1	0	0	1	0	1	1	0	1	1	0	1	1	1	0	1	1	1	0	0	0	0	0	1	0	0	1	0	0	1	1	0	0	0	1	0	0	0	1	0
0	0	0	0	0	1	1	1	1	0	1	0	0	1	0	1	1	1	1	0	0	1	1	1	1	0	1	1	0	0	0	0	0	1	0	0	1	0	1	1	1	0	1	0	1	0	1	0	1	0
0	0	0	0	0	1	1	1	0	1	1	0	0	1	0	1	1	0	1	0	1	1	1	1	1	1	1	1	0	0	0	0	0	1	0	0	0	0	0	1	1	1	1	0	0	1	1	0	1	0
0	0	0	0	0	1	0	0	1	0	1	0	0	1	0	1	1	1	1	0	1	1	1	1	1	1	1	1	0	0	0	0	0	1	1	1	1	0	1	1	1	1	1	0	1	0	1	0	0	0
0	0	0	0	0	1	1	1	0	1	1	0	1	1	0	1	1	0	1	0	1	1	1	1	1	1	0	1	0	0	0	0	0	1	1	1	1	1	1	1	1	1	0	0	0	0	1	1	1	0
0	0	0	0	0	1	0	0	1	0	1	0	0	1	0	1	0	0	0	1	0	1	1	1	0	1	1	1	0	0	0	0	0	1	1	1	1	0	1	0	0	0	1	1	0	1	1	0	1	0
0	0	0	0	0	1	0	1	0	1	0	0	0	1	0	1	1	0	0	1	1	1	1	1	0	1	1	1	0	0	0	0	0	0	1	0	1	0	1	1	1	1	1	1	0	0	1	0	0	0
0	0	0	0	0	1	1	1	0	0	1	0	0	1	0	1	1	1	0	1	1	1	1	1	1	0	1	1	0	0	0	1	0	0	1	0	1	0	1	0	0	1	1	1	0	0	0	0	0	0
0	0	0	0	0	0	0	1	1	1	1	0	0	0	0	1	1	0	0	1	1	1	1	1	0	1	0	1	0	0	0	0	0	1	1	0	1	0	1	1	1	1	0	1	0	1	1	0	0	0
0	0	0	0	0	1	0	1	0	1	1	0	1	1	0	1	0	0	1	1	1	1	1	1	1	1	1	1	0	0	0	0	0	0	1	0	1	0	1	1	1	0	1	0	0	0	0	0	0	0
0	0	0	0	0	1	1	1	1	1	1	0	0	1	0	1	0	0	1	1	1	1	1	1	1	1	1	1	0	0	0	0	0	1	1	1	1	0	1	1	0	0	1	1	0	0	1	1	1	0
0	0	0	0	0	1	1	1	1	1	1	0	0	1	0	1	0	0	1	1	0	1	1	1	1	1	1	1	0	0	0	0	1	1	1	0	1	0	1	1	1	1	0	1	0	0	1	0	1	0
0	0	0	0	0	1	1	1	1	1	1	0	0	1	0	1	0	0	1	1	0	1	1	1	1	0	0	1	0	0	0	0	0	1	0	1	1	0	1	1	1	1	1	1	0	0	1	0	1	0
0	0	0	0	0	1	1	1	0	0	1	0	0	1	0	1	1	0	0	1	1	1	1	1	1	0	1	1	0	0	0	0	0	1	0	1	1	0	1	1	1	0	0	1	0	1	1	0	1	0
0	0	0	0	0	1	1	1	0	0	1	0	0	1	0	1	1	0	0	1	1	1	1	1	1	1	1	1	0	0	0	0	0	1	1	1	1	0	0	0	1	0	1	1	0	0	1	0	1	0
0	0	0	0	0	1	0	1	0	1	1	0	1	1	0	1	1	0	1	1	0	1	1	0	1	1	1	1	0	0	0	1	0	1	1	1	1	1	1	1	1	1	1	1	1	0	1	1	1	0
0	0	0	0	0	1	0	0	0	0	1	0	0	1	0	1	0	0	1	1	1	1	1	0	1	1	1	1	0	0	0	0	0	1	1	1	1	0	1	1	1	0	1	1	0	0	0	1	0	0
0	0	0	0	0	1	1	1	0	1	1	0	0	0	0	1	0	0	1	0	0	1	1	1	0	0	0	1	0	0	0	0	0	1	1	0	0	0	1	1	1	1	0	1	0	0	1	0	0	0
0	0	0	0	0	1	1	1	0	0	1	0	1	1	0	1	0	0	1	1	1	1	1	1	1	1	1	1	0	0	0	0	0	1	1	1	0	0	1	0	0	1	0	1	0	0	0	1	1	0
0	0	0	0	0	0	1	0	0	1	1	0	0	1	0	1	0	0	0	0	1	1	1	1	1	1	0	1	0	0	0	0	0	1	1	1	1	1	1	1	1	0	0	0	1	1	0	1	1	0
0	0	0	0	0	1	1	1	0	1	1	0	0	1	0	1	0	0	0	1	1	1	1	1	1	0	0	1	0	0	0	1	0	1	1	1	1	0	0	1	1	1	0	1	0	0	0	1	0	0
0	0	0	0	0	1	1	1	1	0	1	0	0	1	0	1	0	0	1	0	0	1	1	1	1	1	1	1	0	0	0	1	0	1	1	0	1	0	1	1	1	1	0	1	1	0	1	1	1	0
0	0	0	0	0	1	1	1	0	1	1	0	1	1	0	1	1	0	1	1	0	1	1	1	0	1	0	1	0	0	0	1	0	1	1	0	1	0	1	1	1	1	0	0	0	1	1	1	1	0
0	0	0	0	0	1	0	1	0	0	1	0	0	1	0	1	0	0	1	1	1	1	1	1	0	0	1	1	0	0	0	1	0	1	1	0	1	0	1	0	0	0	1	0	1	0	1	1	1	0
0	0	0	0	0	1	1	1	1	0	1	0	0	1	0	1	0	0	0	1	0	1	1	1	0	1	1	1	0	0	0	1	0	1	1	0	1	0	0	0	0	0	1	1	0	1	1	0	1	0
0	0	0	0	0	1	1	0	1	0	1	0	0	1	0	1	0	0	1	1	0	1	1	1	0	0	0	1	0	0	0	0	0	1	1	0	1	1	1	1	0	1	0	1	0	0	1	1	1	0
0	0	0	0	0	1	0	1	1	1	1	0	1	1	0	1	1	0	1	1	1	0	1	1	1	1	1	1	0	1	0	1	0	0	1	0	1	1	1	1	1	0	1	1	0	0	1	0	1	0
0	0	0	0	0	1	1	1	0	0	1	0	0	1	0	1	0	0	1	1	0	1	1	1	0	1	0	1	0	0	0	0	0	1	1	1	0	0	0	1	1	1	1	1	0	0	1	0	1	0
0	0	0	0	0	1	1	1	1	0	1	0	0	1	0	0	1	0	1	1	0	0	1	1	0	1	1	1	0	0	0	0	0	1	1	0	1	0	1	1	0	1	1	1	1	1	0	0	1	0
0	0	0	0	0	1	1	0	1	0	1	0	0	1	0	1	1	1	0	0	0	1	1	1	0	0	1	1	0	0	0	0	0	1	1	0	1	0	0	1	1	1	0	1	1	0	1	0	1	0
0	0	0	0	0	1	0	1	1	0	1	0	0	1	0	1	1	1	1	1	0	1	1	1	0	0	0	1	0	0	0	0	0	1	1	1	1	1	1	1	1	1	0	1	0	0	1	1	1	0
0	0	0	0	0	1	1	0	1	0	1	0	0	1	0	1	0	0	1	0	1	1	1	1	1	1	0	1	0	0	0	0	0	1	1	1	0	0	1	1	1	0	0	1	0	0	1	1	1	0
0	0	0	0	0	1	1	0	0	1	1	0	0	1	0	1	1	0	1	0	1	0	1	0	0	0	1	1	0	0	0	0	0	1	1	0	1	0	1	1	1	0	1	1	0	0	0	0	1	0
0	0	0	0	0	1	1	1	1	0	1	0	0	1	0	1	1	0	1	0	1	1	1	1	1	1	1	1	0	0	0	0	0	1	1	1	1	0	1	1	1	1	1	0	0	1	0	0	1	0
0	0	0	0	0	1	1	1	1	0	1	0	0	1	0	1	1	0	0	0	1	0	1	1	1	1	1	1	0	0	0	0	0	1	1	1	1	1	1	1	1	0	0	0	0	0	1	0	1	0
0	0	0	0	0	1	1	0	1	1	1	0	0	1	0	1	1	0	0	0	1	1	1	1	1	1	1	1	0	0	0	0	0	1	1	1	1	0	1	0	1	1	0	1	0	0	1	1	0	0
0	0	0	0	0	1	1	1	1	0	1	0	1	1	0	1	1	1	1	0	1	1	1	1	1	1	1	1	0	0	0	0	0	1	1	1	1	0	0	1	1	1	0	0	0	1	1	1	1	0
0	0	0	1	0	0	1	1	1	0	1	0	0	1	0	1	1	0	1	1	1	1	1	0	1	1	0	1	0	0	0	0	0	1	1	0	1	0	1	1	1	1	1	0	0	1	1	0	1	0
0	0	0	0	0	1	0	0	1	1	1	0	0	1	0	1	1	0	1	1	1	1	1	1	1	1	1	1	0	0	0	0	1	1	1	0	1	0	0	1	1	0	0	0	0	1	0	1	1	0
0	0	0	0	0	1	0	0	1	0	1	0	0	1	0	1	1	0	0	1	0	1	1	0	1	0	0	1	0	0	0	0	0	1	0	1	1	0	1	1	1	0	0	0	0	1	1	1	1	0
0	0	0	0	0	1	0	0	0	0	1	0	0	1	0	1	1	0	1	1	1	1	1	1	1	1	1	1	0	0	0	0	0	0	0	1	1	0	1	1	1	1	1	0	0	1	0	1	1	0
0	0	0	0	0	1	1	1	0	1	1	0	1	1	0	1	0	0	1	1	1	0	1	1	0	1	1	1	0	0	0	0	0	1	1	1	1	0	0	1	1	0	1	0	0	1	1	0	1	0
0	0	0	0	0	1	0	0	1	0	1	0	0	1	0	1	1	0	1	1	1	1	1	1	0	1	1	1	0	0	0	0	1	0	0	1	1	0	1	1	1	0	1	0	0	0	0	1	1	0
0	0	0	0	0	1	1	0	1	1	1	0	0	1	0	1	0	0	0	0	1	1	1	1	1	0	1	1	0	0	0	0	1	1	1	0	1	0	0	0	1	0	0	1	0	1	0	1	1	0
0	0	0	0	0	1	1	0	0	0	1	0	0	1	0	1	0	1	1	1	0	1	1	1	0	1	0	1	0	0	0	0	1	1	1	0	0	0	1	0	1	1	1	0	0	1	1	1	1	0
0	0	0	0	0	1	1	0	1	0	1	0	0	1	0	1	0	1	1	1	0	1	1	1	1	0	0	1	0	0	0	0	1	1	1	1	1	1	1	1	1	1	1	1	0	0	1	1	1	0
0	0	0	0	0	1	1	1	1	1	1	0	0	1	0	1	0	0	1	1	1	0	1	1	0	1	0	1	0	0	0	1	0	0	0	1	1	0	0	1	1	1	0	0	0	0	0	0	1	0
0	0	0	0	0	0	0	0	0	0	1	0	0	1	0	1	0	0	1	0	1	1	1	0	0	1	1	1	0	0	0	0	0	1	1	1	0	0	0	1	0	0	1	0	0	1	1	0	1	0
0	0	0	0	0	1	1	1	0	0	1	0	0	1	0	1	0	0	1	0	1	1	1	1	1	1	1	1	0	0	0	0	0	0	1	1	1	1	1	1	0	1	0	0	0	0	1	1	1	0
0	0	0	0	0	1	1	0	1	0	1	0	0	1	0	1	0	0	1	0	1	1	1	0	1	1	1	1	0	0	0	0	0	1	1	1	1	0	0	1	1	0	1	0	0	0	1	0	1	0
0	0	0	0	0	1	1	0	1	0	1	0	0	1	0	1	1	1	1	1	0	1	1	1	0	1	1	1	0	1	0	1	0	1	1	1	1	0	1	1	0	1	0	0	0	1	1	1	1	0
0	0	0	0	0	1	1	0	1	1	1	0	0	1	0	1	0	0	1	0	1	0	1	0	1	0	1	1	0	0	0	0	1	1	1	1	1	0	0	0	1	1	0	0	0	1	1	0	1	0
0	0	0	1	0	1	1	1	1	1	1	0	1	1	0	1	0	0	1	0	0	1	1	1	1	1	1	1	0	0	0	0	0	1	1	0	1	0	0	0	1	1	1	0	0	1	0	1	0	0
0	0	0	0	0	1	1	1	1	1	1	0	1	1	0	1	0	0	1	0	1	1	1	1	1	1	1	1	0	0	0	0	0	1	1	0	1	0	0	1	1	0	1	0	0	1	1	1	1	0
0	0	0	0	0	1	1	1	1	1	1	0	0	1	0	1	0	0	1	1	1	1	1	1	1	1	1	1	0	0	0	1	0	1	1	1	1	0	0	1	1	1	1	0	0	1	1	1	1	0
0	0	0	0	0	1	1	1	1	1	1	0	0	1	0	1	1	0	1	0	0	1	1	1	1	1	1	1	0	0	0	0	0	0	1	0	1	0	1	1	1	1	0	0	0	1	1	1	1	0
0	0	0	0	0	1	1	0	1	1	1	0	0	1	0	1	0	0	1	1	0	1	1	1	1	0	1	1	0	0	0	0	0	1	1	1	1	0	1	0	1	0	0	0	0	1	0	1	1	0
0	0	0	0	0	1	1	0	1	1	1	0	0	1	0	1	0	0	1	1	1	1	1	1	1	1	1	1	0	0	0	0	0	1	1	1	1	0	0	0	1	0	1	0	0	1	1	1	1	0
0	0	0	0	0	1	1	0	1	1	1	0	0	1	0	1	0	0	1	1	1	1	1	1	1	0	1	1	0	0	0	0	0	1	1	0	1	0	0	1	1	1	1	0	0	1	0	1	1	0
0	0	0	0	0	1	1	1	1	0	1	0	0	1	0	1	0	0	1	1	0	1	1	1	1	1	0	1	0	0	0	0	0	1	1	0	1	0	1	1	1	1	0	1	0	1	0	0	0	0
0	0	0	0	0	1	1	0	0	1	1	0	0	1	0	1	0	0	0	1	1	1	1	1	1	1	1	1	0	0	0	0	0	0	1	0	1	0	1	1	1	0	0	0	0	1	1	1	0	0
0	0	0	0	0	1	0	0	1	0	1	0	0	1	0	1	0	0	1	1	0	1	1	1	1	0	0	1	0	0	0	0	0	1	1	0	1	1	1	0	1	0	0	0	1	1	0	1	1	0
0	0	0	0	0	1	1	1	1	0	1	0	0	1	0	1	0	0	1	1	0	1	1	1	1	1	1	1	0	0	0	0	0	1	1	0	1	0	1	1	1	0	0	0	0	1	0	1	0	0
0	0	0	0	0	1	1	1	1	1	1	0	0	1	0	1	0	0	0	1	1	1	1	1	1	1	1	1	0	0	0	0	0	1	1	1	1	0	1	1	1	1	1	0	0	1	0	1	1	0
0	0	0	0	0	1	1	0	0	1	1	0	0	1	0	1	0	1	1	1	1	1	1	1	1	0	1	1	0	0	0	0	0	1	1	1	1	1	1	1	1	0	0	0	0	1	1	1	1	0
0	0	0	0	0	1	1	0	1	0	1	0	0	1	0	1	0	0	1	1	1	1	1	1	0	1	0	1	0	0	0	0	0	1	1	0	1	0	1	1	1	0	0	1	0	1	0	1	1	0
0	0	0	0	0	1	1	1	1	1	1	0	0	1	0	1	0	0	1	1	1	1	1	0	1	1	0	1	0	0	0	0	0	1	1	0	1	0	1	1	1	1	1	0	0	1	1	1	1	0
0	0	0	0	1	1	1	1	1	1	1	0	0	1	0	1	0	0	1	0	0	1	1	0	0	0	1	1	0	0	0	0	0	1	1	1	1	1	1	1	1	0	0	0	0	0	1	1	0	0
0	0	0	0	0	1	1	0	0	1	1	0	0	1	0	0	0	0	1	0	1	1	1	1	1	1	0	1	0	0	0	0	0	0	1	1	1	0	1	1	1	0	0	0	0	1	1	1	0	0
0	0	0	0	0	1	1	0	1	0	1	0	0	1	0	1	0	0	1	1	1	1	1	1	1	0	1	1	1	0	0	1	0	1	1	0	1	0	1	1	1	0	0	0	0	1	1	1	1	0
0	0	0	0	0	1	1	0	1	1	1	0	0	1	0	0	0	0	0	1	0	1	1	1	1	0	0	1	1	0	0	0	0	1	1	0	1	0	1	0	1	1	0	0	1	1	0	1	0	0
0	0	0	0	0	1	1	0	0	1	1	0	0	1	0	1	0	0	1	1	0	1	1	1	1	1	1	1	0	0	0	0	0	1	1	1	1	0	1	1	1	0	0	0	1	1	0	1	1	0
0	0	0	0	0	1	1	1	1	1	1	0	0	1	0	0	0	0	1	1	0	1	1	1	0	1	1	1	0	0	0	0	0	1	1	1	1	0	0	1	1	1	0	0	0	1	1	1	1	0
0	0	0	0	0	1	1	1	0	0	1	0	0	1	0	1	0	0	0	1	1	1	1	1	0	1	1	1	0	0	0	0	0	0	1	0	1	1	1	1	1	0	0	0	0	1	1	1	0	0
0	0	0	0	0	1	1	0	1	1	1	0	0	1	0	0	0	0	0	0	0	1	1	0	1	1	1	1	1	1	0	0	0	1	1	0	1	1	1	1	1	0	0	0	1	1	1	1	1	0
0	0	0	0	0	1	1	1	0	1	1	0	0	1	0	1	0	0	1	0	1	1	1	1	1	1	1	1	0	0	0	0	0	1	1	1	1	0	0	1	0	0	0	0	0	1	1	1	1	0
0	0	0	0	0	1	1	1	1	0	1	0	1	1	0	1	0	0	1	1	0	1	1	1	1	1	1	1	0	0	0	1	0	1	1	1	1	1	0	1	1	0	0	0	0	0	0	0	0	0
0	0	0	0	0	1	1	1	1	1	1	0	0	1	0	1	1	0	1	1	0	1	1	1	1	1	0	1	0	0	0	0	0	1	1	0	1	0	0	0	1	1	1	0	0	1	1	1	1	0
0	0	0	0	0	1	1	1	0	0	1	0	0	1	0	1	0	0	0	1	0	1	1	1	1	1	1	1	0	0	0	0	0	1	1	1	1	1	1	1	1	0	0	0	0	0	1	1	0	0
0	0	0	0	0	1	1	0	1	0	1	0	0	1	0	1	1	0	1	1	1	0	1	0	1	1	0	1	0	0	0	0	0	1	1	0	1	1	1	1	1	0	1	0	0	1	1	1	1	0
0	0	0	0	0	1	1	0	1	0	1	0	0	1	0	1	0	0	0	1	0	1	1	1	1	1	0	1	0	0	0	0	0	1	1	0	1	0	1	1	1	1	1	0	0	1	1	1	1	0
0	0	0	0	0	1	0	1	0	1	1	0	0	1	0	1	1	0	0	1	1	1	1	1	1	0	1	0	0	1	0	0	0	1	1	1	1	0	1	1	1	0	0	0	0	1	1	1	1	0
0	0	0	0	0	1	1	0	1	0	1	0	0	1	0	0	1	0	1	0	1	1	1	1	0	0	0	1	0	0	0	0	0	1	1	1	1	0	1	1	1	0	0	0	0	0	0	1	0	0
0	0	0	0	0	1	1	0	0	0	1	0	0	1	0	1	1	0	0	1	1	1	1	0	1	1	0	1	0	0	0	0	0	1	1	0	1	0	1	1	1	1	0	0	1	1	1	1	1	0
0	0	0	0	0	1	1	1	1	0	1	0	0	1	0	1	0	0	0	0	1	1	1	1	1	1	1	1	0	0	0	0	0	1	1	0	1	0	0	1	1	0	0	0	0	0	0	1	1	0
0	0	0	0	0	1	1	0	0	0	1	0	0	1	0	1	0	0	1	1	1	1	1	0	1	0	1	1	0	1	0	0	0	1	1	0	1	1	0	1	1	0	0	0	0	0	0	1	1	0
0	0	0	0	0	1	0	0	0	0	1	0	0	1	0	0	1	0	1	1	1	1	1	1	1	1	0	1	0	0	0	0	0	1	1	1	1	0	1	1	1	0	0	0	0	1	0	1	1	0
0	0	0	0	0	1	1	1	1	0	1	0	0	1	0	0	0	0	1	1	1	1	1	1	1	1	1	1	0	0	0	0	0	1	1	1	1	1	0	1	1	0	0	0	0	1	0	1	1	0
0	0	0	0	0	1	0	1	1	0	1	0	0	1	0	1	0	0	1	1	1	1	1	1	1	1	1	1	0	0	0	0	0	1	1	1	1	0	1	1	1	1	0	0	0	0	0	1	1	0
0	0	0	0	0	1	1	0	1	0	1	0	0	1	0	1	1	0	0	1	1	1	1	1	1	0	1	1	0	1	0	0	0	1	1	0	1	0	1	1	1	1	0	0	0	1	0	0	1	0
0	0	0	0	0	1	1	1	1	1	1	0	0	1	0	1	1	0	1	1	1	1	1	0	1	1	0	1	0	0	0	0	1	1	1	0	1	1	1	1	1	0	0	0	0	1	0	1	1	0
0	0	0	0	0	1	1	0	0	0	1	0	0	1	0	1	1	0	1	1	0	1	1	1	1	1	0	1	0	0	0	0	1	1	1	1	0	1	1	1	1	0	0	0	1	1	0	1	1	0
0	0	0	0	0	1	0	0	1	0	1	0	0	1	0	1	1	0	0	0	1	1	1	1	1	0	1	1	0	0	0	0	0	0	1	1	1	0	1	1	1	1	0	0	1	1	0	1	1	0
0	0	0	0	1	1	0	1	1	1	1	0	0	1	0	0	1	1	0	0	1	0	1	0	1	0	1	1	0	0	0	0	0	1	1	0	1	1	1	1	1	1	1	0	0	1	1	1	1	0
0	0	0	0	0	0	0	0	1	1	1	0	0	1	0	1	0	0	0	1	1	1	1	0	1	1	0	1	0	0	0	0	0	1	1	0	1	1	1	1	1	1	0	0	1	1	0	1	1	0
0	0	0	0	0	1	1	1	0	1	1	0	0	1	0	0	0	0	0	1	1	1	1	1	1	1	1	1	0	0	0	0	0	1	1	0	1	0	1	0	1	1	1	0	0	1	1	0	1	0
0	0	0	0	0	1	0	1	1	1	1	0	0	1	0	1	1	0	1	0	1	0	1	1	0	0	1	1	0	1	0	0	0	1	1	0	1	0	1	0	1	0	0	0	0	0	1	1	1	0
0	0	0	0	0	1	1	1	0	0	1	0	0	1	0	1	0	0	0	1	1	1	1	1	1	1	1	1	0	0	0	0	0	1	1	1	1	0	1	1	1	0	0	0	1	1	1	1	1	0
0	0	0	0	0	1	1	0	1	1	1	0	0	1	0	0	0	0	1	1	1	1	1	0	1	0	1	1	0	0	0	0	0	1	1	1	0	0	0	1	1	0	0	0	0	1	0	1	1	0
0	0	0	0	0	1	1	1	0	1	1	0	0	1	0	1	0	0	0	1	0	1	1	0	0	0	1	1	0	0	0	0	0	1	1	0	1	1	1	1	1	0	1	0	0	0	1	1	1	0
0	0	0	0	1	1	1	0	0	0	1	0	0	1	0	1	1	0	0	0	0	1	1	0	0	1	0	1	0	0	0	1	0	1	1	0	0	1	1	1	1	1	0	0	0	1	1	1	1	0
0	0	0	0	0	1	0	0	1	0	1	0	0	1	0	1	1	0	0	0	0	1	1	0	1	0	0	1	1	0	0	0	0	0	1	0	1	0	1	0	1	1	0	0	0	1	1	1	1	0
0	0	0	0	0	0	0	1	1	0	1	0	0	1	0	0	1	0	0	0	0	1	1	1	1	1	1	1	1	0	0	1	0	1	1	0	1	0	1	1	1	0	1	0	0	1	1	1	1	0
0	0	0	0	0	1	1	0	0	0	1	0	0	1	0	1	1	0	0	1	1	1	1	1	1	0	0	1	1	0	0	0	0	1	1	1	1	1	1	0	1	0	0	0	0	1	0	1	1	0
0	0	0	0	0	1	1	0	0	0	1	0	1	1	0	1	1	0	0	0	0	1	1	1	0	0	1	1	0	0	0	0	0	1	1	0	1	1	1	1	1	1	0	0	1	1	1	1	1	0
0	0	0	0	0	1	1	0	1	0	1	0	0	0	0	1	1	0	0	0	1	1	1	1	0	1	0	1	1	0	0	0	0	1	1	1	1	1	1	1	1	1	0	0	1	1	1	1	1	0
0	0	0	0	0	1	0	1	0	0	1	0	0	1	0	1	1	0	1	0	1	1	1	1	1	0	0	1	0	0	0	0	0	1	1	0	1	1	1	1	1	0	0	0	1	1	1	1	1	0
0	0	0	0	0	1	1	1	1	1	1	0	0	1	0	1	0	0	0	1	0	1	1	1	1	0	0	1	1	0	0	0	0	1	1	1	0	1	1	1	1	1	1	0	0	1	1	0	1	0
0	0	0	0	0	1	0	1	1	1	1	0	0	1	0	1	1	1	0	1	1	1	1	1	1	1	1	1	1	0	0	0	0	1	1	1	0	0	0	1	1	1	1	0	1	1	1	1	1	0
0	0	0	0	0	1	1	0	1	0	1	1	0	1	0	1	1	0	1	0	1	1	1	0	1	1	0	1	1	0	0	0	0	1	1	0	0	1	1	0	1	0	0	0	0	0	0	1	1	0
0	0	0	0	0	1	1	1	0	0	1	0	0	1	0	0	1	0	1	1	1	1	1	1	1	1	1	1	1	0	0	0	0	1	1	0	1	0	1	1	1	0	1	0	1	1	1	1	1	0
0	0	0	0	0	1	0	0	0	0	1	0	0	1	0	0	1	0	1	0	1	1	1	0	1	1	1	1	0	0	0	0	0	1	1	0	1	1	1	1	1	0	0	0	1	1	0	1	1	0
0	0	0	0	0	1	1	1	0	1	1	0	0	1	0	1	0	0	0	1	0	1	1	0	1	0	1	1	1	0	0	0	0	1	1	0	1	0	1	1	1	0	0	0	0	1	0	1	0	0
0	0	0	0	0	1	1	0	1	1	1	0	0	1	0	1	1	0	0	1	1	1	1	0	1	1	1	1	1	0	0	0	0	1	1	0	1	0	1	1	1	0	0	0	0	0	1	1	1	0
0	0	0	0	0	1	1	1	1	0	1	0	0	1	0	1	1	0	0	1	1	1	1	0	1	1	0	1	0	0	0	0	0	1	1	0	1	0	0	1	1	1	0	0	0	1	0	1	1	0
0	0	0	0	0	1	1	0	1	0	1	0	0	1	0	1	1	0	0	0	0	1	1	1	1	0	0	1	0	0	0	0	1	1	1	0	1	0	1	1	1	1	0	0	0	1	1	1	1	0
0	0	0	0	1	1	1	1	1	0	1	0	0	1	0	1	0	0	0	0	1	1	1	1	1	1	1	1	1	0	0	0	0	1	1	0	1	1	0	1	1	0	0	1	0	0	1	1	1	0
0	0	0	0	0	1	1	0	0	0	1	0	0	1	0	1	0	0	1	0	0	1	1	1	1	1	0	1	0	0	0	0	0	1	1	0	1	1	0	1	1	1	0	0	0	1	1	1	0	0
0	0	0	0	1	1	0	1	1	1	1	0	0	1	0	0	0	0	0	1	0	1	1	1	0	0	1	1	1	0	0	0	0	1	1	1	0	0	1	1	1	1	0	0	0	1	1	1	0	0
0	0	0	0	0	1	0	0	0	0	1	0	0	1	0	1	0	0	1	1	0	1	1	1	1	0	1	1	0	0	0	0	0	1	1	0	1	0	1	1	1	0	0	0	1	1	1	1	0	0
0	0	0	0	0	1	0	1	0	1	1	0	0	1	0	1	0	0	0	1	0	1	1	0	0	0	0	1	1	0	0	0	0	1	1	0	1	1	1	1	1	1	1	0	1	0	1	1	0	0
0	0	0	0	1	1	1	0	1	0	1	0	0	1	0	1	0	0	1	0	0	1	1	0	1	1	0	1	1	0	0	0	1	1	1	0	1	0	1	1	1	1	0	0	0	1	0	1	1	0
0	0	0	0	0	1	1	0	1	1	1	0	0	1	0	1	0	0	0	1	0	0	1	1	0	1	0	1	0	0	0	0	0	1	1	0	1	0	1	0	1	0	0	1	0	0	0	1	0	0
0	0	0	0	0	1	1	0	1	1	1	0	0	1	0	1	0	0	0	0	0	1	1	1	1	1	1	1	1	0	0	0	1	1	1	1	1	1	1	0	1	1	0	0	0	1	0	1	0	0
0	0	0	0	0	1	0	1	1	1	1	0	0	1	0	1	0	0	1	0	0	1	1	1	0	1	1	1	0	0	0	0	0	1	1	1	1	0	1	1	1	0	1	0	1	1	0	1	1	0
0	0	0	0	0	1	1	0	1	1	1	0	0	1	0	1	1	0	0	1	0	1	1	1	1	1	0	1	0	0	0	0	0	1	1	0	1	0	1	1	1	0	0	1	0	1	0	1	1	0
0	0	0	0	0	1	1	1	1	1	1	0	0	1	0	1	0	0	1	1	0	1	1	1	1	0	0	1	0	0	0	0	0	1	1	0	1	0	0	0	0	1	1	0	0	0	1	1	0	0
0	0	0	0	0	1	1	0	1	0	1	0	0	1	0	1	1	0	0	0	0	1	1	1	1	0	1	1	0	0	0	0	0	1	1	1	1	0	1	1	1	0	1	0	0	1	1	1	1	0
0	0	0	0	0	1	0	1	1	1	1	0	0	1	0	0	1	0	1	1	1	1	1	1	1	0	1	1	0	0	0	0	0	1	1	0	1	1	1	1	1	1	0	1	1	1	1	1	1	0
0	0	0	0	0	1	1	1	1	1	1	0	0	1	0	0	0	0	0	0	0	1	1	0	1	1	1	1	0	0	0	0	0	1	1	0	1	0	0	0	1	0	0	0	1	1	1	1	1	0
0	0	0	0	0	0	1	0	1	1	1	0	0	1	0	1	1	0	0	1	0	0	1	1	1	1	0	1	0	1	0	0	0	0	1	0	0	0	1	0	1	0	0	0	0	1	0	1	1	0
0	0	0	0	0	1	1	1	0	0	1	0	1	1	0	0	0	0	0	0	0	0	0	0	1	1	0	1	0	1	0	0	0	0	1	0	1	0	1	1	1	1	1	1	0	1	0	1	1	0
0	0	0	0	0	1	1	0	0	1	1	0	0	1	0	1	1	0	0	1	1	0	0	1	1	1	1	1	0	0	0	0	0	1	1	0	1	1	1	1	1	1	1	0	0	1	1	1	1	0
0	0	0	0	0	0	0	0	1	1	1	0	0	0	0	1	1	0	0	1	0	0	1	0	1	1	0	1	1	0	0	0	0	1	1	1	1	1	1	1	1	0	1	0	1	1	0	1	1	0
0	0	0	0	0	0	1	0	1	1	1	0	0	0	0	1	0	0	0	0	0	0	1	0	0	1	0	1	0	0	0	0	0	0	1	0	1	1	1	0	1	1	0	0	1	1	1	1	1	0
0	0	0	0	0	1	1	0	0	0	1	0	0	1	0	0	0	0	0	0	0	0	0	1	1	1	1	1	0	0	0	0	0	1	1	1	1	0	1	1	1	1	1	0	0	1	0	1	1	0
0	0	0	0	0	1	1	1	1	1	1	0	0	1	0	0	1	0	0	0	1	0	0	1	1	0	0	1	1	1	0	0	0	0	1	0	1	0	1	1	1	1	0	0	0	1	1	1	1	0
0	0	0	0	0	1	0	0	0	1	1	0	0	1	0	1	1	0	1	0	1	0	1	0	0	1	1	1	0	0	0	0	0	1	1	1	1	0	1	1	1	1	1	0	1	1	1	1	1	0
0	0	0	0	0	1	0	1	0	0	1	0	0	1	0	1	0	0	0	0	1	0	1	1	1	0	1	1	0	0	0	0	0	1	1	0	1	0	1	1	1	1	0	0	0	0	0	1	1	0
0	0	0	0	0	1	1	1	1	0	1	0	1	1	0	0	1	0	0	1	1	0	1	1	0	1	1	1	0	0	0	1	0	0	1	0	1	0	1	1	1	1	1	0	0	0	1	1	1	0
0	0	0	0	1	1	1	1	0	0	1	0	0	1	0	1	1	0	0	1	0	0	1	1	1	1	1	1	0	0	0	0	0	1	1	1	1	0	1	1	1	1	0	0	1	0	1	1	1	0
0	0	0	0	0	1	1	1	0	1	1	0	0	1	0	1	0	0	1	1	1	0	1	0	1	1	1	1	1	1	0	0	0	1	0	0	1	0	1	1	1	1	0	0	0	0	0	1	1	0
0	0	0	0	0	1	1	0	1	1	1	0	0	1	0	1	0	0	1	0	1	0	1	1	1	1	1	1	1	1	0	0	0	1	0	1	1	0	1	1	1	0	1	0	0	1	0	1	1	0
0	0	0	0	0	1	0	0	1	1	1	0	1	1	0	0	1	0	0	1	1	0	0	1	1	1	1	1	1	0	0	0	0	0	1	0	1	0	1	1	1	1	1	0	0	1	1	1	0	0
0	0	0	0	0	0	1	1	1	1	1	0	0	1	0	1	1	0	0	1	0	0	1	1	1	1	1	1	1	0	0	1	0	1	1	0	1	0	1	1	1	0	0	0	0	1	1	1	1	0
0	0	0	0	0	1	1	1	1	1	1	0	0	1	0	1	1	0	1	1	1	0	1	1	1	0	1	1	1	1	0	0	0	1	1	1	1	0	0	1	1	1	1	0	0	1	0	1	1	0
0	0	0	0	0	1	1	1	1	1	1	0	0	1	0	1	1	0	1	1	0	0	1	0	1	1	1	1	1	0	0	1	0	0	1	0	1	1	1	1	1	0	0	0	0	0	1	1	1	0
0	0	0	0	1	0	1	0	0	1	1	0	0	1	0	0	1	0	1	0	0	0	1	0	1	1	0	1	1	1	0	0	0	0	1	1	1	1	1	1	1	0	1	1	0	1	1	0	1	0
0	0	0	0	1	1	1	1	1	1	1	0	1	1	0	1	0	0	0	1	0	0	1	1	1	0	1	1	1	0	0	0	0	1	1	0	1	0	1	0	1	0	0	1	0	1	1	1	0	0
0	0	0	0	0	1	0	0	1	1	1	0	0	1	0	1	1	0	0	0	1	0	0	1	1	1	1	1	0	0	0	0	0	1	1	0	1	0	1	0	0	1	0	1	0	1	0	0	1	0
0	0	0	0	0	1	0	0	1	1	1	0	0	1	0	1	0	0	1	1	0	0	1	1	1	0	0	1	1	0	0	0	0	1	1	1	1	0	1	1	1	0	1	1	0	0	1	1	1	0
0	0	0	0	0	1	1	1	1	1	1	0	0	1	0	0	1	0	1	1	1	0	1	1	1	1	1	1	0	0	0	1	0	1	1	0	1	0	1	0	0	0	1	1	0	0	1	1	1	0
0	0	0	0	1	1	1	1	0	1	1	0	1	1	0	1	1	0	0	1	1	0	0	1	0	1	1	1	1	0	0	0	0	0	1	0	1	0	1	0	1	1	1	0	0	0	1	1	1	0
0	0	0	0	1	1	0	1	1	0	1	0	0	1	0	1	1	0	1	1	0	0	0	0	1	1	1	1	1	0	0	0	0	1	1	0	1	0	0	1	1	0	1	1	0	1	1	1	1	0
0	0	0	0	1	1	1	1	1	1	1	0	0	1	0	0	1	0	0	1	0	0	1	1	1	1	1	1	0	0	0	0	0	0	1	1	1	0	1	0	1	0	1	1	1	0	1	1	1	0
0	0	0	0	1	1	0	1	0	0	1	0	0	1	0	0	1	0	0	1	1	0	1	1	1	0	0	1	0	0	0	0	0	1	1	0	1	0	1	1	1	1	0	0	0	0	1	1	1	0
0	0	0	0	1	1	1	0	0	0	1	0	0	1	0	1	1	0	0	0	1	0	0	1	1	1	0	1	0	0	0	0	0	1	1	1	1	1	1	0	1	0	0	1	1	1	0	1	1	0
0	0	0	0	0	0	0	1	0	1	1	0	0	0	0	1	1	0	0	0	1	0	0	0	1	1	1	1	0	0	0	0	0	1	1	0	1	1	0	1	1	0	1	0	0	1	1	1	1	0
0	0	0	0	0	1	0	0	1	1	1	0	0	1	0	1	1	0	1	1	1	0	1	1	1	1	0	1	0	0	0	0	0	1	1	1	1	0	0	1	1	1	0	0	0	0	0	1	1	0
0	0	0	0	0	1	1	0	0	1	1	0	1	1	0	0	1	0	1	0	1	0	1	1	1	1	0	1	1	0	0	0	0	0	1	1	1	1	1	1	1	1	0	1	0	0	1	1	1	0
0	0	0	0	0	1	1	1	0	1	1	0	0	1	0	1	0	1	0	0	0	0	0	1	1	0	1	1	1	0	0	0	0	1	1	0	1	0	1	1	1	0	1	0	0	1	1	1	1	0
0	0	0	0	0	1	0	0	1	1	1	0	0	1	0	0	1	0	0	0	0	0	0	1	1	1	1	1	0	1	0	0	0	0	1	1	1	1	1	1	1	0	1	0	0	0	0	1	1	0
0	0	0	0	0	1	1	0	0	1	1	0	0	1	0	1	1	0	1	0	0	0	1	1	1	1	1	1	1	0	0	0	0	1	1	0	1	0	1	1	1	0	0	1	0	0	1	1	1	0
0	0	0	0	0	1	0	0	0	1	1	0	0	1	0	1	0	0	0	1	1	0	1	1	1	1	1	1	1	0	0	0	0	0	1	0	1	0	1	1	1	0	0	0	0	0	1	0	1	0
0	0	0	0	0	1	1	1	1	1	1	0	0	1	0	1	1	0	0	0	1	0	1	1	1	1	1	1	1	0	0	0	0	1	1	1	0	0	1	0	1	0	1	1	0	0	1	1	1	0
0	0	0	0	0	1	1	1	0	1	1	0	0	1	0	1	0	0	0	0	1	0	1	1	0	1	1	1	1	0	0	0	0	1	1	1	1	0	1	1	1	0	1	0	0	0	1	1	1	0
0	0	0	0	1	1	1	0	0	1	1	0	0	1	0	1	1	0	1	0	1	0	1	1	1	1	0	1	1	0	0	0	0	0	1	0	1	0	1	1	1	1	1	1	0	0	0	0	1	0
0	0	0	0	1	1	1	1	1	1	1	0	0	1	0	1	1	0	0	1	1	0	1	1	1	1	1	1	1	0	0	0	0	0	1	1	1	0	1	0	1	1	1	0	0	0	0	1	1	0
0	0	0	0	1	1	0	1	1	1	1	0	0	1	0	1	0	0	0	0	0	0	1	1	1	1	1	1	0	0	0	0	0	1	1	1	1	0	0	0	1	0	0	0	0	1	0	1	1	0
0	0	0	0	1	1	0	1	1	1	1	0	0	1	0	1	1	0	0	1	1	0	0	1	0	0	1	1	1	1	0	0	0	1	1	0	1	1	1	0	1	0	0	1	0	0	1	1	1	0
0	0	0	0	1	1	1	1	1	1	1	0	0	1	0	1	1	0	0	1	0	0	0	1	1	0	1	1	1	0	0	0	0	1	1	0	1	0	1	1	0	0	1	1	0	1	1	1	1	0
0	0	0	0	1	1	0	1	1	1	1	0	0	1	0	0	1	0	0	1	1	0	1	0	1	1	1	1	1	0	0	0	0	0	1	0	1	0	1	1	1	0	0	0	1	0	0	1	1	0
0	0	0	0	1	1	0	1	0	1	1	0	0	1	0	0	1	0	1	1	1	0	1	1	1	1	1	1	0	1	0	0	0	1	1	1	1	0	1	1	1	0	0	0	0	0	0	1	1	0
0	0	0	0	1	1	0	1	1	1	1	0	0	1	0	0	1	0	1	0	1	0	1	1	1	1	1	1	1	0	0	0	0	1	1	0	1	1	1	1	1	1	0	0	0	0	0	1	1	0
0	0	0	0	0	1	1	1	0	0	1	0	0	1	0	0	1	0	1	0	1	0	1	1	1	1	0	1	0	1	0	0	0	1	1	1	1	1	1	1	1	0	1	0	0	0	0	1	1	0
0	0	0	0	1	1	0	0	1	1	1	0	0	1	0	1	1	0	1	1	0	0	1	0	1	1	1	1	1	1	0	0	0	1	1	1	1	0	1	1	1	0	0	1	0	0	1	1	1	0
0	0	0	0	0	1	1	1	0	1	1	0	0	1	0	0	1	0	0	0	0	0	1	0	1	1	1	1	0	0	0	0	0	1	1	0	1	0	1	1	1	1	0	1	0	0	0	1	1	0
0	0	0	0	0	1	1	1	0	0	1	0	0	1	0	0	1	0	0	0	0	0	1	1	0	0	1	1	1	1	0	0	0	1	1	0	1	0	1	1	1	1	0	0	0	0	1	1	1	0
0	0	0	0	0	1	1	1	0	1	1	0	0	1	0	0	1	0	0	1	0	0	1	1	1	1	0	1	1	0	0	0	0	1	1	1	1	0	1	1	1	1	0	0	0	0	0	1	1	0
0	0	0	0	0	1	1	1	0	1	1	0	0	1	0	1	1	1	1	0	0	0	1	1	1	1	1	1	1	1	0	0	0	1	1	0	1	1	0	1	1	1	0	0	0	0	0	1	1	0
0	0	0	0	1	1	0	0	1	1	1	0	0	1	0	1	1	0	1	1	0	0	1	1	1	1	0	1	1	0	0	0	0	1	1	0	1	0	1	1	1	0	0	0	0	0	1	1	1	0
0	0	0	0	0	1	1	1	1	1	1	0	0	1	0	1	1	0	1	0	0	0	1	0	1	1	1	1	1	0	0	0	1	1	1	0	1	0	1	1	1	1	1	1	0	0	1	1	1	0
0	0	0	0	1	1	1	0	0	0	1	0	0	1	0	1	1	0	0	0	1	0	1	1	1	1	1	1	1	0	0	0	0	1	1	0	0	0	1	1	1	1	1	1	1	1	1	1	1	0
0	0	0	0	1	1	1	1	0	1	1	0	1	1	0	1	1	0	0	0	0	0	1	1	1	1	1	1	1	0	0	0	0	0	1	1	1	0	0	0	1	1	1	1	1	0	1	1	1	0
0	0	0	0	1	1	0	1	1	1	1	0	0	1	0	1	1	0	0	0	0	0	1	1	1	0	1	1	1	0	0	0	0	1	1	0	1	0	1	0	1	0	0	1	1	1	1	1	1	0
0	0	0	0	1	1	0	0	1	0	1	0	0	1	0	1	1	0	1	0	1	0	1	0	1	1	1	1	1	1	0	0	0	1	1	1	1	1	1	1	1	0	0	1	0	1	1	1	1	0
0	0	0	0	0	1	1	1	1	0	1	0	1	1	0	1	1	0	1	1	0	1	1	1	1	0	1	1	1	0	0	0	0	1	1	1	1	0	0	1	1	0	1	1	0	0	0	1	1	0
0	0	0	0	1	1	1	1	0	0	1	0	0	1	0	1	1	0	1	0	0	1	1	0	1	1	1	1	1	0	0	0	0	1	1	0	0	0	1	1	1	1	1	0	0	0	0	1	1	0
1	0	0	0	1	1	0	0	1	0	1	0	0	1	0	1	0	0	0	1	0	1	1	1	1	0	0	1	1	0	0	0	0	1	1	0	1	0	1	1	1	0	0	1	1	1	1	1	0	0
1	0	0	0	1	1	1	1	1	1	1	0	0	1	0	1	0	0	0	0	0	1	1	1	1	0	1	1	0	1	0	1	0	1	1	0	1	0	1	1	1	0	0	0	0	0	1	1	1	0
0	0	0	0	1	1	0	0	1	0	1	0	0	1	0	1	0	0	0	1	0	0	1	1	1	1	1	1	1	1	0	0	0	1	1	0	1	0	1	1	1	1	0	0	0	0	0	1	1	0
0	0	0	0	1	1	1	1	1	1	1	0	0	1	0	1	1	0	1	1	0	1	1	0	1	1	1	1	0	0	0	0	0	1	1	1	1	0	1	1	1	0	0	0	0	1	1	1	0	0
1	0	0	0	1	1	1	1	0	1	1	0	0	1	0	1	0	0	1	0	0	1	0	1	1	0	0	1	1	0	0	0	0	1	1	0	1	0	1	1	1	0	1	0	0	1	1	1	0	0
0	0	0	0	0	1	1	0	0	1	1	0	0	1	0	1	1	0	0	0	1	1	1	0	1	0	0	1	1	0	0	0	0	1	1	0	1	1	1	1	1	1	0	0	0	1	1	1	1	0
0	0	0	0	0	1	1	1	0	1	1	0	0	1	0	1	1	0	1	0	1	1	1	1	1	1	1	1	0	0	0	0	0	1	1	0	1	0	1	1	1	0	0	0	0	1	0	1	1	0
0	0	0	0	1	1	1	1	1	1	1	0	0	1	0	1	1	0	1	0	1	1	1	0	1	1	0	1	0	0	0	0	0	1	1	0	1	0	0	1	1	1	0	0	0	1	0	0	1	0
0	0	0	0	1	1	1	1	1	1	1	0	0	1	0	1	1	0	1	1	1	1	1	1	1	1	1	1	1	0	0	0	0	0	1	1	1	0	0	1	1	0	1	0	0	1	1	0	1	0
0	0	0	0	1	1	1	0	1	1	1	0	0	1	0	1	1	0	1	0	1	1	1	1	1	1	1	1	0	0	0	0	0	1	1	1	1	1	0	1	1	1	0	0	0	0	0	1	1	0
0	0	0	0	1	1	1	0	1	0	1	0	0	1	0	1	1	0	1	1	0	1	1	0	1	0	1	1	1	0	0	0	0	1	1	0	1	1	1	0	1	0	0	0	0	1	0	1	1	0
0	0	0	0	1	1	1	1	1	1	1	0	0	1	0	0	1	0	1	1	1	1	1	1	0	1	1	1	1	1	0	0	0	1	1	1	1	1	0	0	1	1	0	0	0	1	0	1	1	0
0	0	0	0	1	1	1	1	1	1	1	0	0	1	0	1	1	0	0	0	0	0	1	1	1	0	0	1	1	0	0	0	0	1	1	1	1	0	1	1	1	1	0	0	0	1	1	1	1	0
0	0	0	0	0	1	1	0	0	1	1	0	0	1	0	1	1	0	1	1	1	1	1	1	1	1	1	1	1	0	0	0	0	1	1	0	1	0	0	1	1	0	0	0	0	1	1	1	1	0
0	0	0	0	0	1	0	1	0	1	1	0	1	1	0	1	1	0	0	0	1	1	1	0	1	0	1	1	0	0	0	0	0	1	1	0	1	0	1	1	1	0	0	0	0	0	1	1	1	0
0	0	0	0	0	1	0	0	0	1	1	0	0	1	0	1	1	0	1	1	1	1	1	1	1	1	1	1	0	0	0	0	0	1	1	0	0	1	1	1	1	1	0	0	0	0	1	1	1	0
0	0	0	0	1	1	1	0	0	1	1	0	0	1	0	1	0	0	1	1	1	1	1	0	1	1	1	1	0	0	0	0	0	1	1	1	0	1	0	1	1	0	0	0	0	1	1	1	1	0
0	0	0	0	1	1	1	0	0	1	1	0	0	1	0	1	1	0	1	1	1	1	1	0	1	1	0	1	1	1	0	0	0	0	1	1	1	0	1	1	0	0	1	0	0	1	1	1	1	0
0	0	0	0	0	1	1	0	0	1	1	0	0	1	0	0	1	0	1	0	1	1	1	1	1	0	0	1	0	0	0	0	0	1	1	1	1	0	0	1	1	0	0	0	0	1	1	1	1	0
0	0	0	0	0	1	1	0	1	1	1	0	0	1	0	1	1	0	0	0	1	0	1	1	1	1	0	1	0	0	0	0	0	1	1	1	1	1	1	1	1	0	0	0	0	1	0	1	1	0
0	0	0	0	1	1	0	1	0	1	1	0	1	1	0	0	1	0	0	1	1	1	1	0	1	0	0	1	1	0	0	0	0	1	1	0	1	0	1	1	1	0	0	0	0	1	1	1	1	0
0	0	0	0	0	1	1	0	1	0	1	0	0	1	0	1	0	1	0	0	1	1	1	0	1	0	1	1	0	0	0	0	0	1	1	0	0	0	0	1	1	0	1	1	0	1	1	1	1	0
0	0	0	0	1	1	1	1	0	1	1	1	0	1	0	1	0	0	0	0	1	1	1	0	0	1	1	1	1	0	0	0	0	1	1	0	0	0	0	0	1	0	1	0	0	1	1	0	1	0
0	0	0	0	0	1	0	1	0	1	1	0	0	0	0	1	0	1	0	1	1	1	1	0	1	1	1	1	1	0	0	0	0	1	1	0	1	0	1	1	1	0	1	0	0	1	1	1	1	0
0	0	0	0	0	1	0	1	0	0	1	0	0	0	0	1	1	0	0	0	0	1	1	0	0	1	0	1	0	0	0	0	0	1	1	1	0	0	0	1	1	1	0	0	0	1	1	1	1	0
0	0	0	0	0	1	0	1	1	1	1	0	0	0	0	1	1	0	0	1	1	1	1	1	1	1	1	1	0	0	0	0	0	0	1	1	1	1	1	1	1	1	1	0	0	1	1	1	1	0
0	0	0	0	0	1	0	1	1	0	1	0	0	1	0	1	0	0	0	0	0	1	1	0	0	1	1	1	1	0	0	0	0	1	1	0	0	0	0	1	1	0	0	0	0	1	0	1	1	0
0	0	0	0	1	1	1	1	1	1	1	0	0	1	0	1	1	0	1	0	1	1	1	0	0	1	1	1	1	0	0	0	0	1	1	1	0	0	0	0	1	0	1	0	0	1	1	1	1	0
0	0	0	0	0	1	0	1	0	1	1	0	1	1	0	1	1	0	1	0	1	1	1	1	1	0	1	1	0	0	0	0	0	1	1	0	0	1	1	1	1	0	0	0	1	0	1	1	1	0
0	0	0	0	0	1	1	0	1	0	1	0	0	0	0	1	1	1	1	0	0	1	1	1	1	1	1	1	0	0	0	0	0	1	1	1	1	0	0	1	1	0	0	1	0	1	0	1	1	0
0	0	0	0	0	1	1	1	1	1	1	0	0	1	0	1	1	0	1	0	1	1	1	0	1	0	0	1	1	0	0	0	0	0	1	1	1	1	0	0	1	1	1	0	0	0	1	1	1	0
0	0	0	0	0	1	1	1	1	1	1	0	0	1	0	1	0	0	0	1	1	1	1	0	1	0	0	1	0	0	0	0	0	1	1	0	1	0	0	1	1	0	0	0	0	1	0	1	0	0
0	0	0	0	1	1	1	1	1	0	1	1	0	1	0	1	1	0	0	1	0	1	1	1	1	1	0	1	1	0	0	0	0	1	1	0	1	1	1	1	1	1	0	1	0	1	0	1	1	0
0	0	0	0	1	1	1	0	0	0	1	1	0	1	0	1	1	0	0	1	0	0	1	1	0	1	1	1	0	0	0	0	0	1	1	1	1	0	0	1	1	1	0	0	0	0	1	1	1	0
0	0	0	0	0	1	1	1	0	1	1	0	0	1	0	1	1	0	0	1	0	1	1	1	0	1	1	1	0	0	0	1	0	1	1	0	1	0	1	0	1	0	1	1	0	0	1	1	1	0
0	0	0	0	0	1	0	1	0	0	1	0	0	1	0	1	1	0	1	1	1	1	1	1	0	0	1	1	1	0	0	0	0	1	1	1	1	1	0	1	1	0	0	0	0	1	1	1	1	0
0	0	0	0	0	1	0	0	1	1	1	0	0	1	0	1	1	0	1	0	0	1	1	1	1	1	1	1	1	0	0	0	0	0	1	1	1	0	1	1	1	1	0	1	1	0	0	1	1	0
0	0	0	0	0	1	1	1	1	1	1	0	0	1	0	1	0	0	1	1	1	1	1	0	1	0	1	1	1	0	0	1	0	0	1	1	1	0	1	0	1	1	1	0	1	1	0	1	1	0
0	0	0	0	0	1	0	0	1	0	1	0	0	1	0	1	1	0	1	1	1	1	1	1	0	0	1	1	1	0	0	1	0	1	1	1	1	0	1	0	1	1	0	0	1	1	0	1	1	0
0	0	0	0	0	1	1	1	0	1	1	0	0	1	0	1	0	0	1	1	1	1	1	1	1	0	1	1	1	0	0	1	0	1	1	1	1	0	1	1	1	0	0	0	0	1	0	1	1	0
0	0	0	0	1	1	1	1	1	1	1	0	0	1	0	1	0	0	1	1	1	0	1	1	1	1	1	1	1	0	0	1	0	0	1	1	1	0	0	1	1	1	0	0	0	1	0	1	1	0
0	0	0	0	0	1	0	1	1	0	1	0	0	1	0	1	1	0	1	1	1	1	1	0	1	0	0	1	0	0	0	0	0	1	1	1	1	0	1	1	0	0	1	0	0	0	1	1	1	0
0	0	0	0	0	1	0	1	1	0	1	0	0	1	0	1	1	0	0	0	1	1	1	1	1	1	1	1	1	0	0	0	0	1	1	1	1	0	1	1	1	1	0	0	1	1	1	1	1	0
0	0	0	0	1	1	0	0	1	0	1	0	0	1	0	1	1	0	1	1	0	0	1	1	0	0	1	1	0	0	0	0	0	1	1	1	1	0	1	1	1	1	1	0	0	1	0	1	1	0
0	0	0	0	0	1	1	1	0	1	1	0	0	1	0	1	1	1	1	1	1	1	1	0	1	1	1	1	1	0	0	0	0	1	1	0	1	0	1	1	1	0	1	0	0	1	1	1	1	0
0	0	0	0	0	1	1	0	1	0	1	0	1	1	0	1	1	0	0	0	1	1	1	1	1	1	0	1	0	0	0	0	0	1	1	0	1	0	1	0	1	0	1	0	0	1	1	1	1	0
1	0	0	0	0	1	1	0	0	1	1	0	0	1	0	1	1	0	0	1	1	1	1	1	1	1	1	1	0	0	0	0	0	1	1	1	1	1	1	0	1	0	0	0	0	1	1	1	1	0
0	0	0	0	0	1	1	1	0	1	1	0	0	1	0	1	1	0	1	0	1	1	1	1	1	1	1	1	1	0	0	0	0	0	1	1	1	0	1	1	1	0	1	0	0	1	0	1	1	0
0	0	0	0	1	1	1	1	0	1	1	0	1	1	0	1	0	0	1	1	1	1	1	1	1	1	0	1	0	1	0	0	0	1	1	0	0	0	1	1	1	0	0	0	0	1	0	1	1	0
0	0	0	0	1	1	0	0	0	1	1	0	1	1	0	1	0	0	0	1	1	0	1	1	1	1	1	1	1	0	0	0	0	1	1	0	1	0	1	1	1	0	0	0	0	1	1	1	1	0
0	0	0	0	0	1	1	0	1	0	1	0	1	1	0	1	1	0	1	1	1	1	1	1	0	1	1	1	0	0	0	0	0	1	1	1	1	0	1	1	1	1	1	0	1	1	0	1	1	0
0	0	0	0	0	1	1	1	1	1	1	0	0	1	0	1	1	0	1	1	1	1	1	0	1	1	1	1	0	1	0	1	0	1	1	1	1	0	0	1	1	0	1	0	0	1	0	1	1	0
0	0	0	0	0	1	1	1	1	0	1	0	0	1	0	1	1	0	1	1	0	1	1	1	1	1	1	1	1	0	0	0	0	1	1	0	0	0	1	1	1	0	1	0	0	1	0	1	1	0
0	0	0	0	0	1	0	0	0	1	0	0	0	1	0	1	0	0	1	0	1	1	1	0	1	1	1	1	1	0	0	0	0	0	1	0	1	0	1	1	1	1	1	0	0	0	0	0	1	0
0	0	0	0	0	1	0	0	1	0	1	0	0	1	0	1	0	0	1	0	0	0	1	1	1	1	1	1	0	0	0	0	0	1	1	0	0	1	1	1	1	1	1	0	0	0	1	0	1	0
0	0	0	0	0	1	0	0	1	0	1	0	0	1	0	1	0	0	1	1	0	1	1	1	0	1	1	1	1	0	0	0	0	1	1	1	0	0	1	1	1	0	1	1	0	1	0	1	1	0
0	0	0	0	0	1	1	0	1	0	1	0	0	1	0	1	0	0	1	1	1	1	1	1	1	0	1	1	0	0	0	0	0	1	1	0	1	0	0	0	1	1	1	0	0	1	1	1	1	0
0	0	0	0	0	1	1	1	1	0	1	0	0	1	0	1	0	0	1	0	1	1	1	0	1	1	0	1	1	0	0	0	0	1	1	0	1	0	1	1	1	1	0	1	0	1	1	1	1	0
0	0	0	0	0	1	0	0	1	0	1	0	0	1	0	1	0	0	1	1	1	1	1	0	0	0	0	0	0	0	0	0	0	0	1	0	1	0	1	1	1	1	0	0	0	0	0	1	1	0
0	0	0	0	1	1	1	0	0	0	1	0	1	1	0	0	1	0	1	1	1	1	1	0	1	0	0	0	1	0	0	0	0	1	1	0	1	1	1	1	1	0	0	1	0	1	1	0	1	0
0	0	0	0	0	0	0	1	0	0	1	0	0	0	0	1	0	0	0	1	1	1	0	0	1	1	1	1	1	0	0	0	0	1	1	0	0	0	0	1	1	0	0	0	0	1	0	0	1	0
0	0	0	0	1	1	1	1	0	0	1	0	0	1	0	1	0	0	1	0	1	0	1	1	1	0	1	1	1	0	0	0	0	1	1	0	1	0	0	1	1	0	1	1	0	1	0	0	1	0
0	0	0	0	0	1	1	1	1	1	1	0	0	1	0	1	0	0	1	1	1	1	1	1	1	0	0	1	0	0	0	1	0	1	1	0	1	0	1	1	1	1	0	0	0	1	0	1	1	0
0	0	0	0	0	1	1	1	1	0	1	0	0	1	0	1	0	0	1	0	1	1	1	1	1	0	1	1	1	0	0	0	0	1	1	0	1	0	0	1	1	1	1	0	0	1	0	1	1	0
0	0	0	0	0	1	1	0	1	0	1	0	0	1	0	1	0	0	0	1	0	1	1	1	1	1	1	1	0	0	0	0	0	1	1	1	1	0	0	0	0	0	1	0	0	1	1	1	1	0
0	0	0	0	0	1	0	0	1	1	1	0	0	1	0	1	0	0	1	0	0	1	1	1	1	0	0	1	1	0	0	0	0	1	1	0	0	0	1	0	1	0	0	1	0	1	1	1	1	0
0	0	0	0	1	1	0	0	1	1	1	0	0	1	0	1	0	0	0	1	1	1	1	0	1	1	0	1	1	0	0	0	0	1	1	0	0	0	0	1	1	0	0	0	0	1	0	1	1	0
1	0	0	0	0	1	1	0	1	0	1	0	0	1	0	1	0	1	1	0	0	1	1	1	1	1	1	1	0	1	0	0	0	1	0	1	1	0	1	0	1	0	1	1	0	0	1	1	1	0
0	0	0	0	0	1	1	1	0	0	1	0	0	1	0	1	0	0	1	0	1	1	1	1	0	0	1	1	1	1	0	0	0	1	1	1	0	1	1	1	1	0	0	0	0	0	1	1	0	0
0	0	0	0	0	0	1	0	1	0	1	0	1	1	0	1	1	0	1	1	1	1	1	1	1	0	1	1	0	1	0	0	0	1	1	1	1	1	0	1	1	0	0	0	0	1	0	1	0	0
0	0	0	0	1	1	0	1	0	1	1	0	0	1	0	1	0	0	1	0	0	0	1	1	1	0	1	1	0	0	0	0	0	1	1	0	1	0	1	0	1	0	0	1	0	0	1	0	1	0
0	0	1	0	1	1	1	0	1	1	1	0	0	1	0	1	0	0	1	0	1	1	1	1	1	1	1	1	1	1	0	0	0	0	1	1	1	0	1	1	1	0	0	1	0	1	1	0	0	0
0	0	0	0	0	1	0	1	1	1	1	0	0	1	0	1	0	0	0	1	1	1	1	0	1	0	1	1	1	0	0	0	0	1	1	1	0	1	1	1	1	1	0	0	0	1	0	1	0	0
0	0	0	0	1	1	1	0	1	1	1	1	0	1	0	1	1	0	1	0	0	1	1	1	1	1	1	1	0	0	0	0	0	1	1	1	1	0	1	0	1	0	0	0	0	1	0	1	1	0
0	1	0	0	1	1	1	0	1	1	1	0	0	1	0	1	0	0	1	1	0	1	1	1	1	0	1	1	0	0	0	0	0	1	1	1	1	0	1	1	1	1	0	0	0	0	1	1	1	0
0	1	1	0	0	1	1	0	1	1	1	0	0	1	0	1	0	0	1	0	1	1	1	1	1	1	1	1	0	0	0	0	0	1	0	1	1	0	1	1	1	1	0	0	0	0	1	0	1	0
0	0	0	0	1	1	0	0	1	0	1	0	0	1	0	1	0	0	1	1	1	1	1	1	1	1	1	1	0	1	0	0	0	1	1	0	1	0	1	1	1	1	1	0	0	1	0	1	1	0
0	0	0	0	0	1	1	0	1	0	1	1	1	1	0	1	0	0	1	0	1	1	1	1	1	1	1	1	1	0	0	0	0	1	1	0	1	0	1	1	0	0	1	0	0	1	1	0	1	0
0	0	0	0	0	1	1	0	1	1	1	0	1	1	0	1	1	0	1	1	0	1	1	1	0	0	1	1	0	0	0	0	0	1	1	1	1	0	1	1	1	0	0	0	0	0	0	0	1	0
0	0	1	0	0	1	0	0	1	1	1	1	1	1	0	1	0	0	0	1	1	1	1	1	1	0	1	1	0	0	0	0	0	1	1	1	1	0	1	1	1	0	1	0	0	1	1	0	1	0
0	0	0	0	0	1	1	0	1	0	1	0	0	1	0	1	0	0	1	0	0	1	1	1	1	1	0	1	0	0	0	0	0	1	1	1	1	0	1	1	1	1	0	1	0	1	1	0	1	0
0	0	0	0	1	1	1	0	0	0	1	0	0	1	0	1	0	0	1	1	1	1	1	0	1	1	0	1	0	0	0	0	0	1	1	0	0	1	0	1	1	0	1	0	0	1	1	0	0	0
0	0	0	0	0	1	1	0	1	1	1	0	0	1	0	1	0	0	0	0	1	1	1	1	1	0	1	1	0	0	0	0	0	1	1	0	1	1	1	1	1	0	0	0	0	1	0	0	0	0
0	0	0	0	0	1	0	0	0	0	1	0	1	1	0	1	0	0	0	1	0	1	1	1	1	0	1	1	0	0	0	0	0	1	1	0	1	0	0	0	1	0	0	0	0	1	1	0	0	0
0	0	0	0	0	1	1	1	1	0	1	0	0	1	0	1	0	0	0	1	1	1	1	0	1	1	1	1	0	0	0	1	0	1	1	0	1	0	0	1	1	0	0	0	0	1	0	0	1	0
0	0	0	0	1	0	1	0	1	0	1	0	1	1	0	1	1	0	1	0	0	1	1	0	0	0	1	1	0	0	0	0	0	1	1	1	1	0	1	1	1	0	0	0	0	0	0	0	1	0
0	0	0	0	0	0	1	0	1	0	1	0	1	1	0	1	0	0	1	1	1	1	1	0	1	1	1	1	0	0	0	0	0	1	0	0	1	1	1	1	1	1	1	0	0	0	1	0	1	0
0	0	0	0	1	1	1	1	0	0	1	0	1	1	0	1	1	0	1	1	0	1	1	1	1	1	1	1	0	0	0	0	0	1	1	1	1	0	1	1	1	1	0	0	0	1	0	0	0	0
0	0	0	0	1	1	1	0	0	0	1	0	1	1	0	1	0	0	1	1	1	1	1	0	1	1	1	1	0	0	0	0	0	1	1	0	1	1	1	1	1	0	1	0	0	1	0	0	1	0
0	0	0	0	0	1	1	0	1	1	1	0	1	1	0	1	1	0	1	1	0	1	1	1	1	1	1	1	1	0	0	0	0	1	1	1	1	0	1	1	1	0	0	0	0	0	0	0	1	0
0	0	0	0	1	1	1	1	0	0	1	0	0	1	0	1	0	0	1	0	1	1	1	0	1	1	1	1	0	0	0	0	0	1	1	1	1	0	0	0	1	1	1	0	0	1	0	0	1	0
0	0	0	0	0	1	0	1	0	0	1	0	0	1	0	1	1	0	0	1	1	1	1	1	1	1	0	1	0	0	0	0	0	1	1	0	1	0	1	1	1	1	0	0	0	1	0	1	1	0
0	0	0	0	1	1	1	0	1	0	1	0	0	1	0	1	1	0	1	1	1	0	1	0	0	1	0	1	0	0	0	0	0	1	1	0	0	0	0	1	1	1	0	0	0	1	1	0	1	0
0	0	0	0	1	1	0	1	0	1	1	0	0	1	0	1	1	1	1	0	1	1	1	1	1	1	1	1	0	0	0	0	0	1	1	0	1	0	1	1	1	0	1	0	1	0	0	0	1	0
0	0	0	0	0	1	1	0	0	0	1	0	0	1	0	1	1	0	0	1	0	1	1	1	1	0	1	1	0	0	0	0	0	1	1	0	1	1	1	0	1	1	1	0	0	0	1	0	1	0
0	0	0	0	1	1	1	0	1	0	1	0	1	1	0	1	1	0	0	1	1	1	1	1	1	0	1	1	0	0	0	0	0	1	1	0	1	0	1	0	1	1	1	0	0	1	1	1	1	0
1	0	0	0	1	1	1	1	1	0	1	0	0	0	0	1	1	0	0	0	1	1	1	0	1	1	1	1	0	0	0	0	0	1	0	0	1	1	1	1	1	0	0	0	0	0	1	0	1	0
0	0	0	0	0	1	1	0	1	1	1	0	1	1	0	1	1	0	1	1	0	1	1	1	1	1	0	1	0	0	0	0	0	1	1	1	1	1	1	1	1	1	1	0	0	1	0	0	1	0
0	0	0	0	0	1	0	1	0	1	1	0	0	1	0	1	1	0	1	0	0	0	1	0	1	1	1	1	0	0	0	0	0	1	1	0	0	1	1	0	1	1	1	0	0	1	0	0	1	0
0	0	0	0	0	1	1	0	1	0	1	0	0	1	0	1	0	0	1	1	1	0	1	1	1	1	1	1	0	0	0	0	0	1	1	1	1	1	1	1	1	1	0	0	0	1	0	1	1	0
0	0	0	0	0	1	0	1	0	0	1	0	0	1	0	1	1	1	1	0	0	1	1	1	1	0	1	1	0	0	0	0	0	1	1	0	1	0	1	0	1	1	0	0	0	1	0	1	1	0
0	0	0	0	0	1	0	0	0	0	1	0	0	1	0	1	1	0	1	0	1	1	1	1	1	0	1	1	0	0	0	0	0	1	1	0	0	1	1	1	1	0	0	0	0	1	0	1	1	0
0	0	0	0	0	1	1	0	1	0	1	0	0	1	0	1	1	0	1	0	0	1	1	1	1	1	1	1	1	0	0	0	0	1	1	0	1	0	1	1	1	0	1	1	0	1	1	0	1	0
0	0	0	0	0	1	1	1	0	0	1	0	0	1	0	1	0	0	1	1	0	1	1	1	1	1	1	1	1	0	0	0	0	1	1	0	1	0	0	1	1	0	1	0	0	1	1	1	1	0
1	0	0	0	1	1	0	0	1	1	1	0	0	1	0	1	1	0	1	1	0	1	1	1	0	1	0	1	0	0	0	0	0	1	1	1	1	1	1	1	1	1	1	0	0	1	1	1	1	0
0	0	0	0	1	1	0	0	0	0	1	0	0	1	0	1	1	0	1	0	1	1	1	1	1	1	1	1	0	0	0	0	0	1	1	1	1	1	1	1	1	1	1	0	0	1	1	1	1	0
0	0	0	0	0	1	0	0	1	1	1	0	0	0	0	1	1	0	1	0	0	1	1	0	1	1	0	1	0	0	0	0	0	1	1	0	1	0	1	1	1	1	1	0	0	1	1	1	1	0
0	0	0	0	0	1	0	0	0	1	1	0	0	1	0	1	0	0	1	1	1	1	1	0	1	0	1	1	1	0	0	0	0	0	1	0	1	0	1	0	1	0	0	0	0	1	0	0	1	0
0	0	0	0	1	1	0	0	0	0	1	0	0	1	0	1	0	0	0	0	1	1	1	1	1	1	0	1	1	0	0	0	0	1	1	0	0	0	1	1	0	1	0	0	0	1	0	0	1	0
0	0	0	0	0	1	0	0	1	0	1	0	0	1	0	1	0	0	1	0	0	1	1	0	1	0	1	1	0	0	0	0	0	1	1	0	1	0	1	0	1	1	1	1	0	1	0	0	1	0
0	0	0	0	0	1	1	0	0	0	1	0	0	1	0	1	1	0	0	0	1	1	1	1	1	1	0	1	0	0	0	0	0	1	1	1	0	0	0	1	0	1	0	0	0	0	1	0	0	0
0	0	0	0	0	1	1	0	1	0	1	0	0	1	0	1	0	0	0	0	0	1	1	1	1	0	0	1	1	0	0	0	0	1	1	1	0	1	1	0	1	0	0	0	0	1	0	1	1	0
0	0	0	0	1	1	0	0	0	1	1	0	0	1	0	1	1	0	0	1	1	1	1	1	1	0	0	1	1	0	0	0	0	1	1	1	1	1	1	0	1	1	0	0	0	0	1	0	0	0
0	0	0	0	0	1	1	1	0	0	1	0	0	1	0	1	1	0	0	1	1	1	1	0	1	1	0	1	0	0	0	0	0	1	1	0	1	1	1	1	1	1	1	0	0	0	0	1	1	0
0	0	0	0	0	1	0	1	1	1	1	0	0	1	0	1	1	0	0	0	1	0	1	1	1	0	1	1	1	0	0	0	0	1	1	0	1	0	1	1	1	1	0	0	0	1	1	0	1	0
0	0	0	0	1	1	0	1	1	1	1	0	0	1	0	1	1	0	0	0	0	1	1	1	1	1	1	1	1	0	0	0	0	1	1	0	1	1	1	1	1	1	1	1	0	1	1	1	1	0
0	0	0	0	0	1	1	1	1	1	1	0	0	1	0	1	0	1	0	1	0	1	1	1	1	1	0	1	1	0	0	0	0	1	1	1	0	0	1	1	0	1	1	0	0	1	1	0	1	0
0	0	0	0	1	1	1	0	1	1	1	0	0	1	0	1	1	0	0	1	1	1	1	1	0	1	0	1	1	0	0	0	0	1	1	1	1	1	0	1	1	1	0	0	0	1	1	1	1	0
0	0	0	0	1	1	0	1	1	0	1	0	1	1	0	1	1	0	0	1	0	1	1	1	0	1	1	1	0	0	0	0	0	1	1	0	0	0	1	1	1	1	1	0	0	1	1	0	1	0
0	0	0	0	1	1	0	1	0	1	1	0	0	1	0	1	1	0	0	1	0	1	1	1	1	0	0	1	0	0	0	0	0	1	1	0	1	1	1	1	1	0	1	0	0	0	1	0	1	0
0	0	0	0	1	1	1	0	0	0	1	0	1	1	0	1	0	0	1	1	0	1	1	0	0	0	1	1	0	0	0	0	0	1	1	0	1	1	1	1	1	1	1	0	0	0	0	0	1	0
0	0	0	0	1	1	0	1	0	1	1	0	1	1	0	1	1	0	0	1	0	1	1	0	1	1	1	1	0	0	0	0	0	1	1	1	0	0	1	0	1	1	1	0	0	0	1	1	1	0
0	0	0	0	0	1	0	0	1	1	1	0	0	1	0	1	1	1	0	0	1	1	1	1	1	0	1	1	1	0	0	0	0	0	1	1	1	1	1	1	1	1	1	0	0	0	1	1	0	0
1	0	0	0	0	1	1	0	1	1	1	0	0	1	0	1	1	0	0	1	1	1	1	1	1	1	1	1	1	0	0	1	0	1	1	1	0	0	1	1	1	0	0	0	0	0	0	1	0	0
0	0	0	0	0	1	0	1	0	1	1	0	0	1	0	1	1	0	0	1	0	1	1	1	1	0	0	1	0	0	0	0	0	1	1	0	1	0	1	1	1	1	1	0	0	1	0	1	1	0
1	0	0	0	0	1	0	1	0	1	1	0	1	1	0	1	1	0	1	0	0	1	1	0	1	1	1	1	0	0	0	0	0	1	1	1	1	0	0	0	1	1	1	0	0	1	1	1	1	0
0	0	0	0	0	1	0	1	1	0	1	0	0	1	0	1	0	0	0	1	0	1	1	0	1	1	0	1	0	0	0	0	0	1	1	1	1	0	1	0	1	1	1	0	0	1	1	0	1	0
0	0	0	0	0	1	1	1	0	1	1	0	1	1	0	1	1	0	1	0	1	1	1	0	1	1	1	1	0	0	0	0	0	1	1	1	0	1	0	1	1	1	1	0	0	1	1	0	1	0
0	0	0	0	0	1	0	1	1	1	1	0	1	1	0	1	0	0	1	1	1	1	1	1	1	1	0	1	1	0	0	0	0	1	0	0	1	1	1	1	0	0	1	0	0	0	0	1	1	0
0	0	0	0	0	1	0	1	0	1	1	0	1	1	0	1	1	0	1	0	1	1	1	1	1	0	1	1	1	0	0	0	0	1	1	1	0	1	1	1	1	0	0	0	0	1	1	0	1	0
0	0	0	0	1	1	1	0	1	1	1	0	0	1	0	1	0	0	0	1	1	1	1	1	1	1	1	1	0	1	0	0	0	1	0	0	1	1	1	1	1	1	0	0	0	1	1	0	1	0
0	0	0	0	1	1	1	0	1	1	1	0	0	1	0	1	1	0	0	1	1	1	1	0	1	1	1	1	1	0	0	0	0	1	1	1	1	0	1	1	1	0	0	0	0	1	0	1	1	0
0	0	0	0	0	1	0	0	1	0	1	0	0	1	0	1	1	0	0	1	0	1	1	0	1	1	1	1	1	0	0	0	0	1	1	1	0	0	0	1	1	1	0	0	0	1	1	1	1	0
0	0	0	0	0	1	1	1	1	0	1	0	0	1	0	1	0	0	1	1	0	1	1	1	1	0	0	1	1	0	0	0	0	1	1	0	1	0	1	1	1	1	1	0	0	1	0	0	1	0
0	0	0	0	0	1	0	1	0	1	1	0	1	1	0	1	0	0	1	1	0	0	1	1	1	0	0	1	0	0	0	0	0	0	1	0	1	0	1	1	1	1	0	0	0	0	1	0	1	0
0	0	0	0	1	1	0	1	1	1	1	0	0	1	0	1	1	0	1	1	0	1	1	1	0	0	0	1	1	0	0	0	0	1	1	1	1	0	1	1	1	0	1	1	0	1	1	0	1	0
0	0	0	0	1	1	1	1	0	0	1	0	0	1	0	1	1	0	1	0	0	0	1	1	0	1	1	1	1	0	0	0	0	1	1	0	1	0	0	1	1	0	1	0	0	1	0	0	1	0
0	0	0	0	0	1	1	0	0	1	1	0	0	1	0	1	0	0	1	0	0	1	1	0	1	1	1	1	0	1	0	0	0	1	1	0	1	0	1	1	1	1	0	0	0	0	0	0	1	0
0	0	0	0	0	1	0	0	1	1	0	0	1	1	0	1	0	0	0	1	0	1	1	1	1	0	1	1	0	0	0	0	0	1	1	0	1	1	1	1	1	1	0	0	0	1	0	1	1	0
0	0	0	0	0	0	1	1	1	0	0	0	0	1	0	1	0	0	0	0	1	1	1	1	1	1	1	1	1	0	0	0	0	1	1	0	1	0	1	1	1	1	1	1	0	1	0	0	1	0
0	0	0	0	0	1	1	1	1	1	1	0	0	1	0	1	0	0	1	1	1	1	1	0	1	0	1	1	0	0	0	0	0	1	1	1	1	0	1	1	1	1	1	0	0	1	1	0	1	0
0	0	0	0	0	1	0	0	1	0	1	0	0	1	0	1	0	0	1	1	1	1	1	1	1	1	0	1	1	0	0	0	0	0	1	0	0	0	1	1	1	0	1	0	0	1	0	0	1	0
0	0	0	0	0	1	0	0	1	0	1	0	0	1	0	1	0	0	1	1	1	1	1	1	0	1	1	1	0	0	0	0	0	1	1	1	0	0	0	1	1	1	1	0	0	1	0	0	1	0
0	0	0	0	0	1	0	0	0	1	1	0	0	1	0	0	0	0	1	1	1	1	1	1	0	0	0	1	0	0	0	1	0	1	1	0	1	0	1	1	1	1	0	0	0	0	1	0	1	0
0	0	0	0	0	1	0	1	1	1	1	0	0	1	0	1	0	0	1	1	0	0	1	1	1	1	1	0	0	0	0	1	0	1	0	1	1	0	1	1	1	0	1	0	0	1	1	0	1	0
0	0	0	0	1	1	1	1	0	1	1	0	0	1	0	0	0	0	1	1	0	1	1	1	1	1	1	1	0	1	0	1	0	1	1	0	1	0	1	0	1	1	1	0	0	1	1	1	1	0
0	0	0	0	0	1	1	1	0	1	1	0	0	1	0	1	0	0	1	0	1	1	1	1	1	1	1	1	0	0	0	1	0	1	0	0	1	0	1	1	1	1	1	0	0	1	1	0	1	0
0	0	0	0	0	1	1	1	0	1	1	0	1	1	0	1	0	1	1	1	0	1	1	0	1	1	1	1	0	0	0	0	0	1	1	0	1	1	1	0	1	0	1	0	0	0	0	1	1	0
0	0	0	0	0	1	1	1	1	1	1	0	1	1	0	1	0	0	1	1	0	0	1	1	0	0	0	1	0	0	0	0	0	1	1	1	1	0	1	0	1	1	0	0	0	0	0	1	1	0
0	0	0	0	0	1	1	0	1	0	1	0	0	1	0	1	0	0	1	1	0	1	1	1	1	0	1	1	0	0	0	0	0	1	1	0	1	0	1	1	1	1	0	0	0	1	0	1	1	0
0	0	0	0	0	1	0	0	1	1	1	0	0	1	0	1	0	0	1	0	1	1	1	1	1	1	1	1	0	0	0	1	0	0	1	1	0	0	1	1	1	1	0	0	0	1	0	1	1	0
0	0	0	0	0	1	1	1	1	1	1	0	1	1	0	1	1	0	1	0	1	1	1	1	1	0	1	1	0	1	0	1	0	1	1	1	1	0	0	1	1	0	1	0	0	1	1	1	1	0
0	0	0	0	0	1	0	0	1	0	1	0	0	1	0	1	1	0	1	1	0	1	1	1	1	1	0	1	1	0	0	0	0	1	1	1	1	1	1	1	1	0	0	0	0	1	1	1	1	0
0	0	0	0	0	1	1	0	0	1	1	0	0	1	0	1	1	0	1	1	0	0	1	0	1	1	1	1	0	0	0	0	0	0	1	0	0	0	0	1	1	0	0	0	0	0	0	0	1	0
0	0	0	0	0	1	0	0	0	1	1	0	0	1	0	1	1	0	0	0	1	0	1	0	1	0	0	1	0	0	0	0	0	0	1	1	1	1	1	1	1	0	0	0	0	1	1	1	1	0
0	0	0	0	0	1	1	1	0	0	1	0	1	0	0	1	1	0	1	1	0	1	1	1	1	1	0	1	0	0	0	0	0	1	1	0	1	0	1	1	1	1	0	0	0	0	1	1	1	0
0	0	0	0	0	0	1	0	1	0	1	0	0	0	0	1	1	0	0	1	0	1	1	0	1	1	1	1	0	0	0	0	0	1	1	1	0	1	1	0	1	1	0	0	0	1	0	0	1	0
0	0	0	0	0	1	1	0	0	1	1	0	1	1	0	1	1	0	0	0	1	1	1	1	0	1	1	1	0	0	0	1	0	1	1	1	0	1	1	1	1	0	1	0	0	0	0	0	1	0
0	0	0	0	0	1	1	0	0	0	1	0	0	1	0	1	1	0	1	0	0	1	1	1	0	0	1	1	0	0	0	0	0	1	1	1	1	1	1	1	1	0	0	0	0	0	0	1	1	0
0	0	0	0	0	1	1	1	0	1	1	0	0	1	0	1	1	0	0	1	0	1	1	0	1	1	1	1	0	0	0	0	0	0	1	1	1	0	1	1	1	1	1	0	0	0	1	0	0	0
0	0	0	0	0	1	1	0	0	1	1	0	0	1	0	1	1	0	1	1	0	1	1	0	1	0	0	1	0	0	0	1	0	1	1	1	1	1	1	0	1	0	0	0	0	1	0	0	1	0
0	0	0	0	0	1	1	0	0	0	1	0	0	1	0	1	1	1	1	0	1	1	1	1	1	1	1	1	1	0	0	0	0	0	1	1	1	0	1	1	1	0	0	0	0	1	0	0	1	0
0	0	0	0	0	1	1	0	1	1	1	0	1	1	0	1	1	0	0	1	0	1	1	0	1	1	1	1	0	0	0	0	0	1	1	1	1	0	1	1	1	0	0	0	0	0	1	1	1	0
0	0	0	0	0	1	0	0	1	0	0	0	0	1	0	1	0	0	0	1	0	0	1	0	1	1	0	1	1	0	0	0	0	1	1	1	1	0	0	0	0	1	0	0	0	1	0	1	1	0
0	0	0	0	0	1	0	0	1	0	1	0	1	0	0	1	1	0	0	1	0	1	1	1	0	1	0	1	0	0	0	1	0	1	0	1	0	1	0	1	1	1	0	0	0	0	1	0	1	0
0	0	0	0	0	1	0	1	1	0	1	0	0	1	0	1	1	1	1	1	0	1	1	1	1	1	0	1	1	0	0	0	0	0	1	1	0	1	1	1	1	0	1	0	0	1	0	1	1	0
0	0	0	0	0	1	1	1	0	1	1	0	1	1	0	0	0	0	1	1	0	1	1	1	0	1	1	1	0	0	0	0	0	1	1	1	1	1	1	0	1	0	0	1	0	0	1	0	1	0
0	0	0	0	0	1	0	0	1	1	1	0	0	1	0	1	0	0	1	1	1	1	1	0	1	1	0	1	0	0	0	0	0	1	1	1	1	0	0	1	1	1	1	1	0	1	0	1	1	0
0	0	0	0	0	1	1	1	0	0	1	0	0	1	0	1	0	0	1	1	0	1	1	1	1	1	1	1	0	0	0	1	0	1	1	1	1	1	1	0	1	1	1	0	0	1	0	1	1	0
0	0	0	0	0	1	0	1	1	1	1	0	0	1	0	1	0	0	0	1	0	1	1	0	1	1	1	1	0	0	0	0	0	1	1	1	1	0	1	0	1	1	0	1	0	1	0	1	1	0
0	0	0	0	0	1	0	1	1	1	1	0	0	1	0	1	0	0	1	1	0	1	1	1	1	1	0	1	0	0	0	0	0	1	0	1	1	0	0	0	1	1	0	1	0	0	0	1	1	0
0	0	0	0	0	1	0	0	1	0	1	0	0	1	0	1	0	0	0	0	0	1	1	0	1	1	1	1	0	0	0	0	0	1	1	1	1	1	1	1	1	0	1	0	0	1	1	0	1	0
0	0	0	0	0	1	0	0	0	1	1	0	0	1	0	1	1	0	1	1	1	1	1	1	1	1	1	1	0	0	0	0	0	1	1	1	1	1	0	1	1	0	1	0	0	1	0	0	1	0
0	0	0	0	0	1	1	1	1	0	1	0	0	1	0	1	1	0	1	1	1	1	1	0	0	0	1	1	0	0	0	1	0	1	1	1	0	0	1	0	1	1	0	0	0	1	0	1	1	0
0	0	0	0	0	1	1	1	1	0	1	0	1	1	0	1	0	0	1	1	0	1	1	1	0	1	1	1	0	0	0	1	0	1	0	1	1	0	1	1	1	1	1	0	0	1	0	1	1	0
0	0	0	0	1	1	0	1	0	0	1	0	0	1	0	1	1	0	1	1	0	1	1	1	0	1	1	1	0	0	0	0	0	1	1	0	1	0	1	1	1	0	0	0	0	1	0	1	0	0
0	0	0	0	0	1	1	0	1	1	1	0	0	1	0	1	1	0	0	1	1	0	1	1	1	1	1	1	0	0	0	0	0	1	1	1	1	1	1	1	1	0	1	1	0	1	0	1	1	0
0	0	0	0	0	1	1	0	0	1	1	0	1	1	0	1	1	0	1	1	0	0	1	1	1	1	1	1	0	0	0	1	0	0	1	1	1	0	0	1	1	0	1	0	0	0	0	0	1	0
0	0	0	0	0	1	1	1	0	1	1	0	0	1	0	1	1	1	1	0	0	1	1	1	1	1	1	1	0	0	0	0	0	1	1	1	1	0	0	1	1	1	1	0	0	1	0	1	1	0
0	0	0	0	0	1	1	0	0	1	1	0	0	1	0	1	1	0	1	1	0	1	1	0	1	1	1	1	0	0	0	0	0	1	1	1	1	1	0	1	1	1	0	0	0	0	0	0	1	0
0	0	0	0	0	1	1	1	0	1	1	0	1	1	0	1	1	1	1	0	0	1	1	0	0	1	1	0	0	0	0	1	0	1	1	0	1	0	1	1	1	1	0	0	0	0	1	0	1	0
0	0	0	0	1	1	0	1	1	0	1	0	0	1	0	1	1	0	1	1	1	0	1	1	1	1	0	1	0	0	0	0	0	1	1	1	0	1	1	1	1	1	1	1	0	1	1	1	1	0
0	0	0	0	0	1	1	0	1	0	1	0	0	1	0	1	1	0	1	1	1	0	1	1	1	1	1	1	0	0	0	1	0	1	1	1	1	1	0	1	1	0	1	0	0	1	0	1	1	0
0	0	0	0	0	1	0	0	1	1	1	0	0	1	0	1	1	0	1	0	1	1	1	0	0	0	1	1	0	0	0	0	0	1	1	1	0	1	1	0	1	1	1	0	0	0	1	0	0	0
0	0	0	0	0	1	0	0	0	0	1	0	0	1	0	1	0	0	0	1	0	1	1	0	1	1	0	1	0	0	0	0	0	1	1	0	1	1	1	1	1	1	1	0	0	0	1	0	0	0
0	0	0	0	0	1	1	1	0	0	1	0	0	1	0	1	0	0	1	1	1	1	1	1	1	1	1	1	0	0	0	1	0	1	1	0	1	1	1	0	1	0	0	0	0	1	0	1	0	0
0	0	0	0	0	1	0	0	1	1	1	0	1	1	0	1	1	0	0	1	0	1	1	1	1	1	0	1	0	0	0	0	0	1	1	1	1	0	1	1	1	1	0	0	0	0	0	1	1	0
0	0	0	0	0	1	1	0	0	0	1	0	0	1	0	1	1	0	1	1	1	1	1	1	1	1	1	1	0	0	0	1	0	1	1	1	1	1	0	1	1	0	1	0	0	1	1	1	1	0
0	0	0	0	0	1	1	1	1	1	1	0	0	1	0	1	1	0	1	1	0	1	1	0	1	1	0	1	0	0	0	0	0	1	1	1	1	0	1	1	1	1	0	0	0	1	1	0	1	0
0	0	0	0	0	1	0	0	0	0	1	0	0	1	0	1	0	0	1	0	0	0	1	1	1	0	1	1	0	0	0	0	0	1	0	1	1	1	1	1	1	1	0	0	0	1	0	0	1	0
0	0	0	0	0	1	1	1	1	1	1	0	1	1	0	1	1	0	1	1	1	1	1	1	1	1	1	1	0	0	0	1	0	1	1	1	1	1	0	1	1	0	1	0	0	1	0	0	1	0
0	0	0	0	0	1	1	1	0	1	1	0	1	1	0	1	0	0	1	1	1	1	1	0	0	1	0	1	0	0	0	0	0	1	1	1	1	0	0	1	1	1	1	0	0	1	1	1	0	0
0	0	0	0	0	1	1	1	0	1	1	0	0	1	0	1	0	0	0	1	0	1	1	1	0	0	1	1	0	0	0	1	0	1	1	1	1	1	1	1	1	1	1	0	0	0	1	1	0	0
0	0	0	0	1	1	1	1	1	0	1	1	0	1	0	1	0	1	1	0	0	1	1	1	1	1	1	1	0	0	0	1	0	1	0	1	1	0	0	0	1	1	1	0	0	0	0	1	0	0
0	0	0	0	0	1	1	0	0	1	1	0	0	1	0	1	0	0	0	1	0	1	1	0	1	1	1	1	0	0	0	0	0	1	1	1	1	1	1	0	1	0	1	0	0	1	0	0	1	0
0	0	0	0	1	1	0	0	1	0	1	0	1	1	0	1	1	0	0	1	1	0	1	1	1	1	0	1	1	0	0	0	0	0	1	1	1	1	0	1	1	1	0	0	0	1	0	0	0	0
0	0	0	0	1	0	1	0	0	1	1	0	1	0	0	0	1	0	0	1	0	1	1	0	1	1	0	1	0	0	0	0	0	1	1	1	0	1	1	1	1	1	1	0	0	0	0	0	0	0
0	0	0	0	1	1	0	0	1	0	1	0	1	1	0	1	1	0	0	1	0	1	1	0	1	1	0	1	0	0	0	0	0	1	1	1	1	0	1	1	1	1	0	0	0	1	0	0	0	0
0	1	0	0	1	1	0	0	1	1	1	0	0	1	0	1	1	0	0	0	0	1	1	1	1	1	1	1	0	1	0	0	0	1	1	0	0	1	1	1	1	1	0	0	0	1	0	1	0	0
0	0	0	0	0	1	0	1	0	0	1	0	0	1	0	1	1	0	1	1	0	1	1	0	1	1	0	1	0	0	0	1	0	1	1	1	0	1	1	0	1	1	1	0	0	1	1	1	0	0
0	0	0	0	1	1	1	1	0	0	1	0	0	1	0	0	1	0	1	1	0	1	1	1	1	1	1	1	0	0	0	0	0	1	1	1	1	0	0	1	1	1	0	0	0	1	0	1	0	0
0	0	0	0	0	1	0	1	0	0	1	0	0	1	0	0	0	0	1	1	0	1	1	0	1	1	1	1	0	0	0	1	0	1	0	1	0	1	1	1	1	1	1	0	1	1	1	1	0	0
0	0	0	0	0	1	1	1	1	1	1	0	0	1	0	1	1	0	1	1	0	0	1	0	1	1	1	1	0	0	0	1	0	1	1	1	1	0	0	0	1	0	1	1	1	1	0	1	0	0
0	0	0	0	0	1	1	0	0	0	1	0	0	1	0	0	1	0	1	1	1	0	1	0	1	1	0	1	0	0	0	0	0	1	1	1	1	1	1	0	1	1	0	1	1	1	1	1	0	0
0	0	0	0	0	1	1	0	0	0	1	0	0	1	0	0	1	0	0	0	0	1	1	1	1	1	1	1	0	0	0	0	0	1	1	1	1	0	1	1	1	0	1	0	1	1	0	0	0	0
0	0	0	0	0	1	1	0	1	1	1	0	0	0	0	1	1	0	0	1	0	1	1	1	1	1	1	1	0	0	0	1	0	1	1	1	0	1	1	1	1	0	1	1	1	1	0	1	0	0
1	0	0	0	0	0	0	0	0	0	1	0	0	1	0	1	1	0	1	0	1	0	1	0	1	1	0	1	0	0	0	0	0	1	1	1	1	1	0	0	1	1	1	0	1	1	0	1	1	0
0	0	0	0	1	1	1	0	0	1	1	0	0	1	0	1	1	0	1	0	0	1	1	1	0	1	0	1	0	0	0	1	0	1	1	1	1	0	1	1	1	1	0	0	0	1	0	1	1	0
0	1	0	0	0	1	0	0	0	0	1	0	1	1	0	1	1	0	1	1	1	1	1	0	1	1	1	1	0	0	0	1	0	1	1	1	1	0	1	1	1	1	0	0	0	0	0	1	1	0
1	0	0	1	0	1	0	0	1	0	1	0	0	1	0	1	1	0	1	0	1	1	1	1	1	0	1	1	1	0	0	0	0	1	1	1	0	1	1	1	1	1	0	0	1	1	0	1	1	0
1	0	0	0	0	1	0	1	0	0	1	0	0	1	0	1	1	0	1	0	1	1	1	0	1	1	1	0	0	0	0	0	0	1	1	1	1	0	1	0	1	1	1	0	0	1	0	0	1	0
1	0	0	1	0	1	0	0	0	0	1	0	0	1	0	1	1	0	0	1	0	1	1	0	0	1	0	1	1	1	0	0	0	1	1	1	1	1	0	0	1	1	1	0	0	1	0	0	1	0
1	0	0	0	0	1	0	0	0	0	1	0	0	1	0	1	1	0	0	1	1	1	1	1	1	1	1	1	0	0	0	0	0	1	1	1	1	1	1	1	1	1	1	0	1	0	0	0	1	0
1	0	0	1	0	1	0	0	1	1	1	0	0	1	0	0	1	0	1	1	1	1	1	0	1	1	1	1	0	0	0	0	0	0	1	1	0	0	1	1	1	0	1	1	0	1	1	1	1	0
1	0	0	1	0	1	1	0	0	1	1	0	0	1	0	1	1	0	1	1	1	1	1	0	1	1	0	1	1	0	0	0	0	1	1	1	1	0	0	0	1	1	0	0	0	1	0	1	1	0
1	0	0	1	0	1	1	0	0	1	1	0	0	1	0	1	1	0	1	1	1	1	1	0	1	1	0	1	0	0	0	0	0	0	1	1	1	1	0	1	1	0	0	0	0	1	1	1	1	0
1	0	0	0	0	1	1	0	0	1	1	0	0	1	0	1	1	0	0	1	1	1	1	0	1	1	1	1	0	0	0	0	0	0	1	1	1	1	0	0	1	1	0	1	0	1	1	1	1	0
1	0	0	1	0	1	0	0	1	0	1	0	0	1	0	1	1	0	1	1	1	0	1	0	1	1	1	1	0	0	1	0	0	1	1	1	1	1	1	1	1	1	1	0	0	1	1	1	1	0
1	0	0	1	0	1	1	0	1	1	1	0	0	1	0	1	1	0	1	1	0	1	1	0	0	0	0	1	1	0	0	1	0	1	1	1	0	1	1	1	1	1	0	0	0	1	0	0	1	0
1	0	0	0	0	1	0	0	1	0	1	0	0	1	0	1	1	0	1	0	0	0	1	0	1	1	0	1	0	0	0	0	0	1	1	1	0	1	0	1	1	0	1	0	0	1	1	1	1	0
1	0	0	0	0	1	0	0	1	1	1	0	0	1	0	1	1	0	1	1	1	1	1	1	1	1	0	1	0	0	0	0	0	1	1	1	1	1	0	1	1	1	0	0	0	1	0	0	1	0
1	0	0	0	0	1	1	0	1	0	1	0	0	1	0	0	1	0	0	0	0	1	1	0	1	0	1	1	0	0	0	0	0	1	1	0	1	1	1	1	1	0	1	0	0	1	1	1	0	0
1	0	0	0	0	1	1	1	1	1	1	0	0	1	0	0	1	0	1	1	1	1	1	0	1	1	1	1	0	0	0	0	0	0	1	1	1	0	0	1	1	0	0	1	0	1	0	1	1	0
0	0	0	0	0	1	1	1	1	0	1	0	0	1	0	1	1	0	1	1	1	1	1	1	1	1	1	1	0	0	0	0	0	1	1	1	0	0	0	1	1	1	0	0	0	1	0	1	1	0
1	0	0	0	0	1	1	0	1	1	1	0	0	1	0	0	1	0	0	1	1	1	1	1	1	1	1	1	0	0	0	0	0	1	1	1	1	1	1	1	1	0	1	1	0	1	0	1	0	0
1	0	0	0	0	1	1	0	1	1	1	0	1	1	0	1	1	0	1	1	0	1	1	1	0	1	0	1	0	0	0	0	0	1	1	0	1	1	1	1	1	1	0	0	0	1	0	1	0	0
1	0	0	0	0	1	1	0	1	0	1	0	0	1	0	1	1	0	1	1	1	1	1	0	1	0	1	1	0	1	0	0	1	1	1	1	1	1	1	1	1	1	1	0	0	1	1	0	1	0
1	0	0	0	1	0	0	0	1	1	1	0	1	0	0	1	1	0	0	1	1	0	1	0	1	1	0	1	1	0	0	0	1	1	1	0	1	1	1	1	1	1	1	0	0	1	1	1	0	0
0	0	0	0	1	1	0	0	0	0	1	0	0	0	0	1	1	0	0	0	0	1	1	0	1	1	0	1	0	0	0	0	1	1	1	0	1	0	1	0	1	1	1	0	0	1	0	1	0	0
0	0	0	0	1	1	1	1	1	0	1	0	0	1	0	1	1	0	1	1	0	1	1	0	0	1	0	1	0	1	0	0	1	1	1	1	0	0	0	0	1	1	1	0	1	0	1	1	0	0
0	0	0	0	1	1	1	1	1	0	1	0	0	1	0	1	1	0	1	1	0	1	1	1	1	1	1	1	1	1	0	0	1	1	1	0	0	1	1	0	1	1	0	1	1	1	0	1	0	0
0	0	0	0	1	1	1	0	0	1	1	0	0	1	0	1	1	0	1	1	0	1	1	1	1	1	0	1	1	0	0	0	1	1	1	1	0	1	1	1	1	1	0	0	0	1	0	1	0	0
1	0	0	0	1	1	1	1	1	1	1	0	0	1	0	1	1	0	1	1	1	1	1	1	1	1	1	1	0	1	0	0	1	1	1	0	1	1	1	1	1	1	1	1	0	1	0	1	1	0
0	0	0	0	0	1	0	1	1	1	1	0	0	1	0	0	1	0	1	1	1	1	1	1	1	1	1	1	0	0	0	0	1	1	1	0	1	0	1	1	1	0	1	1	0	1	0	1	0	0
0	0	0	0	0	1	1	0	1	0	1	0	0	1	0	0	1	0	1	1	0	1	1	1	1	1	0	1	1	0	0	0	1	1	1	0	0	1	1	1	1	1	0	0	1	0	0	0	0	0
1	0	0	0	0	1	1	0	0	1	1	0	1	1	0	0	1	0	0	1	1	1	1	1	1	1	1	1	0	0	0	0	0	1	1	0	1	0	1	0	1	0	0	1	1	1	0	1	0	0
1	0	0	1	0	1	1	0	1	0	1	0	0	1	1	1	1	0	1	1	0	1	1	1	1	1	0	1	1	0	0	0	1	1	1	1	0	1	0	1	0	0	0	1	0	0	1	1	0	0
1	0	1	1	0	1	0	0	1	0	1	1	0	1	1	0	1	0	1	0	0	1	1	1	1	1	1	1	0	0	0	0	1	0	1	0	0	0	1	0	1	1	0	1	0	0	0	0	0	0
1	0	0	1	1	1	1	0	1	0	1	1	0	1	1	0	1	0	0	1	0	1	1	1	1	1	0	1	0	1	0	0	0	1	1	0	0	0	1	1	1	1	1	1	1	0	0	0	0	0
1	0	0	1	1	1	0	0	1	1	1	1	0	1	1	1	1	0	1	1	1	1	1	1	1	1	0	1	0	1	0	0	0	1	1	0	0	1	1	1	1	0	1	0	1	1	0	1	0	0
1	0	0	1	0	1	1	0	0	0	1	0	0	1	0	0	1	0	1	1	0	1	1	1	1	0	1	1	0	1	0	0	0	0	1	0	0	1	1	1	1	0	1	0	0	1	0	1	0	0
1	0	0	1	0	1	0	1	1	1	1	1	0	1	1	0	1	0	1	1	0	1	1	1	1	1	1	1	0	0	0	0	1	1	1	1	0	1	1	0	1	1	1	1	0	0	0	1	0	0
1	0	0	1	0	1	1	0	1	0	1	0	1	1	0	1	1	0	1	1	0	1	1	1	1	1	0	1	0	0	0	0	1	0	1	1	0	0	1	1	1	0	0	1	0	1	0	1	0	0
1	0	0	1	1	1	1	0	1	1	1	1	0	1	0	0	0	0	1	0	0	1	1	0	1	1	0	1	1	0	0	0	0	1	1	1	0	0	0	0	1	1	1	1	1	1	1	1	0	0
1	0	0	1	1	1	0	0	1	0	1	1	0	1	0	0	1	0	0	1	0	1	1	0	1	0	1	1	0	0	0	0	0	1	1	0	0	0	1	1	1	0	0	1	1	1	0	1	0	0
1	0	0	1	1	1	1	0	1	1	1	1	1	1	0	0	1	0	1	0	0	1	1	1	0	1	0	1	0	0	0	0	0	1	1	1	1	0	1	1	1	1	0	0	1	0	1	1	0	0
1	0	0	1	1	1	0	0	1	0	1	1	0	1	1	1	1	0	0	0	0	1	1	0	1	1	0	1	1	0	0	0	0	1	1	1	1	1	1	1	1	1	1	1	1	1	0	1	0	0
1	0	0	1	1	1	1	1	0	0	1	1	0	1	1	1	1	0	1	0	0	1	1	0	1	1	1	1	0	0	0	0	0	1	1	0	1	0	1	1	1	1	0	0	0	1	0	1	0	0
1	0	0	1	1	0	0	0	0	0	1	1	0	1	1	1	1	0	1	1	0	0	1	1	1	0	1	1	0	0	0	0	0	1	1	0	0	1	1	1	1	0	1	1	1	0	0	1	0	0
1	0	0	1	1	1	1	0	1	0	1	1	0	1	1	0	1	0	1	0	0	1	1	0	0	1	1	1	0	0	0	0	0	1	1	0	1	1	1	1	1	1	0	0	1	1	1	1	0	0
1	0	0	1	1	1	0	0	1	1	1	1	0	1	1	1	1	0	1	0	0	1	1	0	1	1	1	1	0	0	0	0	1	1	1	1	1	0	1	1	1	1	0	0	1	0	0	1	1	0
1	0	0	1	1	1	0	1	0	0	1	1	0	1	0	0	1	0	0	0	0	1	1	0	1	1	1	1	0	0	0	1	0	1	1	1	1	0	1	1	1	1	1	0	0	1	1	1	1	0
1	0	0	1	1	1	1	1	1	0	1	1	0	1	1	0	1	0	0	1	1	1	1	0	1	1	0	1	0	0	0	1	1	1	1	1	1	1	1	1	1	1	0	0	1	0	1	1	1	0
1	0	0	1	0	1	1	0	1	0	1	1	0	1	0	0	1	0	1	0	1	1	1	0	1	1	1	1	0	0	0	0	1	1	1	1	1	1	1	1	1	1	1	1	0	1	1	1	1	0
0	0	0	1	1	1	1	0	1	1	1	1	0	1	0	0	1	0	1	1	1	1	1	0	1	1	1	1	0	0	0	0	1	1	1	1	1	1	1	0	1	0	1	1	0	1	1	1	1	0
0	0	0	0	1	0	1	0	1	1	1	1	0	1	1	1	1	0	0	0	0	1	1	0	1	1	1	1	0	0	0	0	1	1	1	0	1	1	1	0	1	0	0	0	0	1	0	0	0	0
1	0	0	1	1	1	1	0	0	0	1	1	0	1	1	1	1	0	0	1	0	1	1	1	1	1	0	1	0	0	0	0	0	1	1	0	1	1	1	0	0	0	0	0	0	0	0	0	0	0
1	0	0	1	1	1	0	0	1	0	1	1	0	0	1	1	1	0	1	1	1	1	1	0	1	1	0	1	0	0	0	0	1	1	1	0	1	1	1	1	1	1	1	1	0	0	0	0	0	0
1	0	0	1	1	0	0	0	1	0	1	1	0	1	1	1	1	0	0	0	1	1	1	0	1	1	0	1	0	0	0	0	1	1	1	0	1	1	1	1	1	0	0	1	0	1	0	0	0	0
1	0	0	1	1	1	0	1	1	0	1	1	1	1	1	1	1	0	1	1	1	1	1	0	1	1	1	1	0	0	0	0	1	1	1	0	1	0	1	1	1	1	1	1	0	1	0	1	0	0
1	0	0	1	1	1	1	0	1	1	1	1	0	1	1	0	1	0	0	1	0	1	1	0	1	0	1	1	0	0	0	0	1	1	1	0	1	0	1	1	1	1	1	1	0	0	0	1	0	0
1	0	0	1	1	1	1	0	1	1	1	1	0	1	1	1	1	0	1	0	0	1	1	1	1	1	0	1	0	0	0	0	0	1	1	0	1	0	1	1	1	1	0	0	0	1	1	0	1	0
1	0	0	1	0	1	1	0	1	1	1	1	0	1	1	1	1	0	0	0	0	1	1	1	1	1	1	1	0	0	1	0	1	1	1	1	1	0	1	0	1	1	0	0	0	0	1	0	0	0
1	0	0	1	1	1	0	0	1	1	1	1	0	1	1	1	1	0	1	0	0	1	1	1	0	1	1	1	0	0	1	0	1	1	1	0	1	0	1	0	1	1	1	0	0	0	0	0	0	0
1	0	0	1	0	1	1	0	0	0	1	1	0	1	1	1	1	0	1	1	0	1	1	1	1	0	1	1	0	0	0	1	1	1	1	0	0	1	1	1	0	0	0	0	0	0	0	1	1	0
1	0	0	0	0	0	1	1	1	0	1	0	0	1	0	0	0	0	1	1	0	1	1	0	0	1	1	1	0	0	0	1	0	0	1	1	0	0	1	0	1	0	1	1	0	0	1	1	0	0
1	0	0	1	1	1	1	0	0	0	1	1	0	1	0	1	1	0	1	0	0	0	1	0	1	1	1	1	0	0	0	0	1	0	1	0	1	0	0	0	1	0	0	0	0	0	1	0	1	0
1	0	0	1	1	1	1	0	0	1	1	0	0	1	0	0	1	0	1	0	1	0	1	0	1	0	1	1	0	0	0	0	1	1	1	0	1	0	1	1	1	1	0	0	0	0	0	0	1	0
1	0	0	1	1	1	1	0	1	0	1	1	0	0	1	0	1	0	1	1	1	1	1	1	1	1	0	1	0	0	0	0	1	1	1	0	1	0	1	1	1	0	0	0	0	1	0	1	1	0
1	0	0	1	0	1	1	0	0	1	1	0	0	1	0	1	1	0	0	1	0	1	1	0	1	0	1	1	0	0	0	0	1	1	1	0	1	0	1	1	1	0	0	1	0	1	1	0	1	0
1	0	0	1	1	1	1	0	1	0	1	1	0	1	1	1	0	0	1	0	1	1	1	1	1	0	0	1	0	0	0	0	1	1	1	1	1	1	1	1	1	1	1	1	0	1	0	0	1	0
1	0	0	1	1	1	1	0	0	0	1	1	0	1	1	1	0	0	1	0	0	1	1	1	1	1	1	1	0	0	0	0	1	1	1	0	1	0	1	0	1	1	0	0	0	0	0	0	1	0
1	0	0	1	0	1	1	0	0	1	1	0	0	1	0	0	0	0	1	0	0	1	1	0	0	1	1	1	0	0	0	0	1	1	1	0	1	0	1	0	1	1	1	0	0	0	0	0	0	0
1	0	0	0	0	1	0	0	1	0	1	1	0	1	1	1	0	0	1	0	0	1	1	1	1	1	0	1	0	0	0	0	1	1	0	0	1	1	1	1	1	1	1	0	0	1	0	0	0	0
1	0	0	0	1	1	1	0	0	1	1	0	0	1	1	1	0	0	1	0	0	1	1	0	1	1	1	1	0	0	0	0	0	1	0	1	1	0	0	1	1	0	1	0	0	1	0	0	0	0
1	0	0	1	1	1	1	0	0	1	1	1	0	1	1	0	0	0	1	0	0	1	1	1	1	1	1	1	0	0	0	0	1	0	0	1	1	0	1	0	1	1	0	0	0	1	0	0	0	0
1	0	0	1	1	1	0	0	1	0	1	1	0	1	1	1	0	0	1	0	0	1	1	0	0	1	1	1	0	0	0	0	1	1	1	0	1	0	0	1	1	1	0	0	0	0	0	0	1	0
1	0	0	1	1	1	0	0	1	0	1	1	0	1	1	0	0	1	0	0	0	1	1	0	1	1	0	1	0	0	0	0	1	1	1	0	1	0	0	0	1	1	0	0	0	1	0	0	1	0
1	0	0	1	1	1	1	0	0	0	1	1	0	1	1	1	0	0	1	0	0	0	1	1	1	0	0	1	0	0	0	0	1	1	1	0	0	0	1	1	1	1	1	0	0	1	0	0	0	0
1	0	0	1	1	1	1	0	0	0	1	1	0	1	1	1	0	0	1	0	0	1	1	1	1	1	0	1	0	0	0	0	1	1	1	0	1	1	0	0	1	0	0	0	0	1	0	0	0	0
1	0	0	1	1	1	1	0	0	0	1	1	0	1	1	1	0	0	1	1	0	1	1	1	1	1	1	1	0	0	0	0	1	1	1	0	1	1	1	1	1	1	0	0	0	1	1	0	1	0
1	0	0	1	1	1	1	1	1	0	1	1	0	1	1	1	0	0	0	1	0	1	1	1	0	0	0	1	0	0	0	0	1	1	1	0	1	1	1	1	1	1	0	0	1	1	0	0	1	0
1	0	0	0	0	1	0	0	0	0	1	1	0	1	1	0	1	0	1	0	0	1	1	0	0	1	1	1	1	0	0	0	1	1	1	0	1	1	1	1	1	1	1	0	0	0	0	0	1	0
1	0	0	1	1	1	0	0	0	0	1	1	0	1	1	1	0	0	0	1	0	1	1	0	1	0	1	1	0	0	1	0	1	0	1	0	0	0	1	0	1	1	1	0	0	1	0	0	0	0
1	0	0	1	1	1	0	0	0	1	1	1	0	1	1	1	0	0	1	0	1	1	1	1	1	0	0	1	1	0	0	0	0	1	1	0	1	1	1	1	1	0	0	0	0	0	0	0	1	0
1	0	0	1	1	1	1	0	1	1	1	1	0	1	1	0	1	0	1	0	0	1	1	1	1	1	1	1	1	0	0	0	1	1	1	0	1	1	1	1	1	1	0	1	0	1	0	0	1	0
1	1	0	1	1	1	1	0	0	0	1	1	0	1	0	1	1	0	1	1	0	1	1	0	1	1	1	1	0	0	0	0	0	1	0	1	0	1	0	1	1	1	0	0	0	0	1	0	1	0
1	1	0	1	1	1	1	0	0	0	1	0	0	1	0	0	0	0	0	0	0	1	1	0	1	1	1	1	0	0	0	0	1	1	0	0	1	0	1	0	1	0	1	0	0	0	0	0	1	0
1	1	0	0	0	1	1	0	0	1	1	1	0	1	1	1	0	0	0	0	0	1	1	1	0	0	1	1	0	0	0	0	1	0	0	1	1	1	1	0	1	1	1	0	0	0	1	0	0	0
1	1	0	1	1	1	1	0	0	0	1	1	0	1	1	1	0	1	1	0	0	1	1	1	1	1	1	1	0	0	0	0	0	1	0	1	1	1	1	1	1	1	1	0	1	0	1	0	0	0
1	1	0	1	1	1	0	0	0	0	1	1	1	1	1	1	0	0	0	1	0	1	1	1	0	1	1	1	0	0	0	0	0	0	0	1	1	0	1	1	1	1	1	0	0	0	1	0	0	0
1	1	0	0	1	1	0	0	0	0	1	1	0	1	1	1	0	0	0	0	0	1	1	0	0	1	1	1	0	0	0	0	1	0	0	0	0	1	1	1	1	0	0	0	0	0	0	0	0	0
1	1	0	1	1	1	0	0	0	0	1	1	1	1	1	1	0	0	1	1	0	1	1	1	0	1	1	1	0	0	0	0	0	1	0	0	1	0	0	0	1	0	0	0	1	0	1	0	0	0
1	1	0	1	1	1	1	0	0	0	1	1	0	1	1	1	0	0	1	1	0	1	1	0	1	0	0	1	0	0	1	0	1	0	0	0	1	1	1	1	1	1	0	0	1	0	0	0	0	0
0	1	0	1	1	1	1	0	0	0	1	0	0	1	1	1	0	0	1	0	0	1	1	1	1	1	1	1	0	0	0	0	1	1	0	0	1	1	1	1	1	1	0	0	0	0	0	0	0	0
1	1	0	1	1	1	1	0	0	0	1	0	0	1	0	1	0	0	0	1	0	1	1	1	1	0	0	1	0	0	0	0	1	1	1	0	1	0	1	1	1	1	0	0	0	0	0	0	0	0
1	0	0	1	1	1	1	0	0	0	1	1	0	1	1	1	0	0	1	0	0	1	1	1	0	1	0	1	1	0	1	0	1	1	1	1	1	1	1	1	1	1	0	0	0	0	0	0	0	0
1	0	0	1	1	1	0	0	0	0	1	1	1	1	0	0	0	0	1	1	0	1	1	1	0	1	0	1	0	0	0	0	1	1	1	1	1	0	0	0	1	1	0	0	0	1	0	0	0	0
1	0	0	1	1	1	0	0	0	0	1	1	0	1	1	1	0	0	1	1	0	1	1	1	1	0	0	1	0	0	0	0	1	1	1	0	1	1	1	1	1	1	0	0	0	0	0	0	0	0
1	0	0	1	1	1	0	0	1	0	1	0	0	1	1	1	0	0	1	0	1	1	1	0	1	1	1	1	0	0	1	0	1	0	1	1	1	0	1	1	1	1	1	0	0	1	0	0	0	0
1	0	0	1	1	1	1	0	0	0	1	1	0	1	1	0	0	0	1	0	0	1	1	1	1	1	1	1	0	0	1	0	1	1	1	1	1	1	1	1	1	0	0	0	0	1	0	0	0	0
1	0	0	1	0	1	0	0	0	0	1	1	0	1	1	1	0	0	0	1	0	1	1	0	0	1	1	1	1	0	0	0	1	1	1	1	1	1	1	1	1	0	0	0	0	0	0	0	0	0
1	0	0	1	1	1	1	0	1	0	1	1	0	1	1	1	0	0	1	0	0	1	1	0	0	1	1	1	0	0	0	0	1	1	1	0	1	1	0	0	1	0	1	0	0	1	1	0	0	0
1	0	0	1	1	1	0	0	1	0	1	1	0	1	1	1	0	0	1	1	1	1	1	1	1	1	1	1	0	0	0	0	1	1	1	0	1	0	1	1	1	0	0	0	0	0	1	0	0	0
1	0	0	1	0	1	1	0	0	0	1	1	0	1	1	1	0	0	0	1	1	1	1	1	1	1	0	1	0	0	0	0	1	1	1	0	1	0	0	1	1	0	0	0	0	1	0	0	0	0
1	0	0	1	0	1	1	0	1	0	1	1	0	1	1	1	0	0	1	0	1	1	1	1	1	1	0	1	0	0	0	0	1	1	1	1	1	0	1	1	1	0	1	0	0	0	0	0	0	0
1	0	0	1	1	0	0	1	0	0	1	1	0	0	1	0	0	0	0	1	0	1	1	0	0	1	0	1	1	0	0	0	1	1	1	1	1	0	1	1	1	0	1	0	0	0	1	0	0	0
1	0	0	1	1	1	1	0	0	0	1	1	0	1	1	1	0	0	0	1	0	1	1	1	0	1	0	1	0	0	0	0	1	1	1	0	1	0	1	1	1	0	0	0	0	0	0	0	0	0
1	1	0	1	1	1	0	1	0	0	1	1	0	1	1	1	0	0	1	0	1	1	1	1	0	1	1	1	0	0	0	0	1	1	1	0	1	1	1	1	1	0	0	0	0	0	0	0	1	0
1	0	0	1	1	0	1	0	0	0	1	1	0	1	1	0	0	0	1	0	0	1	1	1	1	1	1	1	0	0	0	0	1	1	1	0	1	1	1	1	1	1	0	0	0	0	0	0	0	0
1	0	0	1	1	0	0	0	1	0	1	1	0	0	1	1	0	0	0	1	1	1	1	0	1	0	0	1	0	0	0	0	1	1	1	0	1	0	1	1	1	1	0	0	0	1	0	0	0	0
1	0	0	1	1	1	0	0	1	0	1	1	0	1	1	0	0	0	0	0	0	1	1	1	1	0	1	1	1	0	1	0	1	1	1	1	1	1	1	1	1	0	1	0	0	0	0	0	0	0
1	0	0	1	1	1	1	0	1	0	1	1	0	1	1	1	0	0	0	1	0	1	1	1	1	0	0	1	1	0	0	0	1	1	1	1	1	0	1	1	1	0	1	0	0	0	0	0	0	0
1	0	0	1	1	1	1	0	1	0	1	1	0	1	1	1	0	0	1	0	0	1	1	0	0	1	1	1	0	0	0	0	1	1	1	1	1	0	1	1	1	1	0	0	0	1	0	1	0	0
1	0	0	1	1	1	0	0	0	1	1	1	0	1	1	1	0	0	0	0	1	1	1	1	1	1	1	1	0	0	0	0	1	1	1	1	1	1	1	1	1	1	1	0	0	1	0	0	0	0
1	0	0	1	1	1	1	0	0	1	1	1	0	1	1	0	0	0	0	0	1	1	1	1	0	1	1	1	0	0	1	0	1	1	1	1	1	1	1	1	1	1	0	0	0	0	0	0	0	0
1	0	0	0	0	1	1	0	0	1	1	1	0	1	1	1	0	0	0	0	0	1	1	1	1	0	1	1	1	0	0	0	1	1	1	1	1	1	1	1	1	0	1	0	0	1	1	0	0	0
1	1	0	0	1	1	0	0	0	0	1	1	0	1	1	0	0	0	0	0	0	1	1	1	1	1	0	1	0	0	0	0	1	1	1	1	0	1	1	1	1	0	0	0	0	1	0	0	0	0
1	0	0	1	1	1	0	0	0	1	1	1	0	1	1	1	0	0	0	0	0	1	1	1	1	1	0	1	0	0	0	0	1	0	1	0	1	0	0	1	1	1	1	0	0	1	0	0	0	0
1	0	0	1	1	1	0	0	0	1	1	1	0	1	1	0	0	0	0	1	0	1	1	0	1	1	0	1	1	0	0	0	1	0	1	1	1	0	1	1	1	1	0	0	0	1	0	0	0	0
0	0	0	0	1	0	0	0	0	0	1	0	0	1	1	0	0	0	0	0	0	1	1	0	0	1	0	1	0	0	0	0	1	1	1	0	0	1	1	0	1	0	1	0	0	0	0	0	0	0
1	0	0	1	1	0	1	0	0	1	1	1	0	1	1	1	0	0	0	0	0	1	1	1	0	0	0	1	1	0	0	0	1	0	1	0	1	1	1	1	1	1	1	0	0	0	0	0	0	0
1	0	0	1	1	1	0	1	0	1	1	1	0	1	1	0	0	0	0	1	0	1	1	1	0	0	1	1	0	0	0	0	1	1	1	0	0	0	1	0	1	1	1	0	0	0	0	0	0	0
1	0	0	1	1	1	0	0	0	1	1	1	0	1	1	1	0	0	0	0	0	1	1	1	0	0	1	1	0	0	0	0	0	1	0	0	1	0	1	1	1	1	0	0	0	0	0	0	0	0
1	0	0	1	1	1	0	0	0	0	1	1	0	1	1	0	0	0	0	0	0	1	1	1	1	1	0	1	0	0	0	0	1	1	0	0	1	0	1	1	1	0	1	0	0	1	0	0	0	0
1	0	0	1	1	1	0	0	0	0	1	1	0	1	1	0	0	0	1	0	0	1	1	0	0	1	1	1	0	0	0	0	1	1	1	0	0	0	1	1	1	1	0	0	0	0	0	0	0	0
1	0	0	1	1	1	0	0	0	0	1	1	0	1	1	1	0	0	0	1	0	1	1	1	1	1	0	1	0	0	0	0	1	1	1	0	1	0	0	1	1	0	0	0	0	1	0	0	0	0
1	0	0	1	1	1	1	0	0	1	1	1	0	1	1	1	0	0	0	0	0	1	1	1	0	1	1	1	0	0	0	0	1	1	1	0	0	1	1	1	1	1	1	0	0	0	0	0	0	0
0	0	0	1	1	1	0	0	0	1	1	1	0	1	1	1	0	0	1	1	0	1	1	1	0	1	1	1	0	0	0	0	1	1	1	0	0	1	1	1	1	1	1	0	0	0	0	0	0	0
1	0	0	0	1	1	1	0	0	0	1	1	0	1	1	1	0	0	1	0	0	1	1	0	1	1	0	1	0	0	1	0	1	0	1	0	0	0	1	1	1	1	0	0	0	1	0	0	0	0
1	0	0	1	1	1	0	0	0	0	1	1	0	1	1	0	0	0	1	1	0	1	1	1	0	1	0	1	0	0	1	0	1	1	1	0	0	0	0	1	1	1	0	0	0	0	0	0	0	0
1	0	0	1	0	1	1	0	0	1	1	1	0	1	1	0	0	0	0	0	0	1	1	1	1	1	0	1	0	0	0	0	1	0	1	0	0	1	1	1	1	0	0	0	0	0	0	0	0	0
1	0	0	0	1	1	0	0	0	0	1	0	0	1	0	0	0	0	0	0	0	1	1	0	0	1	0	1	1	0	0	0	1	0	1	1	0	1	1	0	1	0	1	0	0	0	0	0	0	0
1	0	0	1	1	1	0	0	0	1	1	1	0	0	0	0	0	0	0	0	0	1	1	0	1	0	1	1	0	0	1	0	1	1	1	0	0	1	1	1	1	0	0	0	0	0	0	0	0	0
1	0	0	1	1	1	1	0	0	0	1	1	0	1	0	1	0	0	1	1	0	1	1	0	0	1	1	1	0	0	1	0	0	1	1	0	0	0	1	0	1	0	0	0	0	0	1	0	0	0
1	0	0	1	1	1	0	0	0	0	1	1	0	1	1	1	0	0	0	1	0	1	1	1	1	0	0	1	0	0	1	0	1	1	1	0	0	1	1	0	1	1	1	0	0	0	0	0	0	0
1	0	0	0	1	1	0	0	0	0	1	1	0	1	1	1	0	0	1	0	0	1	1	1	1	1	0	1	0	0	1	0	1	1	1	1	1	0	0	1	1	1	0	0	0	1	0	0	0	0
1	0	0	1	1	1	1	0	0	0	1	1	0	1	1	1	0	0	1	1	0	1	1	0	1	1	0	1	0	0	1	0	1	1	1	0	1	1	1	1	1	1	1	0	0	0	1	0	0	0
1	0	0	1	1	1	0	0	0	0	1	1	0	1	1	1	0	0	1	0	0	1	1	1	1	0	1	1	0	0	1	0	1	1	1	1	1	0	1	1	1	1	0	0	0	1	0	0	0	0
1	0	0	1	1	0	1	0	0	1	1	1	0	1	1	0	0	0	0	0	0	1	1	1	0	0	0	1	1	0	1	0	1	1	1	0	1	0	1	1	1	1	1	0	0	1	0	0	0	0
1	0	0	1	1	1	1	0	0	1	1	0	0	1	0	1	0	0	0	0	0	1	1	0	0	1	1	1	0	0	1	0	0	1	1	0	0	0	1	1	1	0	0	0	0	0	0	0	0	0
0	0	0	1	1	1	1	0	0	1	1	0	1	1	0	0	0	0	1	0	0	1	1	0	0	1	0	1	0	0	1	0	1	1	1	0	0	0	1	1	1	1	0	0	0	0	1	0	0	0
1	0	0	0	0	1	1	1	1	1	1	0	1	1	0	0	0	0	0	1	0	1	1	1	0	1	1	1	0	0	0	0	1	1	1	1	1	0	1	1	1	1	0	1	0	0	0	0	0	0
1	0	0	0	0	1	0	0	1	1	1	0	1	1	0	1	0	0	0	1	0	1	1	0	1	0	1	1	0	0	0	0	0	1	1	0	1	0	1	1	1	1	0	1	0	1	0	0	0	0
0	0	0	0	0	1	1	0	0	1	1	0	0	1	0	0	0	0	1	1	0	1	1	0	1	1	1	1	0	0	0	0	0	1	1	0	0	0	0	1	1	0	0	0	0	0	0	0	0	0
1	0	0	0	1	1	1	0	0	1	1	0	0	1	0	0	0	0	1	0	0	1	1	0	0	1	1	1	0	0	0	0	0	1	1	0	0	0	1	1	1	0	0	0	0	0	1	0	0	0
0	0	0	0	1	1	1	0	1	0	1	0	1	1	0	1	0	0	1	1	0	1	1	1	1	1	0	1	0	0	0	0	0	1	1	1	1	0	1	1	1	0	1	1	0	1	0	0	0	0
0	0	0	0	1	1	0	0	1	1	1	0	0	1	0	0	0	0	1	1	0	1	1	1	1	0	0	1	0	0	0	0	0	1	1	0	0	0	1	1	1	0	1	1	0	1	0	0	0	0
1	0	0	0	0	1	0	0	0	0	1	0	1	1	0	1	0	0	1	1	0	1	1	0	1	1	0	1	0	0	0	0	0	1	1	0	0	0	0	0	1	1	1	0	0	1	0	0	0	0
0	0	0	0	1	1	0	0	0	1	1	0	0	1	0	1	0	0	1	0	0	1	1	1	1	1	0	1	1	0	0	0	0	1	1	0	1	0	0	1	1	1	1	0	0	1	0	0	0	0
1	0	0	0	0	1	1	1	0	1	1	0	1	0	0	1	0	0	1	0	0	1	1	0	0	1	1	1	0	0	0	0	0	1	1	0	1	0	1	0	1	1	0	0	0	0	0	0	0	0
1	0	0	0	0	1	0	0	1	0	1	0	0	1	0	1	0	0	1	1	0	1	1	1	0	0	1	1	0	0	0	0	0	1	1	0	1	0	0	1	1	1	0	0	0	1	0	0	0	0
1	0	0	0	1	1	0	0	0	1	1	0	1	1	0	0	0	0	1	1	0	1	1	1	1	1	0	1	1	0	0	0	1	1	1	1	0	0	0	1	1	0	0	0	0	0	0	0	0	0
1	0	0	0	0	1	1	0	0	1	1	0	0	1	0	1	0	0	1	0	0	1	1	1	1	1	1	1	0	0	0	0	1	1	1	0	0	0	1	1	0	0	1	0	0	0	0	0	0	0
0	0	0	0	1	1	1	1	0	0	1	0	1	1	0	0	0	0	0	0	0	1	1	1	0	1	0	1	0	0	0	0	0	1	1	0	1	0	1	1	1	1	0	0	0	0	1	0	0	0
0	0	0	0	0	1	1	1	1	0	1	0	0	1	0	1	0	0	1	1	0	1	1	1	0	1	1	1	0	0	0	0	0	1	1	0	1	0	1	0	1	1	1	0	0	0	1	0	0	0
0	0	0	0	1	1	0	0	0	0	1	0	1	1	0	0	0	0	0	0	0	1	1	1	0	1	1	1	1	0	0	0	0	1	1	0	1	1	1	0	1	1	0	0	0	0	0	0	0	0
0	0	0	0	0	1	0	0	1	0	1	0	0	1	0	1	0	0	1	0	0	1	1	1	1	1	1	1	0	0	0	0	0	1	1	1	0	1	1	1	1	1	0	0	0	0	0	0	0	0
0	0	0	0	1	1	1	1	1	0	1	0	0	1	0	1	0	0	0	1	0	1	1	1	0	1	0	1	0	0	0	0	0	1	1	0	1	0	1	1	1	1	0	1	0	0	0	0	0	0
0	0	0	0	1	1	1	1	0	1	1	0	0	1	0	1	0	0	1	1	0	1	1	1	1	1	1	1	0	0	0	0	0	1	1	0	1	0	1	1	1	1	1	0	0	0	1	0	0	0
1	0	0	0	0	1	1	1	0	1	1	0	1	1	0	1	0	0	1	1	0	1	1	0	1	1	1	1	0	0	0	0	0	1	1	0	0	0	1	1	1	1	0	0	0	0	0	0	0	0
0	0	0	0	0	1	0	1	0	0	1	0	0	1	0	1	0	0	1	0	0	1	1	0	0	1	1	1	0	0	0	0	0	1	1	0	1	0	1	1	1	1	0	0	0	0	0	0	0	0
0	0	0	0	0	1	1	1	1	1	1	0	1	1	0	1	0	0	1	1	0	1	1	1	1	1	0	1	0	0	0	0	0	1	1	0	0	0	1	1	1	1	0	0	0	1	0	0	0	0
1	0	0	0	0	1	0	0	1	0	1	0	0	1	0	0	0	0	1	1	0	1	1	1	0	0	1	1	1	0	0	0	0	1	1	1	1	0	1	1	1	0	0	0	0	0	1	0	0	0
0	0	0	0	0	0	0	1	0	1	1	0	0	1	0	1	0	1	1	0	0	1	1	1	1	1	1	1	0	0	0	1	0	1	1	0	0	0	1	1	1	1	0	0	0	0	0	0	0	0
0	0	0	0	0	1	1	1	1	1	1	0	0	1	0	1	0	0	1	1	0	1	1	1	0	0	1	1	0	0	0	0	1	1	1	1	1	0	1	0	1	0	0	0	0	0	1	0	0	0
1	0	0	0	0	1	0	0	1	1	1	0	0	1	0	1	0	0	1	0	0	1	1	1	1	0	1	1	1	0	0	0	1	0	1	1	1	0	1	0	1	1	0	0	0	1	0	0	0	0
0	0	0	0	0	1	0	1	1	1	1	0	0	0	0	1	0	0	1	0	0	1	1	1	0	0	1	1	0	0	0	1	0	1	1	1	0	0	1	1	0	1	1	0	0	0	0	0	0	0
1	0	0	0	0	1	0	1	0	1	1	0	1	1	0	1	0	0	1	0	0	1	1	1	1	1	0	1	0	0	0	0	0	1	1	0	0	0	1	1	1	1	0	0	0	0	0	0	0	0
1	1	0	0	0	1	1	0	1	1	1	0	0	1	0	1	0	0	1	0	0	1	1	1	1	0	1	1	1	0	0	0	0	1	1	0	0	0	1	1	1	1	0	0	0	1	1	0	0	0
1	0	0	0	0	1	0	0	0	0	1	0	0	1	0	1	0	0	1	1	0	1	1	1	1	1	0	1	0	0	0	0	0	1	1	1	0	1	1	0	1	0	0	0	0	1	1	0	0	0
0	0	0	0	0	1	1	0	0	0	1	0	1	1	0	1	0	0	1	1	0	1	1	1	1	1	1	1	0	0	1	1	0	0	1	0	0	0	1	0	1	1	0	0	0	0	1	1	0	0
0	0	0	0	0	1	0	1	1	1	1	0	1	1	0	1	0	0	1	0	0	1	1	1	1	1	1	1	0	0	0	1	0	0	1	1	0	0	1	1	0	0	0	0	0	1	0	1	0	0
0	0	0	0	0	1	1	1	0	1	1	0	0	1	0	0	0	0	1	1	0	1	1	1	1	1	1	1	0	0	0	0	0	1	1	0	0	0	0	1	0	1	1	0	0	0	0	0	0	0
1	0	0	0	0	1	1	0	0	0	1	0	0	1	0	0	0	0	1	1	0	1	1	1	1	0	1	1	0	0	0	0	0	1	1	1	1	0	1	0	1	0	0	0	0	0	1	0	0	0
0	0	0	0	0	1	1	0	1	1	1	0	1	1	0	1	0	0	1	1	0	1	1	1	0	1	1	1	1	0	0	0	0	1	1	1	1	0	1	1	1	1	1	0	0	0	1	0	0	0
0	0	0	0	0	1	0	0	0	1	1	0	0	1	0	1	0	0	0	0	0	1	1	0	1	0	0	1	0	0	0	0	0	1	1	0	1	0	1	0	1	1	0	0	0	0	1	1	0	0
0	0	0	0	0	1	1	0	0	1	1	0	1	1	0	1	0	0	1	1	0	1	1	1	1	1	1	1	0	0	0	1	0	1	1	0	1	0	0	0	1	1	1	0	0	0	1	0	0	0
0	0	0	0	0	1	0	0	0	1	0	0	0	1	0	0	0	0	0	0	0	1	1	0	1	1	1	1	1	0	0	0	0	1	1	0	1	1	1	1	1	1	0	0	0	0	1	1	0	0
1	0	0	0	0	1	1	0	0	1	1	0	1	1	0	1	0	0	1	0	0	1	1	0	1	1	1	1	0	0	0	0	0	1	1	0	0	0	0	1	1	1	1	0	0	0	1	0	0	0
0	0	0	0	0	1	1	0	0	1	1	0	0	1	0	1	0	0	0	0	0	1	1	1	0	0	1	1	1	0	0	0	0	1	1	0	0	1	1	1	1	0	1	0	0	0	0	0	0	0
1	0	0	0	1	1	1	0	0	1	1	0	0	1	0	0	0	0	0	0	0	1	1	0	0	1	1	1	0	0	0	0	0	1	1	1	1	1	1	1	1	1	1	0	0	0	0	0	0	0
0	0	0	0	0	1	1	0	0	1	1	0	0	1	0	1	0	0	1	0	0	0	1	0	0	0	0	1	1	0	0	0	0	1	1	0	1	0	1	0	1	0	1	0	0	0	0	0	0	0
1	0	0	0	0	1	1	0	0	0	1	0	0	1	0	0	0	0	1	0	0	1	1	1	1	1	1	1	1	0	0	1	0	1	1	0	0	1	1	1	0	0	0	0	0	0	1	0	0	0
1	0	0	1	1	1	1	0	0	0	1	0	0	1	1	0	0	0	1	0	0	1	1	1	1	0	1	1	1	0	1	0	1	1	1	0	0	1	1	1	1	0	0	0	0	0	0	0	0	0
1	0	1	1	1	1	0	0	0	1	1	0	0	1	1	0	0	0	0	0	0	0	1	1	1	0	0	1	1	0	0	0	1	0	1	0	0	1	0	0	1	1	1	0	0	0	0	0	0	0
1	0	1	1	1	1	1	0	0	1	1	1	0	1	1	0	0	0	0	0	0	1	1	1	0	0	1	1	1	0	0	0	0	0	1	0	0	1	1	1	1	0	0	0	0	0	0	0	0	0
1	0	0	0	1	1	1	0	0	0	1	1	0	0	1	1	0	0	0	0	0	1	1	1	1	0	0	1	1	0	0	0	1	1	1	0	1	1	1	1	1	1	1	0	0	0	0	0	0	0
1	0	0	0	1	1	1	0	0	1	1	1	0	1	1	1	0	0	0	0	0	1	1	1	1	1	0	1	1	0	1	0	0	0	1	0	1	1	1	1	1	0	0	0	0	0	0	0	0	0
1	0	0	0	1	1	1	0	0	1	1	1	0	0	1	1	0	1	1	0	0	1	1	1	0	1	0	1	1	0	1	0	0	0	1	0	0	0	0	1	1	1	0	0	0	0	1	0	0	0
1	0	0	1	1	0	0	0	0	1	1	1	0	1	1	0	0	0	1	0	0	1	1	0	0	1	1	1	1	0	1	0	0	0	1	0	1	0	1	1	1	0	0	0	0	0	0	0	0	0
1	0	0	0	1	1	0	1	0	1	1	1	0	0	1	0	0	1	0	0	0	1	1	0	1	1	0	1	1	0	1	0	0	0	1	0	1	0	1	0	0	0	1	0	0	0	1	0	0	0
1	0	0	1	1	1	0	0	0	1	1	1	0	1	1	1	0	1	0	0	0	0	1	1	0	0	0	1	0	0	1	0	0	0	1	0	0	0	1	1	1	1	1	0	0	0	1	0	0	0
1	0	0	0	1	1	0	0	0	1	1	1	0	1	1	1	0	1	0	0	0	1	1	1	0	1	1	1	1	0	1	0	1	0	1	0	0	1	1	1	1	1	1	0	0	0	1	0	0	0
1	0	0	0	1	1	0	0	0	1	1	1	0	1	1	0	0	0	1	0	0	1	1	1	1	1	1	1	1	0	1	0	1	1	1	0	0	1	1	0	0	1	1	0	0	0	1	0	0	0
1	0	0	1	1	1	1	0	0	0	1	1	0	1	1	0	0	0	1	0	0	1	1	1	0	0	1	1	1	0	1	0	1	0	1	0	0	1	1	1	1	0	1	0	0	0	0	0	0	0
1	0	0	1	1	1	1	0	0	1	1	1	0	1	1	1	0	0	1	0	0	1	1	1	0	1	0	1	1	0	1	0	1	1	1	0	0	0	1	0	1	1	0	0	0	0	0	0	0	0
1	0	0	1	1	1	1	0	0	1	1	1	0	1	1	1	0	1	0	0	0	1	1	1	1	0	1	1	0	0	1	0	1	1	1	0	0	1	1	0	0	1	1	0	0	0	1	0	0	0
1	0	0	0	1	1	0	0	0	1	1	1	0	1	1	0	0	0	1	0	0	1	1	1	0	1	1	1	1	0	1	0	1	1	1	0	0	1	1	1	0	1	1	0	0	0	1	0	0	0
1	0	0	0	1	1	1	0	0	1	1	1	0	1	1	0	0	0	0	0	0	1	1	1	0	1	1	1	0	0	1	0	0	1	1	0	0	0	1	1	1	0	0	0	0	0	1	0	0	0
1	0	0	0	1	1	0	0	0	0	1	1	0	1	1	0	0	1	1	0	0	1	1	1	1	1	1	1	1	0	1	0	1	0	1	0	1	0	1	1	1	0	0	0	0	0	1	0	0	0
1	0	0	0	1	1	1	0	0	0	1	1	0	1	1	1	0	0	0	0	0	1	1	1	1	0	1	1	1	0	1	0	1	0	1	0	1	0	1	1	1	1	0	0	0	0	1	0	0	0
1	0	0	1	1	1	1	0	0	1	1	1	0	1	1	0	0	1	1	0	0	1	1	0	1	1	1	1	1	0	1	0	1	1	1	0	0	1	1	0	1	1	0	0	0	0	0	0	0	0
1	0	0	1	1	1	0	0	0	1	1	1	0	1	1	0	0	0	0	0	0	1	1	0	0	1	1	1	1	0	1	0	1	0	1	0	1	1	1	1	1	1	0	0	0	0	1	0	0	0
1	0	0	0	1	1	1	1	0	1	1	1	0	1	1	0	0	0	1	0	0	1	1	0	1	0	1	1	0	0	0	0	0	1	0	0	0	1	1	0	1	1	1	0	0	0	0	0	0	0
1	0	0	1	1	1	1	0	0	0	1	1	0	0	1	0	0	0	1	0	0	1	1	1	0	1	0	1	1	0	1	0	1	0	0	0	0	0	0	1	0	1	0	0	0	0	0	0	0	0
1	0	0	1	1	0	0	0	0	1	1	1	0	1	1	0	0	0	1	0	0	0	1	1	0	1	1	1	1	0	1	0	1	1	1	0	0	0	1	1	0	1	1	0	0	0	0	0	0	0
1	0	0	1	1	1	1	0	0	1	1	1	0	1	1	0	0	0	1	1	0	1	1	0	0	0	1	1	1	0	1	0	0	1	1	0	0	1	1	1	1	1	1	0	0	0	0	0	0	0
1	0	0	1	1	1	0	0	0	1	1	1	0	1	1	1	0	0	0	0	0	1	1	0	0	0	1	1	0	0	1	0	1	1	1	0	1	0	1	1	1	1	0	0	0	0	0	0	0	0
1	0	0	1	1	1	0	0	0	1	1	1	0	1	1	1	0	0	1	0	0	0	1	1	0	1	1	1	1	0	0	0	1	1	1	0	0	0	1	1	1	0	0	0	0	0	0	0	0	0
1	0	0	1	1	1	1	1	0	1	1	1	0	1	1	0	0	0	1	0	0	1	1	1	1	1	1	1	0	0	1	0	1	0	0	0	0	0	1	0	1	0	0	0	0	0	0	1	0	0
1	0	0	1	1	1	0	0	0	0	1	1	0	1	1	1	0	0	1	0	0	1	1	1	1	1	0	1	1	0	1	0	1	1	1	0	0	1	1	1	1	0	0	0	0	0	0	0	0	0
1	0	0	1	1	1	1	0	0	1	1	1	0	1	1	0	0	0	1	1	0	1	1	0	0	0	1	1	0	0	1	0	1	1	1	0	1	0	1	0	0	1	1	0	0	0	0	0	0	0
1	0	0	1	1	1	0	0	0	1	1	1	0	1	1	0	0	0	1	0	0	1	1	1	0	0	1	1	0	0	1	0	1	1	1	0	1	0	1	1	0	0	0	0	0	0	0	0	0	0
1	0	0	1	0	0	1	0	0	1	1	1	0	1	1	1	0	0	0	0	0	0	0	0	0	0	0	1	0	0	1	0	0	0	1	0	0	0	1	1	1	0	0	0	0	0	1	0	0	0
1	0	0	1	1	0	1	0	0	1	1	1	0	0	1	0	0	0	1	0	0	1	1	0	0	1	0	1	1	0	1	0	1	1	1	0	1	1	1	0	1	0	0	0	0	0	0	0	0	0
1	0	0	1	1	1	1	0	0	1	1	1	0	1	1	0	0	0	1	1	0	1	1	0	0	1	1	1	0	0	1	0	1	1	1	0	0	0	1	1	1	1	1	0	0	0	0	0	0	0
1	0	0	1	1	1	0	0	0	1	1	1	0	1	1	0	0	0	0	0	0	1	1	0	1	1	0	1	0	0	1	0	1	1	1	0	0	0	1	1	1	0	0	0	0	0	0	0	0	0
1	0	0	1	1	0	0	0	0	0	1	1	0	0	1	0	0	0	0	0	0	1	1	1	1	1	1	1	0	0	1	0	1	0	1	0	1	1	1	1	1	0	1	0	0	0	1	0	0	0
1	0	0	1	0	1	1	0	0	0	1	1	0	1	1	0	0	0	0	0	1	1	1	0	0	0	1	1	0	0	1	0	1	1	1	0	1	1	1	1	1	0	0	0	0	0	0	0	0	0
1	0	0	0	1	1	1	0	0	1	1	1	0	1	1	0	0	0	1	0	0	1	1	1	1	1	1	1	1	0	1	0	1	0	1	0	1	0	1	1	1	1	0	0	0	0	0	0	0	0
1	0	0	1	1	1	1	0	0	1	1	1	0	1	1	0	0	0	1	0	0	1	1	0	1	1	0	1	1	0	1	0	1	1	1	0	1	0	0	1	1	1	0	0	0	0	0	0	0	0
1	0	0	1	1	1	1	0	0	0	1	1	0	0	1	0	0	0	0	1	1	1	1	1	1	1	1	1	0	0	1	0	1	0	1	1	0	0	0	1	0	0	1	0	0	0	0	0	0	0
1	0	0	1	1	1	1	0	0	0	1	1	0	1	1	1	0	0	1	0	1	1	1	1	1	1	0	1	0	0	1	0	1	0	1	0	1	0	1	0	1	1	1	0	0	0	0	0	0	0
1	0	0	1	1	1	0	0	0	0	1	1	0	1	1	0	0	0	0	0	0	1	1	1	1	0	1	1	0	0	1	0	1	1	1	0	0	0	0	1	0	1	0	0	0	0	0	0	0	0
1	0	0	1	1	1	1	0	0	1	1	1	0	1	1	0	0	0	1	0	1	1	1	0	0	1	1	1	1	0	1	0	1	1	1	0	1	0	1	1	1	0	0	0	0	0	0	1	0	0
1	0	0	1	1	1	0	0	0	1	1	1	0	1	1	0	0	0	1	0	1	1	1	1	0	1	1	1	0	0	1	0	1	1	1	0	1	1	1	0	1	0	0	0	0	0	0	0	0	0
1	0	0	1	0	1	1	0	0	0	1	1	0	1	1	0	0	0	1	1	0	1	1	1	1	1	1	1	0	0	1	0	1	1	1	0	0	0	0	0	0	1	0	0	0	0	0	0	0	0
1	0	0	1	1	1	0	0	0	1	1	1	0	1	1	1	0	0	1	0	0	1	0	1	0	0	1	1	0	0	0	0	0	1	1	0	1	0	1	0	0	1	1	0	0	0	1	0	0	0
1	0	0	1	1	1	1	0	0	0	1	1	0	1	1	1	0	0	0	0	0	1	1	1	0	1	0	1	1	0	1	0	1	1	1	0	1	1	1	1	1	0	1	0	0	0	0	0	0	0
1	0	0	1	1	1	0	0	0	0	1	1	0	1	1	0	0	0	1	1	1	0	1	1	1	1	1	1	1	0	1	1	0	1	1	0	1	1	1	0	1	0	1	0	0	0	0	0	0	0
1	0	0	1	1	1	1	0	0	1	1	1	0	1	1	0	0	0	1	0	0	1	1	0	0	0	1	1	0	0	1	0	1	0	1	0	0	0	1	0	1	1	0	0	0	0	0	0	0	0
1	0	0	1	1	1	1	0	0	0	1	1	0	1	1	0	0	0	1	0	0	1	1	1	1	1	0	1	0	0	0	0	1	0	1	1	1	1	1	0	0	0	0	1	0	0	0	0	0	0
1	0	0	0	1	1	0	0	0	0	1	1	0	1	1	0	1	0	1	0	1	1	1	1	0	1	1	1	0	0	1	0	1	1	1	0	1	1	1	1	1	1	0	1	0	0	0	0	0	0
1	0	0	1	1	1	0	0	1	0	1	1	0	1	1	0	1	0	1	0	1	1	1	1	0	1	0	1	0	0	1	0	1	1	1	1	0	1	1	1	1	0	0	1	0	0	0	0	0	0
1	0	0	1	1	1	1	0	1	1	1	1	0	1	1	1	1	0	1	0	0	1	1	0	1	1	1	1	0	0	1	0	1	1	1	0	1	0	0	1	1	1	0	0	0	1	1	0	0	0
1	0	0	1	1	1	0	0	1	0	1	1	0	1	1	1	1	1	1	0	1	1	1	1	1	1	1	1	0	0	1	0	1	1	1	0	1	1	1	1	0	1	1	1	0	1	0	0	0	0
1	0	0	1	1	1	1	0	0	1	1	1	0	1	1	0	0	0	0	1	1	1	1	1	1	1	1	1	0	0	1	0	1	1	1	0	1	0	1	1	1	1	1	0	0	0	0	0	0	0
1	0	0	1	1	1	0	0	0	1	1	1	0	1	1	1	0	0	0	0	0	1	1	0	0	0	1	1	0	0	1	0	1	1	1	0	1	0	1	1	1	1	0	0	0	0	0	0	0	0
1	0	0	1	1	1	1	0	0	0	1	1	0	1	1	0	0	0	1	0	1	0	1	0	0	1	0	1	1	0	1	0	1	0	0	0	0	0	1	0	1	0	0	0	0	0	0	0	0	0
1	0	0	1	1	1	0	0	0	1	1	1	0	1	1	1	0	0	1	0	0	1	1	1	0	1	1	1	0	0	1	0	1	1	1	0	1	1	1	1	1	1	0	0	0	0	0	0	0	0
1	0	0	1	1	1	1	0	1	0	1	1	0	1	1	1	0	0	1	0	1	1	1	1	0	1	1	1	1	0	1	0	1	1	1	0	0	0	0	1	1	0	0	0	0	0	0	0	0	0
1	0	0	1	1	1	0	0	0	1	1	1	0	1	1	0	0	1	0	0	1	0	0	0	0	0	0	1	0	0	1	0	1	0	1	0	1	1	1	1	1	1	1	0	0	0	0	0	0	0
1	0	0	1	1	1	1	0	0	1	1	1	0	1	1	0	0	0	1	0	0	1	1	1	0	0	1	1	1	0	1	0	1	1	1	0	0	1	0	1	1	0	0	0	0	0	0	0	0	0
1	0	0	1	1	1	1	0	0	0	1	1	0	1	1	0	0	0	0	0	0	1	1	0	0	0	0	1	1	0	1	0	1	0	1	0	1	1	1	1	1	0	0	0	0	0	0	0	0	0
1	0	0	1	1	1	0	0	0	1	1	1	0	1	1	1	0	0	0	0	0	1	1	0	1	0	1	1	0	0	1	0	1	1	1	0	0	0	1	1	1	1	1	0	0	0	1	0	0	0
1	0	0	1	1	1	0	0	0	1	1	1	0	1	1	1	0	0	0	0	0	1	1	1	0	0	1	1	0	0	1	0	1	1	1	0	1	1	1	0	1	0	1	0	0	0	0	0	0	0
1	0	0	1	1	1	1	0	0	0	1	1	0	1	1	0	0	0	0	1	0	1	0	1	0	0	1	1	0	0	1	0	1	1	1	0	0	1	1	0	0	0	1	0	0	0	0	0	0	0
1	0	0	1	1	1	1	0	0	1	1	1	0	1	1	1	0	1	0	0	1	0	1	1	0	0	1	1	1	0	1	0	1	1	1	0	0	0	1	1	1	0	1	0	0	0	1	1	0	0
1	0	0	1	1	1	0	1	0	1	1	1	0	1	1	0	0	0	1	0	0	1	1	1	0	1	1	1	0	0	1	0	1	1	1	0	1	0	1	1	1	0	1	0	0	0	1	1	0	0
1	0	0	1	1	1	1	1	0	0	1	1	0	1	1	1	0	0	1	0	0	1	1	1	0	1	0	1	0	0	1	0	0	0	1	0	1	1	1	1	1	0	1	0	0	0	0	0	0	0
1	0	0	1	1	1	1	0	0	1	1	1	0	0	1	0	0	0	0	0	0	1	1	0	0	0	1	1	1	0	1	0	1	1	1	0	1	1	1	1	1	1	1	0	0	0	0	0	0	0
1	0	0	1	1	1	1	0	0	1	1	1	0	1	1	0	0	0	1	0	0	1	1	0	0	1	1	1	0	0	1	0	1	1	1	0	1	0	0	0	1	1	1	0	0	0	1	1	0	0
1	0	0	1	1	1	1	0	0	1	1	1	0	1	1	1	0	0	0	1	0	1	1	1	0	0	1	1	0	0	1	0	0	1	1	0	0	1	1	1	1	1	1	0	0	0	1	0	0	0
1	0	0	1	1	1	1	0	0	1	1	1	0	1	1	0	0	0	0	1	0	1	1	1	0	1	0	1	1	0	1	0	1	1	1	0	1	0	0	0	1	0	0	0	0	0	0	0	0	0
1	0	0	1	1	1	0	0	0	1	1	1	0	1	1	0	0	0	0	0	1	1	1	0	1	1	0	1	0	0	1	0	1	0	1	0	1	1	1	0	1	1	0	0	0	0	0	0	0	0
1	0	0	0	1	1	0	0	0	1	1	1	0	1	1	0	0	0	0	0	1	1	1	1	1	1	1	1	0	0	1	0	1	1	1	0	1	0	1	1	1	1	0	0	0	0	0	0	0	0
1	0	0	1	1	1	0	0	0	0	1	1	0	1	1	0	0	0	1	1	1	1	1	1	0	1	1	1	1	0	1	0	1	1	1	0	1	0	1	1	1	0	1	0	0	0	1	0	0	0
1	0	0	1	1	1	1	1	0	0	1	1	0	0	1	1	0	1	0	0	0	1	1	0	0	0	1	1	1	0	1	0	1	1	1	0	1	1	0	0	1	0	1	0	0	0	0	0	0	0
1	0	0	1	1	1	1	1	0	1	1	1	0	1	1	1	0	1	1	0	0	0	1	1	1	1	1	1	0	0	1	0	1	1	1	0	0	0	1	1	1	1	1	0	0	0	1	0	0	0
1	0	0	1	1	1	1	0	0	1	1	1	0	1	1	0	0	0	1	1	0	1	1	1	0	0	1	1	0	0	1	0	1	1	1	0	0	1	1	0	1	1	1	0	0	0	0	0	0	0
1	0	0	1	1	1	1	0	0	0	1	1	0	1	1	1	0	0	1	0	0	1	1	0	1	1	0	1	1	0	1	0	1	1	1	0	1	0	0	0	1	0	1	0	0	0	0	0	0	0
1	0	0	1	1	1	0	0	0	0	1	1	0	1	1	1	0	1	1	0	0	1	1	1	0	1	1	1	1	0	1	0	1	1	1	0	1	1	1	1	1	1	1	0	0	0	1	0	0	0
1	0	0	1	1	1	0	0	0	0	1	1	0	1	1	0	0	0	1	0	0	0	1	1	0	1	1	1	0	0	1	0	1	1	1	0	0	0	1	1	1	1	1	0	0	0	0	0	0	0
1	0	0	1	1	1	1	0	0	0	1	1	0	1	1	1	0	0	1	1	0	1	1	1	0	1	0	1	0	0	1	0	1	1	1	0	0	1	1	0	1	1	1	0	0	0	0	0	0	0
1	0	0	1	1	1	1	0	0	1	1	1	0	1	1	0	0	1	1	0	0	1	1	0	0	0	1	1	1	0	1	0	1	1	1	0	0	0	1	0	1	0	1	0	0	0	0	1	0	0
1	0	0	1	1	1	0	0	0	1	1	1	0	1	1	1	0	0	0	0	0	1	1	0	0	0	1	1	0	0	0	0	1	1	1	0	1	1	1	0	1	0	0	0	0	0	1	0	0	0
1	0	0	1	1	1	0	0	0	1	1	1	0	1	1	1	0	0	0	1	0	1	1	0	1	1	0	1	0	0	1	0	1	1	1	0	1	1	0	1	1	1	1	0	0	0	0	0	0	0
1	0	0	1	1	1	1	0	0	1	1	1	0	1	1	1	0	0	1	0	1	1	1	1	0	1	1	1	1	0	1	0	1	1	1	0	1	0	0	0	1	1	1	0	0	0	0	1	0	0
1	0	0	1	1	1	0	0	0	1	1	1	0	1	1	0	0	1	0	0	0	1	1	1	1	1	1	1	0	0	1	0	0	1	1	0	0	0	1	0	1	1	1	0	0	0	0	1	0	0
1	0	0	1	1	0	0	1	0	1	1	1	0	1	1	0	0	0	1	0	0	1	1	0	0	1	1	1	1	0	1	0	0	1	1	0	0	0	0	0	1	0	1	0	0	1	0	0	0	0
1	0	0	1	1	1	1	0	0	1	1	1	0	1	1	0	0	0	1	0	0	1	1	1	1	1	1	1	1	0	1	0	0	1	1	0	1	1	1	1	1	0	1	0	0	0	1	0	0	0
1	0	1	0	1	1	0	0	0	0	1	1	0	1	1	0	0	0	1	0	0	1	1	1	0	1	1	1	1	0	1	0	1	0	1	0	0	0	1	1	1	0	0	0	0	0	0	0	0	0
1	0	0	1	0	1	1	0	0	1	1	1	0	1	1	1	0	0	1	0	0	1	1	0	0	0	0	1	1	0	0	0	1	1	1	0	0	1	0	1	1	0	0	0	0	0	0	0	0	0
1	0	0	1	1	0	0	0	0	1	1	1	0	1	1	1	0	0	1	0	0	0	1	0	0	0	1	1	0	0	1	0	1	1	1	0	0	0	0	0	1	1	0	0	0	0	0	0	0	0
1	0	0	1	1	1	0	1	0	1	1	1	0	1	1	0	0	0	1	0	0	1	1	1	1	0	1	1	0	0	1	0	1	1	1	0	0	0	1	1	1	1	1	0	0	0	1	0	0	0
1	0	0	1	1	1	0	0	0	0	1	1	0	1	1	0	0	0	0	0	0	1	1	1	0	1	1	1	1	0	1	0	1	1	1	0	0	1	1	1	1	0	0	0	0	0	1	0	0	0
1	0	0	1	1	1	1	1	0	1	1	1	0	1	1	0	0	1	1	0	0	1	1	1	0	1	1	1	1	0	1	0	1	1	1	0	0	0	1	1	1	1	1	0	0	0	0	0	0	0
1	0	0	1	1	1	0	0	0	1	1	1	0	1	1	1	0	1	1	0	0	0	1	0	0	0	1	1	0	0	1	0	1	1	1	0	0	0	1	1	0	1	1	0	0	0	0	0	0	0
1	0	0	1	1	1	1	1	0	1	1	1	0	1	1	1	0	0	1	0	0	1	1	1	0	1	1	1	1	0	1	0	1	1	1	0	0	0	0	1	1	0	1	0	0	0	0	0	0	0
1	0	0	1	1	1	1	0	0	0	1	1	0	1	1	0	0	0	1	0	0	1	1	0	0	1	1	1	0	0	1	1	1	1	1	0	0	1	0	1	1	1	1	0	0	0	0	0	0	0
1	0	0	1	1	1	0	0	0	0	1	1	0	1	1	0	0	0	0	0	0	1	1	1	0	0	0	1	0	0	1	0	1	0	1	0	0	1	1	1	1	1	1	0	0	0	1	0	0	0
1	0	0	1	1	1	0	0	0	1	1	1	0	1	1	0	0	0	0	0	0	1	1	1	0	0	0	1	1	0	1	0	1	0	1	0	0	0	1	1	1	0	1	0	0	0	0	0	0	0
1	0	0	1	1	1	0	0	0	0	1	1	0	1	1	0	0	0	1	0	0	0	1	0	0	1	1	1	0	0	1	0	1	0	1	0	0	1	0	0	1	1	1	0	0	0	1	0	0	0
1	0	0	1	1	1	0	0	0	1	1	1	0	1	1	1	0	0	1	0	0	1	1	1	0	1	1	1	1	0	1	0	1	0	1	0	0	1	0	1	0	1	0	0	0	0	0	1	0	0
1	0	0	0	1	1	0	0	0	1	1	1	0	1	1	1	0	0	0	0	0	1	1	0	0	1	1	1	0	0	1	0	1	1	1	0	0	1	0	1	1	0	1	0	0	0	0	0	0	0
1	0	0	1	1	1	0	1	0	1	1	1	0	1	1	0	0	1	1	0	0	0	1	0	0	1	0	1	1	0	1	0	1	1	1	0	0	0	0	0	1	1	1	0	0	0	1	0	0	0
1	0	0	1	1	1	0	1	0	1	1	1	0	1	1	0	0	0	0	0	0	1	1	0	0	1	0	1	0	0	1	0	1	1	1	0	0	0	0	1	1	1	0	0	0	0	1	1	0	0
1	0	0	1	1	1	1	1	0	0	1	1	0	1	1	0	0	0	1	0	0	1	1	0	0	1	1	1	1	0	1	0	1	1	0	0	0	1	1	0	1	1	1	0	0	0	0	0	0	0
1	0	0	1	1	1	0	0	0	1	1	1	0	1	1	0	0	0	1	0	0	1	1	1	1	1	1	1	0	0	1	0	1	1	1	0	1	1	0	0	1	0	1	0	0	0	1	0	0	0
1	0	0	1	1	1	1	0	0	1	1	1	0	1	1	0	0	0	1	0	0	1	1	0	0	0	1	1	0	0	1	0	1	1	1	0	0	0	1	1	1	1	1	0	0	0	0	0	0	0
1	0	0	1	1	1	1	0	0	0	1	1	0	1	1	0	0	0	0	0	0	1	1	0	0	1	1	1	0	0	1	0	1	1	1	0	0	1	1	0	1	0	0	0	0	0	0	0	0	0
1	0	0	1	1	1	1	0	0	1	1	1	0	1	1	1	0	0	1	0	0	1	1	1	0	1	1	1	1	0	1	0	1	1	1	0	1	0	0	1	1	1	0	0	0	0	0	0	0	0
1	0	0	1	1	1	1	0	0	0	1	1	0	1	1	0	0	0	1	1	1	1	1	1	0	1	1	1	1	0	1	0	1	1	1	0	0	0	1	0	1	0	0	0	0	0	1	0	0	0
1	0	0	1	1	1	1	0	0	1	1	1	0	1	1	1	0	0	0	0	0	1	0	1	0	1	1	1	0	0	1	0	1	1	1	0	0	0	0	0	1	1	1	0	0	0	0	0	0	0
1	0	0	1	1	1	1	0	0	0	1	1	0	1	1	1	0	0	1	1	0	1	1	1	0	1	1	1	0	0	1	0	1	1	1	0	1	0	0	0	1	0	1	0	0	0	0	1	0	0
1	0	0	0	0	1	1	0	0	1	1	1	0	1	1	1	0	0	0	0	0	1	1	1	0	0	1	1	0	0	1	0	1	1	1	0	0	0	1	1	1	0	0	0	0	0	0	0	0	0
1	0	0	1	1	1	0	1	0	0	1	1	0	1	1	1	0	0	1	1	0	1	1	0	1	0	0	1	1	0	0	0	1	1	1	0	1	0	1	1	0	1	0	0	0	0	0	0	0	0
1	0	0	1	1	1	1	0	0	1	1	1	0	1	1	0	0	0	1	0	0	1	1	1	1	0	1	1	0	0	1	0	1	1	1	0	0	0	1	1	1	1	1	1	0	0	0	0	0	0
1	0	0	1	1	1	1	0	0	0	1	1	0	0	1	0	0	0	1	0	0	1	1	0	0	0	1	1	0	0	1	0	1	1	1	0	0	1	1	0	1	1	1	1	0	1	0	0	0	0
1	0	0	1	1	1	0	1	1	0	1	1	0	1	1	0	0	0	1	0	0	1	1	1	0	1	1	1	1	0	1	0	1	1	1	0	0	0	1	1	1	1	0	1	0	0	0	0	0	0
1	0	0	1	1	0	1	0	0	0	1	1	0	1	1	0	0	0	0	0	0	1	1	1	1	1	1	1	1	0	1	0	1	1	1	0	1	0	1	0	1	1	0	1	0	0	0	0	0	0
1	0	0	1	0	0	1	0	1	0	1	1	0	1	0	1	0	0	0	0	0	1	1	0	0	0	0	1	1	0	1	0	1	1	1	0	0	0	1	0	1	1	0	1	0	0	0	0	0	0
1	0	0	1	1	1	0	0	1	0	1	1	0	1	1	1	0	0	0	0	1	1	1	1	0	1	1	1	0	0	1	0	1	1	1	0	0	1	0	0	1	1	1	1	0	0	1	0	1	0
1	0	0	1	1	1	1	0	0	0	1	1	0	1	1	1	0	1	1	0	0	1	1	1	0	0	0	1	0	0	1	0	1	1	1	0	1	1	1	0	0	0	1	1	0	1	1	0	1	0
1	0	0	1	1	1	0	0	0	0	1	1	0	0	1	0	0	0	0	0	0	1	1	1	0	0	0	1	0	0	1	0	1	1	1	0	1	1	1	1	1	1	0	1	0	1	0	0	1	0
1	0	0	1	1	1	0	1	1	0	1	1	0	1	1	1	0	0	0	0	0	1	1	1	0	0	1	1	1	0	1	0	1	1	1	0	1	0	0	1	1	1	0	1	0	1	1	0	1	0
1	0	0	1	0	1	0	0	0	1	1	1	0	0	0	0	0	1	0	0	0	1	1	1	0	1	0	1	1	0	1	0	1	1	1	0	0	0	0	1	1	1	1	1	0	0	0	0	1	0
1	0	0	1	1	1	0	0	1	1	1	1	0	0	1	1	0	0	0	0	0	1	1	0	1	0	0	1	0	0	1	0	1	1	1	0	0	1	1	1	1	1	1	1	0	0	1	0	1	0
1	0	0	1	1	1	0	0	1	0	1	1	0	1	1	1	0	0	0	0	0	0	1	0	0	0	0	1	0	0	1	0	1	0	1	0	1	1	1	1	1	1	1	1	0	1	0	0	1	0
1	0	1	1	1	1	0	1	1	0	1	1	0	1	1	0	0	0	0	0	0	0	0	1	0	0	0	1	0	0	1	0	1	0	1	0	1	0	0	1	1	1	1	1	0	0	1	0	1	0
1	0	0	1	1	1	0	1	1	0	1	1	0	1	1	1	0	1	0	0	0	1	1	1	0	1	0	1	1	0	1	0	1	1	1	0	1	0	1	1	1	0	1	1	0	0	1	0	0	0
1	0	0	1	1	1	0	1	1	1	1	1	0	1	1	1	0	0	0	0	0	1	1	1	0	0	1	1	1	0	1	1	1	1	1	0	0	0	1	0	1	1	1	1	0	0	1	0	0	0
1	0	0	1	0	1	1	0	1	0	1	1	0	1	1	1	0	0	1	1	0	1	1	1	0	1	1	1	0	0	1	0	1	0	1	0	1	1	0	0	1	0	0	1	0	0	0	0	0	0
1	0	0	1	1	1	1	0	1	0	1	1	0	1	1	1	0	0	1	0	1	1	1	0	0	0	1	1	0	0	1	0	1	1	1	0	0	0	1	1	1	1	1	1	0	1	1	0	1	0
1	0	0	1	0	1	0	0	1	1	1	1	0	0	1	1	0	0	0	1	0	1	1	0	0	1	1	1	0	0	1	0	1	1	1	0	0	1	0	0	1	0	0	1	0	0	0	0	0	0
1	0	0	1	0	0	0	0	0	1	1	1	0	0	1	0	0	0	0	0	0	1	0	0	0	0	1	1	0	0	1	0	1	0	1	0	0	0	1	0	1	1	0	0	0	0	0	0	0	0
1	0	0	1	1	0	0	0	0	0	1	1	0	0	1	0	0	0	0	0	0	0	1	0	0	0	0	1	1	0	1	0	1	1	1	0	0	0	1	0	0	1	1	1	0	0	0	0	0	0
1	0	0	1	1	1	1	0	1	1	1	1	0	1	1	0	0	0	0	1	0	0	1	0	0	1	1	1	0	0	1	0	1	1	1	0	1	1	1	0	1	0	1	1	0	0	1	0	0	0
1	0	0	1	1	1	1	0	0	0	1	1	0	1	1	0	0	0	0	0	1	1	1	0	1	1	1	1	1	0	1	0	1	1	1	0	1	1	1	1	1	0	0	1	0	0	0	0	0	0
1	0	0	1	1	1	0	0	0	0	1	1	0	1	1	0	0	0	1	0	0	0	1	0	0	0	1	1	0	0	1	0	1	1	1	0	1	1	1	0	1	1	0	1	0	1	1	0	0	0
1	0	0	1	1	1	1	0	1	0	1	1	0	1	1	0	0	0	1	1	0	1	1	0	0	0	1	1	0	0	1	0	1	0	1	0	0	1	1	0	1	0	0	1	0	0	0	0	0	0
1	0	0	1	1	1	1	1	1	0	1	1	0	1	0	1	0	0	1	1	0	1	1	0	0	1	1	1	0	0	1	0	1	1	1	0	0	1	0	0	1	1	1	1	0	0	1	0	0	0
1	0	0	1	1	1	0	0	1	0	1	1	0	1	1	0	0	0	1	0	1	0	1	0	0	1	0	1	0	0	1	0	1	1	1	0	0	1	1	0	1	1	0	1	0	0	0	0	0	0
1	0	0	1	1	1	1	0	0	1	1	1	0	1	1	0	0	0	0	0	1	1	1	1	0	1	1	1	0	0	1	0	1	0	1	0	0	0	1	1	1	1	0	1	0	0	0	0	0	0
1	0	0	1	1	1	1	0	1	1	1	1	0	1	1	0	0	0	1	1	0	1	1	0	1	1	1	1	0	0	1	0	1	1	1	0	1	0	0	0	1	0	1	1	0	0	1	0	0	0
1	0	0	1	1	0	1	1	0	1	1	1	0	1	0	0	0	0	1	1	0	1	1	0	0	1	1	1	1	0	1	0	1	0	1	0	1	0	0	0	1	0	1	1	0	0	0	0	0	0
1	0	0	1	1	1	1	0	1	0	1	1	0	1	0	0	0	0	0	1	1	1	1	1	0	1	1	1	1	0	1	0	1	0	1	0	1	0	0	0	0	0	0	1	0	0	0	0	0	0
1	0	0	1	1	1	1	0	0	0	1	1	0	1	1	0	0	0	0	1	0	1	1	0	0	0	0	1	1	0	1	0	1	1	1	0	0	0	1	0	1	0	0	0	0	0	1	0	0	0
1	0	0	1	0	1	1	0	0	0	1	1	0	1	0	0	0	0	1	0	0	1	1	0	0	0	1	1	1	0	1	0	1	1	1	0	0	0	1	0	1	0	1	0	0	0	0	0	0	0
1	0	0	1	1	1	0	0	1	1	1	1	0	1	1	0	0	0	0	1	0	1	1	1	0	0	1	1	1	0	1	0	1	0	1	0	1	0	1	1	1	0	0	1	0	0	1	0	0	0
1	0	0	1	1	1	0	0	1	0	1	1	0	1	1	0	0	0	1	1	0	1	1	0	0	1	1	1	1	0	1	0	1	1	1	0	0	1	1	0	0	0	1	1	0	0	0	0	0	0
1	0	0	1	1	1	1	0	1	1	1	1	0	1	1	0	0	0	0	0	0	1	1	0	0	0	1	1	0	0	1	0	1	1	1	0	0	0	1	0	1	0	0	1	0	1	0	0	0	0
1	0	0	1	1	1	0	0	0	0	1	1	0	1	1	0	0	0	0	0	0	0	1	0	0	1	0	1	0	0	0	0	1	1	1	0	0	1	0	0	1	1	0	1	0	0	0	0	0	0
1	0	0	1	1	1	1	0	0	0	1	1	0	1	1	0	0	0	1	0	0	1	1	0	0	1	1	1	1	0	0	0	1	1	1	0	0	0	0	1	1	0	0	0	0	0	0	0	0	0
1	0	0	1	1	1	1	0	1	0	1	1	0	1	1	0	0	0	1	0	0	1	1	0	1	0	1	1	0	0	0	0	1	1	1	0	0	0	0	0	0	1	0	0	0	0	0	0	0	0
1	0	0	1	1	0	0	0	0	0	1	1	0	1	1	0	0	0	1	0	0	1	1	1	1	0	0	1	0	0	0	0	1	1	1	0	0	1	0	1	0	0	1	0	0	1	0	0	0	0
1	0	0	1	1	1	0	0	0	1	1	1	0	1	1	1	0	0	1	0	0	1	1	0	1	0	0	1	0	0	0	0	1	1	1	0	1	1	0	1	1	0	1	0	0	1	0	0	1	0
1	0	0	1	1	1	1	0	0	1	1	0	0	1	1	0	0	0	0	1	0	1	1	1	1	1	0	1	0	0	0	0	1	1	1	0	0	1	0	0	1	1	1	0	0	0	0	0	0	0
1	0	0	1	1	1	1	0	0	1	1	1	0	1	1	0	0	0	0	0	0	1	1	0	0	0	1	1	0	0	0	0	1	1	1	0	0	0	0	0	1	1	0	0	0	0	1	0	0	0
1	0	0	1	0	1	0	0	0	1	1	1	0	1	1	0	0	0	0	1	0	1	1	0	0	0	1	1	0	0	0	0	1	1	1	0	0	1	0	0	1	1	0	0	0	0	1	0	0	0
1	0	0	1	1	0	0	0	1	0	1	1	0	0	0	1	0	0	1	0	0	1	1	0	1	0	0	1	0	0	0	0	1	1	1	0	0	0	0	1	1	0	0	0	0	1	0	0	0	0
1	0	0	1	1	1	1	0	1	1	1	1	0	1	1	1	0	0	1	0	0	1	1	1	1	0	1	1	0	0	0	0	1	1	1	0	1	1	0	1	1	1	0	0	0	1	1	0	0	0
1	0	0	1	1	1	1	1	0	0	1	1	1	1	1	1	0	0	1	0	0	1	1	0	1	0	1	1	0	0	0	0	1	1	1	0	0	0	0	1	1	0	1	0	0	0	0	0	0	0
1	0	0	1	1	1	1	0	0	0	1	1	0	1	1	1	0	0	1	0	0	1	1	1	1	0	0	1	0	0	0	0	1	0	1	0	0	1	0	1	1	1	1	0	0	1	0	0	0	0
1	0	0	1	0	1	0	0	1	0	1	1	0	1	1	0	0	0	1	1	0	1	1	0	1	1	1	1	0	0	0	1	1	0	1	0	1	1	0	1	1	1	0	0	0	1	0	0	0	0
1	0	0	1	1	1	1	0	0	1	1	1	1	1	0	1	0	0	1	0	0	1	1	0	0	1	1	1	0	0	0	0	1	0	1	0	0	0	1	0	0	1	1	0	0	0	0	0	0	0
1	0	0	1	0	1	1	0	0	1	1	1	0	1	1	0	0	0	1	1	0	1	1	0	0	1	0	1	1	0	0	0	1	1	1	0	0	1	1	0	1	1	0	0	0	0	1	0	0	0
1	0	0	1	0	1	0	0	1	1	1	1	0	1	1	0	0	0	1	0	0	1	1	0	0	1	1	1	1	0	0	1	1	1	1	0	0	1	1	1	1	1	1	1	0	0	1	0	0	0
1	0	0	1	1	1	0	0	0	1	1	1	0	1	0	0	0	0	1	0	0	1	1	1	0	0	1	1	1	0	0	0	1	1	1	0	0	1	1	0	0	1	1	1	0	0	0	0	0	0
1	0	0	0	0	0	1	0	0	1	1	0	0	1	0	0	0	0	0	0	0	1	1	1	0	0	1	1	1	0	0	0	1	1	1	0	0	1	1	1	0	1	1	1	0	0	1	0	0	0
1	0	0	1	0	1	1	1	0	0	1	1	0	1	0	1	0	0	1	0	0	1	1	1	0	0	1	1	0	0	0	0	0	0	1	0	0	1	1	0	1	1	1	1	0	1	1	0	0	0
1	0	0	1	1	1	0	0	1	1	1	1	0	1	1	0	0	0	0	0	0	1	1	0	0	0	0	1	0	0	0	0	0	1	1	0	0	0	1	1	1	1	0	1	0	0	1	0	0	0
1	0	0	1	1	1	1	0	0	1	1	1	0	1	1	0	0	0	1	0	0	1	1	0	0	1	1	1	1	0	0	0	0	1	1	0	0	1	1	1	1	1	0	1	0	0	0	0	0	0
1	0	0	1	1	1	1	0	0	0	1	0	0	1	1	0	0	0	0	0	0	1	1	0	0	1	0	1	0	0	0	0	0	1	1	0	0	1	0	1	1	0	1	1	0	0	0	0	0	0
1	0	0	1	0	1	0	0	1	1	1	0	0	1	0	0	0	0	1	1	0	1	1	1	0	1	1	1	0	1	0	1	1	1	1	0	0	0	1	1	1	0	1	1	0	0	1	0	0	0
1	0	0	1	0	1	0	0	1	0	1	1	1	1	0	0	0	0	1	1	0	1	1	1	0	1	1	1	0	0	0	0	1	1	1	0	0	1	1	0	0	0	0	1	0	0	0	0	0	0
0	0	0	1	0	1	0	0	1	0	1	1	0	1	1	0	0	0	1	1	0	1	1	1	0	1	1	1	0	0	0	0	1	1	1	0	0	1	1	0	1	0	1	1	0	0	0	0	0	0
1	0	0	1	1	1	0	0	0	1	1	1	0	1	1	0	0	0	1	1	0	1	1	1	0	1	0	1	0	0	0	0	1	1	1	0	0	1	1	0	0	0	1	1	0	0	0	0	0	0
1	0	0	1	1	1	1	1	0	0	1	0	0	0	0	0	0	0	1	1	0	1	1	1	1	1	1	1	1	0	0	0	1	1	1	0	1	1	0	0	1	0	1	1	0	0	0	0	0	0
1	0	0	1	1	1	1	0	0	0	1	0	0	1	0	0	0	0	0	1	0	1	1	1	0	1	1	1	1	0	0	0	1	1	1	0	0	1	1	0	0	0	0	1	0	0	0	0	0	0
0	0	0	1	1	1	0	0	0	1	1	0	0	1	0	0	0	0	1	1	0	1	1	1	0	1	1	1	0	0	0	0	1	1	1	0	0	1	1	1	0	0	1	1	0	0	1	0	0	0
1	0	0	1	0	1	0	0	1	1	1	1	0	1	1	0	0	0	1	0	0	1	1	1	0	1	1	1	0	0	0	0	1	1	1	1	0	0	0	0	1	1	0	1	0	0	0	0	0	0
1	0	0	1	1	1	1	0	1	1	1	1	0	0	1	0	0	0	1	0	0	1	1	0	0	1	1	1	0	0	0	0	1	1	1	0	1	0	0	0	0	1	0	1	0	0	0	0	0	0
1	0	0	1	1	1	1	1	0	1	1	1	0	1	1	0	0	0	1	0	0	1	1	0	0	0	1	1	0	0	0	0	1	1	1	0	0	0	1	1	1	0	1	1	0	0	1	0	0	0
1	0	0	1	1	1	1	0	1	0	1	1	0	1	1	0	0	0	1	0	0	1	1	1	0	1	1	1	1	0	0	0	0	0	1	0	0	0	1	1	1	0	0	1	0	0	0	0	0	0
1	0	0	0	1	1	1	0	1	1	1	0	0	1	1	0	0	0	1	0	0	1	1	1	0	1	1	1	1	0	0	0	1	1	1	0	1	1	1	1	1	0	1	1	0	0	0	0	0	0
1	0	0	1	1	1	0	1	0	1	1	1	0	1	1	0	0	0	0	1	0	1	1	1	0	0	0	1	0	1	0	0	1	1	1	0	0	0	1	1	1	0	1	1	0	1	1	0	0	0
1	0	0	1	1	1	1	0	0	1	1	1	0	1	1	0	0	0	1	1	0	1	1	1	0	0	1	1	0	1	0	0	1	1	1	0	1	0	1	1	1	0	1	1	0	0	1	0	0	0
1	0	0	1	1	1	0	0	0	0	1	1	0	0	1	0	0	0	1	0	0	1	1	0	0	0	1	1	0	0	0	0	1	1	1	0	0	0	1	0	0	0	0	1	0	0	0	0	0	0
1	0	0	1	1	0	1	0	1	0	0	1	1	0	0	1	0	0	1	1	0	1	1	0	0	0	0	1	0	0	0	0	0	0	1	0	0	1	0	1	0	0	1	1	0	1	0	0	0	0
1	0	0	1	1	1	1	0	0	0	1	1	0	0	1	0	0	0	0	0	0	1	1	1	0	1	1	1	0	0	0	0	0	1	1	0	1	1	1	0	0	1	1	1	0	1	0	0	0	0
1	0	0	1	1	1	0	1	1	0	1	1	0	1	1	0	0	0	1	0	0	1	1	0	0	0	1	1	0	0	0	1	1	1	0	0	0	0	0	0	1	0	0	1	0	1	0	0	0	0
1	0	0	1	1	1	0	0	0	1	1	1	0	1	1	0	0	0	1	1	0	1	1	0	0	1	1	1	0	0	0	0	1	0	0	0	1	1	1	0	1	1	0	1	0	0	0	0	0	0
1	0	0	1	0	1	1	0	0	0	1	1	0	1	0	1	0	0	1	0	0	1	1	0	0	1	1	1	0	0	0	0	1	1	0	0	1	0	1	1	1	0	1	1	0	0	0	0	0	0
1	0	0	1	1	1	0	0	1	0	1	1	0	1	1	0	0	0	0	1	1	1	1	1	0	1	1	1	0	0	0	1	1	1	1	0	1	1	1	1	0	1	1	1	0	0	0	0	0	0
1	0	0	1	1	1	1	0	1	0	1	1	0	1	1	0	0	0	1	1	1	1	1	0	0	0	0	1	0	0	0	0	1	1	1	0	1	0	1	0	1	1	1	1	0	0	0	0	0	0
1	0	0	1	0	1	0	1	1	0	1	1	0	1	1	0	0	0	0	1	1	1	1	0	0	1	1	1	0	0	0	0	1	1	1	0	1	0	0	1	1	0	0	1	0	0	0	0	0	0
1	0	0	1	0	1	0	1	0	0	1	1	0	1	1	0	0	0	1	1	0	1	1	1	0	1	1	1	0	0	1	1	1	1	0	0	1	0	1	1	0	0	0	1	0	0	0	0	0	0
1	0	0	1	1	1	1	0	0	0	1	1	0	1	1	1	0	0	0	0	0	1	1	1	0	1	1	1	0	0	1	0	1	0	0	0	1	0	0	0	1	1	1	0	0	1	1	0	0	0
1	0	0	1	1	1	1	0	0	1	1	1	0	1	1	1	0	0	0	0	0	1	1	1	0	1	1	1	0	0	0	1	1	1	0	1	1	0	1	0	0	1	1	0	0	1	0	0	0	0
1	0	0	1	0	1	0	0	1	1	1	1	0	1	0	1	0	0	0	0	0	1	1	1	1	1	1	1	0	0	0	0	1	1	0	1	0	0	1	0	1	0	1	0	0	1	1	0	0	0
1	0	0	1	0	1	0	0	0	0	1	0	0	1	0	1	0	0	1	0	0	1	1	0	0	0	1	1	0	0	0	0	1	1	0	0	1	0	1	1	1	1	1	0	0	0	0	0	0	0
1	0	0	1	0	1	1	1	0	1	1	1	0	1	0	0	0	0	1	1	0	1	1	0	1	1	1	1	0	0	0	0	0	1	1	0	0	0	1	1	1	0	0	0	0	0	0	0	0	0
1	0	0	1	1	1	0	0	0	1	1	1	0	1	1	0	0	0	1	1	0	1	1	1	0	1	1	1	0	0	1	0	1	1	1	1	1	0	1	1	1	1	0	0	0	0	0	0	0	0
1	0	0	1	0	0	0	0	1	0	1	0	0	1	0	0	0	0	1	1	0	1	1	1	1	1	0	1	0	0	0	0	1	1	1	0	0	0	0	1	0	0	1	0	0	1	1	0	0	0
1	0	0	1	1	1	1	0	1	0	1	1	0	1	1	1	0	0	1	1	1	1	1	1	0	1	0	1	0	0	0	0	1	1	0	1	0	1	1	1	1	1	0	0	0	0	0	0	0	0
1	0	0	1	1	1	0	0	0	0	1	1	0	1	1	0	0	0	1	1	1	1	1	1	1	1	1	1	0	0	1	0	0	1	1	1	0	0	1	0	1	0	0	0	0	1	0	0	0	0
1	0	0	1	0	1	0	0	1	0	1	0	0	1	1	1	0	0	1	1	1	1	1	1	1	1	1	1	0	0	0	0	0	1	0	0	1	0	0	0	1	1	0	0	0	1	0	0	0	0
1	0	0	1	0	1	1	0	1	0	1	1	1	1	0	1	0	0	1	1	0	0	1	0	1	1	0	1	0	1	0	0	1	1	1	0	0	0	0	0	1	1	0	0	0	1	0	0	0	0
1	0	0	1	0	1	1	0	0	1	1	1	1	1	1	0	0	0	0	1	0	1	1	1	1	1	1	1	0	0	0	1	1	0	1	0	1	1	0	0	1	0	1	0	0	1	0	0	0	0
1	0	0	1	1	1	1	0	0	1	1	1	0	1	0	1	0	0	1	1	0	1	1	1	1	1	0	1	0	0	1	0	1	1	1	1	0	0	0	1	1	1	0	0	0	1	0	0	0	0
1	0	0	1	0	1	1	1	1	0	1	1	0	1	1	0	0	0	0	0	0	1	1	1	0	0	1	1	0	0	1	0	1	1	1	1	0	0	0	0	1	1	1	0	0	1	0	0	0	0
1	0	1	0	1	1	0	0	0	0	1	1	0	1	1	1	0	0	0	1	0	1	1	1	0	1	1	1	0	0	1	1	1	0	1	1	0	0	1	0	0	0	1	0	0	1	0	0	0	0
1	0	0	1	0	1	0	0	0	0	1	1	0	1	1	0	0	0	0	1	0	1	1	1	0	0	1	1	0	0	1	0	1	1	1	0	0	0	1	1	0	0	0	0	0	0	0	0	0	0
1	0	0	1	0	1	0	0	1	1	1	1	0	1	1	1	0	0	0	0	0	1	1	1	0	1	1	1	0	0	1	0	1	1	1	0	0	0	1	1	1	1	1	0	0	1	0	0	0	0
1	0	0	1	0	1	1	1	0	0	1	1	0	1	1	1	0	0	1	1	0	1	1	1	1	1	1	1	0	0	1	0	1	1	1	0	0	0	1	1	1	1	0	0	0	1	0	0	0	0
1	0	0	1	1	1	0	0	0	1	1	1	0	1	1	1	0	0	0	1	0	1	1	1	0	0	1	1	0	0	1	0	1	1	1	0	0	1	0	1	1	1	0	0	0	0	0	0	0	0
1	0	0	1	1	1	1	0	0	1	1	1	0	1	1	1	0	0	1	0	0	1	1	1	0	1	0	1	0	0	1	0	1	1	1	0	0	0	1	1	1	0	1	0	0	1	0	0	0	0
1	0	0	1	1	1	0	1	0	0	1	1	0	1	1	0	0	0	0	1	0	1	1	1	1	1	1	1	0	0	1	0	1	1	1	0	0	0	0	1	1	0	1	0	0	0	1	0	0	0
1	0	0	1	0	1	1	0	0	0	1	1	0	0	1	1	0	0	1	1	0	1	1	1	0	0	1	1	0	0	1	0	1	0	1	0	0	0	1	0	0	1	1	0	0	1	1	0	0	0
1	0	0	1	0	1	0	1	0	1	1	1	0	1	0	1	0	0	0	0	0	1	1	1	0	0	0	1	0	0	1	0	1	0	1	0	0	0	1	1	0	1	1	0	0	0	1	0	0	0
1	0	0	1	0	1	0	1	0	0	1	1	0	1	1	0	0	0	0	0	0	1	1	0	0	1	1	1	0	0	1	1	1	1	1	0	0	0	1	1	1	0	0	0	0	0	0	0	0	0
1	0	0	1	1	1	0	1	0	1	1	1	0	1	1	0	0	0	0	1	0	1	1	0	0	1	0	1	0	0	1	0	1	0	1	0	0	1	1	0	1	0	0	0	0	0	1	0	0	0
1	0	0	1	1	1	1	1	0	0	1	1	0	1	1	1	0	0	0	1	0	1	1	1	0	1	1	1	0	0	1	0	1	0	0	0	1	0	0	1	0	0	1	0	0	0	0	0	0	0
1	0	0	1	0	1	1	1	0	1	1	1	0	1	1	0	0	0	1	1	0	1	1	1	0	0	1	1	0	0	1	0	1	1	1	0	0	0	1	1	1	0	1	0	0	0	0	0	0	0
1	0	0	1	0	1	0	0	0	1	1	1	1	1	1	0	0	0	1	0	0	1	1	1	0	0	1	1	0	0	1	0	1	0	1	0	0	0	0	0	1	0	1	0	0	0	0	0	0	0
1	0	0	1	1	1	0	0	0	0	1	1	0	0	1	1	0	0	1	0	0	1	1	1	0	1	1	1	0	0	1	1	0	1	1	0	1	0	0	0	0	0	1	0	0	0	0	0	0	0
1	0	0	1	1	1	0	0	0	0	1	1	0	1	1	0	0	0	0	1	0	1	1	1	1	1	1	1	0	1	1	0	1	1	1	0	0	0	1	1	0	0	1	0	0	0	1	0	0	0
1	0	0	1	1	1	1	1	0	0	1	1	0	1	1	0	0	0	0	1	0	1	1	1	0	0	0	1	0	0	1	0	1	1	1	1	0	0	1	0	1	1	1	0	0	0	0	0	0	0
1	0	1	1	1	1	1	1	0	1	1	1	1	1	1	1	0	0	0	0	0	1	1	1	0	0	1	1	0	0	1	0	1	0	1	1	0	0	1	1	1	0	1	0	0	0	0	0	0	0
1	0	0	1	0	1	1	0	0	1	1	1	0	1	1	1	0	0	1	1	0	1	1	0	0	0	1	1	0	0	1	0	1	0	1	0	0	0	0	0	1	0	0	0	1	0	0	0	0	0
1	0	0	1	1	1	1	1	0	1	1	1	0	1	1	1	0	0	1	0	0	1	1	0	1	1	1	1	0	0	1	0	1	0	1	1	1	0	0	0	1	0	0	0	0	0	1	0	0	0
1	0	0	1	0	1	1	0	0	1	1	1	0	1	1	1	0	1	1	0	0	1	1	0	1	0	1	1	0	0	1	0	1	1	1	0	1	0	1	1	1	0	1	0	0	0	0	0	0	0
1	0	0	1	1	1	0	0	0	0	1	1	0	1	1	1	0	0	1	0	0	1	1	1	0	0	1	1	0	0	1	0	1	1	1	0	0	1	1	1	1	1	0	0	0	0	0	0	0	0
1	0	0	1	1	1	1	0	0	0	1	1	0	1	1	0	0	0	0	1	0	1	1	1	0	1	1	1	0	0	1	0	1	0	1	1	0	1	0	1	1	1	1	0	0	0	1	0	0	0
1	0	0	1	1	1	1	0	0	1	1	1	0	1	1	1	0	0	1	1	0	1	1	1	0	1	1	1	0	0	1	0	1	1	1	0	0	0	0	1	1	0	1	0	0	0	1	0	0	0
1	0	0	1	1	1	1	0	0	0	1	1	1	1	1	1	0	0	1	0	0	1	1	1	0	1	1	1	0	0	1	0	1	1	1	0	0	0	0	0	1	0	0	0	0	0	0	0	0	0
1	0	0	1	1	1	1	1	0	0	1	1	0	1	1	1	0	0	1	1	0	1	1	0	1	1	1	1	0	0	1	0	1	1	1	1	0	0	1	1	1	0	1	0	0	0	0	0	0	0
1	0	0	1	1	1	1	1	0	0	1	1	0	1	1	0	0	0	1	0	0	1	1	1	0	1	0	1	0	0	1	0	1	1	1	0	0	0	0	1	0	1	1	0	0	0	0	0	0	0
1	0	0	1	1	1	0	1	0	0	1	1	1	1	1	0	0	0	1	1	0	1	1	1	0	1	0	1	0	0	1	0	1	1	1	0	1	0	1	0	0	1	1	0	0	0	0	0	0	0
1	0	0	1	1	1	1	0	0	0	1	1	0	1	1	1	0	0	0	1	0	1	1	1	0	1	1	1	0	0	1	0	1	1	1	1	1	0	1	1	1	0	1	0	0	0	1	0	0	0
1	0	0	1	1	1	0	0	0	1	1	1	0	1	1	0	0	0	1	1	0	1	1	0	1	1	0	1	0	0	1	0	1	0	1	0	1	0	1	0	1	1	1	0	0	0	0	0	0	0
1	0	0	1	1	1	1	1	0	0	1	1	0	1	1	0	0	0	1	1	0	1	1	1	0	1	1	1	0	0	1	0	1	1	1	0	1	0	0	1	0	1	0	0	0	0	0	0	0	0
1	0	0	1	1	1	1	1	0	0	1	1	0	1	1	1	0	0	0	0	0	1	1	1	0	1	1	1	0	0	1	0	1	1	1	1	1	1	0	1	1	0	1	0	0	0	0	0	0	0
1	1	0	1	1	1	1	0	0	0	1	1	1	1	1	0	0	0	1	1	0	1	1	1	1	1	1	1	0	0	1	0	1	1	1	1	0	0	1	1	1	1	0	0	0	0	0	0	0	0
1	0	0	1	1	1	1	0	0	0	1	1	0	1	1	0	0	0	1	1	0	1	1	1	0	0	1	1	0	1	1	0	1	0	1	1	1	0	1	1	1	1	0	0	0	0	0	0	0	0
1	0	0	1	1	1	1	0	0	1	1	1	0	1	1	0	0	0	0	0	0	1	1	1	0	1	1	1	0	0	1	0	0	1	1	1	1	0	1	1	1	1	0	0	0	0	1	0	0	0
1	0	0	1	1	1	0	0	1	0	1	1	0	1	1	1	0	0	0	1	0	1	1	1	0	0	1	1	0	0	1	0	0	1	1	1	1	0	1	1	0	1	1	0	0	1	0	0	0	0
1	0	0	1	1	1	0	0	1	0	1	1	0	1	1	0	0	0	1	1	0	1	1	1	1	1	1	1	0	0	1	1	1	1	1	0	1	0	1	1	1	1	0	0	0	1	0	0	0	0
1	0	0	1	1	1	1	0	0	1	1	1	0	1	1	1	0	1	1	0	0	1	1	1	0	0	1	1	0	0	1	0	0	0	1	1	1	0	1	1	1	1	1	0	0	1	1	0	0	0
1	0	0	1	1	1	0	1	0	0	1	1	0	1	1	1	0	1	1	1	0	1	1	1	0	1	0	1	0	0	1	1	1	1	1	1	1	0	1	1	1	1	1	0	0	0	0	0	0	0
1	0	0	0	1	1	1	0	0	1	1	1	1	1	1	0	0	0	0	1	0	1	1	1	0	1	1	1	0	0	1	0	1	1	1	1	1	0	1	0	1	0	1	0	0	1	1	0	0	0
1	0	0	1	1	1	1	0	0	1	1	1	0	1	1	0	0	0	0	1	0	1	1	1	0	0	0	1	0	0	1	0	0	1	0	0	0	1	0	1	1	1	0	0	0	0	0	0	0	0
1	0	0	1	1	1	1	0	0	0	1	1	0	1	1	1	0	0	1	1	0	1	1	1	0	1	1	1	0	0	1	0	0	1	0	1	0	0	0	0	0	1	0	0	0	0	0	0	0	0
1	0	0	0	0	1	1	1	0	1	1	1	0	1	1	0	0	1	1	1	0	1	1	1	1	1	1	1	0	0	1	0	0	1	0	1	0	1	1	1	0	1	1	0	0	1	0	0	0	0
1	0	0	1	1	1	1	0	1	0	1	1	0	1	1	1	0	0	1	1	0	1	1	1	1	1	1	1	0	0	1	0	1	1	1	1	1	1	1	1	1	0	0	0	0	1	0	0	0	0
1	0	1	1	1	1	1	0	0	1	1	1	0	0	1	1	0	0	0	0	0	0	0	1	0	0	1	1	0	0	1	0	1	0	0	1	1	1	0	1	1	0	1	0	0	1	0	0	0	0
1	0	0	1	1	1	1	0	1	1	1	1	0	1	1	1	0	0	1	1	0	0	1	1	0	1	0	1	0	0	1	0	1	1	1	1	1	0	1	1	1	1	1	0	0	1	0	0	0	0
1	0	0	1	1	1	0	0	0	0	1	1	0	1	1	0	0	0	1	0	0	1	1	1	1	0	1	1	0	0	1	0	1	1	0	0	1	1	1	0	1	0	1	0	0	0	0	0	0	0
1	0	0	1	1	1	1	0	0	0	1	1	0	1	1	1	0	0	1	1	0	1	1	1	0	1	0	1	0	0	1	0	1	1	1	1	1	0	1	1	1	0	1	0	0	0	0	0	1	0
1	0	0	1	1	1	1	0	1	1	1	1	0	1	1	1	0	1	1	1	0	1	1	0	1	0	1	1	0	0	1	0	1	1	1	1	1	1	1	1	1	1	0	1	0	0	1	0	1	0
1	0	0	1	0	1	0	0	1	1	1	1	0	1	1	0	0	0	1	1	0	0	1	1	0	1	1	1	0	0	1	1	1	1	1	1	1	0	1	1	1	1	0	0	0	0	0	0	1	0
1	0	0	1	1	1	1	0	1	0	1	1	0	1	1	1	0	0	1	0	0	1	1	0	0	1	1	1	0	0	1	0	1	1	0	1	1	0	0	1	1	0	1	0	0	0	0	0	0	0
1	0	0	1	1	1	0	0	1	0	1	1	0	1	1	0	0	0	1	0	0	1	1	1	0	1	1	1	0	0	1	0	1	1	0	1	0	0	1	1	1	1	0	0	0	1	1	0	0	0
1	0	0	1	1	1	1	1	0	1	1	1	0	1	1	1	0	0	1	0	0	1	1	1	0	1	1	1	0	0	1	0	1	1	0	0	0	0	0	0	1	1	1	1	0	0	1	0	0	0
1	0	0	1	1	1	0	1	0	1	1	1	0	1	1	1	0	1	1	0	0	1	1	0	0	1	1	1	0	0	1	0	1	1	0	1	0	1	1	0	1	1	1	0	0	0	0	0	0	0
1	0	0	1	1	1	0	1	0	1	1	1	0	1	1	1	0	0	1	1	0	1	1	0	0	1	1	1	0	0	1	0	1	1	0	1	0	1	1	1	1	1	1	0	0	1	0	0	0	0
1	0	0	1	1	1	0	0	0	1	1	1	0	1	1	0	0	0	1	1	0	1	1	0	0	1	0	1	0	0	1	0	1	1	1	1	0	1	0	1	1	1	0	0	0	1	0	0	0	0
1	0	0	1	1	1	1	1	0	0	1	1	0	1	1	1	0	0	1	1	0	1	1	0	0	1	1	1	0	0	1	0	1	0	0	0	1	0	1	1	1	0	1	0	0	1	0	0	0	0
1	0	0	1	1	1	1	0	1	0	1	1	0	1	1	1	0	0	1	0	0	1	1	1	1	1	0	1	0	0	1	0	1	0	0	1	0	0	0	1	1	0	0	0	0	0	0	0	0	0
1	0	0	1	1	0	1	1	1	1	1	1	0	1	1	0	0	0	1	0	0	1	1	1	1	1	0	1	0	0	1	0	1	0	0	0	1	1	1	1	1	1	1	0	0	1	1	0	0	0
1	0	0	1	1	1	1	1	0	0	1	1	0	1	1	0	0	0	1	1	0	1	1	0	0	0	1	1	0	0	1	0	1	1	1	0	1	0	0	1	1	0	1	0	0	1	1	0	1	0
1	0	0	1	1	1	1	0	0	1	1	1	1	1	1	1	0	0	1	1	0	1	1	0	0	0	1	1	0	0	1	0	1	1	1	1	0	0	1	1	1	1	0	0	0	0	1	0	0	0
1	0	0	1	0	1	0	1	1	1	1	1	0	1	1	1	0	0	1	1	0	1	1	0	0	1	0	1	0	0	1	1	1	1	0	1	1	0	0	1	1	0	1	0	0	1	0	0	0	0
1	0	0	1	1	1	0	1	1	0	1	1	0	1	1	1	0	0	0	0	0	1	1	1	1	0	0	1	0	0	1	0	1	1	1	0	1	0	1	0	1	1	0	0	0	0	0	0	0	0
1	0	0	1	0	1	1	1	0	0	1	1	0	1	1	0	0	0	1	1	0	1	1	1	0	1	1	1	0	0	1	1	1	1	1	1	0	0	0	1	1	1	1	0	0	0	1	0	0	0
1	0	0	1	1	1	1	0	0	1	1	1	0	1	1	1	0	0	1	0	0	1	1	1	0	1	1	1	0	0	1	0	1	1	0	1	1	1	1	0	1	1	1	0	0	0	1	0	0	0
1	0	0	1	1	1	1	0	0	1	1	1	0	1	1	1	0	0	1	1	0	1	1	1	0	1	0	1	0	0	1	0	1	1	1	0	1	1	1	1	1	1	1	0	0	1	0	0	1	0
1	0	0	1	1	1	0	1	1	1	1	1	0	1	1	1	0	0	1	1	0	1	1	0	1	0	1	1	1	0	1	0	1	0	1	1	0	1	1	1	1	1	1	0	0	1	1	0	1	0
1	0	0	1	1	1	1	0	1	0	1	1	0	1	1	1	0	0	1	0	1	1	1	0	1	1	0	1	0	0	1	0	1	1	0	1	1	1	0	1	1	1	1	0	0	0	0	0	0	0
1	0	0	1	1	1	1	0	1	0	1	1	0	1	1	1	0	0	0	1	1	1	1	1	1	1	1	1	1	0	1	0	1	1	0	1	0	1	1	1	1	1	1	0	0	1	0	0	1	0
1	0	0	1	1	1	1	0	0	0	1	1	0	1	1	1	0	0	0	1	1	1	1	1	1	1	0	1	0	0	1	0	1	0	1	0	1	1	1	1	1	0	0	1	0	0	0	0	0	0
1	0	0	1	1	0	1	0	0	0	1	1	0	1	1	1	0	0	1	0	0	1	1	1	1	1	1	1	0	0	1	0	1	1	0	1	0	0	0	0	1	1	0	0	0	0	0	0	0	0
1	0	0	1	1	1	1	0	0	0	1	1	0	1	1	1	0	0	1	1	0	1	1	0	0	0	1	1	0	0	1	0	1	1	1	1	1	1	1	1	1	0	1	0	0	0	0	0	0	0
1	0	0	1	1	1	0	1	1	0	1	1	0	1	1	1	0	0	0	1	1	1	1	1	1	1	0	1	0	0	1	0	1	1	0	0	1	1	1	1	1	1	1	0	0	1	0	0	1	0
1	0	0	1	1	1	1	0	1	0	1	1	0	1	1	1	0	0	0	0	0	1	1	1	1	1	0	1	0	0	1	0	1	0	0	0	1	1	0	1	1	0	1	0	0	0	0	0	0	0
1	0	0	1	1	1	1	0	0	0	1	1	0	1	1	1	0	0	0	0	0	1	1	1	1	0	0	1	0	0	1	0	1	1	1	0	0	0	0	0	1	0	1	0	0	0	0	0	0	0
1	0	0	1	1	1	1	0	1	0	1	1	0	1	1	1	0	0	0	0	0	1	1	1	1	0	1	1	0	0	1	0	1	1	0	0	0	0	1	0	1	1	1	0	0	1	0	0	1	0
1	0	0	1	0	1	0	0	0	0	1	1	0	1	1	1	0	0	0	1	0	1	0	1	0	0	0	1	0	0	1	0	1	1	1	1	0	0	0	1	1	0	0	0	0	1	0	0	1	0
1	0	0	1	1	1	1	0	0	0	1	1	0	1	1	0	0	0	0	1	1	1	1	1	1	1	1	1	1	0	1	0	1	1	1	0	1	0	1	1	1	0	0	0	0	0	1	0	0	0
1	0	0	1	1	1	0	0	1	0	1	1	0	1	1	1	0	0	0	0	1	1	0	1	1	1	0	1	0	0	1	0	1	1	1	0	0	1	1	1	1	0	1	0	0	0	0	0	1	0
1	0	0	1	1	1	0	0	1	1	1	1	0	1	1	1	0	0	0	1	1	1	1	1	1	0	0	1	1	0	1	0	1	0	0	1	0	0	0	0	0	0	1	0	0	0	0	0	0	0
1	0	0	0	1	1	0	0	1	0	1	1	0	1	1	1	0	0	0	0	1	1	1	1	1	1	0	1	1	0	1	0	1	0	1	0	1	1	1	0	1	0	0	1	0	0	0	0	0	0
1	0	0	1	1	1	0	0	1	1	1	1	0	1	1	1	0	0	0	0	1	1	1	1	1	1	0	1	1	0	0	0	1	1	1	1	1	1	1	1	1	0	0	1	0	0	0	0	0	0
1	0	0	0	1	1	1	0	1	0	1	1	0	1	1	1	0	0	0	0	1	1	1	1	1	0	0	1	0	0	1	0	1	1	1	1	1	0	1	0	1	0	0	0	0	1	0	0	1	0
1	0	0	1	0	1	1	0	0	0	1	1	0	1	1	1	0	0	0	1	1	1	1	1	1	1	1	1	0	0	1	0	1	1	1	0	1	1	1	1	1	0	0	0	0	1	0	0	1	0
1	0	0	1	1	1	0	0	0	0	1	1	0	1	1	1	0	0	0	0	1	1	1	1	1	0	0	1	0	0	1	0	1	1	1	0	1	1	1	1	1	0	1	0	0	0	0	0	1	0
1	0	0	1	1	1	0	0	1	1	1	1	0	1	1	1	0	0	0	0	0	1	1	1	1	1	1	1	0	0	1	0	1	1	1	0	0	1	1	1	1	0	0	0	0	1	0	0	1	0
1	0	0	1	1	1	1	0	0	1	1	1	0	1	1	1	0	1	0	0	0	1	1	0	1	1	1	1	0	0	1	0	1	1	1	0	1	1	1	1	1	0	0	0	0	1	0	0	1	0
1	0	0	0	1	1	0	0	1	1	1	1	0	1	1	1	0	0	0	1	1	1	0	1	1	1	1	1	0	0	1	0	1	1	1	0	1	0	1	0	1	1	0	1	0	1	0	0	1	0
1	0	0	1	1	1	1	1	0	1	1	1	1	1	1	0	0	0	0	1	1	1	1	0	0	1	0	1	0	0	1	0	1	1	1	0	1	0	0	0	1	0	0	0	0	0	0	0	1	0
1	0	0	1	0	1	1	0	0	0	1	1	0	1	1	1	0	0	1	1	1	1	1	1	1	1	1	1	0	0	1	0	1	1	1	0	1	0	1	1	1	1	0	0	0	1	0	0	1	0
1	0	0	1	1	1	1	0	0	1	1	1	0	1	1	1	0	0	0	0	0	1	1	1	1	1	0	1	0	0	1	0	1	1	1	1	1	0	1	1	1	1	1	0	0	0	0	0	0	0
1	0	0	1	1	1	1	0	1	1	1	1	0	1	1	1	0	0	0	0	0	1	1	1	1	1	0	1	1	0	1	0	1	1	1	0	0	1	0	1	1	0	0	0	0	1	1	0	0	0
1	0	0	1	1	1	1	0	0	0	1	1	0	1	1	1	0	0	1	0	0	1	1	0	0	0	0	1	1	0	1	0	1	1	1	0	1	1	1	1	1	0	0	0	0	1	0	0	1	0
1	0	0	1	1	1	0	0	1	1	1	1	0	1	0	1	0	0	1	0	1	1	1	0	1	1	0	1	1	0	1	0	1	1	1	0	1	0	1	0	1	0	1	1	0	0	0	0	1	0
1	0	0	1	1	1	1	0	0	1	1	1	0	1	1	1	0	0	0	1	0	1	1	1	1	1	0	1	0	0	1	0	1	0	1	0	1	1	1	1	1	0	1	0	0	0	0	0	0	0
1	0	0	1	1	1	0	0	1	0	1	1	0	1	1	0	0	0	1	0	1	1	1	0	1	1	0	1	0	0	1	0	1	1	1	1	1	1	1	1	1	1	0	1	0	1	0	0	1	0
1	0	0	1	1	1	1	0	1	0	1	1	0	1	1	1	0	0	1	0	1	1	1	1	1	1	1	1	0	0	1	0	1	0	1	1	1	0	1	1	1	0	0	1	0	1	0	0	1	0
1	0	0	1	1	1	1	1	1	0	1	1	0	1	1	1	0	0	0	1	1	1	1	1	1	1	1	1	0	0	1	0	1	1	1	0	1	0	0	1	1	1	0	0	0	1	0	0	1	0
1	0	0	1	1	1	1	0	1	1	1	1	0	1	1	1	0	0	0	1	1	1	1	1	1	1	1	1	0	0	1	0	1	1	1	1	1	1	0	1	1	1	0	0	0	1	1	0	0	0
1	0	0	1	1	1	1	1	0	1	1	1	0	1	1	1	0	1	0	1	1	1	1	0	1	1	1	1	0	0	1	0	1	1	1	1	1	1	1	1	1	1	0	1	0	0	1	0	1	0
1	0	0	1	1	1	0	0	0	0	1	1	0	1	1	1	0	0	1	0	1	1	1	0	1	1	1	1	0	0	1	0	1	0	1	0	1	1	1	1	1	1	1	0	0	0	1	0	0	0
1	0	0	1	1	1	0	0	0	0	1	1	0	1	1	1	0	0	1	0	1	1	1	1	1	0	1	1	0	0	1	0	1	0	1	1	1	0	0	1	1	1	0	0	0	1	0	0	0	0
1	0	0	1	1	1	1	0	0	0	1	1	0	1	1	1	0	0	1	0	1	1	1	1	1	1	0	1	1	0	1	0	1	1	0	0	1	0	1	1	1	1	1	0	0	1	1	0	1	0
1	0	0	1	1	1	0	1	1	1	1	1	0	1	1	1	0	0	1	0	1	1	1	1	0	1	1	1	0	0	1	0	1	1	1	1	1	0	1	1	1	1	1	0	0	0	0	0	1	0
1	0	0	1	1	1	1	0	0	1	1	1	0	1	1	1	0	0	1	0	1	1	1	1	1	0	1	1	0	0	1	0	1	1	1	0	1	0	1	1	1	0	0	0	0	1	0	0	0	0
1	0	0	1	1	1	1	0	0	0	1	1	0	1	1	1	0	0	1	1	1	1	1	1	1	0	1	1	0	0	1	0	1	0	1	0	1	1	1	1	1	1	0	0	0	0	0	0	1	0
1	0	0	1	1	1	1	0	0	1	1	1	0	1	1	1	0	0	1	0	1	1	1	0	1	1	1	1	0	0	1	0	1	0	1	1	1	1	1	1	1	1	0	0	0	1	0	0	1	0
1	0	0	1	1	1	1	0	1	1	1	1	0	1	1	1	0	0	0	1	1	1	1	0	1	1	1	1	0	0	1	0	1	1	1	0	1	1	1	1	1	0	0	1	0	1	0	0	1	0
1	0	0	1	1	1	0	0	0	1	1	1	0	1	1	1	0	0	1	1	1	1	1	0	1	1	1	1	0	0	1	0	1	1	1	1	1	1	1	1	1	1	0	0	0	0	0	0	1	0
1	0	0	1	1	0	0	0	0	1	1	1	0	1	1	1	0	0	0	0	0	1	1	1	1	1	1	1	0	0	1	0	1	1	1	0	1	1	1	1	1	0	0	0	0	0	1	0	1	0
1	0	0	1	1	1	0	0	1	0	1	1	0	1	1	1	0	0	1	0	0	1	1	1	1	1	1	1	1	0	1	0	1	1	1	1	1	1	1	0	1	0	0	0	0	0	0	0	1	0
1	0	0	1	1	1	0	0	1	0	1	1	0	1	1	1	0	0	1	1	0	1	1	0	1	1	0	1	1	0	1	0	1	1	1	0	1	1	0	0	1	0	1	0	0	1	1	0	1	0
1	0	0	1	1	1	0	0	0	1	1	1	0	1	1	1	0	0	1	1	1	1	1	0	1	0	0	1	0	0	1	0	1	0	1	0	1	0	1	1	1	1	1	0	0	1	0	0	1	0
1	0	0	1	0	1	1	0	0	1	1	1	0	1	1	1	0	0	1	1	1	1	1	0	1	1	1	1	0	0	1	0	1	1	1	0	1	0	0	1	1	1	1	0	0	0	1	0	1	0
1	0	0	1	1	1	1	1	0	1	1	1	0	1	1	1	0	0	1	1	1	1	1	0	0	1	1	1	0	0	1	0	1	0	1	1	1	0	1	1	1	1	0	0	0	1	1	0	1	0
1	0	0	1	1	1	0	0	1	1	1	1	1	1	1	1	0	0	1	1	1	1	1	0	0	1	0	1	1	0	1	0	1	1	1	0	1	0	0	0	1	0	0	0	0	1	0	0	1	0
1	0	0	1	1	1	0	0	0	1	1	1	1	1	1	1	0	0	1	1	1	1	1	0	1	0	0	1	0	0	1	0	1	1	1	0	1	0	1	1	1	0	1	0	0	1	0	0	1	0
1	0	0	1	1	1	0	0	0	1	1	1	0	1	1	1	0	0	0	1	1	1	1	1	1	0	1	1	1	0	1	0	1	1	1	0	1	1	1	1	1	1	1	0	0	0	0	0	1	0
1	0	0	0	1	1	0	0	0	1	1	1	0	1	1	1	0	0	1	1	1	1	1	0	1	1	0	1	0	0	1	0	1	1	1	1	1	0	1	1	1	1	1	0	0	1	1	0	1	0
1	0	0	1	1	1	0	0	0	0	1	1	0	1	1	1	0	0	1	0	1	1	1	0	1	1	1	1	1	0	1	0	1	1	1	0	1	0	0	1	1	1	1	0	0	1	1	0	1	0
1	0	0	1	1	1	0	0	0	0	1	1	0	1	1	1	0	0	1	0	1	1	1	1	1	0	1	1	0	0	1	0	1	1	1	0	1	1	1	1	1	1	1	0	0	0	0	0	1	0
1	0	0	1	1	0	0	0	1	0	1	1	0	1	1	1	0	0	1	0	1	1	1	0	0	1	0	1	0	0	1	0	1	1	1	1	1	0	0	1	1	1	0	0	0	1	0	0	1	0
1	0	0	1	1	1	0	0	0	0	1	1	0	1	1	1	0	0	1	1	1	1	1	0	1	1	1	1	0	0	1	0	1	1	0	0	1	1	1	1	1	0	0	0	0	0	1	0	1	0
1	0	0	1	0	0	0	0	0	0	1	1	0	1	1	1	0	0	1	0	1	1	1	0	1	0	0	1	0	0	1	0	1	0	1	0	1	1	1	1	1	1	0	0	0	1	0	0	1	0
1	0	0	1	0	1	0	0	1	1	1	1	0	1	1	1	0	0	0	0	1	1	1	1	1	0	1	1	0	0	1	0	1	1	1	1	1	1	1	1	1	0	1	0	0	0	0	0	1	0
1	0	0	1	1	1	0	0	0	0	1	1	1	1	1	1	0	0	1	0	1	1	1	0	1	1	1	1	1	0	1	0	1	1	1	0	0	1	0	1	1	0	0	0	0	1	1	0	1	0
1	0	0	1	0	1	1	0	1	1	1	1	0	1	1	1	0	0	1	1	1	1	1	1	1	0	1	1	0	0	1	0	1	1	0	1	0	0	1	1	1	0	0	0	0	0	1	0	1	0
1	0	0	1	0	0	1	0	0	0	1	1	0	1	1	1	0	0	1	0	1	1	1	0	1	0	1	1	0	0	1	0	1	0	1	0	1	0	1	1	1	0	0	0	0	0	0	0	1	0
1	0	0	1	1	1	1	0	1	0	1	1	0	1	1	1	0	0	0	0	1	1	0	1	1	0	0	1	0	0	1	0	1	1	1	1	1	0	1	1	1	0	1	0	0	1	1	0	1	0
1	0	0	1	1	1	0	0	1	0	1	1	0	1	1	1	0	0	0	0	1	1	1	1	1	1	1	1	1	0	1	0	1	1	1	1	1	0	0	1	1	1	1	0	0	0	1	0	1	0
1	0	0	1	1	1	0	0	0	1	1	1	0	1	1	0	0	0	0	0	1	1	1	0	0	0	1	1	1	0	1	0	1	1	1	0	1	1	1	1	1	1	0	0	0	0	0	0	1	0
1	0	0	0	1	1	0	0	1	1	1	1	0	1	1	1	0	0	1	0	1	1	1	0	0	0	1	1	0	0	1	0	1	0	1	0	1	0	1	1	1	1	1	0	0	0	0	0	1	0
1	0	0	1	1	0	0	0	0	1	1	1	1	1	1	1	0	0	0	0	1	1	1	0	0	1	1	1	1	0	1	0	1	1	1	0	1	0	1	1	1	1	0	0	0	0	0	0	1	0
1	0	0	1	1	1	0	0	0	0	1	1	0	1	1	0	0	0	0	0	1	1	1	1	0	0	1	1	0	0	1	0	1	1	1	0	1	1	1	1	1	0	0	0	0	0	0	0	1	0
1	0	0	1	1	1	0	0	0	0	1	1	0	1	1	1	0	0	1	0	1	1	1	0	0	1	0	1	1	0	1	0	1	1	1	0	1	0	1	1	1	0	0	0	0	0	0	0	1	0
1	0	0	1	1	1	0	0	0	1	1	1	0	1	1	1	0	0	0	0	1	1	1	0	1	0	0	1	0	0	1	0	1	1	1	0	1	1	1	1	1	1	0	0	0	0	0	0	1	0
1	0	0	1	1	1	0	0	1	1	1	1	0	1	1	1	0	0	0	1	1	1	1	1	1	0	0	1	0	0	1	0	1	1	1	1	1	1	0	0	1	1	1	1	0	0	0	0	1	0
1	0	0	1	1	1	0	0	1	1	1	1	0	1	1	1	0	0	0	0	1	1	1	0	1	1	1	1	1	0	1	0	1	1	1	0	1	0	1	1	1	0	0	0	0	0	0	0	1	0
1	0	0	1	1	1	0	0	1	0	1	1	0	1	1	1	0	0	1	0	1	1	1	1	1	0	1	1	0	0	1	0	1	1	1	0	1	1	1	1	1	1	0	0	0	0	1	0	1	0
1	0	0	1	1	1	1	0	1	1	1	1	1	1	1	1	0	0	0	0	1	1	1	1	0	1	1	1	1	0	1	0	1	1	1	1	1	1	1	1	1	0	1	0	0	1	0	0	1	0
1	0	0	1	1	1	1	0	1	1	1	1	0	1	1	1	0	0	1	0	1	1	1	0	1	1	1	1	0	0	1	0	1	1	1	0	1	1	1	1	1	0	0	0	0	0	1	0	1	0
1	0	0	1	0	1	0	0	1	1	1	1	0	1	1	1	0	0	1	1	1	1	1	0	1	0	1	1	0	0	1	0	1	1	1	0	1	0	0	1	1	1	0	0	0	0	1	0	1	0
1	0	0	1	1	1	1	0	1	1	1	1	0	1	1	1	0	0	1	1	1	1	1	1	1	1	1	1	0	0	1	0	1	1	1	0	1	0	1	1	1	0	1	0	0	1	1	0	1	0
1	0	0	1	1	1	0	0	0	1	1	1	0	1	1	1	0	0	1	1	1	1	1	0	0	1	1	1	0	0	1	0	0	1	1	0	1	1	1	1	1	1	0	0	0	0	1	0	1	0
1	0	0	1	1	1	0	0	0	0	1	1	0	1	1	1	0	0	0	1	1	1	1	1	1	0	0	1	1	0	1	0	0	1	1	1	1	1	1	1	1	1	1	0	0	0	1	0	1	0
1	0	0	1	1	1	0	0	0	0	1	1	1	1	1	1	0	0	0	1	1	1	1	1	1	1	1	1	1	0	1	0	1	1	1	0	1	0	0	1	0	1	0	0	0	1	1	0	1	0
1	0	1	1	1	1	0	0	0	0	1	1	1	1	1	1	0	0	0	1	1	1	1	1	0	1	1	1	0	0	1	0	0	0	1	1	1	0	1	1	1	0	0	0	0	1	0	0	1	0
1	0	0	1	1	1	0	0	1	0	1	1	1	1	1	1	0	0	0	0	1	0	1	0	1	1	0	1	0	0	1	0	1	1	1	0	1	0	1	1	1	1	1	0	0	0	1	0	1	0
1	0	0	1	1	0	0	0	1	0	1	1	1	1	1	1	0	0	1	0	1	1	1	1	1	1	1	1	0	0	1	0	1	0	1	0	1	0	1	1	1	1	0	0	0	0	0	0	1	0
1	0	0	1	1	1	1	0	0	1	1	1	0	1	1	1	0	0	0	0	1	1	1	1	0	1	0	1	1	0	1	0	1	1	1	0	1	0	1	0	1	1	1	0	0	0	0	0	1	0
1	0	0	1	1	1	0	1	1	1	1	1	0	1	1	1	0	0	0	1	1	1	1	1	1	0	0	1	1	0	1	0	1	1	1	0	1	0	1	1	1	0	1	0	0	0	0	0	1	0
1	0	0	1	1	1	1	0	0	0	1	1	1	1	1	1	0	0	0	1	1	1	1	0	1	0	1	1	0	0	1	0	1	1	1	0	1	0	1	1	1	0	0	0	0	0	0	0	1	0
1	0	0	0	1	1	0	0	0	1	1	1	1	1	1	1	0	0	0	0	1	1	1	1	0	1	1	1	0	0	1	0	1	0	1	0	1	0	1	1	1	1	1	0	0	0	0	0	1	0
1	0	0	1	0	1	1	0	0	1	1	1	0	1	1	1	0	0	0	1	1	1	1	1	0	1	1	1	0	0	1	0	1	1	1	0	1	0	1	1	1	1	0	0	0	0	0	0	1	0
1	0	0	1	1	1	0	0	0	0	1	1	0	0	1	0	0	0	0	0	1	1	1	0	1	0	0	1	0	0	1	0	1	0	1	1	1	1	1	1	1	1	0	0	0	0	1	0	1	0
1	0	0	0	0	0	0	0	0	1	1	1	1	1	1	1	0	0	0	1	1	1	1	0	1	1	1	1	0	0	1	0	1	1	1	0	1	0	1	1	1	0	0	0	0	0	0	0	1	0
1	0	0	1	1	1	0	0	0	1	1	1	0	1	1	1	0	0	1	0	1	1	1	0	1	1	1	1	0	0	1	0	1	0	1	1	1	0	1	1	1	1	1	0	0	0	1	0	1	0
1	0	0	0	1	1	1	1	1	1	1	1	0	1	1	1	0	0	1	0	1	1	1	1	1	1	1	1	0	0	1	0	1	0	1	1	1	0	1	1	1	0	0	0	0	1	0	0	1	0
1	0	0	1	1	1	0	0	0	0	1	1	0	1	1	1	0	0	0	0	1	1	1	1	1	1	1	1	0	0	1	0	1	0	1	0	1	1	0	1	1	1	1	0	0	1	0	0	1	0
1	0	0	1	1	1	0	0	0	1	1	1	0	1	1	1	0	0	0	0	1	1	1	0	0	1	1	1	1	0	1	0	1	1	1	1	1	1	0	1	1	1	0	0	0	0	0	0	1	0
1	0	0	1	1	1	1	0	1	1	1	1	0	1	1	1	0	0	1	1	1	1	1	0	1	0	1	1	1	0	1	0	1	1	1	0	1	0	1	1	1	0	0	0	0	1	0	0	1	0
1	0	0	1	1	1	0	0	0	0	1	1	0	1	1	1	0	0	1	0	1	1	1	0	0	0	1	1	1	0	1	0	1	1	1	0	1	0	1	1	1	1	0	0	0	0	0	0	1	0
1	0	0	1	1	1	1	0	1	1	1	1	1	1	1	0	0	0	0	0	1	1	1	1	1	0	1	1	0	0	1	0	1	0	1	0	1	1	1	1	1	0	0	0	0	0	1	0	1	0
1	0	0	1	0	1	0	0	1	1	1	1	1	1	1	1	0	0	1	0	1	1	1	1	1	1	1	1	1	0	1	0	1	1	1	1	1	1	1	1	1	0	0	0	0	1	1	0	1	0
1	0	0	1	1	1	1	0	1	1	1	1	0	1	1	1	0	0	0	1	1	1	1	1	1	1	1	1	1	0	1	0	1	0	1	1	1	1	1	1	1	0	1	0	0	0	1	0	1	0
1	0	0	0	1	1	0	0	0	1	1	1	1	1	1	1	0	0	0	0	1	1	1	0	1	1	1	1	0	0	1	0	1	1	1	0	1	0	1	1	1	0	0	0	0	0	1	0	1	0
1	0	0	1	1	1	1	0	1	1	1	1	1	1	1	1	0	0	0	0	1	1	1	0	1	0	1	1	1	0	1	0	1	1	1	0	1	0	1	1	1	1	0	0	0	1	1	0	1	0
1	0	0	1	1	1	0	0	1	0	1	1	0	1	1	1	0	0	0	0	1	1	1	0	1	1	1	1	0	0	1	0	1	1	1	1	1	0	0	1	1	0	0	1	0	1	1	0	1	0
1	0	0	1	1	0	1	0	1	1	1	1	0	1	1	1	0	0	1	0	1	1	1	0	0	0	1	1	1	0	1	0	1	1	1	0	1	0	0	1	1	1	1	0	0	1	1	0	1	0
1	0	1	1	1	1	1	0	1	1	1	1	0	1	1	1	0	0	1	1	1	1	1	1	1	1	0	1	0	0	1	0	1	0	1	0	1	0	1	1	1	0	0	0	0	1	1	0	1	0
1	0	0	1	1	1	0	0	0	1	1	1	0	1	1	1	0	0	1	1	1	1	1	0	0	1	0	1	1	0	1	0	1	0	1	0	1	1	0	0	1	1	0	0	0	1	0	0	0	0
1	0	0	1	1	1	1	0	0	1	1	1	0	1	1	0	0	0	1	1	1	1	1	0	0	0	1	1	1	0	1	0	1	1	1	0	1	1	1	1	1	1	0	0	0	0	1	0	1	0
1	0	0	1	1	0	0	0	1	1	1	1	1	1	1	1	0	0	0	1	1	1	1	0	0	1	1	1	1	0	1	0	1	1	1	1	1	1	1	1	1	1	0	0	0	1	0	0	1	0
1	0	0	1	1	1	1	0	1	1	1	1	0	1	1	1	0	0	1	1	1	1	1	1	0	1	1	1	1	0	1	0	1	1	1	0	1	1	1	1	1	1	0	0	0	0	1	0	1	0
1	0	0	1	1	1	1	0	1	1	1	1	0	1	1	1	0	0	1	0	1	1	1	1	0	1	1	1	1	0	1	0	1	1	1	0	1	0	1	1	1	1	1	0	0	1	0	0	1	0
1	0	0	1	1	1	0	0	1	1	1	1	0	1	1	0	0	0	1	0	1	1	1	0	0	1	1	1	1	0	1	0	1	0	1	0	1	0	0	1	1	1	0	0	0	1	1	0	1	0
1	0	0	1	1	1	1	0	1	0	1	1	0	1	1	1	0	0	1	0	1	1	1	0	0	1	1	1	1	0	1	0	1	0	1	0	1	0	1	1	1	1	1	0	0	1	0	0	1	0
1	0	0	1	1	1	0	0	0	0	1	1	0	1	1	1	0	0	1	0	1	1	1	0	0	0	1	1	0	0	1	0	1	0	1	0	1	0	1	1	1	1	1	0	0	0	0	0	1	0
1	0	0	1	0	1	1	0	1	1	1	1	0	1	1	0	0	0	0	0	1	1	1	1	1	1	1	1	1	0	1	0	1	0	1	0	1	1	1	1	1	1	1	0	0	1	1	0	1	0
1	0	0	1	1	1	0	0	1	0	1	1	0	1	1	1	0	0	1	0	1	1	1	0	0	1	0	1	1	0	1	0	1	0	1	0	1	1	0	1	1	0	0	0	0	0	0	0	1	0
1	0	0	1	1	1	0	0	1	0	1	1	0	1	1	1	0	0	1	0	1	1	1	1	0	1	0	1	0	0	1	0	1	1	1	1	1	0	0	1	1	1	0	0	0	1	1	0	1	0
1	0	0	1	1	0	0	0	0	0	1	1	0	0	1	1	0	0	1	0	1	1	1	0	1	1	0	1	1	0	1	0	1	1	1	0	1	1	1	1	1	0	1	0	0	0	0	0	1	0
1	0	0	1	1	1	1	0	0	1	1	1	0	1	1	1	0	0	1	0	1	1	1	1	1	1	1	1	0	0	1	0	1	0	1	0	1	1	0	1	1	0	1	0	0	0	1	0	1	0
1	0	0	1	1	1	1	0	0	0	1	1	0	1	1	1	0	0	0	0	1	1	1	0	1	1	1	1	1	0	1	0	1	1	1	0	1	1	1	1	1	0	0	0	0	0	0	0	1	0
1	0	0	1	1	1	0	0	0	1	1	1	0	1	1	1	0	0	0	0	1	0	1	1	1	1	1	1	1	0	1	0	1	1	1	0	1	0	1	1	1	1	1	0	0	0	0	0	1	0
1	0	0	1	1	1	0	0	1	1	1	1	0	1	1	1	0	0	0	0	1	1	1	0	1	1	1	1	1	0	1	0	1	0	1	0	1	1	0	1	1	0	1	0	0	0	1	0	1	0
1	0	0	1	1	1	1	0	0	1	0	1	0	1	1	1	0	0	1	0	1	1	1	1	1	1	0	1	0	0	1	0	1	1	1	0	1	1	0	1	1	1	0	0	0	1	0	0	1	0
1	0	0	1	1	1	1	0	0	1	1	1	0	1	1	0	0	0	1	1	1	1	1	1	1	1	1	1	1	0	1	0	1	0	1	0	1	0	0	1	1	0	0	0	0	0	1	0	1	0
1	0	0	1	1	1	0	0	1	0	1	1	0	1	1	1	0	0	1	0	1	1	1	1	1	1	1	1	0	0	1	0	1	0	1	1	1	1	1	0	1	0	1	0	0	0	1	0	1	0
1	0	0	1	1	1	1	0	1	1	1	1	0	1	1	1	0	0	0	0	1	1	1	1	1	0	0	1	1	0	1	0	1	1	1	0	1	0	1	1	1	1	1	0	0	0	0	0	1	0
1	0	0	1	0	1	1	0	1	1	1	1	0	1	1	1	0	0	0	0	1	1	1	1	1	1	0	1	1	0	1	0	1	1	1	0	0	0	1	1	1	1	0	0	0	0	1	0	1	0
1	0	0	1	1	1	1	0	0	0	1	1	0	1	1	1	0	0	0	0	1	0	1	0	1	0	0	1	1	0	1	0	1	1	1	1	1	1	0	0	1	0	1	0	0	1	1	0	1	0
1	0	0	1	1	0	1	0	0	1	1	1	0	1	1	1	0	0	1	0	1	1	1	1	1	1	1	1	0	0	1	0	1	1	1	0	1	1	0	0	1	1	0	0	0	1	1	0	1	0
1	0	0	1	1	1	1	0	0	1	1	1	0	1	1	1	0	0	1	0	1	1	1	0	0	1	1	1	1	0	1	0	1	1	1	0	1	1	1	0	1	1	0	0	0	0	1	0	1	0
1	0	0	1	1	1	1	0	0	0	1	1	0	1	1	1	0	0	0	1	1	1	1	0	0	1	0	1	1	0	1	0	1	1	1	0	1	1	1	1	1	0	0	0	0	0	0	0	1	0
1	0	0	1	1	1	1	0	1	1	1	1	0	1	1	1	0	0	0	0	1	1	1	1	1	0	1	1	1	0	1	0	1	1	1	0	1	1	1	0	1	1	0	0	0	0	0	0	1	0
1	0	0	1	1	1	1	0	1	1	1	1	0	1	1	1	0	0	1	1	1	1	1	0	1	0	0	1	1	0	1	0	1	1	1	0	1	0	0	1	1	1	0	0	0	0	0	0	1	0
1	0	0	1	1	1	1	0	0	1	1	1	0	0	1	1	0	0	0	0	1	1	1	0	1	1	0	1	1	0	1	0	1	1	1	1	1	1	1	1	1	0	0	0	0	0	1	0	1	0
1	0	0	0	1	1	1	0	1	1	1	1	0	0	1	1	0	0	1	0	1	1	1	0	1	1	1	1	1	0	1	0	1	1	1	0	1	0	1	1	1	1	1	0	0	1	0	0	1	0
1	0	0	1	1	1	0	0	0	1	1	1	0	0	0	1	0	0	1	0	1	1	1	0	0	1	1	1	1	0	1	0	1	1	1	0	1	0	1	1	1	0	0	0	0	0	0	0	1	0
1	0	0	1	0	1	1	0	1	1	1	1	0	0	1	1	0	0	1	1	1	1	1	0	0	0	0	1	0	0	1	0	1	1	1	0	1	0	1	1	0	1	0	0	0	0	0	0	1	0
1	0	0	1	0	1	1	0	1	1	1	1	0	1	1	1	0	0	1	1	1	1	1	0	1	0	1	1	0	0	1	0	1	1	1	0	1	0	0	1	1	1	1	0	0	1	1	0	1	0
1	0	0	1	1	1	1	0	1	1	1	1	0	1	1	1	0	0	1	0	1	1	1	0	1	1	1	1	0	0	1	0	1	1	1	0	1	0	0	1	1	1	1	0	0	1	0	0	1	0
1	0	0	1	1	1	0	0	1	1	1	1	0	0	1	1	0	0	1	1	1	1	1	0	1	1	0	1	0	0	1	0	1	0	1	1	1	1	0	1	0	1	0	0	0	1	1	0	1	0
1	0	0	1	1	1	0	0	1	1	1	1	0	0	1	1	0	0	1	0	1	1	1	0	1	1	1	1	1	0	1	0	1	1	1	0	1	1	1	1	1	0	0	0	0	0	0	0	1	0
1	0	0	1	0	1	0	0	1	1	1	1	0	0	1	1	0	0	1	0	1	1	1	0	1	1	1	1	0	0	1	0	1	1	1	0	1	1	1	1	1	1	1	0	0	1	0	0	1	0
1	0	0	1	1	1	0	0	1	0	1	1	0	1	1	1	0	0	1	1	1	1	1	0	1	1	0	1	1	0	1	0	1	1	1	0	1	1	1	1	1	0	1	0	0	1	0	0	1	0
1	0	0	1	1	1	0	0	1	0	1	1	0	1	1	1	0	0	0	0	1	1	1	1	1	1	0	1	0	0	0	0	1	1	1	0	1	1	1	1	1	1	0	0	0	1	1	0	1	0
1	0	0	1	1	1	1	0	0	1	1	1	0	1	1	1	0	0	1	0	1	1	1	0	1	1	0	1	1	0	1	0	1	1	1	0	1	0	1	1	1	1	0	0	0	1	1	0	1	0
1	0	0	1	1	1	1	0	1	1	1	1	0	1	1	1	0	0	1	1	1	1	1	0	1	1	1	1	1	0	1	0	1	1	1	1	1	1	1	1	1	0	0	0	0	1	0	0	1	0
1	0	0	1	1	1	1	0	0	1	1	1	0	1	1	1	0	0	1	1	1	0	1	0	1	1	0	1	0	0	1	0	1	1	1	0	1	0	1	1	1	1	1	0	0	1	1	0	1	0
1	0	0	1	1	1	1	0	0	1	1	1	0	0	1	1	0	0	0	1	1	1	1	1	1	1	1	1	1	0	1	0	1	0	1	0	1	1	0	1	0	1	0	0	0	0	1	0	1	0
1	0	0	1	1	1	0	0	0	1	1	1	0	1	1	1	0	0	0	0	1	1	1	0	1	0	0	1	0	0	1	0	1	1	1	1	1	0	0	0	1	1	0	0	0	0	0	0	1	0
1	0	0	1	1	1	1	0	1	1	1	1	0	0	1	1	0	0	1	1	1	1	1	0	1	1	0	1	0	0	1	0	1	1	1	0	1	1	0	0	1	0	0	0	0	1	1	0	1	0
1	0	0	1	1	1	1	0	1	0	1	0	0	1	1	1	0	0	0	0	1	1	1	0	1	1	0	1	1	0	1	0	1	1	1	0	0	0	0	1	1	1	1	0	0	1	1	0	1	0
1	0	0	1	1	1	1	0	1	1	1	1	0	1	1	1	0	0	1	0	1	1	1	0	1	0	1	1	0	0	1	0	1	1	1	0	1	0	1	1	1	0	1	0	0	1	1	0	1	0
1	0	0	1	1	1	0	0	0	1	1	1	0	1	1	1	0	0	1	1	1	1	1	0	1	1	0	1	1	0	1	0	1	1	1	0	1	0	1	1	1	0	0	0	0	0	1	0	1	0
1	0	0	1	1	1	0	0	1	1	1	1	0	1	1	1	0	0	0	0	1	1	1	0	1	1	0	1	1	0	1	0	1	0	1	1	1	1	1	0	1	1	1	0	0	1	1	0	1	0
1	0	0	1	1	1	0	0	1	0	1	1	0	1	1	1	0	0	1	1	1	1	1	0	1	1	1	1	0	0	1	0	1	1	1	1	1	0	1	1	1	0	0	0	0	1	0	0	1	0
1	0	0	1	1	1	1	0	1	1	1	1	0	1	1	1	0	0	0	1	1	1	1	0	1	1	1	1	0	0	1	0	1	1	1	0	1	0	0	1	1	1	0	0	0	1	0	0	1	0
1	0	0	0	1	1	0	0	0	0	1	1	0	0	1	1	0	0	1	0	1	1	1	0	1	1	1	1	0	0	1	0	1	1	1	0	1	0	0	1	0	0	0	0	0	0	1	0	1	0
1	0	0	1	1	1	0	0	1	1	1	1	1	1	1	1	0	0	0	1	1	1	1	0	1	0	1	1	0	0	1	0	1	1	1	0	1	1	1	0	1	0	1	0	0	1	1	0	1	0
1	0	0	1	1	1	0	0	1	0	1	1	1	1	0	1	0	0	0	0	1	1	1	0	1	1	0	1	0	0	1	0	1	1	1	1	1	0	0	1	1	1	0	0	0	1	1	0	1	0
1	0	0	1	1	1	0	0	1	1	1	1	0	1	1	1	0	0	1	0	1	1	1	0	1	0	1	1	0	0	1	0	1	1	1	0	1	1	1	1	1	1	0	0	0	1	0	0	1	0
1	0	0	1	1	1	1	0	1	1	1	1	0	1	1	1	0	0	1	0	1	1	1	0	1	1	1	1	0	0	1	0	1	1	1	0	1	1	1	0	1	1	0	0	0	1	0	0	1	0
1	0	0	1	1	1	1	0	1	1	1	1	0	1	1	1	0	0	0	0	1	1	1	1	1	1	1	1	0	0	1	0	1	1	1	1	1	1	1	1	1	1	1	0	0	1	1	0	1	0
1	0	0	1	1	1	1	0	0	0	1	1	0	1	1	1	0	0	1	1	1	1	1	0	1	1	0	1	0	0	1	0	1	1	1	1	1	0	0	1	1	1	0	0	0	1	0	0	1	0
1	0	0	1	1	1	0	0	0	0	1	1	0	1	1	1	0	0	1	1	1	1	1	0	1	1	1	1	0	0	1	0	1	1	1	0	1	0	1	1	1	1	0	0	0	1	0	0	1	0
1	0	0	1	1	1	1	0	0	1	1	1	0	1	1	1	0	0	1	1	1	1	1	0	1	1	1	1	1	0	1	0	1	1	1	0	1	0	1	1	1	1	0	0	0	1	1	0	1	0
1	0	0	1	1	1	0	0	0	0	1	1	0	1	1	1	0	0	0	1	1	1	1	0	1	1	1	1	1	0	1	0	1	1	1	0	1	1	1	1	1	0	0	0	0	0	0	0	1	0
1	0	0	1	1	1	0	0	0	0	1	1	0	1	1	1	0	0	0	1	1	1	1	1	1	1	1	1	1	0	1	0	1	1	1	1	1	1	1	1	1	0	0	0	0	0	1	0	1	0
1	0	0	1	1	1	0	0	1	0	1	1	0	1	1	1	0	0	0	0	1	1	1	1	1	0	1	1	1	0	1	0	1	0	1	0	1	1	1	0	1	1	1	0	0	1	0	0	1	0
1	0	0	1	1	1	1	0	0	0	1	1	0	1	0	1	0	0	1	0	1	1	1	0	1	1	1	1	0	0	1	0	0	1	1	0	1	1	1	1	1	1	0	0	0	0	1	0	1	0
1	0	0	1	1	1	0	0	0	0	1	1	0	1	1	1	0	0	1	1	0	1	1	1	1	1	0	1	1	0	1	0	1	1	1	1	1	0	0	1	1	0	0	0	0	0	0	0	0	0
1	0	0	1	1	1	1	0	1	1	1	1	0	1	1	1	0	0	1	0	0	1	1	0	1	1	0	1	1	0	1	0	1	0	1	1	1	1	0	1	1	0	0	0	0	1	1	0	0	0
1	0	0	1	1	1	0	0	1	0	1	1	0	1	1	1	0	0	1	0	0	1	1	0	0	0	1	1	0	0	1	0	0	1	1	0	0	0	0	1	1	0	1	1	0	0	1	0	0	0
1	0	0	1	0	1	0	0	1	0	1	1	1	1	1	1	0	0	1	1	0	1	1	0	0	1	1	1	1	0	1	0	1	1	1	1	1	0	1	1	1	0	0	0	0	0	1	0	0	0
1	0	0	1	1	1	0	0	1	0	1	1	0	1	1	1	0	0	0	1	0	1	1	1	1	0	0	1	0	0	1	0	1	1	1	0	1	1	1	1	1	1	0	0	0	1	0	0	0	0
1	0	0	1	1	1	1	0	0	1	1	1	0	1	1	1	0	0	1	1	1	1	1	1	0	1	1	1	1	0	1	0	1	1	1	0	1	1	1	1	1	1	0	1	0	0	1	0	0	0
1	0	0	1	1	1	1	0	0	1	1	1	0	1	1	0	0	0	1	0	0	1	1	1	1	1	1	1	1	0	1	0	1	1	1	0	1	0	1	1	1	1	0	0	0	1	0	0	0	0
1	0	0	1	1	1	0	0	0	1	1	1	0	1	1	1	0	0	1	1	0	1	1	1	0	0	0	1	1	0	1	0	1	0	1	1	1	0	0	1	1	0	0	0	0	0	0	0	0	0
1	0	0	1	1	0	0	0	1	1	1	1	0	1	1	0	0	0	0	0	0	1	1	0	1	1	1	1	1	0	1	0	1	1	1	1	1	1	1	0	1	1	1	0	0	0	0	0	0	0
1	0	0	1	1	1	0	0	0	0	1	1	0	1	1	1	0	0	0	0	0	1	1	0	1	1	0	1	0	0	1	0	1	1	0	0	1	0	1	0	1	0	1	0	0	0	1	0	0	0
1	0	0	1	1	0	1	0	0	1	1	1	0	0	1	1	0	0	0	1	0	1	1	0	0	1	1	1	0	0	1	0	1	0	1	0	1	1	0	1	1	0	1	1	0	0	0	0	0	0
1	0	0	1	1	1	0	0	0	1	1	1	0	0	1	1	0	0	0	0	0	1	1	0	1	1	0	1	1	0	1	0	1	1	1	0	1	1	1	1	1	1	0	1	0	1	0	0	0	0
1	0	0	1	0	1	1	0	0	0	1	1	0	0	1	1	0	0	0	0	0	1	1	0	1	1	0	1	1	0	1	0	1	0	1	0	1	1	0	1	1	0	0	0	0	0	1	0	0	0
1	0	0	1	1	1	0	0	1	0	1	1	0	0	1	0	0	0	0	0	0	1	1	1	0	0	0	1	1	0	1	0	1	0	1	1	1	1	1	1	1	0	0	0	0	1	0	0	0	0
1	0	0	1	1	0	1	0	1	1	1	1	0	0	1	1	0	0	0	0	0	1	1	0	0	0	0	1	1	0	1	0	1	1	1	0	1	1	1	1	1	0	1	1	0	1	0	0	0	0
1	0	0	1	1	0	0	0	0	0	1	1	0	0	1	0	0	0	0	1	0	1	1	0	1	0	0	1	0	0	1	0	1	1	1	0	1	0	1	1	1	0	1	0	0	1	1	0	0	0
1	0	0	0	1	0	0	0	0	0	1	1	0	0	1	1	0	0	0	1	0	1	1	0	1	0	0	1	0	0	1	0	1	0	1	0	1	1	1	1	1	0	0	0	0	1	1	0	0	0
1	0	0	1	1	0	0	0	1	1	1	1	0	1	1	1	0	0	1	1	0	1	1	1	0	0	1	1	0	0	1	0	1	0	1	0	0	1	1	1	1	0	0	1	0	1	0	0	0	0
1	0	0	1	1	1	1	0	0	0	1	1	0	1	1	0	0	0	0	1	0	1	1	1	0	1	0	1	0	0	1	0	1	0	1	0	1	1	1	0	1	0	0	1	0	0	1	0	0	0
1	0	0	1	1	1	1	0	1	1	1	1	0	1	1	1	0	0	0	0	0	1	1	0	1	1	0	1	1	0	1	0	1	1	1	0	1	1	0	1	1	1	0	1	0	1	0	0	0	0
1	0	0	1	1	0	0	0	1	0	1	1	0	1	1	0	0	0	0	0	0	1	1	0	0	1	0	1	1	0	1	0	1	0	1	1	1	1	1	1	1	0	0	1	0	0	0	0	0	0
1	0	1	1	1	1	1	0	1	1	1	1	0	1	1	0	0	0	1	1	0	1	1	0	0	1	1	1	0	0	1	0	1	0	1	1	1	0	1	1	1	1	0	1	0	1	0	0	0	0
1	0	0	1	1	1	1	0	1	1	1	1	0	1	1	1	0	0	1	0	0	1	1	0	1	0	1	1	1	0	1	0	1	0	1	0	0	0	0	0	1	1	1	0	0	1	0	0	0	0
1	0	0	1	1	0	1	0	0	0	1	1	0	1	1	1	0	0	1	0	0	1	0	0	1	1	0	1	0	0	1	0	1	0	1	0	1	0	0	1	1	1	1	0	0	1	0	0	0	0
1	0	0	1	0	1	1	0	1	0	1	1	0	1	1	1	0	0	0	0	0	1	1	1	0	0	1	1	1	0	1	0	1	1	1	1	1	1	1	1	1	1	1	0	0	1	1	0	0	0
1	0	0	1	1	1	0	0	0	1	1	1	0	1	1	1	0	0	0	1	0	1	1	0	1	0	0	1	0	0	1	0	1	0	1	0	0	0	0	0	1	0	0	0	0	0	1	0	0	0
1	0	0	1	1	1	0	0	1	0	1	1	0	1	1	0	0	0	0	1	0	1	1	1	1	1	1	1	1	0	1	0	1	1	1	1	1	1	1	1	1	0	0	0	0	1	0	0	0	0
1	0	0	1	1	1	1	0	0	1	1	1	0	1	1	1	0	0	0	0	0	1	1	1	1	0	1	1	0	0	1	0	1	1	1	0	1	1	1	1	1	1	1	0	0	1	1	0	0	0
1	0	0	1	1	1	1	0	1	0	1	1	0	1	1	0	0	0	1	0	0	1	1	1	0	0	1	1	0	0	0	0	1	1	1	0	1	0	1	1	1	1	0	0	0	0	1	0	0	0
1	0	0	1	1	1	1	0	1	1	1	1	0	1	1	1	0	0	0	0	0	1	1	0	1	1	1	1	1	0	1	0	1	1	1	0	1	0	0	1	1	0	0	0	0	1	1	0	1	0
1	0	0	1	1	1	0	0	1	0	1	1	0	1	1	1	0	0	1	0	0	1	1	1	0	1	1	1	1	0	1	0	1	0	1	0	1	1	1	1	1	1	1	0	0	1	0	0	0	0
1	0	0	1	1	1	0	0	1	1	1	1	0	1	1	1	0	0	1	1	0	1	1	0	0	1	1	1	0	0	1	0	1	1	1	0	1	1	1	1	1	1	1	1	0	1	0	0	0	0
1	0	0	1	1	1	0	0	0	1	1	1	0	1	1	1	0	0	0	0	0	1	1	1	1	0	1	1	0	0	1	0	1	0	1	0	1	0	1	0	1	1	0	1	0	1	0	0	0	0
1	0	0	1	1	1	1	0	1	0	1	1	0	1	1	1	0	0	1	0	0	1	1	1	1	0	1	1	0	0	1	0	1	1	1	1	1	1	0	0	1	0	0	0	0	0	1	0	0	0
1	0	0	1	1	1	1	0	1	0	1	1	0	1	1	1	0	0	0	1	0	1	1	0	1	0	1	1	0	0	1	0	1	1	1	0	1	1	1	1	1	1	0	0	0	1	0	0	0	0
1	0	0	1	1	1	1	0	0	0	1	1	0	1	1	1	0	0	1	0	0	1	1	0	1	0	1	1	0	0	1	0	1	1	1	0	0	0	0	0	1	1	0	0	0	0	0	0	0	0
1	0	0	1	1	1	1	0	1	1	1	1	0	1	1	0	0	0	1	0	0	1	1	0	0	0	1	1	0	0	1	0	1	0	1	0	1	0	1	1	1	0	1	0	0	0	0	0	0	0
1	0	0	1	1	1	0	0	0	0	1	1	0	1	0	1	0	1	1	0	0	1	1	1	1	1	1	1	1	0	1	0	1	1	1	1	1	1	1	1	1	1	0	0	0	1	0	0	0	0
1	0	0	1	1	1	0	0	1	1	1	1	0	1	1	1	0	0	1	1	0	1	1	0	1	1	1	1	0	0	1	0	1	0	1	0	0	0	0	1	1	0	1	0	0	0	1	0	0	0
1	0	0	1	1	1	0	0	0	0	1	1	0	1	1	1	0	0	0	0	0	1	1	0	1	0	1	1	0	0	1	0	1	0	1	0	0	0	1	1	1	1	0	0	0	1	0	0	0	0
1	0	0	1	1	0	1	0	0	0	1	1	0	1	1	1	0	0	1	0	0	1	1	1	0	1	1	1	1	0	1	0	1	0	1	0	1	0	0	1	1	1	0	0	0	0	1	0	0	0
1	0	0	1	1	1	1	0	1	1	1	1	0	1	1	1	0	0	1	0	0	1	1	1	0	1	1	1	1	0	1	0	1	0	1	1	1	0	1	1	1	1	1	0	0	1	1	0	1	0
1	0	0	1	1	1	0	0	1	1	1	1	0	1	1	1	0	0	1	1	0	1	1	1	0	0	0	1	0	0	1	0	1	1	0	0	1	0	0	1	1	1	1	1	0	1	1	0	0	0
1	0	0	1	1	1	1	0	1	0	1	1	0	1	1	1	0	0	1	1	0	1	1	0	0	1	0	1	1	1	1	0	1	1	1	0	1	1	1	1	1	0	0	1	0	1	0	0	0	0
1	0	0	1	1	1	0	0	0	1	1	1	0	1	1	1	0	0	1	1	0	1	1	1	0	0	1	1	0	0	1	0	1	1	1	0	1	0	0	1	1	1	0	0	0	1	0	0	0	0
[truncated: 23,002 more rows]
[truncated: 258 more columns]
