# Supplementary material for: Bayesian network models identify co-operative GPCR:G protein interactions that contribute to G protein coupling
Source: bioRxiv. 2023 Oct 12:2023.10.09.561618. Preprint. [Version 1] doi: 10.1101/2023.10.09.561618 (PMC10592737; doi:10.1101/2023.10.09.561618)
Supplement: Supplement 4 [file media-4.csv]

5x65_G.H5.20	34x57_G.hns1.02	34x51_G.H5.08	5x71_G.H5.13	34x54_G.hns1.02	5x75_G.H4.16	6x36_G.H5.24	6x36_G.H5.25	3x53_G.H5.19	5x74_G.hgh4.13	5x72_G.H5.17	6x33_G.H5.25	34x51_G.H5.15	5x69_G.H5.26	6x37_G.H5.25	34x51_G.H5.12	3x50_G.H5.23	5x78_G.hgh4.12	34x51_G.S1.02	5x64_G.H5.16	7x55_G.H5.24	5x61_G.H5.25	5x68_G.H5.13	3x54_G.H5.16	34x53_G.H5.23	3x54_G.H5.19	34x51_G.S3.01	4x38_G.hns1.02	3x54_G.H5.20	5x68_G.H5.17	5x72_G.h4s6.20	34x50_G.H5.15	3x53_G.H5.23	5x68_G.H5.16	5x68_G.H5.20	5x72_G.H5.26	34x50_G.H5.16	5x78_G.hgh4.08	5x78_G.H4.13	4x38_G.HN.52	34x55_G.hns1.02	8x47_G.H5.22	5x78_G.hgh4.11	6x32_G.H5.26	34x53_G.H5.19	5x69_G.H5.25	5x78_G.hgh4.09	34x50_G.H5.12	4x39_G.HN.48	5x78_G.hgh4.10
1	1	1	1	1	1	1	1	1	1	1	1	1	1	1	1	1	1	1	1	1	1	1	1	1	1	1	1	1	1	0	0	0	0	0	0	0	0	0	0	0	0	0	0	0	0	0	0	0	0
1	0	1	1	1	0	0	1	1	0	1	1	0	1	0	1	1	0	0	1	1	1	1	1	0	1	0	1	0	1	1	1	1	1	1	1	0	0	0	0	0	0	0	0	0	0	0	0	0	0
1	0	1	1	1	0	0	0	1	0	1	0	1	1	0	1	1	0	1	1	1	0	1	1	0	0	0	0	0	1	0	1	1	1	0	1	1	1	1	1	1	1	1	1	1	1	1	0	0	0
1	0	1	1	1	0	0	1	1	0	1	1	1	0	0	1	1	0	1	1	1	0	1	1	0	1	1	0	0	1	1	0	1	1	0	1	0	1	1	0	0	0	0	0	1	1	1	1	1	0
1	0	1	1	1	1	1	0	1	0	1	1	0	1	1	1	1	0	0	1	1	1	1	1	0	1	1	0	1	1	1	1	0	0	0	0	1	1	1	0	0	0	1	0	1	0	1	1	0	1
1	0	1	1	0	0	1	1	1	1	1	0	0	0	1	1	1	0	0	1	1	0	1	1	0	0	0	0	1	1	0	1	1	1	0	0	0	1	1	0	0	0	0	0	1	0	1	1	0	0
1	0	1	1	1	0	0	1	1	0	1	1	0	0	1	1	1	0	1	1	1	0	1	1	0	1	0	0	0	1	1	1	0	0	1	0	1	1	0	0	0	1	1	0	0	1	1	1	0	0
1	0	1	0	0	1	0	0	0	0	1	0	0	1	1	1	1	0	0	0	1	0	0	1	0	0	1	0	0	1	1	1	1	1	0	0	0	1	0	0	0	1	1	0	0	1	1	0	0	1
0	0	1	0	1	1	1	0	1	0	1	0	1	0	1	1	1	0	1	0	1	0	1	1	0	0	0	0	1	1	1	1	1	0	0	1	1	1	1	0	0	1	0	0	0	1	1	1	0	0
1	0	1	0	1	0	1	0	1	0	0	1	0	1	0	0	1	0	0	0	1	0	0	1	0	1	1	1	1	1	1	1	0	0	1	0	1	1	1	0	0	1	1	0	0	0	1	1	0	1
0	0	1	0	0	1	1	0	1	0	0	1	0	0	0	1	1	0	0	0	1	0	0	1	0	0	0	0	1	1	1	1	1	1	0	0	0	1	1	0	0	1	1	0	0	1	1	1	0	0
1	0	1	0	1	1	1	0	1	0	0	1	0	0	0	0	0	0	1	0	1	1	0	1	0	1	1	0	1	1	1	1	1	0	0	1	0	1	1	0	0	1	0	0	0	0	1	1	0	0
1	0	1	0	0	1	1	1	1	0	1	1	0	1	0	0	1	1	0	1	1	1	1	1	0	0	1	0	0	1	1	1	0	1	0	0	0	0	0	0	0	1	1	1	0	1	0	1	0	0
1	0	1	0	0	1	1	1	1	0	0	1	1	0	0	1	1	0	0	0	1	0	0	1	0	0	1	0	1	1	0	1	1	1	0	0	0	1	1	0	0	1	1	1	1	0	1	1	0	1
1	0	1	0	1	1	1	0	1	0	1	1	1	0	0	1	1	0	1	0	1	0	1	1	0	1	0	0	1	1	1	1	1	1	1	0	0	1	1	0	0	1	0	1	0	1	1	0	0	0
1	0	1	0	1	1	0	0	1	0	1	0	1	0	1	0	1	0	1	0	1	0	0	1	0	0	1	0	1	1	1	1	1	1	0	0	0	1	1	0	0	1	0	1	0	0	1	0	0	0
0	0	1	0	0	1	1	0	1	0	1	1	1	1	0	0	1	0	1	0	1	0	0	1	0	1	1	0	1	1	0	1	1	0	1	1	0	1	1	0	0	0	0	1	0	1	1	1	0	0
1	0	1	0	1	1	1	0	1	0	1	1	0	1	0	1	0	0	0	0	1	0	0	1	0	0	1	0	1	1	1	1	1	1	1	1	1	1	1	0	0	1	1	1	1	0	1	1	0	0
0	0	1	0	1	0	0	1	0	0	1	1	0	1	0	1	1	0	1	0	1	0	1	1	0	0	1	0	0	1	1	1	1	0	1	1	0	0	1	0	0	1	1	1	1	1	1	1	0	0
0	0	1	0	1	0	1	1	1	0	1	1	1	0	0	0	1	0	1	0	1	0	1	1	0	1	1	0	1	1	1	0	1	0	1	1	0	1	1	0	0	1	1	1	1	1	1	0	0	0
1	0	1	0	1	1	1	0	1	1	1	1	0	0	0	1	1	0	1	0	1	0	1	1	0	0	1	0	1	1	0	1	1	1	1	0	0	1	1	0	0	1	1	1	1	1	1	1	0	1
1	0	1	0	0	1	1	0	1	1	1	1	0	1	1	0	1	0	1	0	1	0	0	1	0	0	0	0	1	1	1	1	0	0	1	1	0	1	1	0	0	1	1	1	1	1	1	0	0	1
1	0	1	0	1	1	1	1	1	1	1	1	1	1	1	1	1	0	0	0	1	0	0	1	0	1	1	0	1	1	0	1	1	1	1	1	1	1	1	0	1	1	0	1	0	1	1	1	0	0
1	0	1	0	0	1	1	1	1	0	1	1	0	1	1	1	1	0	0	0	1	1	1	1	0	0	1	0	1	1	1	1	0	1	1	1	1	1	1	0	0	1	1	1	0	1	1	1	0	0
1	0	1	0	1	1	1	1	1	0	1	0	1	1	1	0	1	0	1	0	1	0	1	1	0	1	1	0	1	1	1	1	0	1	1	0	1	1	0	0	0	1	1	1	1	1	1	1	0	0
1	0	1	0	1	0	1	0	1	0	1	1	0	1	0	0	1	0	1	0	1	0	1	1	0	1	1	1	1	1	1	1	0	1	1	1	0	0	0	0	0	1	0	1	1	1	0	1	0	0
1	0	1	0	1	1	1	1	0	0	1	1	1	1	1	1	1	0	1	0	1	0	0	1	0	1	1	0	1	1	1	1	1	1	1	0	0	1	1	0	0	1	1	1	0	1	1	0	0	1
0	0	1	0	1	1	1	1	1	0	0	0	0	1	0	1	1	0	1	0	1	0	1	1	0	0	0	0	1	1	1	1	1	1	1	0	1	1	1	0	0	1	1	1	0	0	1	0	0	1
0	0	0	0	1	1	1	1	1	0	1	0	0	1	0	1	1	0	1	0	1	0	1	1	0	0	1	0	1	1	0	0	1	1	0	0	1	1	1	0	0	1	1	1	1	1	1	0	0	0
1	0	1	0	1	1	1	1	1	0	0	1	0	0	0	1	1	0	1	0	1	0	1	1	0	0	1	0	0	1	1	1	1	1	1	1	1	1	1	0	0	1	1	1	1	1	1	1	0	0
1	0	1	0	0	1	1	0	1	0	1	1	0	1	1	1	1	0	0	0	1	0	1	1	0	1	1	0	1	1	1	1	1	1	1	1	1	1	1	0	0	0	1	1	1	0	1	0	0	0
1	0	1	0	0	1	1	1	1	0	1	1	1	1	1	1	1	0	1	0	1	0	1	1	0	0	1	0	0	1	1	1	0	1	0	0	1	0	1	0	0	0	1	1	1	1	1	0	0	1
1	0	1	0	0	0	1	0	1	0	1	0	1	1	0	0	1	0	1	0	1	1	1	1	0	0	1	0	0	1	1	1	0	1	1	1	1	1	0	0	0	0	0	1	0	1	1	0	0	1
1	0	1	0	0	0	0	1	1	1	1	0	0	0	1	0	1	0	1	1	1	1	1	1	0	0	0	0	1	1	1	1	0	1	1	1	0	1	1	0	0	0	1	0	0	0	1	1	0	1
0	0	1	0	1	1	0	0	1	1	1	1	0	0	0	1	1	0	1	1	1	1	1	1	0	1	1	0	1	1	0	1	1	1	1	1	0	1	1	0	0	1	0	0	1	1	1	0	0	1
0	0	1	0	1	0	0	0	1	1	1	0	1	1	0	1	1	0	1	0	1	1	1	1	0	1	0	0	1	1	1	1	1	0	1	0	0	1	1	0	0	1	1	0	1	0	1	0	0	1
1	0	0	0	1	0	1	0	0	1	0	1	0	0	1	1	1	0	1	1	1	1	1	1	0	0	1	0	1	1	1	1	0	1	0	0	0	1	1	0	0	0	1	0	0	1	1	0	0	1
1	0	0	0	1	1	1	0	1	0	1	1	0	1	1	1	1	1	1	1	1	1	1	1	0	0	0	0	0	1	0	1	0	1	1	1	0	1	0	0	0	1	1	0	0	0	1	0	0	1
1	0	1	0	1	1	1	0	1	1	1	1	0	0	0	0	1	0	1	1	1	0	1	1	0	0	1	0	1	1	0	1	0	1	1	0	0	1	1	0	0	1	1	0	1	1	1	0	0	1
1	0	1	0	1	1	1	1	1	1	1	1	0	1	0	1	1	0	0	0	1	0	1	1	0	0	1	0	1	1	1	1	1	1	1	1	0	1	1	0	0	1	1	1	0	1	1	0	0	1
1	0	1	0	0	0	1	0	1	1	0	1	0	0	1	1	1	0	0	1	1	1	1	1	0	0	0	0	1	1	1	1	1	1	0	1	0	1	1	0	0	1	1	1	0	0	1	0	0	1
0	0	1	0	1	0	1	1	1	1	1	1	0	0	0	1	1	0	0	1	1	0	1	1	0	1	1	0	1	1	1	1	1	1	0	0	0	1	1	0	0	0	0	1	0	0	1	0	0	1
1	0	1	1	1	1	1	0	1	0	1	1	0	0	0	1	1	0	1	1	1	1	1	1	0	0	1	0	0	1	1	1	0	1	0	0	0	1	1	0	0	1	1	1	0	0	1	0	0	0
1	0	0	1	0	1	0	1	1	1	1	1	0	1	1	1	1	0	1	1	1	0	1	1	0	0	0	0	0	1	1	1	1	1	1	1	0	1	0	0	0	1	1	1	0	0	1	0	0	1
1	0	1	1	1	0	1	0	0	1	1	0	1	0	0	1	1	0	1	1	1	1	1	1	0	0	1	0	1	1	1	1	1	1	1	0	0	1	0	0	0	1	0	1	1	0	1	0	0	1
1	0	1	1	1	0	1	1	1	1	1	1	0	0	0	1	1	0	1	0	1	1	1	1	0	0	0	0	1	1	1	1	1	1	1	1	0	1	0	0	0	1	1	1	0	0	1	0	0	1
0	0	1	1	1	1	1	1	1	0	1	1	0	1	0	1	1	0	1	1	1	0	1	1	0	1	0	0	1	1	1	1	0	1	0	0	0	1	0	0	0	1	0	1	0	0	1	0	0	0
1	0	1	1	1	1	1	0	1	1	1	1	0	1	0	0	1	0	1	1	1	1	1	1	0	0	0	0	0	1	0	1	1	1	1	1	0	1	1	0	0	1	1	1	0	0	1	0	0	1
0	0	1	1	1	1	1	1	1	1	0	0	0	0	1	1	1	0	1	1	1	1	1	1	0	0	0	0	1	1	1	1	1	1	0	0	0	1	0	0	0	1	1	1	0	0	1	0	0	1
1	0	1	1	0	0	1	1	1	0	1	1	0	0	1	1	1	0	1	1	1	1	1	1	0	0	0	0	0	1	1	1	1	1	1	0	0	1	1	0	0	1	0	1	0	0	1	0	0	0
1	0	1	1	1	0	1	1	1	1	1	1	1	0	0	1	1	0	1	1	1	0	1	1	0	1	0	0	0	1	1	0	1	1	1	1	0	1	1	0	0	1	1	1	1	0	1	1	0	0
1	0	1	1	0	1	1	0	1	1	1	1	1	0	1	0	1	1	0	1	1	1	1	1	0	1	1	0	0	1	1	1	0	1	1	1	0	1	1	0	0	1	0	1	1	0	1	0	0	0
0	0	1	1	1	0	0	0	1	1	1	0	1	1	0	1	1	0	0	0	1	1	1	1	0	0	1	0	0	1	1	1	1	1	1	1	0	1	1	0	0	1	1	1	1	0	1	0	0	0
1	0	1	1	1	0	1	0	1	1	0	1	1	0	1	1	1	0	0	1	1	1	1	1	0	1	1	0	1	1	1	1	1	1	1	1	0	1	1	0	0	0	0	1	1	1	1	1	0	0
1	0	1	1	1	0	1	1	1	1	0	0	0	1	1	1	1	0	1	0	1	1	1	1	0	1	0	0	1	1	1	1	1	1	1	1	0	1	1	0	0	1	0	1	0	0	1	1	0	1
1	0	1	1	1	0	1	1	1	1	1	1	0	1	1	1	1	1	1	1	1	1	1	1	0	1	0	0	0	1	1	1	1	1	1	0	0	1	1	0	0	1	1	1	1	0	1	0	0	1
1	0	1	1	0	1	1	0	1	1	1	1	0	0	1	1	1	0	1	1	1	0	1	1	0	0	1	0	0	1	1	1	0	1	1	0	0	1	1	0	0	1	0	0	1	1	1	1	0	0
0	0	1	1	0	1	1	0	1	1	0	0	0	0	0	0	1	0	0	1	1	1	1	1	0	1	1	0	1	1	1	0	0	1	1	0	0	1	1	0	0	1	1	1	1	0	1	0	0	1
1	0	0	1	0	0	1	0	1	1	1	1	1	0	1	1	1	0	1	0	1	0	1	1	0	1	0	0	0	1	1	1	0	1	0	0	0	1	1	0	0	0	1	1	0	0	1	0	0	0
1	0	1	1	0	0	1	1	1	1	1	1	0	0	1	1	1	0	0	0	1	0	1	1	0	0	1	0	0	1	1	1	0	1	1	0	0	1	1	0	0	1	0	1	1	0	1	0	0	0
0	0	1	1	0	0	1	0	1	1	1	1	0	1	1	0	1	0	0	1	1	1	1	1	0	1	1	0	1	1	1	1	1	1	1	0	0	1	0	0	0	0	0	1	1	0	1	0	0	1
0	0	1	1	1	1	1	0	1	0	0	1	0	1	1	1	1	0	1	1	1	1	1	1	0	0	0	0	0	1	1	1	0	1	0	0	0	1	1	0	0	1	0	0	1	0	1	0	0	0
1	0	1	1	0	0	1	0	1	1	1	1	0	1	1	1	1	0	0	1	1	1	1	1	0	0	0	0	0	1	1	1	0	1	1	1	0	1	1	0	0	1	1	1	1	0	1	0	0	1
1	0	1	1	1	0	1	0	1	1	1	1	0	1	1	1	1	0	0	1	1	1	1	1	0	1	0	0	1	1	1	1	1	1	1	1	0	1	1	0	0	1	1	0	1	0	1	1	0	1
0	0	1	1	0	1	1	0	1	1	1	1	1	1	0	1	1	0	1	1	1	0	1	1	0	1	1	0	1	1	1	1	0	1	1	0	0	1	0	0	0	1	1	0	1	0	1	0	0	0
0	0	0	1	1	1	1	0	1	1	1	1	0	1	0	1	1	1	0	1	1	1	1	1	0	0	1	0	1	1	1	1	1	1	1	1	0	1	1	0	0	1	1	0	1	0	1	1	0	0
1	0	1	1	1	1	1	0	1	1	0	1	0	1	0	1	1	0	0	1	1	0	1	1	0	1	0	0	0	1	1	1	0	1	1	0	0	1	0	0	0	1	0	0	1	1	0	1	0	0
0	0	1	1	0	1	1	1	1	1	1	1	0	0	1	0	1	0	1	1	1	0	1	1	0	1	1	0	0	1	1	1	0	1	1	1	0	0	0	0	0	1	0	0	0	0	0	0	0	0
0	0	1	1	1	0	1	1	1	0	1	1	0	0	0	1	1	0	1	1	1	1	1	1	0	0	1	0	1	1	0	1	1	1	1	0	0	0	0	1	0	1	0	0	1	0	0	0	0	0
1	0	1	1	0	0	1	0	1	0	1	0	0	1	0	0	1	0	1	1	1	0	1	1	0	0	1	0	0	1	1	1	1	1	1	0	0	0	0	0	0	1	0	0	1	0	1	0	0	0
0	0	1	1	0	0	1	0	1	0	0	0	0	0	1	0	1	0	1	1	1	1	1	1	0	1	1	0	1	1	1	0	1	1	1	1	0	1	0	0	0	1	1	0	1	0	1	1	0	0
1	0	1	0	0	1	1	1	1	1	1	1	0	1	0	1	1	0	1	1	1	1	1	1	0	0	0	0	0	1	1	0	1	1	0	0	0	1	0	0	0	1	1	0	1	0	1	0	0	0
0	0	1	0	1	0	1	1	1	1	1	1	0	1	1	1	1	0	0	1	1	0	1	1	0	0	0	0	0	1	0	1	1	1	1	0	0	1	0	0	0	1	1	0	1	0	1	1	0	1
1	0	1	0	0	0	1	1	1	1	1	1	0	1	0	1	1	0	1	1	1	1	1	1	0	0	1	0	1	1	1	1	0	1	0	1	0	1	1	0	0	1	1	0	1	0	1	0	0	1
1	0	1	0	0	1	1	0	1	1	1	1	0	0	1	1	1	0	1	1	1	1	1	1	0	0	1	0	1	1	0	1	1	1	1	1	0	1	0	0	0	1	1	0	0	0	1	1	0	1
0	0	1	0	0	0	1	0	1	1	1	1	0	1	0	1	1	1	1	1	1	1	1	1	0	0	1	0	0	1	1	1	1	1	0	1	0	0	0	0	0	1	0	0	1	0	0	0	0	0
1	0	1	0	0	1	1	0	1	1	1	1	0	1	1	1	1	0	1	1	1	1	1	1	0	0	1	0	1	1	1	1	1	1	1	1	0	1	1	0	0	1	1	0	1	0	1	0	0	1
1	0	1	0	0	0	1	1	1	1	1	1	0	0	0	1	1	0	1	1	1	0	1	1	0	0	1	0	1	1	1	1	1	1	1	0	0	1	1	0	0	0	0	1	1	0	1	1	0	0
0	0	1	0	0	0	0	1	1	1	1	0	0	0	1	1	1	0	1	1	1	1	1	1	0	1	0	0	1	1	1	1	0	1	1	1	0	1	1	0	0	1	1	1	1	0	1	1	0	1
0	0	1	0	1	1	1	0	1	1	1	0	1	0	0	1	1	0	0	1	1	1	1	1	0	1	1	0	1	1	1	1	0	1	1	0	0	1	1	0	0	1	1	1	1	0	1	0	0	0
0	0	1	0	0	0	1	0	1	1	1	1	1	1	0	1	1	0	1	0	1	1	1	1	0	0	0	0	1	1	1	1	1	1	0	0	0	1	1	0	0	1	0	1	1	1	1	1	0	0
0	0	1	0	0	1	1	0	1	1	1	0	1	1	1	0	1	0	1	1	1	0	1	1	0	1	0	0	1	1	1	1	0	1	1	0	0	1	1	0	0	1	1	1	0	0	1	0	0	1
1	0	1	0	1	0	1	0	1	1	0	0	0	1	0	1	1	0	1	1	1	1	1	1	0	0	0	0	1	1	1	1	1	1	1	0	1	1	1	0	0	1	0	1	1	1	1	1	0	1
1	0	1	0	0	0	1	0	1	1	1	1	0	1	0	1	1	0	0	1	1	1	1	1	0	0	1	0	1	1	1	1	1	1	1	1	0	1	1	0	0	0	1	1	1	0	1	1	0	1
0	0	1	0	0	0	1	0	0	1	1	0	1	0	1	1	1	0	1	1	1	1	1	1	0	0	0	0	0	1	1	1	1	1	1	0	0	1	1	0	0	1	1	1	1	0	1	0	0	0
1	0	1	0	0	0	1	0	1	0	1	1	1	1	0	1	1	0	1	1	1	0	1	1	0	0	1	0	0	1	0	0	1	1	1	0	0	1	0	0	0	1	0	1	1	0	1	1	0	1
1	0	1	0	0	0	1	0	1	0	0	0	0	1	0	1	1	0	0	1	1	0	1	1	0	0	1	0	1	1	1	0	0	1	0	1	0	0	1	0	0	1	0	1	1	0	0	0	0	0
1	0	1	0	0	0	1	1	1	0	0	1	0	1	0	1	1	1	1	0	1	0	1	1	0	1	1	0	0	1	1	1	0	1	1	1	0	0	1	0	0	0	1	0	0	0	0	1	0	0
0	0	1	0	0	0	0	0	1	0	1	0	0	1	1	0	1	0	1	1	1	0	1	1	0	0	1	0	1	1	1	1	1	1	1	0	0	0	1	0	0	0	1	1	1	0	0	0	0	0
0	0	1	0	0	0	0	1	1	0	1	1	0	1	0	1	1	0	1	1	1	0	1	1	0	0	1	0	0	1	1	1	1	1	1	0	0	0	1	0	0	1	1	1	1	1	0	0	0	0
1	0	1	0	0	1	1	1	1	0	1	0	1	1	0	1	1	0	0	1	1	0	1	1	0	0	1	0	1	1	1	1	0	1	1	0	0	0	1	0	0	0	1	1	0	1	0	0	0	0
1	0	1	0	0	1	1	1	1	1	0	1	0	1	0	1	1	0	1	0	1	1	1	1	0	0	0	0	0	1	1	1	0	1	1	0	0	0	1	0	0	1	1	1	1	1	0	1	0	0
0	0	1	0	1	0	0	1	1	0	0	1	0	1	0	1	1	0	1	1	1	1	1	1	0	0	0	0	1	1	1	0	1	1	1	0	0	0	1	0	0	0	0	1	0	1	0	1	0	0
1	0	1	0	0	1	1	1	1	0	0	0	0	1	1	1	1	0	1	1	1	0	1	1	0	0	0	0	0	1	1	1	0	1	1	0	0	1	1	0	0	1	1	1	1	0	1	0	0	1
0	0	1	0	1	0	0	1	1	0	0	1	0	1	0	1	1	0	1	1	1	0	1	1	0	0	0	0	0	1	1	1	1	1	1	0	0	0	1	0	0	1	1	1	0	1	1	1	0	1
0	0	1	0	0	0	1	1	1	0	1	1	0	1	1	1	1	0	0	1	1	1	1	1	0	0	1	0	1	1	1	1	0	1	0	1	0	1	1	0	0	1	1	1	1	0	1	0	0	0
1	0	1	0	0	1	0	1	1	1	1	0	1	0	0	0	1	0	1	1	1	1	1	1	0	0	1	0	0	1	1	1	1	1	1	0	0	1	1	0	0	1	0	1	1	0	1	0	0	0
1	0	1	0	1	0	0	0	1	1	0	1	0	1	1	1	1	0	1	1	1	1	1	1	0	1	0	0	1	1	1	1	0	1	0	0	0	1	1	0	0	0	0	1	1	0	1	0	0	0
1	0	1	0	0	1	1	0	1	1	1	1	1	1	1	1	1	0	0	1	1	0	1	1	0	0	1	0	1	1	1	0	0	1	1	0	0	1	1	0	0	0	0	1	1	1	1	1	0	1
1	0	1	0	0	1	1	0	1	1	0	0	1	1	0	0	1	0	1	1	1	1	1	1	0	0	0	0	1	1	1	1	1	1	0	0	0	0	1	0	0	1	1	1	0	1	0	1	0	0
1	0	1	0	0	0	1	1	1	1	1	1	1	1	1	1	1	0	1	1	1	0	1	1	0	0	0	0	1	1	1	1	0	1	1	0	0	0	1	0	0	1	1	1	1	0	0	1	0	0
1	0	1	0	1	1	1	1	1	1	0	1	0	1	0	1	1	0	0	1	1	1	1	1	0	0	0	0	0	1	1	1	1	1	1	1	0	0	1	0	0	1	1	1	1	1	0	1	0	0
1	0	1	0	1	1	1	1	1	1	1	1	0	0	1	1	1	0	1	1	1	0	1	1	0	1	1	0	0	1	1	1	0	1	1	0	0	1	1	0	0	1	1	1	0	1	0	1	0	0
1	0	1	0	0	0	0	1	1	1	0	0	0	1	0	1	1	0	1	1	1	0	1	1	0	0	1	0	1	1	1	1	1	1	0	0	0	0	1	0	0	1	0	1	1	0	0	1	0	0
1	0	1	0	1	1	0	0	1	1	0	0	0	1	0	1	1	0	1	1	1	1	1	1	0	0	1	0	0	1	1	1	1	1	0	0	0	1	1	0	0	1	1	1	1	0	0	1	0	0
1	0	1	0	0	1	1	1	1	1	1	1	0	1	0	0	1	0	1	1	1	0	1	1	0	1	0	0	1	1	0	1	1	1	0	1	1	0	1	0	0	1	1	1	1	0	0	1	0	0
1	0	1	0	0	0	1	0	1	1	1	1	0	1	0	0	1	0	1	1	1	1	1	1	0	1	1	0	1	1	1	1	1	1	1	0	0	1	1	0	0	1	0	1	1	1	0	1	0	0
0	0	1	0	0	0	1	1	1	1	0	0	1	1	0	1	1	0	1	1	1	0	1	1	0	1	1	0	0	1	1	1	0	1	1	0	0	1	1	0	0	1	0	1	1	0	0	0	0	0
1	0	1	0	0	0	1	1	1	1	1	1	0	1	1	1	1	0	1	1	1	1	1	1	0	1	0	0	1	1	1	0	1	1	1	0	0	0	1	0	0	1	1	1	1	0	0	0	0	0
1	0	1	0	0	0	1	1	1	1	1	1	0	1	0	1	1	0	1	1	1	1	1	1	0	1	0	0	1	1	1	1	1	1	1	0	1	0	1	0	0	1	1	1	1	0	0	1	0	0
1	0	1	0	0	0	0	1	0	1	1	1	0	1	1	0	1	0	1	1	1	0	1	1	0	1	1	0	1	1	1	0	1	1	1	0	1	0	1	0	0	1	0	1	1	1	0	1	0	0
0	0	1	0	0	1	1	1	1	1	1	0	1	1	1	1	1	0	0	1	1	0	1	1	0	1	0	0	1	1	1	0	0	1	1	0	0	0	1	0	0	1	1	0	1	0	0	0	0	0
0	0	1	0	0	0	0	1	1	1	1	0	1	1	0	0	1	0	0	1	1	0	1	1	0	1	0	0	1	1	0	1	1	1	1	0	0	1	1	0	0	1	0	1	1	1	0	0	0	0
1	0	1	0	0	1	0	0	1	1	1	0	1	1	1	1	1	0	1	1	1	1	1	1	0	1	0	0	1	1	1	0	1	1	1	1	0	0	1	0	0	1	1	1	1	0	0	0	0	0
1	0	1	0	0	0	1	0	1	1	1	0	1	1	0	1	1	0	1	1	1	0	1	1	0	1	0	0	1	1	1	1	1	1	1	0	0	0	1	0	0	1	0	0	1	0	0	1	0	0
1	0	1	1	0	0	0	1	1	0	1	0	0	0	1	1	1	0	0	1	1	0	1	1	0	1	0	0	1	1	1	1	1	1	1	0	0	1	1	0	0	1	0	1	1	0	0	0	0	0
1	0	1	0	1	0	1	1	1	0	1	0	0	1	1	0	1	0	0	1	1	0	1	1	0	0	1	0	1	1	1	0	0	1	1	0	0	1	1	0	1	1	1	1	1	0	1	1	0	0
0	0	1	0	1	1	0	0	1	0	1	0	1	0	0	1	1	0	1	1	1	0	1	1	0	0	1	0	1	1	1	1	1	1	1	0	0	1	1	0	0	1	1	1	1	0	1	1	0	0
1	0	1	0	1	0	0	0	1	0	1	1	0	1	0	1	1	0	0	1	1	0	1	1	0	1	0	0	1	1	1	0	0	1	1	0	0	1	1	0	0	1	1	1	1	0	1	1	0	1
0	0	1	0	1	0	0	1	1	0	0	1	1	0	0	1	1	0	1	1	1	1	1	1	0	0	0	0	1	1	0	1	0	1	1	0	0	1	1	0	0	1	1	1	1	0	1	1	0	0
1	0	1	0	0	1	1	1	1	0	1	0	1	1	0	1	1	0	1	1	1	1	1	1	0	1	0	0	0	1	1	1	0	1	1	0	0	0	1	0	0	1	1	1	0	0	1	1	0	1
0	0	1	0	0	1	0	1	1	0	1	0	1	1	0	0	1	0	1	1	1	0	1	1	0	0	0	0	0	1	1	1	0	1	1	0	0	1	1	0	0	1	1	1	0	0	1	0	0	0
1	0	1	0	0	0	1	0	0	1	1	1	0	1	0	1	1	0	1	1	1	1	1	1	0	0	0	0	1	1	0	1	1	1	1	0	0	0	0	0	0	0	1	1	1	0	0	0	0	0
1	0	1	0	0	1	0	1	1	1	1	0	1	1	0	0	1	0	0	1	1	1	1	1	0	1	1	0	1	1	1	1	1	1	1	0	0	0	0	0	0	0	0	1	1	1	0	0	0	0
1	0	1	0	0	0	0	0	1	1	1	1	0	1	1	1	1	0	1	1	1	0	1	1	0	1	0	0	1	1	1	1	0	1	0	0	0	0	0	0	0	0	1	1	0	0	1	1	0	1
0	0	1	0	0	1	1	1	1	1	1	0	0	0	0	1	1	0	1	0	1	0	1	1	0	0	0	0	1	1	1	1	1	1	1	0	0	0	1	0	0	0	0	0	1	0	0	1	0	0
0	0	1	0	0	1	1	0	1	1	1	0	0	0	0	1	1	0	0	1	1	1	1	1	0	1	1	0	1	1	1	1	0	1	1	0	0	0	1	0	0	1	0	1	0	0	0	1	0	0
0	0	0	0	1	0	1	0	0	1	0	1	0	1	1	0	1	0	1	0	1	0	1	1	0	1	0	0	1	1	1	0	0	1	0	0	0	0	0	0	0	1	0	0	0	1	0	1	0	0
0	0	1	0	1	0	0	1	0	1	1	0	0	1	1	1	1	0	1	1	1	0	1	1	0	1	0	0	1	1	1	1	0	1	0	0	0	0	0	0	0	1	0	0	0	0	0	0	0	0
1	0	1	0	0	1	1	0	1	1	1	0	0	0	0	1	1	0	1	1	1	0	1	1	0	1	1	0	1	1	1	1	0	1	0	1	0	0	0	0	0	0	0	0	1	0	0	0	0	0
0	0	1	0	1	1	0	1	0	1	1	0	0	1	1	1	1	0	1	0	1	0	1	1	0	1	1	0	0	1	1	1	0	1	1	1	0	0	0	0	0	0	0	1	0	1	0	1	0	0
0	0	1	0	0	1	1	1	1	1	1	1	0	1	0	1	1	0	1	1	1	0	1	1	0	1	0	0	1	1	1	1	0	1	1	1	0	0	0	0	0	1	0	1	0	0	0	1	0	0
1	0	1	0	0	1	1	1	0	1	0	1	0	1	1	1	1	0	1	1	1	1	1	1	0	0	1	0	1	1	1	1	0	1	0	0	0	0	0	0	0	1	0	1	0	0	0	1	0	0
1	0	1	0	0	0	0	1	1	1	1	0	0	0	0	0	1	0	1	1	1	1	0	1	0	1	1	0	1	1	0	1	0	1	1	0	0	0	0	0	0	1	0	1	0	0	0	0	0	0
1	0	1	0	0	0	0	1	1	1	1	0	1	0	1	1	1	0	0	1	1	0	1	1	0	1	1	0	0	1	0	1	0	1	1	1	0	0	0	0	0	1	0	1	1	1	0	0	0	0
1	0	1	0	0	0	0	1	1	1	1	0	0	1	0	1	1	0	0	1	1	0	1	1	0	1	1	0	1	1	0	1	1	1	0	0	0	0	0	0	0	0	0	1	0	0	0	0	0	0
1	0	1	0	0	0	1	0	1	0	0	0	1	1	0	1	1	0	1	1	1	0	1	1	0	1	1	0	1	1	0	0	0	1	1	1	0	0	0	0	0	1	0	1	1	1	0	0	0	0
1	0	1	0	0	1	0	1	0	0	1	0	0	1	0	1	1	0	0	1	1	1	1	1	0	1	0	0	1	1	1	0	0	1	1	0	0	0	0	0	0	1	0	1	0	0	0	0	0	0
0	0	1	0	0	0	0	0	1	1	1	0	0	1	1	0	1	0	0	1	1	0	1	1	0	1	1	0	1	1	0	1	0	1	1	1	0	0	0	0	0	0	0	1	0	0	0	0	0	0
1	0	1	0	1	0	0	1	1	1	1	0	1	1	1	1	1	0	0	1	1	1	1	1	0	0	1	0	1	1	1	1	1	1	1	1	0	0	0	0	0	0	0	1	0	0	0	0	0	0
0	0	1	0	1	0	0	0	0	1	1	1	1	1	0	0	1	0	1	0	1	0	1	1	0	1	1	0	0	1	1	1	0	1	1	1	0	0	0	0	0	0	0	1	1	0	0	0	0	0
1	0	1	0	1	1	0	0	1	1	0	1	0	1	1	1	1	0	0	1	1	0	1	1	0	0	1	0	0	1	1	1	1	1	1	0	0	0	0	0	0	0	0	1	0	0	0	0	0	0
0	0	1	0	0	0	0	1	1	1	1	0	1	1	0	0	1	0	1	0	1	0	1	1	0	1	1	0	1	1	0	1	0	1	1	0	0	0	0	0	0	0	0	1	0	0	0	0	0	0
0	0	1	0	1	1	0	1	1	1	1	1	0	1	0	0	1	0	1	1	1	1	1	1	0	0	0	0	1	1	0	1	0	1	1	1	0	0	0	0	0	0	0	0	1	1	0	0	0	0
0	0	1	0	1	0	0	1	1	1	0	0	0	1	1	1	1	0	0	0	1	1	1	1	0	1	1	0	0	1	0	1	0	1	1	0	0	0	0	0	0	1	0	0	0	0	0	1	0	0
0	0	1	0	1	0	0	1	0	1	1	1	0	1	1	1	1	0	0	1	1	1	1	1	0	0	1	0	1	1	1	1	1	1	0	0	0	0	0	0	0	0	0	1	0	0	0	1	0	0
1	0	1	0	0	0	1	1	1	1	1	0	1	1	1	0	1	0	1	1	1	1	1	1	0	1	1	0	1	1	0	1	0	1	1	1	0	0	0	0	0	1	0	0	0	0	0	1	0	0
0	0	1	0	0	0	1	0	1	1	0	0	1	1	0	1	1	0	1	0	1	1	1	1	0	1	1	0	1	1	1	1	0	1	1	0	0	0	0	0	0	1	0	1	1	0	0	0	0	0
0	0	1	0	1	0	0	0	1	1	1	0	1	1	0	1	1	0	1	0	1	1	1	1	0	0	1	0	0	1	1	1	1	1	1	0	0	0	0	0	0	1	0	1	1	0	0	1	0	0
1	0	1	0	0	0	0	1	1	1	1	0	1	1	0	0	1	0	1	1	1	0	1	1	0	0	1	0	1	1	1	1	1	1	1	0	0	0	0	0	0	1	0	1	1	0	0	1	0	0
0	0	1	0	0	0	1	1	1	1	1	1	1	1	1	1	1	0	1	1	1	1	1	1	0	0	1	0	1	1	0	0	0	1	0	0	0	0	0	0	0	1	0	1	1	0	0	1	0	0
1	0	1	0	0	1	0	0	1	1	1	1	1	1	0	1	1	0	1	1	1	1	1	1	0	1	1	0	1	1	1	0	0	1	1	1	0	0	0	0	0	1	0	1	0	0	0	1	0	0
1	0	1	0	1	1	0	1	1	1	1	1	1	0	1	1	1	0	1	1	1	0	1	1	0	0	0	0	0	1	1	1	0	1	0	0	0	0	0	0	0	1	0	1	1	0	0	1	0	0
0	0	1	0	0	0	0	1	1	1	1	0	0	1	0	1	1	0	0	0	1	0	1	1	0	0	0	0	0	1	1	0	0	1	1	1	0	0	0	0	1	1	0	1	1	0	0	1	0	0
1	0	1	0	0	1	0	0	1	1	1	0	1	1	0	0	1	0	1	1	1	0	1	1	0	0	0	0	1	1	1	0	0	1	0	0	0	0	0	0	1	1	0	1	1	0	0	1	0	0
0	0	1	0	1	1	0	1	1	1	1	1	0	1	1	1	1	0	1	0	1	1	1	1	0	0	0	0	1	1	1	1	0	1	1	0	0	0	0	0	0	1	0	1	1	1	0	1	0	0
1	0	1	0	0	1	0	0	1	1	1	0	0	1	0	1	1	0	0	0	1	1	1	1	0	1	1	0	0	1	1	1	0	1	1	1	0	0	0	0	0	1	0	1	1	1	0	1	0	0
1	0	1	0	0	1	0	0	1	1	1	1	0	1	0	1	1	0	1	1	1	0	1	1	0	0	0	0	0	1	1	1	0	1	0	0	0	0	0	0	0	1	0	1	0	1	0	1	0	0
1	0	1	0	0	0	1	1	1	1	0	0	1	1	1	1	1	0	1	1	0	0	1	1	0	0	0	0	1	1	1	1	0	1	0	0	0	0	0	0	0	1	0	1	1	0	0	1	0	0
1	0	1	1	1	1	1	1	1	1	1	1	0	1	0	0	1	0	1	1	1	0	1	1	0	1	1	0	0	1	0	1	0	1	1	1	0	0	0	0	0	1	0	1	1	0	0	0	0	0
1	0	1	0	0	0	1	1	1	1	1	1	0	1	0	0	1	0	1	0	1	1	1	1	0	1	0	0	1	1	1	1	0	1	1	1	0	0	0	0	0	1	0	1	1	0	0	0	0	0
0	0	1	0	0	0	1	1	1	1	1	0	0	1	1	0	1	0	1	1	1	1	1	1	0	1	1	0	0	1	1	1	0	1	1	1	0	0	0	0	0	1	0	1	1	0	0	0	0	0
0	0	1	0	1	0	0	0	1	0	0	0	1	0	1	0	1	0	1	1	1	1	1	1	0	1	1	0	1	1	1	0	0	1	0	0	0	0	0	1	0	0	0	1	1	0	0	0	0	0
0	0	1	0	0	1	0	1	1	1	1	0	0	1	1	1	1	0	0	1	1	0	1	1	0	1	1	0	1	1	1	1	0	1	1	0	0	0	0	0	0	1	0	1	0	0	0	0	0	0
0	0	1	0	0	1	0	0	1	1	1	0	1	1	1	1	1	0	0	1	1	0	1	1	0	0	1	0	0	1	1	1	0	1	0	0	0	0	0	0	0	1	0	0	0	0	0	0	0	0
0	0	1	0	0	1	1	1	1	1	1	1	1	1	0	1	1	0	1	1	1	1	1	1	0	1	1	0	0	1	0	1	0	1	1	1	0	0	0	0	0	1	0	1	0	0	0	0	0	0
1	0	1	0	0	1	1	0	1	0	1	1	1	1	1	0	1	0	1	1	1	1	1	1	0	0	0	0	1	1	0	1	0	1	1	0	0	0	0	0	0	1	0	0	1	0	0	1	0	0
0	0	1	0	0	1	1	0	1	1	1	0	0	1	1	0	1	0	1	1	1	0	1	1	0	0	1	0	0	1	0	1	0	1	1	0	0	0	0	0	0	0	0	0	1	0	0	0	0	0
0	0	1	0	0	1	0	0	1	0	0	1	1	0	1	1	1	0	1	1	1	0	1	1	0	1	1	0	1	1	1	1	0	1	1	0	0	0	0	0	0	1	0	0	0	0	0	1	0	0
0	0	1	0	0	0	0	1	1	0	1	1	1	1	0	0	1	0	0	1	1	1	1	1	0	0	1	0	0	1	1	1	0	1	1	1	0	0	0	0	0	1	0	0	0	1	0	0	0	0
1	0	1	0	1	1	0	1	1	0	1	1	0	0	0	1	1	0	0	1	1	1	1	1	0	1	1	0	1	1	0	1	1	1	1	1	0	0	0	0	0	1	0	0	1	1	0	0	0	0
0	0	1	0	0	1	1	1	1	1	1	1	0	1	1	1	1	0	0	1	1	1	1	1	0	0	0	0	1	1	1	1	0	1	1	0	0	0	0	0	0	1	0	0	1	0	0	0	0	0
1	0	1	0	0	1	1	1	1	1	0	1	0	1	0	0	1	0	0	0	1	1	1	1	0	1	1	0	0	1	0	0	1	1	1	1	0	0	0	0	0	1	0	0	0	0	0	0	0	0
1	0	1	0	0	1	0	1	0	1	1	1	1	1	1	1	1	0	0	1	1	0	1	1	0	0	0	0	1	1	1	0	0	1	1	1	0	0	0	0	0	1	0	0	0	0	0	0	0	0
0	0	1	0	0	0	0	0	0	1	1	1	1	1	1	0	1	0	1	0	1	1	1	1	0	0	1	0	1	1	1	1	0	1	0	1	0	0	0	0	0	1	0	0	0	0	0	0	0	0
0	0	1	0	0	1	1	0	1	1	1	0	1	0	1	1	1	0	0	0	1	1	1	1	0	0	0	0	1	1	1	1	1	1	1	0	0	0	0	0	0	1	0	0	0	0	0	1	0	0
0	0	1	0	0	0	0	1	1	1	0	1	1	1	1	0	1	0	1	1	1	0	1	1	0	0	0	0	1	1	1	1	0	1	1	0	0	0	0	0	0	1	0	1	1	0	0	0	0	0
1	0	1	0	0	1	0	0	1	1	1	0	1	1	0	0	1	0	1	1	1	1	1	1	0	1	0	0	0	1	1	1	1	1	1	0	0	0	0	0	0	1	0	0	1	0	0	1	0	0
0	0	1	0	0	0	1	1	0	1	1	1	0	1	1	0	1	0	1	0	1	1	1	1	0	0	1	0	1	1	1	0	0	1	1	0	0	0	0	0	0	1	0	0	0	0	0	1	0	0
0	0	1	0	0	0	1	0	1	1	1	0	0	1	1	0	1	0	1	0	1	1	1	1	0	1	1	0	1	1	1	1	0	1	0	1	0	0	0	0	0	1	0	0	0	0	0	0	0	0
1	0	1	0	0	1	0	0	1	1	1	0	0	1	0	1	1	0	1	1	1	1	1	1	0	1	0	0	0	1	1	1	0	1	1	0	0	0	0	0	0	1	0	0	1	1	0	1	0	0
1	0	1	0	1	1	1	0	1	1	1	1	1	0	0	0	1	0	0	1	1	1	1	1	0	1	0	0	0	1	1	1	0	1	1	1	0	0	0	0	0	1	0	0	0	0	0	0	0	0
1	0	1	0	1	1	1	1	1	1	1	1	0	1	0	1	1	0	1	1	1	1	1	1	0	0	0	0	1	1	1	1	0	1	1	0	0	0	0	0	0	1	0	0	0	0	0	1	0	0
1	0	1	1	1	1	1	1	1	1	1	1	1	1	0	0	1	0	1	1	1	1	1	1	0	1	1	0	1	1	1	1	0	1	1	1	0	0	0	0	0	1	0	0	0	0	0	0	0	0
0	0	1	0	1	1	1	1	1	1	1	1	1	1	1	0	1	0	1	1	1	1	1	1	0	0	1	0	0	1	1	0	0	1	0	0	0	0	0	0	0	1	0	0	0	0	0	0	0	0
0	0	1	0	0	1	1	0	1	1	1	1	0	0	0	0	1	0	1	1	1	1	1	1	0	0	0	0	1	1	1	1	0	1	1	0	0	0	0	0	0	1	0	1	0	1	0	0	0	0
0	0	1	0	1	0	1	1	1	1	1	1	1	0	1	1	1	0	1	1	1	1	1	1	0	0	0	0	1	1	0	1	0	1	0	0	0	0	0	0	0	1	0	1	0	0	0	0	0	0
0	0	1	0	1	1	1	0	1	1	1	1	1	1	1	0	1	0	1	1	1	1	1	1	0	1	0	0	0	1	1	1	0	1	1	1	0	0	0	0	0	1	0	1	1	1	0	1	0	0
1	0	1	0	1	1	1	0	0	1	1	1	1	1	0	1	1	0	0	1	1	0	1	1	0	0	0	0	1	1	0	1	0	1	0	1	0	0	0	0	0	0	0	1	0	1	0	1	0	0
0	0	1	0	1	1	1	1	0	0	0	1	1	1	0	0	1	0	1	1	1	0	1	1	0	0	0	0	1	1	1	1	0	1	1	0	0	0	0	0	0	0	0	1	0	0	0	1	0	0
0	0	1	0	0	1	1	0	1	1	1	1	1	1	1	1	1	0	0	1	1	1	1	1	0	0	0	0	1	1	1	1	0	1	1	0	0	0	0	0	0	0	0	1	1	0	0	1	0	0
1	0	1	0	0	0	1	1	1	1	1	1	1	0	1	0	1	0	0	1	1	1	1	1	0	1	0	0	1	1	1	1	0	1	1	1	0	0	0	0	0	1	0	1	1	0	0	0	0	0
0	0	1	0	1	1	1	1	1	1	1	0	0	1	0	1	1	0	0	1	1	0	1	1	0	0	1	0	0	1	1	0	0	1	0	1	0	0	0	0	0	0	0	1	0	0	0	0	0	0
0	0	1	0	0	1	0	0	1	1	1	1	1	0	1	1	1	0	0	1	1	0	1	1	0	0	0	0	1	1	1	1	0	1	0	1	0	0	0	0	0	1	0	1	0	0	0	0	0	0
1	0	1	0	0	1	1	0	1	1	1	1	1	1	1	1	1	0	0	1	1	1	1	1	0	1	0	0	0	1	1	1	0	1	1	0	0	0	0	0	0	1	0	1	0	0	0	0	0	0
1	0	1	0	1	0	1	1	0	1	1	1	0	1	1	0	1	0	0	1	1	1	1	1	0	0	1	0	1	1	0	1	0	1	1	0	0	0	0	0	0	1	0	1	0	0	0	0	0	0
0	0	1	0	0	1	1	0	1	1	1	1	1	0	1	0	1	0	0	1	1	1	1	1	0	0	1	0	1	1	1	1	1	1	0	0	0	0	0	0	0	0	0	1	0	0	0	0	0	0
0	0	1	1	0	1	1	1	1	1	1	1	0	0	1	0	1	0	1	1	1	0	1	1	0	0	1	0	0	1	1	0	1	1	1	0	0	0	0	0	0	1	0	1	1	0	0	0	0	0
1	0	1	0	1	0	1	1	1	1	1	0	1	1	0	1	1	0	1	1	1	0	1	1	0	0	0	0	0	1	0	1	0	1	1	1	0	0	0	0	0	1	0	1	0	0	0	0	0	0
0	0	1	0	0	0	1	0	0	1	1	1	0	1	1	0	1	0	1	1	1	0	1	1	0	0	1	0	0	1	0	1	0	1	1	0	0	0	0	0	0	0	0	1	0	1	0	0	0	0
1	0	1	0	1	1	1	1	0	1	1	1	0	0	0	1	1	0	0	1	1	1	1	1	0	1	1	0	1	1	1	1	1	1	1	0	0	0	0	0	0	0	0	1	1	1	0	0	0	0
0	0	1	0	1	1	1	1	1	1	1	1	0	1	0	1	1	0	0	1	1	1	1	1	0	0	1	0	0	1	1	1	0	1	1	0	0	0	0	0	0	0	0	1	0	0	0	0	0	0
0	0	0	0	0	1	1	1	1	1	0	1	0	0	1	1	1	0	1	0	1	1	1	1	0	0	1	0	1	1	1	1	0	1	1	1	0	1	1	0	0	0	0	1	0	0	0	0	0	0
0	0	1	0	0	1	1	0	0	1	1	1	0	1	1	0	1	0	1	0	1	1	1	1	0	0	1	0	1	1	1	1	0	1	1	0	0	0	1	0	0	0	0	1	0	1	0	0	0	0
1	0	1	0	0	1	1	1	0	1	0	1	0	0	0	0	1	0	1	1	1	0	1	1	0	0	1	0	1	1	0	1	0	1	1	0	0	0	0	0	0	0	0	1	0	0	0	1	0	0
0	0	0	0	0	0	1	1	1	1	1	1	1	1	1	1	1	0	1	1	1	1	1	1	0	0	1	0	1	1	1	1	0	1	1	1	0	0	0	0	0	0	0	1	0	1	0	0	0	0
0	0	1	0	0	0	1	1	1	1	1	1	0	1	0	0	1	0	0	1	1	1	1	1	0	0	0	0	0	1	1	1	0	1	1	0	0	0	0	0	0	1	0	1	1	1	0	1	0	0
0	0	1	0	1	1	1	1	1	0	1	1	1	1	0	0	1	0	1	1	1	0	1	1	0	0	1	0	1	1	0	1	0	1	0	0	0	0	0	0	0	1	0	1	0	1	0	0	0	0
0	0	1	0	0	0	1	0	1	1	1	1	1	1	0	0	1	0	1	1	1	1	1	1	0	1	0	0	0	1	1	1	0	1	1	0	0	0	0	0	0	0	0	1	1	1	0	0	0	0
0	0	1	0	1	1	1	0	1	1	1	1	0	1	0	1	1	0	1	1	1	1	1	1	0	0	1	0	1	1	1	1	1	1	1	1	0	0	0	0	0	0	0	1	1	0	0	0	0	0
0	0	1	0	0	0	1	0	1	1	1	1	0	1	1	1	1	0	1	1	1	0	1	1	0	1	1	0	1	1	1	1	0	1	0	1	0	0	0	0	0	1	0	1	0	1	0	0	0	0
0	0	1	0	0	0	1	0	1	1	1	1	1	1	1	1	1	0	1	1	1	1	1	1	0	0	0	0	1	1	1	1	1	1	1	0	0	0	0	0	0	0	0	1	1	0	0	0	0	0
0	0	1	0	0	0	1	0	1	1	1	1	0	1	1	1	1	0	1	1	1	1	1	1	0	0	1	0	1	1	1	1	0	1	1	0	0	0	0	0	0	1	0	1	0	0	0	0	0	0
0	0	1	0	1	1	1	0	0	1	1	1	1	0	0	1	1	0	1	1	1	0	1	1	0	1	1	0	0	1	1	1	0	1	1	0	0	0	0	0	0	0	0	1	0	1	0	0	0	0
0	0	1	0	1	1	1	1	0	1	1	1	1	1	1	1	1	1	1	1	1	0	1	1	0	0	0	0	0	1	1	1	0	1	1	0	0	0	0	0	0	0	0	1	0	0	0	0	0	0
0	0	1	0	1	0	1	0	1	1	1	1	1	1	1	1	1	1	1	1	1	1	1	1	0	0	0	0	1	1	1	1	1	1	1	1	0	0	0	0	0	0	0	1	0	0	0	0	0	0
1	0	1	0	1	1	1	0	0	1	1	1	1	1	0	1	1	1	0	1	1	0	1	1	0	0	0	0	0	1	1	1	0	1	1	0	0	0	0	0	0	0	0	1	0	0	0	0	0	0
0	0	1	0	0	1	1	1	1	1	1	1	1	1	0	0	1	1	0	1	1	0	1	1	0	1	1	0	1	1	1	1	0	1	1	0	0	0	0	0	0	0	0	1	0	0	0	0	0	0
0	0	1	0	0	0	1	0	1	1	1	1	1	1	1	1	1	1	1	1	1	1	1	1	0	0	0	0	1	1	0	1	0	1	1	1	0	0	0	0	0	1	0	1	0	0	0	0	0	0
1	0	1	0	1	1	0	0	1	1	1	0	1	0	1	0	1	0	1	1	1	1	1	1	0	1	0	0	1	1	1	1	0	1	1	0	0	0	0	0	0	0	0	1	0	0	0	0	0	0
1	0	0	0	0	1	1	1	1	1	1	0	1	1	0	1	1	0	1	1	1	0	1	1	0	0	1	0	0	1	1	1	1	1	1	0	0	0	0	0	0	0	0	1	0	0	0	0	0	0
1	0	1	0	0	1	1	1	1	1	1	1	0	1	0	1	1	1	1	1	1	0	1	1	0	0	1	0	1	1	1	1	1	1	0	0	0	0	0	0	0	0	0	1	1	0	0	1	0	0
0	0	1	0	0	1	1	1	1	1	1	0	1	0	1	1	1	1	1	1	1	0	1	1	0	0	0	0	1	1	1	1	0	1	0	0	0	0	0	0	0	1	0	1	1	0	0	0	0	0
1	0	0	0	0	0	1	1	1	0	1	1	0	0	1	1	1	0	1	1	1	1	1	1	0	0	1	0	1	1	1	1	0	1	0	0	0	0	0	0	0	0	0	1	1	0	0	1	0	0
0	0	1	0	0	0	1	1	1	0	1	1	1	1	0	1	1	0	1	1	1	1	1	1	0	0	0	0	0	1	1	1	1	1	1	0	0	0	0	0	0	1	0	1	1	0	0	0	0	0
1	0	1	0	0	1	1	0	1	0	1	1	1	0	1	1	1	0	1	1	1	1	1	1	0	1	0	0	0	1	1	1	0	1	0	0	0	0	0	0	0	0	0	1	0	1	0	0	0	0
0	0	1	0	0	1	1	0	0	0	1	1	1	1	1	0	1	0	1	1	1	0	1	1	0	0	1	0	1	1	1	1	0	1	1	1	0	0	0	0	0	0	0	1	0	0	1	1	0	0
0	0	1	0	0	0	1	0	1	0	1	1	1	1	1	0	1	0	1	1	1	0	1	1	0	0	0	0	1	1	0	1	0	1	1	1	0	0	0	0	0	1	0	1	0	1	0	1	0	0
1	0	1	0	1	1	1	0	0	0	1	1	1	1	1	0	1	0	1	1	1	0	1	1	0	0	1	0	1	1	1	1	0	1	1	0	0	0	0	0	1	0	0	1	0	1	0	1	0	0
1	0	1	0	1	0	1	0	1	0	1	1	1	1	1	1	1	0	0	1	1	1	1	1	0	0	1	0	0	1	1	1	0	1	1	0	0	0	0	0	0	1	0	1	0	1	0	1	0	0
1	0	1	0	1	1	1	1	1	0	1	1	0	1	1	1	1	0	0	1	1	0	1	1	0	0	0	0	1	1	1	1	0	1	1	1	0	0	0	0	0	0	0	1	0	1	0	1	0	0
0	0	1	0	0	0	1	0	0	0	1	1	0	1	1	1	1	1	0	1	1	0	1	1	0	0	1	0	1	1	1	0	1	1	0	0	0	0	0	0	1	1	0	1	1	0	0	0	0	0
0	0	1	0	1	0	1	1	1	0	1	1	1	1	1	1	1	1	1	1	1	1	1	1	0	0	0	0	0	1	0	0	0	1	1	0	0	0	0	0	0	1	0	1	0	1	0	0	0	0
1	0	1	0	0	1	1	1	1	0	1	1	0	1	0	0	1	0	0	1	1	1	1	1	0	1	0	0	1	1	0	1	0	1	1	1	0	0	0	0	0	0	0	1	1	1	0	1	0	0
1	0	1	0	1	1	1	1	1	0	1	1	1	1	1	0	1	0	0	1	1	1	1	1	0	0	0	0	0	1	1	1	1	1	0	0	0	0	0	0	0	0	0	1	0	0	0	0	0	0
1	0	1	0	1	1	1	1	0	0	1	1	1	0	1	1	1	0	0	1	1	1	1	1	0	0	1	0	0	1	1	1	0	1	1	0	0	0	0	0	0	0	0	0	0	0	0	0	0	0
0	0	1	0	1	1	1	1	1	0	1	0	1	0	1	1	1	0	0	1	1	0	1	1	0	0	0	0	1	1	0	1	0	1	0	0	0	0	0	0	0	0	0	0	1	1	0	1	0	0
1	0	1	0	0	1	1	1	0	0	1	0	1	1	1	1	1	0	1	1	1	1	1	1	0	1	0	0	1	1	1	1	0	1	1	0	0	0	0	0	0	0	0	0	1	1	0	0	0	0
0	0	1	0	0	1	1	1	0	0	1	1	1	1	0	0	1	0	1	1	1	1	1	1	0	0	1	0	1	1	0	0	0	1	1	0	0	0	0	0	0	1	0	0	0	0	0	0	0	0
0	0	1	0	0	1	0	0	1	0	1	1	0	1	1	0	1	0	1	1	1	0	1	1	0	1	0	0	0	1	1	1	0	1	1	0	0	0	0	0	0	1	0	1	0	0	0	0	0	0
1	0	1	0	0	1	0	1	1	0	0	1	0	1	1	1	1	0	0	1	1	0	1	1	0	0	1	0	0	1	1	1	0	1	0	1	0	0	0	0	0	1	0	0	1	1	0	0	0	0
1	0	1	0	0	1	1	0	1	0	1	1	1	0	0	0	1	0	0	1	1	1	1	1	0	0	1	0	1	1	1	1	1	1	1	0	0	0	0	0	0	1	0	1	1	1	0	1	0	0
1	0	1	0	0	1	1	1	1	0	1	1	0	0	1	0	1	0	1	1	1	0	1	1	0	1	0	0	1	1	1	0	1	1	1	0	0	1	1	0	0	1	0	1	1	0	1	1	0	0
1	0	1	0	1	1	1	1	1	0	0	1	1	1	1	0	1	0	1	1	1	0	1	1	0	1	1	0	1	1	1	1	1	1	1	1	0	1	1	0	0	1	0	1	1	1	1	0	0	0
1	0	1	0	1	1	1	1	1	0	1	0	1	1	1	0	1	0	1	1	1	0	1	1	0	1	0	0	1	1	1	1	1	1	0	0	0	1	1	0	0	1	0	1	0	0	0	0	0	0
0	0	1	0	1	1	1	1	1	0	1	1	1	1	1	1	1	0	1	1	1	1	1	1	0	1	1	0	0	1	1	0	1	1	1	0	0	0	1	0	0	1	0	1	0	1	0	0	0	0
1	0	1	0	1	1	1	0	1	0	1	1	1	0	1	1	1	0	1	1	1	0	1	1	0	1	1	1	1	1	1	1	1	1	1	0	0	0	1	0	0	1	0	1	0	1	0	0	0	0
1	0	1	0	1	1	1	1	0	0	1	1	0	0	1	1	1	0	1	1	1	1	1	1	0	1	1	0	0	1	1	0	1	1	0	0	0	0	1	0	0	1	0	1	0	0	1	0	0	0
1	0	1	0	0	1	1	0	0	0	1	1	0	1	0	0	1	0	0	1	1	0	1	1	0	1	1	0	1	1	1	1	0	1	1	0	0	1	1	0	0	1	0	1	0	1	1	0	0	0
1	0	1	0	1	1	1	0	1	0	1	1	1	1	1	0	1	0	1	1	1	0	1	1	0	0	0	0	1	1	1	1	1	1	1	0	0	0	1	0	0	0	0	1	1	1	0	0	0	0
1	0	1	0	0	1	1	0	0	0	1	1	1	0	1	0	1	0	1	1	1	1	1	1	0	1	1	0	0	1	1	1	0	1	1	0	0	1	1	0	0	0	0	1	0	1	0	1	0	0
0	0	1	0	0	1	1	0	1	0	1	1	1	0	1	0	1	0	0	1	1	1	1	1	0	0	1	0	1	1	1	0	0	1	1	0	0	0	1	0	0	1	0	1	1	0	0	0	0	0
1	0	1	0	1	1	1	1	1	0	1	1	0	1	1	1	1	0	1	1	1	0	1	1	0	1	1	0	1	1	1	1	1	1	1	0	0	1	1	0	0	0	0	1	1	1	1	0	0	0
0	0	1	0	1	1	1	1	0	0	1	1	1	1	1	0	1	0	1	1	1	0	1	1	0	1	0	0	1	1	1	1	1	1	1	0	0	0	1	0	0	0	0	1	0	1	1	0	0	0
1	0	1	0	0	1	1	0	1	0	1	0	0	1	0	1	1	0	1	1	1	0	1	1	0	1	1	0	1	1	1	0	0	1	1	0	0	0	1	0	0	0	0	1	0	0	0	1	0	0
1	0	0	0	0	0	1	1	0	0	1	1	0	1	0	0	1	0	0	1	1	1	1	1	0	1	1	0	1	1	0	0	0	1	1	0	0	1	1	0	0	0	0	1	0	1	1	0	0	0
0	0	1	0	0	1	1	0	0	0	1	1	1	1	1	0	1	0	0	1	1	0	1	1	0	1	0	0	1	1	0	1	1	1	1	1	0	1	1	0	0	1	0	1	0	1	1	0	0	0
0	0	1	0	0	1	1	1	1	0	1	1	1	1	0	1	1	0	0	0	1	0	1	1	0	1	0	0	1	1	1	0	0	1	1	0	0	0	1	0	0	1	0	1	1	0	0	0	0	0
0	0	1	0	0	1	1	1	1	0	1	1	1	0	0	1	1	0	1	1	1	0	1	1	0	1	0	0	1	1	1	0	1	1	1	0	0	0	1	0	0	1	0	1	0	1	0	0	0	0
1	0	1	0	0	0	1	0	1	0	1	1	0	0	1	1	1	0	1	1	1	0	1	1	0	1	0	0	1	1	1	1	1	1	1	0	0	0	1	0	0	1	0	1	1	1	0	0	0	0
1	0	0	0	0	0	1	0	0	0	0	1	0	0	0	1	1	0	1	1	1	0	1	1	0	0	1	0	1	1	0	1	1	1	1	1	0	0	1	0	0	0	0	0	0	1	0	0	0	0
1	0	0	0	0	1	0	0	1	0	1	1	1	0	1	0	1	0	1	1	1	0	1	1	0	1	0	0	1	1	0	1	1	1	1	0	0	1	1	0	0	1	0	0	1	1	0	0	0	0
1	0	1	0	0	0	0	1	1	0	1	0	1	0	0	1	1	0	0	1	1	0	1	1	0	1	1	0	0	1	0	1	1	1	1	1	0	0	1	0	0	1	0	0	0	0	0	0	0	0
0	0	1	0	0	1	1	0	1	0	0	0	1	1	1	1	1	0	0	1	1	1	1	1	0	1	1	0	1	1	1	0	1	1	1	0	0	0	1	0	0	0	0	0	0	1	1	0	0	0
1	0	1	0	0	1	0	1	1	0	1	1	1	0	0	0	1	0	0	1	1	0	1	1	0	1	1	0	0	1	0	1	0	1	0	0	0	1	1	0	0	1	0	0	0	1	0	0	0	0
0	0	1	0	0	0	1	0	1	0	1	1	1	0	1	1	1	0	0	1	1	0	1	1	0	1	1	0	1	1	1	1	0	1	1	0	0	1	1	0	0	1	0	1	0	1	1	0	0	0
1	0	1	0	0	1	1	0	1	0	0	0	1	1	1	0	1	0	1	1	1	1	1	1	0	1	0	0	1	1	0	1	0	1	0	0	0	1	1	0	0	1	0	1	0	1	1	0	0	0
1	0	1	0	0	1	1	1	1	0	1	0	1	0	0	1	1	0	1	1	1	0	1	1	0	0	1	0	1	1	1	1	0	1	1	0	0	1	1	0	0	1	0	1	1	0	0	1	0	0
0	0	1	0	0	1	0	1	0	0	1	0	1	0	0	1	1	0	1	1	1	0	1	1	0	1	0	0	1	1	1	1	0	1	1	0	0	1	1	0	0	1	0	1	0	0	0	0	0	0
1	0	0	0	0	1	0	0	0	0	0	0	1	1	0	0	1	0	1	1	1	0	1	1	0	0	1	0	1	1	1	1	0	1	1	0	1	1	1	0	0	1	0	0	1	1	1	1	0	0
0	0	1	0	0	0	0	1	0	0	0	1	0	1	0	1	1	0	1	1	1	0	1	1	0	0	0	0	0	1	0	1	0	1	1	0	0	1	1	0	0	1	0	1	0	0	1	0	0	0
0	0	1	0	0	1	0	1	1	0	1	0	0	0	1	1	1	0	1	1	1	0	1	1	0	0	1	0	0	1	1	1	0	1	0	0	0	1	1	0	0	1	0	1	0	0	0	0	0	0
0	0	1	0	0	1	0	1	1	0	1	0	0	0	0	1	1	0	1	1	1	0	1	1	0	0	0	0	0	1	1	1	0	1	1	1	0	0	1	0	0	1	0	0	0	1	0	0	0	0
1	0	1	0	0	1	0	1	1	0	1	0	0	1	0	1	1	0	1	1	1	0	1	1	0	0	1	0	1	1	1	1	0	1	0	0	0	0	1	0	0	0	0	0	0	1	0	0	0	0
0	0	1	0	0	1	0	0	1	0	1	0	0	1	1	1	1	0	1	1	1	0	1	1	0	0	1	0	1	1	0	1	0	1	0	0	0	0	1	0	0	1	0	0	1	0	0	0	0	0
1	0	1	0	0	1	0	1	1	0	1	1	0	1	1	0	1	0	1	1	1	1	1	1	0	0	1	0	1	1	1	0	0	1	0	0	0	0	1	0	0	1	0	0	0	1	1	0	0	0
0	0	0	0	0	1	1	0	0	0	1	1	0	1	1	1	1	0	0	1	1	0	1	1	0	0	1	0	1	1	1	1	0	1	1	0	0	0	1	0	0	1	0	1	0	1	0	0	0	0
0	0	1	0	0	1	1	1	1	0	0	1	0	0	1	1	1	0	1	1	1	1	1	1	0	0	1	0	0	1	1	1	0	1	1	0	0	0	1	0	0	0	0	0	0	0	0	0	0	0
0	0	1	0	0	1	0	0	1	0	1	1	0	0	0	0	1	0	0	1	1	1	1	1	0	1	0	0	1	1	1	1	0	1	1	0	0	0	1	0	0	1	0	0	0	0	1	0	0	0
0	0	0	0	0	1	0	1	1	0	1	0	0	0	0	0	1	0	1	1	1	0	1	1	0	0	0	0	1	1	1	1	0	1	1	0	0	1	1	0	0	1	0	0	1	1	1	1	0	0
0	0	0	0	0	1	0	1	1	0	1	1	1	0	1	1	1	0	1	1	1	0	1	1	0	0	1	0	1	1	0	0	0	1	1	1	0	0	1	0	0	1	0	1	0	1	0	0	0	0
1	0	1	0	0	0	0	0	0	0	1	0	0	0	1	0	1	0	1	1	1	1	1	1	0	0	1	0	1	1	1	1	0	1	0	0	0	1	1	0	0	1	0	1	0	1	0	1	0	0
0	0	1	0	0	0	0	0	1	0	1	0	0	1	1	1	1	0	1	1	1	1	1	1	0	0	0	0	1	1	1	1	0	1	1	0	0	1	1	0	0	1	0	1	0	1	0	0	0	0
1	0	1	0	0	1	0	0	1	0	1	1	0	1	0	0	1	0	1	1	1	0	1	1	0	0	1	0	0	1	0	1	0	1	0	0	0	1	1	0	0	1	0	1	0	0	0	0	0	0
1	0	1	0	0	0	0	0	1	0	1	0	0	1	0	1	1	0	1	1	1	0	1	1	0	0	0	0	1	1	0	1	0	1	0	0	0	1	1	0	0	1	0	1	0	0	0	0	0	0
1	0	1	0	0	1	0	1	1	0	1	0	0	1	0	1	1	0	0	1	1	0	1	1	0	0	0	0	1	1	1	1	0	1	1	0	0	1	1	0	0	1	0	1	0	1	0	0	0	0
0	0	1	0	0	1	0	0	1	0	1	0	0	0	0	0	1	0	0	1	1	1	1	1	0	0	0	0	1	1	1	1	0	1	1	0	0	0	1	0	0	1	0	1	1	1	0	0	0	0
0	0	1	0	0	1	0	0	1	0	1	1	0	1	0	1	1	0	1	1	1	1	1	1	0	1	1	0	1	1	1	1	0	1	1	0	0	0	1	0	0	1	0	1	1	1	0	1	0	0
0	0	1	0	0	1	0	0	1	0	1	0	0	1	1	0	1	0	0	1	1	1	1	1	0	1	0	0	1	1	0	1	0	1	1	0	0	1	1	0	0	1	0	1	1	1	0	0	0	0
0	0	1	0	0	0	0	0	1	0	1	0	1	1	0	0	1	0	1	1	1	0	1	1	0	0	0	0	0	1	1	1	0	1	1	0	0	1	1	0	0	1	0	1	0	0	0	0	0	0
1	0	1	0	0	1	0	1	1	0	1	1	1	1	1	1	1	0	0	1	1	1	1	1	0	0	0	0	1	1	0	1	0	1	1	1	0	0	1	0	0	1	0	0	0	0	0	0	0	0
0	0	1	0	0	1	0	1	1	0	1	0	1	1	1	1	1	1	1	1	1	0	1	1	0	0	1	0	0	1	1	1	0	1	1	1	0	1	1	0	0	1	0	1	0	0	1	0	0	0
1	0	1	0	0	1	0	1	1	0	1	0	1	1	0	0	1	1	0	1	1	0	1	1	0	0	1	0	1	1	1	1	0	1	0	0	0	0	1	0	0	1	0	1	1	0	0	1	0	0
0	0	1	0	0	1	0	1	0	0	0	0	0	0	1	0	1	1	0	1	1	1	1	1	0	0	0	0	1	1	1	1	0	1	1	0	0	0	1	0	0	1	0	0	0	0	0	0	0	0
1	0	1	0	0	0	1	1	0	0	1	1	1	1	1	0	1	1	1	1	1	1	1	1	0	0	0	0	1	1	0	1	0	1	1	0	0	1	1	0	0	1	0	1	0	1	1	0	0	0
0	0	1	0	0	0	1	0	0	0	1	0	1	1	1	1	1	1	0	1	1	0	1	1	0	0	0	0	0	1	0	1	0	1	1	0	0	0	1	0	0	0	0	1	0	1	0	0	0	0
0	0	1	0	0	1	0	0	1	0	1	0	1	0	1	0	1	1	1	1	1	0	1	1	0	0	0	0	0	1	1	1	0	1	0	0	0	0	1	0	0	1	0	1	1	0	0	0	0	0
1	0	1	0	0	1	0	1	0	0	1	0	1	1	1	0	1	1	1	1	1	0	1	1	0	0	0	0	0	1	1	1	0	1	1	1	0	1	1	0	0	1	0	0	0	0	0	1	0	0
0	0	1	0	0	1	0	0	1	0	1	1	1	1	0	1	1	0	0	1	1	0	1	1	0	1	1	0	0	1	1	1	0	1	1	0	0	0	1	0	0	1	0	1	1	1	0	1	0	0
1	0	0	0	0	1	0	0	1	1	1	1	1	1	0	0	1	0	0	1	1	0	1	1	0	1	0	0	1	1	0	1	1	1	1	1	0	0	1	0	0	1	0	0	0	0	0	0	0	0
0	0	1	0	0	0	0	0	1	0	1	0	1	1	0	1	1	0	1	1	1	0	1	1	0	0	1	0	1	1	0	1	1	1	0	1	0	1	1	0	0	0	0	0	0	0	0	0	0	0
0	0	1	0	0	1	0	1	0	0	1	1	0	0	0	0	1	0	1	1	1	0	1	1	0	0	1	0	1	1	1	1	0	1	1	0	0	0	1	0	0	0	0	0	0	0	0	0	0	0
1	0	1	0	0	1	0	1	1	0	1	0	0	1	1	1	1	0	0	1	1	0	1	1	0	0	0	0	1	1	1	1	0	1	1	1	0	1	1	0	0	0	0	0	1	0	0	1	0	0
0	0	1	0	0	1	0	1	1	1	1	0	0	1	0	1	1	0	1	1	1	1	1	1	0	1	0	0	1	1	1	1	1	1	1	1	0	1	1	0	0	0	0	0	1	0	1	1	0	0
0	0	1	0	0	0	0	0	1	0	1	1	1	0	0	1	1	0	1	1	1	0	1	1	0	1	0	0	1	1	0	1	0	1	0	1	0	0	0	0	0	1	0	0	0	0	0	0	0	0
0	0	1	0	0	1	0	1	0	0	1	0	0	1	0	0	1	0	1	1	1	1	1	1	0	1	0	0	1	1	1	1	0	1	1	0	0	0	0	0	0	1	0	1	0	0	0	0	0	0
1	0	1	0	0	1	0	1	0	0	1	0	0	0	0	1	1	0	1	1	1	0	1	1	0	1	1	0	1	1	1	1	0	1	0	0	0	0	0	0	0	0	0	1	0	0	0	1	0	0
0	0	0	0	0	1	0	1	1	0	1	0	1	1	0	0	1	0	0	1	1	0	1	1	0	0	1	0	1	1	1	1	0	1	0	1	0	0	0	0	0	1	0	0	0	1	0	0	0	0
0	0	1	0	0	1	0	1	1	0	1	0	1	1	0	0	1	0	0	1	1	0	1	1	0	0	0	0	1	1	1	1	0	1	1	0	0	0	0	0	0	1	0	1	1	0	0	0	0	0
1	0	1	0	0	1	0	1	1	1	1	0	1	1	1	0	1	0	1	0	1	1	1	1	0	0	0	0	1	1	1	1	0	1	1	1	0	0	0	0	0	1	0	0	1	1	0	0	0	0
1	0	0	0	0	1	0	0	0	1	1	0	0	1	1	1	1	0	1	1	1	0	1	1	0	0	1	0	0	1	0	1	0	1	0	0	0	0	0	0	0	1	0	0	0	0	0	0	0	0
1	0	1	0	0	1	1	0	0	1	1	1	0	1	1	0	1	0	1	1	1	0	1	1	0	0	1	0	1	1	0	0	0	1	1	1	0	0	0	0	0	1	0	0	0	1	0	0	0	0
1	0	1	0	0	1	1	0	1	1	1	1	1	1	1	1	1	0	0	1	1	0	1	1	0	1	0	0	1	1	0	1	0	1	1	1	0	0	0	0	0	1	0	1	1	0	0	1	0	0
0	0	1	0	0	1	1	1	1	1	1	1	0	1	1	0	1	0	0	1	1	1	1	1	0	1	0	0	1	1	1	1	0	1	1	1	0	0	0	0	0	1	1	1	0	0	0	0	0	0
0	0	1	0	0	1	0	0	1	1	1	0	1	0	1	1	1	0	0	1	1	1	1	1	0	1	0	0	1	1	1	1	1	1	1	0	0	1	0	0	0	1	0	1	1	0	1	1	0	0
1	0	1	0	0	1	1	1	1	1	1	0	0	1	1	1	1	1	1	1	1	0	1	1	0	1	0	0	1	1	1	1	1	1	1	0	0	0	0	0	0	1	1	1	1	1	0	1	0	1
1	0	1	0	0	1	0	0	1	1	1	0	0	0	0	1	1	0	1	1	1	0	1	1	0	1	1	0	1	1	1	1	0	1	1	1	0	0	0	0	0	1	0	1	0	0	0	1	0	0
0	0	1	0	0	1	0	0	1	1	1	0	0	0	1	1	1	0	0	1	1	0	1	1	0	1	1	0	1	1	1	1	0	1	1	0	0	0	0	0	0	1	0	1	0	1	0	1	0	0
1	0	1	0	0	0	0	1	0	1	1	1	0	1	1	1	1	0	1	1	1	0	1	1	0	1	1	0	1	1	0	0	0	1	1	1	0	0	0	0	0	1	0	0	0	0	0	0	0	0
1	0	1	0	0	1	1	1	1	1	1	1	0	1	0	1	1	0	0	1	1	1	1	1	0	1	1	0	0	1	1	1	0	1	1	0	0	0	0	0	0	0	0	1	0	1	0	1	0	0
0	0	1	0	0	1	1	0	0	1	1	1	0	1	1	0	1	0	1	1	1	1	1	1	0	0	0	0	1	1	1	0	1	1	1	0	0	0	0	0	0	1	0	1	0	0	0	0	0	0
1	0	1	0	0	1	1	1	0	0	1	1	0	1	1	1	1	0	1	0	1	0	1	1	0	1	0	0	1	1	1	1	1	1	1	0	0	0	0	0	0	0	0	1	0	0	0	0	0	0
0	0	1	0	0	1	1	1	1	0	0	1	0	1	1	1	1	0	0	1	1	0	1	1	0	1	1	0	1	1	0	1	0	1	1	1	0	0	0	0	0	1	0	1	1	0	1	0	0	0
1	0	1	0	0	0	1	1	1	0	1	1	0	1	0	0	1	0	1	1	1	0	1	1	0	1	1	0	1	1	1	1	0	1	1	0	0	0	0	0	0	0	0	1	0	0	0	0	0	0
1	0	1	0	0	0	1	0	1	1	1	1	0	1	0	1	1	0	0	1	1	1	1	1	0	1	0	0	1	1	0	1	1	1	1	0	0	0	0	0	0	1	0	1	0	0	0	1	0	0
0	0	1	0	0	0	1	1	1	0	1	1	1	0	0	1	1	0	1	1	1	0	0	1	0	0	0	0	1	1	1	1	0	1	1	1	0	0	0	0	0	0	0	1	0	0	1	0	0	0
1	0	1	0	0	1	1	1	1	0	1	1	1	1	0	0	1	0	0	0	1	0	0	1	0	0	1	0	1	1	1	1	1	0	1	0	0	0	0	0	0	1	0	1	1	1	1	0	0	0
1	0	1	0	0	1	1	1	1	0	0	0	0	1	0	0	1	0	0	1	1	0	1	1	0	1	1	0	1	1	1	1	0	1	1	0	0	0	0	0	0	1	0	1	0	1	0	0	0	0
1	0	1	0	0	0	1	0	1	1	0	1	0	1	1	1	1	0	0	1	1	0	1	1	0	1	1	0	1	1	1	1	0	1	1	0	0	0	0	0	0	0	0	1	0	0	0	1	0	0
0	0	1	0	0	1	1	1	0	1	1	1	1	1	1	1	1	0	1	0	1	1	1	1	0	1	0	0	1	1	1	1	0	1	1	0	0	0	0	0	0	0	0	1	0	0	0	1	0	0
1	0	1	0	0	1	1	0	1	0	1	1	1	0	1	1	1	0	0	1	1	0	1	1	0	1	0	0	1	1	1	1	1	1	1	0	0	0	0	0	0	1	0	1	0	0	0	1	0	0
1	0	1	0	0	1	1	1	1	0	1	1	0	0	1	0	1	0	0	1	1	0	1	1	0	1	1	0	1	1	1	1	0	1	1	0	0	0	0	0	0	1	0	1	1	0	0	1	0	0
1	0	1	0	0	1	1	0	1	0	1	1	0	1	1	0	1	0	1	1	1	0	1	1	0	1	0	0	0	1	0	1	0	1	0	0	0	0	0	0	0	1	0	1	0	1	0	0	0	0
0	0	1	0	0	0	1	0	1	0	1	1	0	0	0	1	1	0	0	1	1	0	1	1	0	1	1	0	1	1	0	1	0	1	1	0	0	0	0	0	0	1	0	1	0	0	0	1	0	0
1	0	1	0	0	1	1	1	1	1	1	1	1	1	1	1	1	0	1	1	1	1	1	1	0	1	0	0	0	1	1	1	0	1	1	1	0	0	0	0	0	1	0	1	0	1	0	1	0	0
1	0	1	0	0	1	1	0	1	1	0	1	1	1	0	1	1	0	0	1	1	0	1	1	0	1	0	0	0	1	1	0	0	1	1	0	0	0	0	0	0	1	1	1	0	1	0	0	0	0
0	0	1	0	0	1	1	0	1	1	1	1	1	0	1	1	1	0	0	0	1	0	1	1	0	0	1	0	1	1	0	1	0	1	1	0	0	0	0	0	0	1	0	1	0	1	0	1	0	0
0	0	1	0	0	1	1	1	1	1	1	0	1	0	0	1	1	0	1	0	1	0	1	1	0	1	0	0	1	1	0	0	0	1	0	0	0	0	0	0	0	1	0	1	0	1	1	0	0	0
0	0	0	0	0	1	1	0	1	1	1	0	0	0	1	1	1	0	1	1	1	1	1	1	0	0	1	0	0	1	1	0	0	1	1	1	0	0	0	0	0	0	0	1	0	1	0	0	0	0
0	0	1	0	1	0	1	1	1	1	1	1	0	1	0	1	1	0	1	1	1	1	1	1	0	1	1	0	1	1	1	1	0	1	1	0	0	0	0	0	0	1	0	1	0	0	0	1	0	0
0	0	1	0	1	1	1	0	1	1	1	1	0	0	1	0	1	0	1	1	1	0	1	1	0	0	0	0	1	1	0	1	0	1	1	0	0	1	0	0	0	1	0	1	1	1	1	0	0	0
0	0	1	0	0	0	1	1	1	1	0	1	0	1	0	0	1	0	1	1	1	0	1	1	0	1	0	0	1	1	0	1	0	1	0	1	0	0	0	0	0	1	0	1	0	1	0	0	0	0
0	0	1	0	0	1	1	0	0	1	0	0	0	1	0	1	1	0	1	1	1	1	1	1	0	0	1	0	1	1	1	1	0	1	1	0	0	0	0	0	0	1	0	1	0	0	0	0	0	0
0	0	1	0	0	1	1	1	1	1	1	0	1	1	0	1	1	0	1	1	1	0	1	1	0	0	0	0	0	1	1	1	1	1	1	1	0	0	1	0	0	1	1	1	0	0	0	0	0	0
1	0	1	0	0	1	1	1	1	1	1	1	0	0	0	0	1	1	1	1	1	1	1	1	0	0	0	0	0	1	1	1	1	1	1	0	0	0	0	0	0	1	0	1	0	0	0	0	0	0
0	0	1	0	0	1	1	1	0	1	1	1	0	1	1	1	1	1	1	1	1	1	1	1	0	1	0	0	1	1	1	0	0	1	1	0	0	0	0	0	0	1	1	1	0	1	0	1	0	0
0	0	1	0	0	1	1	0	1	1	1	0	0	1	1	1	1	1	1	1	1	0	1	1	0	1	1	0	1	1	0	1	1	1	1	0	0	0	0	0	0	1	0	1	0	0	0	0	0	0
1	0	1	0	0	0	1	0	1	1	1	1	1	0	0	0	1	1	1	1	1	1	1	1	0	1	0	0	1	1	1	1	0	1	1	1	0	0	0	0	0	0	0	1	0	0	0	1	0	0
1	0	1	0	0	1	1	1	0	1	1	0	1	1	1	1	1	1	0	1	1	1	1	1	0	1	1	0	1	1	0	1	0	1	1	1	0	0	0	0	0	0	0	1	0	1	0	0	0	0
0	0	1	0	0	1	1	1	1	1	1	1	1	0	1	1	1	1	1	1	1	1	1	1	0	1	1	0	1	1	1	1	0	1	1	0	0	0	0	0	0	1	0	1	0	0	0	0	0	0
1	0	1	0	0	1	1	1	1	1	1	1	0	1	1	0	1	0	1	1	1	0	1	1	0	0	1	0	1	1	0	1	1	1	1	1	0	0	0	0	0	0	0	1	0	0	0	1	0	0
1	0	1	0	0	1	1	1	0	1	1	1	1	0	1	0	1	0	0	1	0	1	1	1	0	1	1	0	1	1	1	0	0	1	1	1	0	0	0	0	0	1	1	1	0	0	0	0	0	0
1	0	1	0	1	0	1	0	1	1	1	1	1	1	1	1	1	0	1	1	0	1	1	1	0	1	0	0	1	1	1	1	0	1	1	0	0	0	0	0	0	0	1	1	0	0	0	1	0	0
1	0	1	0	0	1	1	1	1	0	0	0	0	0	1	1	1	0	1	1	1	0	1	1	0	1	0	0	0	1	1	1	0	1	1	1	0	0	0	0	0	0	0	1	0	1	0	0	0	0
1	0	1	0	0	0	1	0	1	1	1	1	1	0	1	1	1	0	0	1	0	1	1	1	0	0	0	0	1	1	1	1	1	1	1	0	0	0	0	0	0	1	1	1	0	0	0	0	0	0
1	0	1	0	1	1	1	0	1	1	0	1	1	0	1	0	1	0	0	0	1	0	1	1	0	1	1	0	0	1	1	1	0	1	1	0	0	0	0	0	0	1	0	1	0	1	0	1	0	0
1	0	1	0	1	0	1	0	0	1	1	0	1	0	1	0	1	0	0	1	1	0	1	1	0	1	1	0	1	1	1	1	0	1	1	0	0	0	0	0	0	1	0	1	0	1	0	1	0	0
1	0	1	0	0	1	1	1	1	1	0	1	0	0	0	0	1	0	0	1	1	1	1	1	0	1	1	0	1	1	1	0	0	1	1	0	0	0	0	0	0	0	1	1	0	0	0	1	0	0
1	0	1	0	1	1	1	1	1	1	1	1	1	1	1	1	1	0	1	1	1	1	1	1	0	1	0	0	1	1	1	1	1	1	1	0	0	0	0	0	0	0	0	1	0	0	0	0	0	0
1	0	1	0	0	0	1	1	0	1	1	0	1	1	1	1	1	0	1	1	1	0	1	1	0	1	1	0	1	1	1	1	1	1	1	0	0	0	0	0	0	1	0	0	0	0	0	0	0	0
1	0	1	0	0	1	1	1	1	1	1	0	1	1	1	0	1	0	1	1	1	1	1	1	0	1	0	0	1	1	1	1	0	1	1	1	1	0	0	0	0	1	0	0	0	0	0	0	0	0
1	0	1	0	1	0	0	0	0	1	1	1	1	1	0	0	1	0	0	0	1	1	1	1	0	0	1	0	1	1	1	0	1	1	1	0	0	0	0	0	0	0	0	0	0	0	0	1	0	0
1	0	1	0	1	1	1	1	1	1	1	1	0	1	0	1	1	0	1	0	1	1	1	1	0	0	0	0	0	1	1	0	0	1	1	0	0	0	0	0	0	1	0	0	1	0	0	1	0	0
0	0	0	0	1	1	0	1	1	1	1	0	1	0	1	1	1	0	1	1	1	1	1	1	0	0	0	0	1	1	1	1	0	1	0	0	0	0	0	0	0	1	0	0	0	0	0	0	0	0
0	0	1	0	0	0	1	1	1	1	1	1	0	1	1	0	1	0	1	1	1	1	1	1	0	1	1	0	0	1	1	1	1	1	1	0	0	0	0	0	0	1	0	0	0	0	0	0	0	0
0	0	1	0	0	1	0	0	1	1	1	1	1	0	0	1	1	0	0	1	1	1	1	1	0	0	1	0	0	1	1	1	0	1	1	0	0	0	0	0	0	1	0	0	1	0	0	0	0	0
1	0	1	0	0	0	0	1	1	1	1	0	1	1	0	1	1	0	0	1	1	0	1	1	0	0	0	0	1	1	0	1	1	1	1	0	0	0	0	0	0	1	0	0	0	0	0	0	0	0
0	0	1	0	0	1	1	0	0	1	1	1	0	1	0	0	1	0	0	1	1	0	1	1	0	0	1	0	0	1	0	1	0	1	1	0	0	0	0	0	0	1	0	0	0	1	0	0	0	0
0	0	1	1	0	0	1	1	1	1	1	1	1	1	0	1	1	0	0	1	1	1	1	1	0	1	1	0	1	1	1	1	0	1	1	1	0	0	0	0	0	1	0	1	0	0	0	1	0	0
0	0	1	0	0	1	1	1	1	1	1	1	1	1	0	1	1	0	0	1	1	1	1	1	0	1	0	0	0	1	0	1	0	1	0	0	0	0	0	0	0	1	0	1	0	1	0	0	0	0
1	0	1	0	0	1	1	1	1	1	1	1	1	1	1	0	1	0	0	1	1	1	1	1	0	1	1	0	0	1	1	1	0	1	1	0	0	0	0	0	0	1	0	1	0	1	0	1	0	0
1	0	1	0	0	1	1	0	1	1	1	0	1	1	0	1	1	0	1	1	1	1	1	1	0	0	1	0	0	1	1	1	0	1	1	0	0	0	0	0	0	1	0	1	1	1	0	1	0	0
0	0	1	0	1	1	1	1	0	1	0	0	1	1	0	1	1	1	0	0	1	1	1	1	0	0	0	0	1	1	1	1	0	1	0	1	0	0	0	0	0	1	1	1	0	0	0	1	0	0
1	0	1	0	0	1	0	1	1	1	0	0	1	1	0	0	1	0	1	1	1	0	1	1	0	1	1	0	0	1	1	1	0	1	1	0	0	0	0	0	0	1	0	1	0	0	0	0	0	0
0	0	1	0	0	1	1	1	1	1	1	0	1	1	1	0	1	0	0	1	1	1	1	1	0	0	0	0	1	1	1	1	0	1	1	0	0	0	0	0	0	1	0	1	0	0	0	0	0	0
0	0	1	0	0	1	1	1	0	1	1	1	0	1	0	0	1	0	1	1	1	1	1	1	0	0	1	0	1	1	1	0	0	1	0	0	0	0	0	0	0	1	0	1	0	0	0	0	0	0
0	0	1	0	0	1	1	0	1	1	1	1	0	0	1	0	1	0	1	1	1	1	1	1	0	0	0	0	0	1	1	1	0	1	1	0	0	0	0	0	0	1	0	1	0	0	0	0	0	0
0	0	1	0	0	1	1	1	0	1	1	0	0	1	0	0	1	0	0	1	1	0	1	1	0	0	0	0	0	1	1	0	1	1	1	0	0	0	0	0	0	1	0	1	0	0	0	0	0	0
1	0	1	0	0	1	1	0	0	1	1	1	0	1	0	1	1	0	0	1	1	0	1	1	0	0	0	0	1	1	1	0	0	1	1	0	0	0	0	0	0	1	0	1	0	1	0	0	0	0
1	0	1	0	0	1	0	0	1	1	1	1	0	1	0	1	1	0	0	1	1	1	1	1	0	0	0	0	1	1	1	1	0	1	0	0	0	0	0	0	0	1	0	1	1	0	0	0	0	0
1	0	1	0	0	1	0	0	1	1	1	0	0	1	0	1	1	0	1	1	1	1	1	1	0	0	1	0	0	1	1	1	0	1	1	0	0	0	0	0	0	1	0	1	0	0	0	0	0	0
0	0	1	0	0	1	0	0	1	1	1	1	0	1	0	0	1	0	1	1	1	0	0	1	0	0	1	0	0	1	0	1	0	1	1	0	0	0	0	0	0	1	0	1	0	0	0	0	0	0
1	0	1	0	0	1	0	0	1	1	1	0	0	1	1	0	1	0	1	1	1	0	1	1	0	0	0	0	1	1	1	1	0	1	1	0	0	0	0	0	0	1	0	1	0	0	0	1	0	0
1	0	1	0	1	1	0	0	1	1	1	1	0	0	1	1	1	0	1	1	1	1	1	1	0	0	0	0	1	1	0	1	0	1	0	0	0	0	0	0	0	0	0	1	0	0	0	0	0	0
1	0	1	0	0	1	0	0	1	1	1	1	0	0	0	1	1	0	1	1	1	0	1	1	0	0	0	0	0	1	0	1	0	1	1	0	0	0	0	0	0	1	0	1	0	0	0	1	0	0
1	0	1	0	0	1	0	1	1	1	1	0	0	1	1	0	1	0	0	1	1	1	1	1	0	0	0	0	1	1	1	0	0	1	1	0	0	0	0	0	0	0	0	1	0	1	0	0	0	0
0	0	1	1	0	1	0	1	1	1	1	0	0	1	0	1	1	0	1	1	1	0	1	1	0	0	0	0	0	1	1	1	1	1	1	0	0	0	0	0	0	0	0	1	0	0	0	0	0	0
1	0	1	1	0	1	0	0	1	1	1	1	1	1	0	0	1	0	1	1	1	0	1	1	0	1	1	0	1	1	1	0	0	1	1	0	0	0	0	0	0	0	1	1	0	1	0	0	0	0
0	0	1	1	0	1	0	1	1	1	1	1	1	0	0	1	1	0	1	0	1	1	1	1	0	0	1	0	1	1	0	0	1	1	1	0	0	0	0	0	0	0	0	1	0	0	0	0	0	0
1	0	1	1	0	1	0	1	1	1	1	0	0	1	0	1	1	0	1	0	1	1	1	1	0	0	1	0	0	1	1	0	1	1	1	0	0	0	0	0	0	0	0	1	0	1	0	1	0	0
1	0	1	0	1	0	1	1	1	1	1	0	1	1	1	1	1	0	0	1	1	1	0	1	0	1	0	0	0	1	1	1	1	1	1	0	0	0	0	0	0	0	0	1	0	0	0	0	0	0
0	0	1	0	1	1	0	1	1	1	1	0	0	1	0	1	1	0	1	1	1	0	1	1	0	1	0	0	1	1	0	1	0	1	1	1	0	0	0	0	0	1	0	1	0	0	0	0	0	0
0	0	1	0	1	1	0	1	1	1	1	0	1	0	0	0	1	0	1	1	1	0	1	1	0	0	0	0	1	1	1	0	0	1	1	0	0	0	0	0	0	1	0	1	0	0	0	0	0	0
0	0	1	1	1	1	0	0	1	1	1	1	0	1	0	0	1	0	0	1	1	0	1	1	0	1	1	0	1	1	1	1	0	1	0	1	0	0	0	0	0	1	0	1	0	0	0	0	0	0
1	0	1	1	0	0	1	1	1	1	1	1	0	1	0	0	1	0	0	1	1	1	1	1	0	0	1	0	1	1	1	1	0	1	1	0	0	0	0	0	0	1	0	1	0	1	0	0	0	0
1	0	1	1	0	0	0	1	1	0	1	1	0	1	1	0	1	0	0	1	1	0	1	1	0	0	0	0	1	1	0	1	0	1	0	0	0	0	0	0	0	0	0	1	0	0	0	0	0	0
0	0	1	0	0	1	0	1	1	1	1	1	0	1	0	0	1	1	1	1	1	1	1	1	0	0	0	0	1	1	1	1	0	1	0	0	0	0	0	0	0	1	0	1	1	0	0	0	0	0
1	0	1	0	0	1	0	1	0	1	1	1	1	1	0	0	1	1	0	1	1	0	1	1	0	0	0	0	0	1	1	1	1	1	1	1	0	0	0	0	0	1	0	1	0	0	0	0	0	0
1	0	1	0	0	1	0	1	0	1	1	0	1	1	0	1	1	0	0	1	1	0	1	1	0	0	1	0	0	1	1	0	1	1	1	0	0	0	0	0	0	1	0	0	0	0	0	0	0	0
1	0	1	0	0	0	1	1	1	1	1	1	0	1	0	0	1	0	1	1	1	1	1	1	0	0	1	0	0	1	1	1	0	1	1	1	0	0	1	0	0	0	0	1	0	1	0	0	0	0
1	0	1	0	0	1	1	1	1	1	1	1	0	0	1	1	1	0	0	1	0	0	1	1	0	0	1	0	1	1	0	0	0	1	1	0	0	0	0	0	0	0	0	1	0	1	0	0	0	0
0	0	1	1	0	1	1	1	1	1	1	1	0	0	1	0	1	1	0	1	1	1	1	1	0	1	0	0	0	1	1	1	0	1	1	1	0	0	0	0	0	1	0	1	1	1	0	0	0	0
0	0	1	1	0	1	1	0	0	1	1	1	0	0	0	0	1	1	0	1	0	1	1	1	0	0	1	0	1	1	1	1	0	1	1	0	0	0	0	0	0	0	0	1	0	0	0	0	0	0
0	0	1	0	0	1	1	0	1	1	1	0	1	0	1	1	1	1	0	1	1	1	1	1	0	0	1	0	1	1	1	1	1	1	0	1	0	0	0	0	0	1	0	1	0	0	0	0	0	0
1	0	1	0	0	1	0	1	1	1	1	0	0	0	1	1	1	0	1	1	0	1	1	1	0	0	0	0	1	1	1	1	1	1	1	1	0	0	0	0	0	1	0	1	1	1	0	1	0	0
1	0	1	0	0	1	1	0	1	1	1	1	1	0	0	1	1	0	1	1	1	0	1	1	0	0	0	0	1	1	1	1	1	1	1	1	0	0	0	0	0	1	0	1	0	0	0	0	0	0
1	0	1	0	0	1	1	1	1	1	1	1	1	0	1	1	1	0	1	1	0	0	1	1	0	0	1	0	0	1	1	1	1	1	1	1	0	0	0	0	0	1	0	1	0	0	0	1	0	0
0	0	1	0	0	1	0	1	1	1	1	0	0	1	0	1	1	0	1	1	0	0	1	1	0	0	0	0	1	1	1	0	1	1	1	0	0	0	1	0	0	1	0	1	0	0	0	0	0	0
1	0	1	0	0	0	1	0	0	1	1	1	1	1	1	0	1	0	1	1	0	1	1	1	0	0	1	0	1	1	0	1	1	1	1	0	0	0	1	0	0	0	0	1	0	1	0	1	0	0
1	0	1	0	0	1	1	0	1	1	0	0	1	0	1	1	1	1	0	1	0	0	1	1	0	0	1	0	0	1	1	1	1	1	1	0	0	0	1	0	0	1	0	1	0	0	0	0	0	0
1	0	1	0	0	1	1	1	1	1	1	0	0	0	0	0	1	1	0	1	0	1	1	1	0	0	1	0	1	1	1	1	1	1	1	1	0	1	1	0	0	0	0	1	0	1	1	0	0	0
0	0	1	0	0	0	1	0	1	1	1	0	1	1	1	1	1	0	0	1	0	1	1	1	0	0	0	0	0	1	1	0	1	1	1	0	0	1	1	0	0	1	0	1	0	1	0	0	0	0
1	0	1	0	0	1	1	1	1	1	1	1	0	1	1	1	1	0	0	1	0	0	1	1	0	0	1	0	0	1	0	1	1	1	1	1	0	0	1	0	0	1	0	1	0	0	0	1	0	0
0	0	1	0	0	0	1	1	1	1	1	0	1	0	0	1	1	0	0	1	0	0	1	1	0	1	0	0	1	1	0	1	1	1	0	1	0	0	1	0	0	0	1	1	1	0	0	1	0	0
0	0	1	0	0	1	1	1	1	1	1	0	1	0	0	1	1	0	0	1	0	0	1	1	0	1	1	0	1	1	0	1	1	1	1	1	0	0	1	0	0	0	1	1	0	0	0	0	0	0
0	0	1	0	0	1	1	1	1	1	0	1	0	0	0	1	1	0	0	1	0	1	1	1	0	1	0	0	1	1	0	1	1	1	1	0	0	0	1	0	0	0	1	1	1	1	0	0	0	0
0	0	0	0	0	1	1	1	0	1	1	0	1	1	0	0	1	0	1	1	0	1	1	1	0	1	0	0	1	1	1	1	0	1	1	1	0	0	1	0	0	0	1	1	0	1	0	0	0	0
0	0	0	0	0	0	1	1	1	1	1	0	0	1	1	0	1	0	0	1	0	1	1	1	0	1	1	0	1	1	0	0	1	1	1	0	0	0	1	0	0	0	0	1	0	0	0	0	0	0
1	0	1	0	0	1	1	0	1	1	1	0	0	1	1	1	1	0	1	1	0	1	1	1	0	1	0	0	0	1	1	1	1	1	1	1	1	0	1	0	0	0	1	1	1	1	0	0	0	0
1	0	1	0	0	1	1	1	1	1	1	1	0	1	1	1	1	0	1	1	0	0	1	1	0	0	0	0	1	1	1	0	1	1	1	1	0	0	0	0	0	0	0	1	1	0	0	0	0	0
0	0	1	0	0	1	0	0	1	1	1	0	0	0	0	1	1	0	0	1	0	1	1	1	0	0	0	0	1	1	0	1	1	1	0	1	0	0	0	0	0	0	0	0	1	0	0	1	0	0
1	0	1	0	0	1	1	0	1	1	1	0	1	0	0	0	1	0	0	1	0	0	1	1	0	0	1	0	0	1	1	1	1	1	0	0	0	0	0	0	0	0	0	1	1	0	0	0	0	0
1	0	1	0	0	1	0	0	1	0	1	0	0	0	0	1	1	0	1	1	0	1	0	1	0	0	0	0	1	1	1	1	1	1	1	1	0	0	0	0	0	0	0	1	0	0	0	1	0	0
1	0	1	0	0	1	0	1	1	1	1	0	0	0	1	1	1	0	0	1	0	1	1	1	0	0	1	0	0	1	1	1	0	1	1	0	0	0	0	0	0	0	0	1	0	0	0	0	0	0
1	0	1	0	0	1	0	0	1	1	0	0	1	1	0	0	1	1	1	1	0	0	1	1	0	0	1	0	0	1	1	1	1	1	1	1	0	0	0	0	0	0	0	1	0	0	0	0	0	0
1	0	1	0	0	1	1	0	1	1	1	1	1	0	0	1	1	1	0	1	0	1	1	1	0	0	0	0	1	1	0	1	1	1	1	1	0	0	0	0	0	0	0	1	0	1	0	1	0	0
1	0	1	0	0	1	1	1	1	1	1	1	0	1	1	1	1	0	0	1	0	1	1	1	0	0	1	0	0	1	0	1	0	1	1	1	0	0	0	0	0	0	0	0	0	0	0	0	0	0
0	0	1	0	0	1	1	1	1	0	1	1	1	0	0	1	1	0	0	1	0	1	1	1	0	0	0	0	0	1	1	1	0	1	1	0	0	0	0	0	0	0	0	0	0	0	0	0	0	0
1	0	1	0	0	1	1	1	1	0	1	1	1	0	0	0	1	0	0	1	0	1	1	1	0	0	1	0	1	1	1	1	0	1	1	0	1	0	0	0	0	0	0	1	0	0	0	0	0	0
1	0	1	0	0	1	1	0	0	0	1	1	1	1	0	1	1	0	0	1	0	1	1	1	0	0	0	0	1	1	1	1	0	1	0	1	0	0	0	0	0	0	0	0	0	0	0	0	0	0
0	0	1	0	0	0	1	1	1	0	1	0	0	1	1	1	1	0	0	1	0	1	1	1	0	0	1	0	1	1	1	1	0	1	1	1	0	0	0	0	0	0	0	0	0	0	0	0	0	0
0	0	1	0	0	0	1	1	1	0	1	1	0	0	0	0	1	0	0	1	0	1	1	1	0	0	1	0	1	1	1	1	1	1	0	0	0	0	0	0	0	1	0	0	0	0	0	0	0	0
0	0	1	0	0	1	1	1	1	0	1	1	1	0	0	0	1	0	0	1	0	1	1	1	0	0	0	0	1	1	0	0	0	1	1	0	0	0	0	0	0	0	0	0	0	0	0	0	0	0
1	0	1	0	0	1	0	1	1	0	1	1	1	0	1	0	1	0	1	1	0	0	1	1	0	0	1	0	1	1	1	1	0	1	0	1	0	0	0	0	0	0	0	0	0	0	0	0	0	0
1	0	1	1	0	1	0	0	1	1	1	0	0	0	0	1	1	0	1	1	0	0	1	1	0	0	1	0	1	1	1	1	0	1	0	0	0	0	0	0	0	0	0	0	0	0	0	1	0	0
1	0	1	0	0	1	0	0	0	1	1	1	0	1	1	0	1	0	0	1	0	1	1	1	0	0	1	0	1	1	1	1	0	1	0	1	0	0	0	0	0	1	0	0	1	0	0	1	0	0
1	0	1	1	0	1	0	0	1	1	1	0	0	0	0	0	1	0	0	1	0	0	1	1	0	0	1	0	0	1	0	1	0	1	0	0	0	0	0	0	0	1	0	0	0	0	0	0	0	0
1	0	1	1	0	1	0	1	1	1	1	0	0	1	0	1	1	0	0	1	0	0	1	1	0	0	1	0	1	1	0	1	0	1	1	1	0	0	0	0	0	0	0	0	0	0	0	0	0	0
1	0	1	0	0	1	0	0	0	1	1	0	0	1	0	1	1	0	0	1	1	1	1	1	0	0	1	0	1	1	0	1	0	1	1	1	0	0	0	0	0	1	0	0	0	0	0	1	0	0
0	0	1	1	0	0	0	1	0	1	1	1	0	0	0	0	1	0	0	1	0	0	1	1	0	1	0	0	1	1	0	1	0	1	0	1	0	0	0	0	0	1	0	0	0	0	0	1	0	0
1	0	1	1	0	1	0	0	1	1	1	1	0	1	1	0	1	0	1	1	0	1	1	1	0	0	1	0	1	1	0	1	0	1	1	1	0	0	0	0	0	0	0	0	0	0	0	0	0	0
0	0	1	1	0	1	0	1	1	1	1	1	1	1	1	1	1	0	0	1	0	0	1	1	0	0	0	0	1	1	1	1	0	1	1	0	0	0	0	0	0	0	0	0	0	0	0	1	0	0
0	0	1	0	0	1	1	0	1	1	1	1	1	1	1	0	1	0	1	1	1	1	1	1	0	0	0	0	0	1	1	1	0	1	1	0	0	0	0	0	0	1	0	0	0	0	0	0	0	0
0	0	1	0	0	1	1	1	1	1	1	0	1	0	1	0	0	0	1	1	0	1	1	1	0	0	1	0	1	1	0	1	0	1	0	1	0	0	0	0	0	1	0	0	0	0	1	1	0	0
1	0	0	1	0	1	0	0	1	1	1	1	0	0	0	1	0	1	0	1	1	1	1	1	0	0	1	0	1	1	1	0	0	1	1	1	0	0	0	0	0	1	0	0	0	0	0	0	0	0
0	0	1	1	0	0	0	1	1	1	1	1	0	1	0	1	1	0	1	1	0	1	1	1	0	0	1	0	1	1	1	0	0	1	0	1	0	0	0	0	0	0	0	0	0	0	1	0	0	0
0	0	1	0	0	1	0	1	1	1	1	1	0	0	1	0	1	1	1	1	0	1	1	1	0	0	0	0	1	1	1	1	0	1	0	1	0	0	0	0	0	1	0	0	0	0	0	1	0	0
1	0	1	1	0	1	1	0	0	1	1	1	0	0	1	0	1	0	1	1	0	1	1	1	0	0	1	0	0	1	1	0	0	1	1	0	0	0	0	0	0	0	0	0	0	0	0	0	0	0
1	0	1	0	0	1	0	1	1	1	1	0	1	0	1	1	1	0	0	1	0	0	1	1	0	0	0	0	1	1	0	1	0	1	1	0	0	0	0	0	0	1	0	0	0	0	0	0	0	0
1	0	0	1	0	0	0	1	1	1	1	0	0	0	0	1	1	0	0	1	0	1	1	1	0	0	1	0	1	1	0	1	0	1	1	1	0	0	0	0	0	0	0	0	0	0	0	0	0	0
0	0	1	1	0	1	0	1	1	1	1	0	0	0	1	1	1	0	0	1	1	1	1	1	0	0	1	0	0	1	0	1	0	1	1	0	0	0	0	0	0	1	0	0	0	0	0	0	0	0
1	0	1	1	0	1	0	0	1	0	1	0	0	1	0	0	1	0	1	1	1	1	1	1	0	0	0	0	1	1	0	1	1	1	0	0	0	1	1	0	0	1	1	0	0	0	1	0	0	1
1	0	1	1	0	0	0	1	1	1	1	1	1	0	0	0	1	0	1	1	0	1	1	1	0	1	0	0	1	1	1	1	0	1	0	0	0	1	1	0	0	0	1	0	1	0	1	0	0	1
1	0	1	1	0	1	0	0	1	1	1	1	1	1	1	0	1	0	1	1	0	1	1	1	0	1	1	0	1	1	0	1	0	1	1	1	0	1	1	0	0	1	1	0	0	0	1	1	0	1
1	0	1	1	0	1	0	1	1	1	1	1	0	1	0	1	1	0	1	1	0	1	1	1	0	0	1	0	0	1	1	1	0	1	0	0	0	1	1	0	0	0	1	0	0	0	1	0	0	0
0	0	1	1	0	1	0	1	1	1	1	1	1	1	0	1	1	0	1	1	0	1	1	1	0	0	0	0	1	1	1	1	0	1	0	0	0	1	1	0	0	1	1	1	0	0	1	1	0	0
0	0	1	1	0	1	0	0	1	1	1	0	0	0	1	0	1	0	0	1	0	0	1	1	0	0	0	0	0	1	1	0	0	1	0	0	0	1	1	0	0	0	1	1	0	0	1	0	0	1
1	0	1	1	0	1	0	0	1	1	1	1	0	1	0	0	1	0	0	1	0	1	1	1	0	0	1	0	1	1	1	1	0	1	1	0	0	1	1	0	0	0	0	1	0	0	1	1	0	1
0	0	1	1	0	1	0	0	0	1	1	0	1	0	0	1	1	0	0	1	0	1	1	1	0	0	0	0	0	1	1	1	0	1	0	0	0	1	1	0	0	1	1	1	0	0	1	1	0	0
0	0	1	1	0	1	0	1	0	1	1	1	1	0	0	1	1	0	1	1	0	0	1	1	0	0	0	0	1	1	1	1	0	1	0	0	0	1	1	0	0	1	0	1	0	0	1	0	0	0
1	0	1	1	0	1	0	1	1	1	1	0	0	0	1	1	1	0	1	0	0	1	1	1	0	1	1	0	0	1	1	1	0	1	1	0	0	1	1	0	0	1	1	1	0	0	1	1	0	1
0	0	1	1	0	1	0	0	1	1	1	1	1	1	0	0	1	0	0	1	1	0	1	1	0	1	0	0	1	1	1	1	0	1	1	0	0	1	1	0	0	1	0	1	0	0	1	1	0	0
1	0	1	1	0	1	0	0	1	1	1	0	1	1	0	1	1	0	0	1	0	1	1	1	0	0	1	0	0	1	1	1	0	1	1	0	0	1	1	0	0	1	1	1	0	0	1	1	0	1
1	0	0	0	0	1	0	1	1	1	1	1	0	1	0	0	1	0	1	1	0	0	1	1	0	0	1	0	0	1	0	1	0	1	0	0	0	1	1	0	0	1	1	1	0	0	1	1	0	1
1	0	1	1	0	1	0	0	1	1	1	0	0	1	0	0	1	0	0	1	0	1	1	1	0	0	1	0	0	1	1	1	1	1	1	1	0	1	1	0	0	1	1	1	0	0	1	0	0	1
0	0	1	1	0	0	0	1	1	1	1	0	1	0	1	0	1	0	0	0	1	0	1	1	0	0	1	0	1	1	0	1	0	1	0	0	0	1	1	0	0	0	0	1	1	0	1	1	0	0
1	0	1	1	0	1	0	1	1	1	1	0	1	1	0	1	1	0	0	1	0	0	1	1	0	1	0	0	1	1	0	0	0	1	1	0	0	1	1	0	0	1	1	1	0	0	1	0	0	1
0	0	1	1	0	1	0	0	1	1	1	1	1	0	0	0	1	0	1	1	1	0	1	1	0	1	1	0	1	1	1	1	0	1	1	0	0	1	1	0	0	1	1	1	0	0	1	0	0	1
1	0	1	0	0	1	0	0	1	1	1	0	1	0	0	1	1	0	0	1	1	0	1	1	0	1	1	0	1	1	0	1	1	1	1	1	0	1	1	0	0	0	1	1	0	0	1	0	0	1
1	0	1	0	0	1	0	0	1	1	1	0	0	0	0	0	1	0	0	0	0	0	1	1	0	1	1	0	1	1	1	1	1	1	1	1	0	1	1	0	0	0	0	1	0	0	1	0	0	1
1	0	1	0	0	0	0	1	1	1	1	0	0	0	1	1	1	0	0	0	0	1	1	1	0	1	0	0	1	1	0	0	1	1	0	0	0	1	1	0	0	1	1	1	1	0	1	0	0	1
1	0	1	0	0	1	0	0	1	1	1	0	1	1	0	0	1	0	1	0	1	0	1	1	0	1	1	0	1	1	0	1	1	1	0	0	0	1	1	0	0	1	1	1	0	0	1	0	0	1
1	0	1	0	0	0	0	0	1	1	1	1	0	1	0	0	1	0	0	1	1	0	1	1	0	1	0	0	1	1	0	1	0	1	1	1	0	1	1	0	0	1	1	1	1	0	1	0	0	0
1	0	0	0	0	0	0	0	0	1	1	0	1	1	1	1	1	0	1	1	1	1	0	1	0	1	0	0	1	1	1	1	0	1	1	0	0	1	1	0	0	1	0	1	0	1	1	1	0	1
1	0	1	0	0	1	0	0	1	1	1	0	0	0	0	1	1	0	0	1	0	0	0	1	0	0	0	0	1	1	1	1	0	1	0	0	0	1	1	0	0	1	0	1	0	0	1	0	0	1
0	0	1	0	0	1	1	1	1	1	1	1	1	1	1	1	1	0	0	1	0	1	1	1	0	0	1	0	1	1	1	1	0	1	0	0	0	1	1	0	0	1	1	1	0	0	1	0	0	1
1	0	1	0	0	1	0	1	1	1	1	0	1	1	1	0	1	0	1	1	0	0	1	1	0	0	1	0	0	1	0	1	0	1	1	0	0	1	1	0	0	0	1	1	0	1	1	1	0	1
0	0	1	0	0	1	0	0	1	1	1	0	1	1	1	0	1	0	1	1	0	1	1	1	0	1	1	0	1	1	0	0	1	1	1	0	0	1	1	0	0	0	1	1	1	0	1	0	0	1
1	0	1	0	0	0	0	0	1	1	1	0	1	1	0	0	1	0	0	1	0	1	1	1	0	1	1	0	1	1	0	1	0	1	1	1	0	1	1	0	0	1	0	1	0	0	1	0	0	0
1	0	1	0	0	1	0	1	1	0	1	0	1	1	1	1	1	0	1	1	0	0	1	1	0	0	0	0	0	1	1	0	0	1	1	0	0	1	1	0	0	1	0	1	1	0	1	0	0	1
0	0	0	0	0	1	0	0	1	1	1	0	1	1	1	1	1	0	1	1	0	1	1	1	0	0	0	0	0	1	0	1	0	1	1	1	0	1	1	0	0	1	0	1	0	0	1	1	0	1
1	0	1	0	0	1	0	0	1	1	0	0	0	0	0	1	1	0	0	1	0	1	1	1	0	0	1	0	0	1	1	0	0	1	0	0	0	0	0	0	0	1	0	1	0	0	1	1	0	1
1	0	0	1	0	0	0	1	0	1	0	0	0	1	0	0	1	1	1	1	0	0	1	1	0	0	0	0	0	1	0	0	0	1	1	0	0	0	0	0	0	0	0	1	0	0	1	0	0	1
1	0	1	1	0	0	0	1	1	1	1	1	1	0	0	1	1	0	1	1	1	0	1	1	0	0	0	0	0	1	1	1	1	1	1	0	0	0	0	0	0	1	0	1	0	0	0	0	0	0
1	0	1	1	0	0	0	0	1	1	1	1	0	1	1	0	1	0	0	1	0	1	1	1	0	1	0	0	0	1	0	1	0	1	1	0	0	0	0	0	0	1	0	1	0	0	0	1	0	0
0	0	1	0	0	1	0	0	1	1	1	1	1	1	0	0	1	1	0	0	0	0	1	1	0	0	0	0	0	1	0	1	0	1	1	1	0	0	0	0	0	1	0	1	0	0	1	0	0	0
1	0	1	0	0	1	0	0	1	1	1	0	1	0	0	1	1	1	1	1	0	0	1	1	0	0	1	0	1	1	0	1	0	1	0	0	0	0	0	0	0	1	0	1	0	0	0	1	0	0
1	0	1	1	0	1	0	0	1	0	1	1	0	0	1	1	1	1	0	1	1	1	1	1	0	1	1	0	1	1	0	1	0	1	1	0	1	0	0	0	0	1	0	1	0	0	0	0	0	0
1	0	1	0	0	1	0	1	0	1	1	0	1	0	1	1	1	0	1	0	0	0	1	1	0	0	0	0	0	1	0	1	0	1	0	0	0	0	0	0	0	1	0	1	0	0	0	0	0	0
0	0	1	0	0	0	0	0	1	1	0	0	1	0	0	1	1	0	0	0	0	0	0	1	0	0	0	0	1	1	0	1	0	1	1	0	0	0	0	0	0	1	0	1	0	1	0	0	0	0
0	0	1	0	0	0	1	1	1	1	0	1	1	1	1	0	1	0	0	1	0	1	0	1	0	1	0	0	1	1	0	1	0	1	1	0	1	0	0	0	0	0	0	1	1	0	0	0	0	0
1	0	1	0	0	0	0	0	1	1	0	1	0	0	1	0	1	0	0	1	0	0	1	1	0	0	1	0	0	1	0	1	0	1	1	1	0	0	0	0	0	1	0	1	0	0	0	0	0	0
0	0	1	0	0	0	0	0	1	1	1	0	1	1	0	1	1	0	0	1	0	1	1	1	0	1	0	0	1	1	0	1	0	1	1	0	0	0	0	0	0	0	0	1	0	0	1	0	0	0
1	0	1	0	0	0	0	1	1	1	1	1	1	0	1	0	1	0	0	1	0	1	1	1	0	0	0	0	1	1	0	0	0	1	1	0	0	0	0	0	0	1	0	1	0	0	0	0	0	0
1	0	1	0	0	1	0	1	0	0	1	0	1	0	1	1	1	0	1	1	0	0	1	1	0	0	0	0	0	1	0	1	0	1	1	0	0	0	0	0	0	1	0	1	0	0	0	1	0	0
1	0	1	0	0	1	0	1	1	0	1	0	1	1	0	1	1	0	0	0	1	0	1	1	0	0	0	0	0	1	0	0	0	1	0	0	0	0	1	0	0	1	0	1	1	0	0	0	0	0
0	0	1	0	0	0	0	1	1	1	1	0	1	1	0	0	1	0	1	0	1	0	1	1	0	0	1	0	1	1	1	1	1	1	0	0	0	1	1	0	0	1	1	1	1	0	0	0	0	0
0	0	1	0	0	1	0	0	1	0	1	1	0	1	0	0	1	0	0	1	0	0	0	1	0	0	0	0	1	1	0	1	0	1	1	0	0	1	1	0	0	1	0	1	1	1	0	1	0	0
1	0	1	0	0	1	0	1	1	0	1	1	1	0	0	1	1	0	1	1	0	1	0	1	0	0	0	0	1	1	0	1	0	1	1	0	0	1	1	0	0	1	0	1	0	0	0	0	0	0
0	0	1	0	0	1	0	0	1	0	1	0	1	1	1	0	1	0	1	1	0	0	0	1	0	0	0	0	0	1	0	0	0	1	0	0	0	0	1	0	0	1	1	1	0	0	0	0	0	0
1	0	1	0	0	1	0	1	1	0	1	0	0	0	0	0	1	0	1	1	1	0	0	1	0	0	0	0	0	1	1	1	0	1	1	0	1	1	1	0	0	1	0	1	1	0	0	1	0	0
0	0	1	1	0	1	0	0	1	0	0	0	1	1	0	0	1	0	0	1	0	0	1	1	0	0	0	0	1	1	0	1	0	1	0	0	0	0	1	0	0	1	0	1	0	0	0	0	0	0
0	0	1	1	0	1	0	0	1	0	0	0	1	1	0	1	1	0	1	1	0	0	1	1	0	0	0	0	1	1	0	0	1	1	1	1	0	0	0	0	0	0	0	1	0	0	0	0	0	0
1	0	1	1	0	1	0	1	1	1	1	0	0	0	0	0	1	0	1	1	1	1	1	1	0	0	1	0	0	1	0	1	1	1	1	0	0	0	0	0	0	1	0	1	0	0	0	0	0	0
0	0	1	1	0	1	0	1	1	0	1	0	1	0	1	1	1	0	1	1	0	1	1	1	0	0	1	0	1	1	0	1	0	1	1	0	0	0	0	0	0	1	0	1	0	0	0	0	0	0
1	0	1	1	0	0	0	0	0	1	1	1	0	0	0	1	1	1	1	1	0	1	1	1	0	0	0	0	0	1	1	1	0	1	1	0	0	0	0	0	0	1	0	1	1	0	1	0	0	0
1	0	0	1	0	1	0	0	0	1	1	0	1	1	0	0	1	0	1	1	0	1	1	1	0	0	0	0	1	1	0	0	0	1	1	0	0	0	1	0	0	1	0	1	0	0	0	0	0	0
1	0	0	1	0	0	0	0	1	0	1	0	1	1	0	1	1	0	1	1	1	0	1	1	0	0	1	0	1	1	0	0	1	1	1	0	0	0	0	0	0	1	0	1	0	0	1	1	0	0
1	0	0	1	0	1	0	0	1	0	1	1	1	1	1	1	1	0	1	1	1	0	1	1	0	0	1	0	1	1	0	1	1	1	0	0	0	1	1	0	0	1	0	1	1	0	1	0	0	0
0	0	1	1	0	0	0	0	1	1	1	0	1	0	0	1	1	0	1	1	0	1	1	1	0	0	0	0	1	1	1	1	1	1	1	0	0	1	1	0	0	1	0	1	0	0	1	1	0	0
1	0	1	1	0	1	0	1	1	1	1	0	0	1	0	1	1	0	1	1	0	0	1	1	0	0	1	0	1	1	1	1	0	1	1	0	0	1	1	0	0	1	0	1	0	0	0	1	0	0
1	0	0	1	0	1	0	1	1	1	1	0	0	1	0	1	1	0	1	1	0	1	1	1	0	0	1	0	1	1	1	1	0	1	1	0	0	0	1	0	0	1	0	1	0	0	1	0	0	0
1	0	0	1	1	1	0	0	1	1	1	1	0	0	0	1	1	0	1	1	0	1	1	1	0	0	1	0	1	1	1	1	1	1	0	0	0	1	1	0	0	1	0	1	0	0	1	0	0	0
0	0	1	1	0	1	0	1	1	1	0	0	1	0	0	1	1	0	1	1	0	0	1	1	0	0	1	0	1	1	0	0	0	1	1	0	0	0	1	0	0	1	0	1	0	0	0	1	0	0
1	0	1	1	0	0	0	0	1	0	1	0	0	0	0	1	1	0	0	1	1	1	1	1	0	0	1	0	1	1	0	1	0	1	1	0	0	0	1	0	0	1	1	1	0	0	0	0	0	0
0	0	1	1	0	1	0	0	1	0	1	0	0	1	1	1	1	0	1	1	0	1	1	1	0	1	1	0	1	1	0	0	0	1	1	0	0	0	1	0	0	1	1	0	0	0	0	1	0	0
0	0	1	1	1	1	0	0	1	0	1	0	0	0	0	1	1	0	1	1	0	0	1	1	0	0	1	0	1	1	0	0	0	1	1	0	0	0	1	0	0	1	0	1	0	0	0	0	0	0
1	0	0	1	0	1	0	0	1	0	1	0	1	0	1	0	1	0	1	1	1	1	1	1	0	0	0	0	0	1	1	1	0	1	1	0	0	0	1	0	0	1	1	1	1	1	0	0	0	0
0	0	1	1	0	1	0	0	1	0	1	1	1	0	0	0	1	0	1	1	0	1	1	1	0	0	1	0	1	1	1	1	0	1	1	0	0	0	1	0	0	0	1	1	0	1	0	0	0	0
1	0	1	1	0	1	0	0	1	0	1	0	1	1	0	1	1	0	1	1	1	1	1	1	0	1	0	0	0	1	1	0	0	1	1	1	0	0	1	0	0	1	0	1	0	0	0	0	0	0
0	0	0	1	0	0	0	0	1	1	0	0	1	1	1	0	1	0	1	1	0	0	1	1	0	1	0	0	1	1	0	0	0	1	1	1	0	0	1	0	0	1	1	1	1	0	0	0	0	0
1	0	1	1	1	1	0	1	1	1	1	0	1	0	0	1	1	0	1	1	0	0	1	1	0	1	1	0	1	1	1	1	0	1	0	0	0	0	1	0	0	1	1	1	0	0	0	1	0	0
0	0	1	1	1	1	0	1	1	1	1	0	0	0	0	0	1	0	1	1	0	1	1	1	0	0	1	0	1	1	1	1	0	1	1	0	0	0	1	0	0	1	0	1	0	0	0	0	0	0
0	0	0	1	1	0	0	1	1	1	1	0	1	1	0	0	1	0	1	1	1	1	1	1	0	0	1	0	1	1	1	0	0	1	1	1	0	0	0	0	0	1	0	1	0	1	0	0	0	0
1	0	0	1	1	1	0	1	0	1	1	0	1	1	1	1	1	0	1	1	0	1	1	1	0	0	1	0	0	1	1	1	0	1	1	0	0	0	0	0	0	0	0	1	0	1	0	0	0	0
0	0	1	1	1	1	0	1	1	0	1	1	0	1	1	1	1	0	0	1	0	1	1	1	0	0	0	0	1	1	1	1	0	1	1	0	0	0	0	0	1	1	0	1	0	0	0	0	0	0
1	0	0	1	0	1	1	0	1	0	1	1	1	1	0	1	1	1	1	1	0	1	1	1	0	1	1	0	0	1	1	1	0	1	1	0	0	0	0	0	0	1	0	1	0	0	0	0	0	0
1	0	0	1	0	0	0	1	1	0	1	0	1	1	0	1	1	0	1	1	0	1	1	1	0	1	0	0	1	1	1	1	0	1	0	1	0	0	0	0	0	0	0	1	0	0	0	1	0	0
0	0	1	1	0	1	0	0	1	1	1	0	0	1	1	0	1	0	1	1	0	0	1	1	0	0	1	0	0	1	1	0	0	1	1	1	0	0	0	0	0	1	0	1	0	0	0	0	0	0
1	0	1	1	1	1	0	0	1	1	1	0	1	1	0	1	1	0	1	1	0	1	1	1	0	1	1	0	1	1	1	1	0	1	1	0	0	0	1	0	0	0	0	1	0	0	0	0	0	0
0	0	1	1	1	0	0	0	1	1	1	0	1	0	0	1	1	0	1	1	1	1	1	1	0	1	0	0	0	1	1	0	0	1	1	1	0	0	0	0	0	1	0	1	1	0	0	0	0	0
0	0	0	1	1	1	0	1	1	1	1	1	0	1	1	1	1	0	1	1	1	1	1	1	0	0	1	0	1	1	1	1	0	1	0	0	0	0	0	0	0	1	0	1	0	0	0	0	0	0
0	0	1	1	1	1	0	1	1	1	1	0	1	0	0	0	1	0	1	1	1	1	1	1	0	0	1	0	1	1	0	1	0	1	1	0	0	0	0	0	0	1	0	1	0	0	0	0	0	0
1	0	1	1	1	1	0	0	0	1	1	0	0	1	0	1	1	1	0	1	0	0	1	1	0	0	1	0	1	1	1	1	0	1	0	1	0	0	0	0	0	1	0	1	0	0	0	0	0	0
0	0	0	1	1	1	1	0	1	1	0	1	0	1	1	1	1	0	0	1	0	1	1	1	0	1	1	0	1	1	0	1	0	1	1	0	0	0	0	0	0	1	0	1	0	0	0	0	0	0
1	0	1	1	1	1	1	1	1	1	1	1	1	1	0	1	1	0	1	0	1	0	1	1	0	0	0	0	0	1	1	1	0	1	1	0	0	0	0	0	0	0	0	1	0	0	0	0	0	0
1	0	0	1	0	1	1	0	1	1	1	1	0	0	0	0	1	0	1	1	1	0	1	1	0	0	1	0	1	1	1	1	0	1	1	0	0	0	0	0	0	1	1	1	0	0	0	0	0	0
1	0	1	1	1	1	1	0	0	1	1	1	0	1	0	0	1	0	1	1	0	0	1	1	0	0	0	0	0	1	0	1	0	1	1	0	0	0	0	0	0	0	0	1	0	1	0	1	0	0
0	0	1	1	1	1	1	0	1	1	1	1	1	0	0	0	1	0	0	1	1	1	1	1	0	1	1	0	1	1	0	1	0	1	1	1	0	0	0	0	0	1	1	1	0	0	0	0	0	0
1	0	1	1	1	1	1	0	1	1	1	1	0	1	0	0	1	0	0	1	1	1	1	1	0	0	1	0	0	1	0	1	0	1	1	0	0	0	0	0	0	1	0	1	1	0	0	1	0	0
1	0	1	0	0	1	1	0	1	1	1	1	0	0	0	0	1	0	1	1	1	1	1	1	0	0	0	0	1	1	0	0	0	1	0	0	0	0	0	0	0	1	0	1	0	0	0	0	0	0
1	0	1	1	0	0	1	0	0	1	1	1	1	1	1	0	1	0	1	1	1	0	1	1	0	0	0	0	1	1	0	1	0	1	1	1	0	0	0	0	0	1	0	1	0	0	0	0	0	0
1	0	1	1	0	1	1	1	1	1	1	0	1	1	0	1	1	0	1	1	1	1	0	1	0	0	0	0	0	1	0	1	0	1	1	0	0	0	1	0	0	1	0	1	0	0	0	0	0	0
1	0	1	1	1	0	1	0	1	1	1	1	0	1	1	0	1	0	0	1	0	1	1	1	0	1	0	0	0	1	0	1	0	1	1	0	0	0	0	0	0	1	0	1	0	0	0	0	0	0
1	0	1	1	1	1	1	0	1	1	1	1	1	0	1	0	1	0	1	1	1	0	1	1	0	0	1	0	1	1	0	1	0	1	1	0	0	0	0	0	0	1	0	1	0	0	0	0	0	0
0	0	0	1	1	1	0	1	1	1	1	0	1	0	0	0	1	0	1	1	1	0	1	1	0	0	0	0	1	1	0	1	1	1	1	0	0	0	0	0	0	1	0	1	0	1	0	0	0	0
1	0	1	1	0	1	1	0	0	1	1	1	1	1	1	0	1	0	1	1	1	0	1	1	0	0	1	0	0	1	0	1	0	1	1	1	0	0	0	0	0	1	0	1	0	0	0	0	0	0
0	0	1	0	0	0	0	1	1	1	1	1	1	0	1	1	1	0	0	1	1	1	1	1	0	0	1	0	0	1	0	1	0	1	1	0	0	0	0	0	0	1	0	1	0	0	0	1	0	0
0	0	1	1	1	1	0	0	1	1	1	0	1	0	0	1	1	0	1	1	1	1	1	1	0	1	1	0	0	1	0	1	0	1	1	0	0	0	0	0	1	1	0	1	0	0	0	0	0	0
0	0	1	1	1	1	0	0	1	1	1	0	0	0	1	0	1	0	1	1	1	1	1	1	0	0	1	0	1	1	0	1	0	1	1	0	0	0	0	0	0	1	0	1	1	0	0	0	0	0
1	0	1	1	1	1	0	0	1	0	1	0	1	1	1	1	1	0	1	1	0	1	1	1	0	1	0	0	1	1	0	1	0	1	1	1	0	0	0	0	0	1	0	1	1	0	0	1	0	0
0	0	1	1	1	1	0	1	1	1	1	1	0	1	0	1	1	0	0	1	0	0	1	1	0	1	1	1	1	1	0	1	0	1	1	1	0	0	0	0	0	1	0	1	1	0	0	0	0	0
0	0	1	1	1	0	0	0	1	1	1	0	1	0	0	0	1	0	0	1	0	0	1	1	0	1	1	0	0	1	0	1	0	1	1	0	0	0	0	0	0	0	0	1	1	1	0	0	0	0
1	0	1	1	0	0	1	0	1	1	1	0	1	0	1	0	1	0	0	1	1	1	1	1	0	1	1	0	1	1	0	1	0	1	1	1	0	0	0	0	0	1	0	0	1	0	0	0	0	0
1	0	1	1	1	1	0	0	1	1	1	1	1	1	1	0	1	0	0	1	1	1	1	1	0	0	0	0	1	1	0	1	0	1	1	0	0	0	0	0	0	1	0	0	0	0	0	1	0	0
0	0	1	1	0	1	0	1	0	1	1	1	1	0	0	0	1	0	0	1	0	1	1	1	0	0	0	0	1	1	0	1	0	1	1	0	0	0	0	0	0	1	0	0	0	0	0	0	0	0
0	0	1	1	1	1	0	1	1	1	1	0	1	0	0	1	1	1	1	1	0	0	1	1	0	0	0	0	1	1	0	1	0	1	0	0	0	0	0	0	0	1	0	1	0	0	0	1	0	0
0	0	1	0	0	1	0	1	1	1	1	0	1	1	0	1	1	1	0	1	0	0	1	1	0	0	1	0	1	1	0	1	0	1	1	0	0	0	0	0	0	1	0	1	1	0	0	0	0	0
0	0	1	0	1	0	0	1	0	0	1	0	1	1	0	1	1	0	0	1	1	1	1	1	0	0	0	0	1	1	0	1	0	1	0	1	0	0	0	0	0	1	0	1	0	0	0	0	0	0
0	0	1	0	1	1	0	0	1	1	1	0	1	0	0	1	1	0	0	1	0	0	1	1	0	1	1	0	1	1	0	1	0	1	1	0	0	0	0	0	0	1	0	1	0	0	0	0	0	0
0	0	1	1	0	1	0	1	1	1	1	0	0	0	0	0	1	0	1	1	0	0	1	1	0	1	1	0	1	1	0	1	0	1	1	0	0	0	0	0	1	1	0	1	1	0	0	1	0	0
0	0	1	1	1	1	0	0	1	1	1	0	1	1	0	1	1	0	1	1	0	1	1	1	0	0	1	0	0	1	0	1	0	1	1	0	0	0	0	0	0	1	0	1	0	0	1	0	0	0
0	0	1	1	0	0	0	0	1	1	1	1	0	1	0	1	1	0	0	1	0	1	1	1	0	1	1	0	0	1	0	1	0	1	1	1	0	0	0	0	0	1	0	1	1	0	1	1	0	0
0	0	1	1	0	1	0	0	1	1	1	1	0	1	0	1	1	0	1	1	0	1	1	1	0	0	1	0	1	1	0	1	0	1	1	0	0	0	0	0	0	1	1	1	0	0	0	0	0	0
1	0	1	1	0	1	0	1	1	1	0	1	0	1	0	1	1	0	1	1	0	0	1	1	0	0	0	0	0	1	0	1	0	1	1	0	0	0	0	0	0	1	0	1	0	1	0	0	0	0
0	0	0	1	0	0	0	0	1	1	1	0	0	1	0	1	1	0	0	0	0	0	1	1	0	0	0	0	1	1	0	1	0	1	0	0	0	0	0	0	0	1	0	1	0	0	0	0	0	0
0	0	1	1	0	1	0	1	1	1	1	0	1	0	1	0	1	0	0	1	0	0	1	1	0	1	1	0	1	1	0	1	0	1	1	0	0	0	0	0	0	0	0	1	0	0	0	0	0	0
0	0	1	1	0	0	0	0	1	1	0	1	1	0	1	1	1	0	0	1	0	1	0	1	0	0	1	0	0	1	0	1	1	1	1	1	0	0	0	0	0	1	0	1	0	0	0	0	0	0
0	0	1	1	0	1	0	1	0	1	1	1	1	1	0	0	1	1	1	1	0	0	1	1	0	0	1	0	1	1	0	1	0	1	0	0	0	0	0	0	0	1	0	1	0	0	0	0	0	0
0	0	1	1	0	0	1	0	1	1	0	0	0	0	0	0	1	0	0	1	0	0	1	1	0	1	0	0	0	1	1	1	0	1	0	0	0	0	0	0	0	1	0	1	1	0	1	0	0	0
0	0	1	1	0	0	0	0	1	1	0	0	1	1	0	0	1	1	1	1	0	1	1	1	0	0	0	0	1	1	1	0	0	1	1	1	0	0	0	0	0	1	0	1	0	0	1	0	0	1
0	0	1	1	0	0	0	0	1	1	0	0	0	0	0	1	1	1	1	1	0	0	1	1	0	0	0	0	1	1	1	1	0	1	1	0	0	0	0	0	0	1	1	1	0	0	0	0	0	1
0	0	1	1	0	1	0	1	1	1	1	0	0	0	0	1	1	0	1	1	0	0	1	1	0	1	0	0	0	1	1	1	0	1	1	0	0	0	0	0	0	1	0	1	0	0	1	0	0	0
1	0	1	1	0	0	0	0	1	1	1	0	0	0	1	0	1	1	1	1	0	1	1	1	0	0	0	0	1	1	0	1	0	1	1	0	0	0	0	0	0	1	0	1	0	0	0	0	0	0
0	0	1	1	0	1	0	1	1	1	1	0	0	1	1	1	1	1	0	1	0	1	1	1	0	0	0	0	1	1	1	1	0	1	1	1	0	0	0	0	0	0	0	1	1	0	0	0	0	0
1	0	1	1	0	0	0	0	1	1	1	0	0	1	0	1	1	1	1	1	0	0	1	1	0	0	1	0	1	1	1	1	0	1	1	0	0	0	0	0	0	1	0	1	0	1	0	0	0	0
1	0	1	0	0	0	0	1	1	0	1	0	0	1	0	0	1	0	0	0	0	0	1	1	0	0	0	0	1	1	1	0	0	1	1	1	0	0	0	0	0	1	0	1	1	0	0	1	0	0
0	0	1	1	0	1	0	1	1	0	1	1	0	1	0	0	1	0	0	1	0	0	1	1	0	1	0	0	0	1	1	1	0	1	1	1	0	0	0	0	0	1	0	1	1	0	0	0	0	0
1	0	1	1	0	0	0	1	1	0	1	0	1	0	0	0	1	0	1	1	1	0	1	1	0	0	1	0	1	1	1	1	0	1	0	0	0	0	0	0	0	1	0	1	0	0	0	0	0	0
1	0	0	1	0	0	0	1	1	0	0	0	0	0	0	0	1	0	0	0	0	1	1	1	0	0	1	0	0	1	1	1	0	1	1	0	0	0	0	0	0	0	0	1	0	0	0	0	0	0
1	0	1	1	0	0	1	1	1	0	1	0	1	0	1	0	1	1	1	1	0	1	1	1	0	0	0	0	1	1	0	1	0	1	0	0	0	0	0	0	0	1	0	0	0	0	0	0	0	0
1	0	1	1	0	0	0	0	0	0	1	1	1	1	0	0	1	0	0	1	0	0	1	1	0	0	0	0	0	1	1	0	0	1	1	1	0	0	0	0	0	1	0	1	0	0	0	0	0	0
0	0	1	1	0	0	0	1	0	0	0	1	1	0	1	0	1	0	1	1	0	1	1	1	0	0	1	0	1	1	1	1	0	1	1	1	0	0	0	0	0	1	0	1	0	0	0	0	0	0
0	0	1	1	0	1	0	0	1	0	1	1	0	0	0	1	1	1	1	1	0	0	1	1	0	0	1	0	0	1	0	1	0	1	0	0	0	0	0	0	0	1	0	1	0	0	0	0	0	0
1	0	1	1	0	1	0	0	1	0	1	0	0	0	0	1	1	0	1	1	1	0	1	1	0	1	0	0	0	1	0	0	0	1	1	0	0	0	0	0	0	0	0	1	0	0	0	0	0	0
0	0	1	1	0	1	1	0	1	0	1	0	0	0	1	1	1	1	1	1	0	0	1	1	0	0	1	0	0	1	0	1	0	1	0	0	0	0	0	0	0	1	0	1	0	0	0	0	0	0
1	0	1	1	0	1	1	0	1	0	1	1	0	0	1	0	1	1	1	1	0	1	1	1	0	0	1	0	0	1	1	1	0	1	1	0	0	0	0	0	0	1	0	0	0	1	0	0	0	0
1	0	1	1	0	1	1	0	1	1	1	0	1	1	0	1	1	1	0	1	1	1	1	1	0	0	1	0	1	1	1	1	0	1	0	1	0	0	0	0	0	1	0	0	0	0	0	0	0	0
1	0	1	1	0	1	1	1	1	1	0	0	1	0	0	0	1	1	1	1	0	1	1	1	0	0	0	0	1	1	1	1	0	1	1	1	1	0	0	0	0	1	0	0	1	0	0	0	0	0
1	0	1	1	0	1	1	0	1	1	1	0	0	0	1	0	1	1	1	1	0	0	1	1	0	0	0	0	1	1	1	1	0	1	0	1	0	0	0	0	0	1	0	0	0	0	0	0	0	0
0	0	0	1	0	0	1	1	1	1	1	1	1	0	1	0	1	0	0	1	1	1	1	1	0	0	1	0	1	1	1	1	0	1	1	0	0	0	0	0	0	1	0	0	0	0	0	0	0	0
0	0	1	1	1	1	1	1	1	1	1	0	1	0	0	1	1	1	0	1	0	1	1	1	0	1	1	0	0	1	1	1	0	1	1	1	0	0	0	0	0	1	0	1	0	0	0	0	0	0
1	0	1	1	0	0	0	1	1	1	1	0	0	0	0	0	1	0	1	1	1	1	1	1	0	1	1	0	0	1	0	1	0	1	1	0	0	0	0	0	0	1	0	1	1	0	0	1	0	0
1	0	1	1	0	1	0	1	1	1	1	1	1	1	1	0	1	0	1	0	1	0	1	1	0	0	1	0	0	1	1	1	0	1	0	0	1	0	0	0	0	1	0	1	0	0	0	0	0	0
1	0	1	1	0	0	0	1	1	1	1	0	0	0	0	1	1	0	0	1	1	0	1	1	0	0	0	0	0	1	1	1	0	1	0	0	1	0	0	0	0	0	0	1	0	0	0	0	0	1
1	0	1	1	0	1	1	1	0	1	1	0	1	1	1	0	1	1	1	1	1	1	1	1	0	0	1	0	1	1	1	1	0	1	1	1	1	0	0	0	0	0	0	1	0	0	0	0	0	1
1	0	1	1	0	0	1	1	1	1	1	1	1	0	1	1	1	1	0	1	1	0	1	1	0	1	0	0	0	1	1	1	0	1	1	0	0	0	0	0	0	1	0	1	0	0	0	1	0	0
1	0	1	1	0	0	1	0	1	1	1	0	0	1	0	1	1	0	0	1	1	1	1	1	0	1	1	0	0	1	1	0	0	1	1	0	0	0	0	0	0	1	0	1	0	0	0	0	0	0
1	0	1	1	0	1	1	0	1	1	0	0	1	0	0	1	1	0	0	1	1	1	1	1	0	0	1	0	0	1	1	1	0	1	0	1	0	0	0	0	0	1	0	1	1	0	1	0	0	1
1	0	1	1	0	0	1	0	1	1	1	1	1	0	1	1	1	1	0	1	1	1	1	1	0	0	0	0	1	1	1	1	0	1	1	0	0	0	0	0	0	1	0	0	1	0	0	0	0	1
0	0	1	1	0	0	1	0	1	1	0	1	1	1	0	0	1	0	0	0	1	1	1	1	0	0	0	0	1	1	0	1	0	1	0	0	0	0	0	0	0	1	0	0	1	0	0	1	0	0
0	0	1	1	0	0	1	0	1	1	1	1	1	1	1	1	1	0	0	1	1	0	1	1	0	0	0	0	1	1	1	1	0	1	0	0	0	0	0	0	0	1	0	0	0	0	0	0	0	0
0	0	1	1	0	1	1	0	1	1	1	0	1	0	0	0	1	0	1	1	1	1	1	1	0	1	1	0	1	1	1	1	0	1	1	0	0	0	0	0	0	1	0	0	0	0	0	1	0	0
0	0	1	1	0	0	1	1	1	1	1	0	1	1	0	0	1	0	1	1	1	1	1	1	0	0	1	0	1	1	1	1	0	1	1	0	0	0	0	0	0	1	0	0	0	0	0	1	0	0
1	0	1	1	0	0	1	0	1	1	1	1	0	1	1	1	1	0	0	1	1	1	1	1	0	0	0	0	1	1	1	1	0	1	0	0	0	1	0	1	0	1	0	0	1	0	0	0	0	0
1	0	1	1	0	0	1	1	1	1	1	0	1	0	1	0	1	0	1	0	1	1	1	1	0	0	0	0	0	1	0	1	0	1	1	0	0	0	1	0	0	1	0	0	0	0	0	0	0	0
0	0	1	1	0	0	1	1	1	0	1	0	0	0	1	1	1	0	0	1	1	0	1	1	0	0	1	0	1	1	0	0	0	1	1	0	0	1	1	0	0	1	0	0	0	0	1	0	0	0
0	0	1	0	1	1	1	0	1	0	1	0	0	1	0	1	1	0	1	1	1	1	1	1	0	0	1	0	1	1	1	0	1	1	1	0	0	1	1	0	0	1	0	0	0	0	1	0	0	0
0	0	0	0	0	1	1	0	1	1	0	1	1	1	1	0	1	0	1	1	1	1	1	1	0	0	0	0	0	1	1	1	0	1	0	0	0	0	1	0	0	1	0	0	0	0	0	0	0	0
1	0	1	0	1	1	1	0	1	0	1	0	0	1	0	1	1	0	0	1	1	1	1	1	0	0	1	0	1	1	1	1	0	1	1	0	0	0	1	0	0	1	0	0	0	0	0	1	0	0
1	0	1	0	1	1	1	1	1	0	1	1	1	1	1	1	1	0	0	0	1	1	1	1	0	1	1	0	1	1	1	1	0	1	0	0	0	0	0	0	0	1	0	0	0	0	0	1	0	0
1	0	1	0	1	0	1	1	1	0	1	1	0	0	0	1	1	0	1	1	1	0	1	1	0	0	0	0	1	1	0	1	0	1	1	0	0	0	1	0	0	1	0	1	0	0	0	0	0	0
0	0	0	0	0	1	1	0	1	0	0	0	0	0	0	1	1	0	0	1	1	1	1	1	0	0	1	0	1	1	1	1	0	1	1	0	0	0	1	0	0	1	0	0	0	0	0	0	0	0
0	0	1	0	0	1	1	1	1	0	1	1	0	1	1	1	1	0	1	1	1	1	1	1	0	1	1	0	1	1	1	1	0	1	0	0	0	0	1	0	0	1	0	1	0	0	0	0	0	0
0	0	1	0	0	1	1	0	1	0	1	1	0	1	1	1	1	0	0	1	1	0	1	1	0	1	1	0	1	1	1	1	0	1	1	0	0	0	1	0	0	1	0	1	0	0	0	1	0	0
1	0	0	0	0	0	1	0	1	0	1	1	0	0	1	1	1	0	0	1	1	0	1	1	0	0	1	0	1	1	1	1	0	1	0	1	0	0	0	0	0	1	0	1	0	0	0	0	0	0
1	0	1	0	0	1	1	1	0	0	0	1	1	1	0	0	1	0	0	1	1	1	1	1	0	0	0	0	1	1	0	1	0	0	1	1	0	0	1	0	0	1	0	1	0	0	0	0	0	0
1	0	1	0	1	1	1	1	1	0	1	1	0	1	0	0	1	0	0	1	1	0	1	1	0	1	0	0	0	1	1	1	0	1	0	0	0	0	1	0	0	1	0	1	0	0	0	0	0	0
1	0	1	0	0	1	1	1	0	0	1	1	1	1	1	1	1	0	0	1	1	1	1	1	0	0	1	0	1	1	1	1	1	1	1	1	0	0	0	0	0	0	0	1	0	1	0	1	0	0
0	0	1	1	0	1	1	0	1	0	1	0	1	1	1	1	1	0	1	1	1	1	1	1	0	0	1	0	0	1	1	1	0	1	1	1	0	0	0	0	0	1	0	1	0	0	0	0	0	0
0	0	1	1	0	1	1	0	1	0	1	0	1	1	1	1	1	0	1	1	1	1	1	1	0	0	0	0	1	1	1	1	0	1	1	1	0	0	0	0	0	1	0	1	0	0	0	0	0	0
1	0	1	1	0	1	1	1	1	0	1	1	1	1	0	1	1	0	0	1	1	1	1	1	0	1	0	0	1	1	1	1	0	1	1	0	0	0	0	0	0	0	0	1	0	0	0	0	0	0
1	0	1	0	0	1	1	1	1	0	1	1	1	0	0	1	1	0	0	1	1	1	1	1	0	0	0	0	1	1	0	1	0	1	1	0	0	0	0	0	0	1	0	1	0	0	0	0	0	0
1	0	1	0	0	1	1	0	1	0	1	1	1	0	0	1	1	0	1	0	1	1	1	1	0	0	1	0	1	1	1	1	0	1	0	0	0	0	0	0	0	1	1	1	0	0	0	0	0	0
1	0	1	0	0	0	1	0	1	0	1	1	1	0	1	1	1	0	0	1	1	0	1	1	0	0	0	0	0	1	1	1	0	1	0	1	0	0	0	0	0	1	0	1	0	0	0	0	0	0
1	0	1	0	0	0	1	1	1	0	1	0	1	1	1	1	1	1	0	0	1	1	1	1	0	0	0	0	1	1	1	1	0	1	1	1	0	0	0	0	0	0	1	1	0	0	0	0	0	0
0	0	1	0	0	1	1	0	0	0	1	0	1	1	1	1	1	0	1	0	1	0	1	1	0	0	1	0	1	1	1	1	0	1	1	1	0	0	0	0	0	1	1	1	0	0	0	0	0	0
1	0	1	0	0	1	1	1	1	0	1	0	0	1	0	1	1	0	0	1	1	1	1	1	0	0	0	0	1	1	1	1	0	1	1	0	0	0	0	0	0	1	0	1	0	1	0	1	0	0
1	0	0	0	0	1	1	1	1	0	1	1	0	1	0	1	1	0	1	1	1	0	1	1	0	0	1	0	0	1	0	1	0	1	1	1	0	0	0	0	0	0	0	1	0	1	0	1	0	0
1	0	0	0	0	1	1	0	1	0	0	0	1	0	0	1	1	0	0	0	1	1	1	1	0	0	0	0	0	1	0	0	0	1	1	0	1	0	0	0	0	1	0	1	0	1	0	1	0	0
1	0	1	0	0	1	1	0	1	0	1	0	1	0	1	1	1	0	1	1	1	1	1	1	0	0	1	0	1	1	1	1	0	1	1	1	0	0	0	0	0	1	0	1	0	1	0	0	0	0
1	0	0	0	0	1	1	1	0	0	1	0	1	1	0	1	1	0	1	1	1	1	1	1	0	0	1	0	1	1	1	0	0	1	1	1	0	0	0	0	0	1	1	1	0	0	0	1	0	0
1	0	1	0	0	1	1	1	1	0	1	0	1	0	0	0	1	0	1	1	1	1	1	1	0	1	1	0	1	1	1	1	0	1	1	1	0	0	0	0	0	1	1	1	0	1	0	1	0	0
0	0	1	0	0	1	1	0	1	0	1	0	1	1	0	1	1	0	0	1	1	1	1	1	0	0	1	0	1	1	1	1	0	1	0	1	0	0	0	0	0	1	1	1	0	0	0	0	0	0
1	0	1	0	0	1	1	0	1	0	1	1	1	0	1	0	1	0	0	1	1	1	1	1	0	0	0	0	0	1	1	1	1	1	0	1	0	0	0	0	0	1	0	0	0	0	0	0	0	0
0	0	1	0	0	1	1	1	1	0	1	1	1	1	1	0	1	0	1	1	1	1	0	1	0	1	0	0	1	1	0	1	0	0	0	1	1	0	0	0	0	1	0	1	1	1	0	1	0	0
1	0	1	0	0	0	1	1	1	0	0	1	1	1	1	1	1	0	1	1	1	1	1	1	0	1	1	0	1	1	0	1	1	1	1	1	0	0	0	0	0	0	0	1	0	0	0	0	0	0
1	0	1	0	0	1	1	1	1	0	1	0	1	1	0	1	1	0	1	1	1	1	1	1	0	1	1	0	1	1	0	1	1	1	1	1	0	0	0	0	0	1	1	1	0	0	0	0	0	0
1	0	1	0	0	0	1	1	1	0	1	1	1	1	0	0	1	0	0	1	1	1	1	1	0	0	0	0	1	1	1	1	0	1	0	0	0	0	0	0	0	1	0	1	0	0	0	0	0	0
1	0	1	1	0	1	1	1	1	0	1	1	1	0	1	1	1	0	1	1	1	1	1	1	0	1	1	0	1	1	0	1	1	1	0	0	0	0	0	0	0	0	0	1	1	0	1	0	0	0
1	0	1	1	0	0	1	0	1	0	1	1	1	0	1	1	1	0	1	1	1	0	1	1	0	0	1	0	1	1	0	0	0	1	1	1	0	0	0	0	0	1	0	1	1	0	0	0	0	0
0	0	1	1	0	0	1	0	1	0	1	1	0	1	0	1	1	0	1	1	1	1	1	1	0	0	1	0	0	1	0	1	1	1	1	1	0	1	0	0	0	1	0	1	1	0	1	1	0	0
1	0	1	1	1	0	1	1	0	0	1	1	1	0	1	0	1	0	0	1	1	1	1	1	0	0	1	0	1	1	1	1	0	1	1	1	0	1	0	0	0	1	0	1	0	0	1	0	0	0
1	0	1	1	0	1	1	0	1	0	1	1	1	0	0	0	1	0	1	1	1	1	1	1	0	0	0	0	1	1	1	1	0	1	1	1	0	0	0	0	0	0	0	1	0	1	1	0	0	0
1	0	1	1	0	0	1	1	1	0	1	0	0	1	1	0	1	0	0	1	1	0	1	1	0	1	1	1	0	1	1	1	0	1	1	1	0	0	0	0	0	1	1	1	0	0	1	0	0	0
1	0	0	1	0	1	1	1	1	0	1	1	0	1	1	1	1	0	1	1	1	1	1	1	0	0	0	0	1	1	1	1	0	1	1	1	0	1	1	0	0	1	0	1	0	1	1	1	0	0
1	0	1	1	0	1	1	0	1	0	1	0	1	0	0	1	1	0	0	1	1	0	1	1	0	1	1	0	1	1	1	1	0	1	0	1	0	1	1	0	0	1	0	0	1	0	1	1	0	0
1	0	1	1	0	1	1	1	0	0	1	1	0	1	0	1	1	0	1	1	1	1	1	1	0	0	0	0	1	1	1	0	0	1	1	0	0	1	1	0	0	0	0	1	0	0	1	1	0	0
0	0	1	1	1	1	1	0	1	0	1	1	0	1	1	1	1	0	1	1	1	1	1	1	0	1	0	0	1	1	1	0	0	1	1	1	0	1	1	0	0	0	0	0	1	1	1	0	0	1
1	0	1	1	1	1	1	1	1	0	1	0	0	0	1	1	1	0	0	0	1	1	1	1	0	0	1	0	1	1	0	1	0	1	1	1	0	1	1	0	0	1	1	1	0	0	1	0	0	0
1	0	1	1	1	1	1	0	1	0	1	0	0	0	1	1	1	0	1	1	1	1	1	1	0	0	0	0	0	1	0	1	0	1	1	1	0	1	1	0	0	1	1	0	0	0	1	0	0	1
1	0	1	1	1	0	1	0	1	0	1	0	0	1	0	1	1	0	0	0	1	1	1	1	0	0	1	0	0	1	1	1	0	1	1	0	0	1	1	0	0	1	1	0	1	0	1	0	0	1
0	0	1	1	1	1	1	0	1	0	1	0	1	0	0	1	1	0	1	1	1	1	1	1	0	0	1	0	0	1	0	1	1	1	0	1	0	1	1	0	0	1	0	0	1	0	1	1	0	0
1	0	1	1	0	1	1	1	1	0	1	0	1	1	0	1	1	0	0	1	1	0	1	1	0	0	0	0	1	1	1	1	0	1	0	1	0	1	1	0	0	1	0	0	0	0	1	0	0	1
1	0	1	1	1	1	0	1	1	0	1	0	0	0	0	0	1	0	0	1	1	1	1	1	0	0	1	0	1	1	0	1	0	1	1	1	0	1	1	0	0	1	0	0	0	0	1	0	0	0
0	0	1	1	1	1	1	1	1	0	1	0	1	0	1	0	1	0	1	1	1	1	1	1	0	1	1	0	1	1	1	1	0	1	0	1	0	1	1	0	0	1	0	1	1	0	1	0	0	1
1	0	1	1	1	1	1	1	1	0	1	1	1	0	0	0	1	0	1	0	1	1	1	1	0	0	0	0	0	1	1	1	0	1	1	0	0	0	0	0	0	1	0	0	0	0	1	1	0	0
1	0	1	1	1	1	1	1	0	0	1	1	1	0	1	1	1	0	0	1	1	1	1	1	0	1	0	0	1	1	1	0	1	1	1	0	0	0	0	0	0	1	1	1	0	0	0	0	0	0
1	0	1	1	0	1	0	0	1	0	1	0	0	1	1	0	1	0	0	1	1	1	1	1	0	0	1	0	1	1	1	1	0	1	0	1	0	0	0	0	0	1	0	0	0	0	0	0	0	0
0	0	1	1	1	1	1	1	1	0	0	0	0	0	1	1	1	0	1	1	1	1	1	1	0	1	0	0	1	1	1	1	0	1	1	1	0	0	0	0	0	1	0	0	0	0	0	1	0	0
1	0	1	1	0	1	1	1	0	0	0	1	1	0	0	1	1	0	1	1	1	1	1	1	0	0	1	0	1	1	1	1	1	1	1	1	0	0	0	0	0	0	0	0	0	0	0	0	0	0
0	0	0	1	0	1	1	0	0	0	1	1	1	0	1	0	1	0	0	1	1	1	1	1	0	0	0	0	1	1	1	0	0	1	0	1	0	0	0	0	0	0	0	0	0	0	0	0	0	0
0	0	1	1	0	1	1	0	0	0	1	1	1	0	1	0	1	0	1	1	1	1	1	1	0	0	1	0	1	1	1	1	0	1	1	1	0	0	0	0	0	1	1	0	0	0	0	0	0	0
1	0	0	1	0	1	1	1	1	0	1	0	0	0	0	1	1	0	1	1	1	1	1	1	0	0	0	0	0	1	0	1	0	1	1	1	0	0	0	0	0	1	0	0	1	0	0	0	0	0
0	0	1	1	0	1	1	1	1	0	1	1	0	1	0	0	1	0	1	1	1	0	1	1	0	0	0	0	0	1	1	1	0	1	1	0	0	0	0	0	0	1	0	0	0	0	0	0	0	0
0	0	1	1	0	1	0	0	1	0	1	1	0	0	1	1	1	0	1	1	1	1	1	1	0	0	1	0	0	1	1	1	1	1	1	0	0	0	0	0	0	1	0	0	1	0	0	0	0	0
1	0	1	1	0	1	1	1	1	0	1	1	1	0	1	1	1	0	0	0	1	0	1	1	0	0	0	0	1	1	0	1	1	1	0	0	0	1	1	0	0	1	0	0	0	0	0	0	0	1
1	0	1	1	0	1	1	1	1	0	1	0	1	0	0	1	1	0	1	1	1	0	1	1	0	0	1	0	1	1	1	0	0	1	0	0	1	1	1	0	0	1	0	0	0	0	0	1	0	1
1	0	1	1	0	1	1	1	1	0	1	1	0	0	1	0	1	0	1	1	1	1	1	1	0	0	1	0	1	1	0	1	1	1	1	0	0	0	1	0	0	1	0	0	1	0	0	0	0	1
1	0	1	1	0	1	1	1	1	0	1	1	0	1	1	0	1	0	0	1	1	1	1	1	0	0	0	0	0	1	1	1	0	1	1	1	0	1	1	0	0	1	0	0	0	0	0	0	0	1
1	0	1	1	0	1	1	1	1	0	1	1	1	0	0	0	1	0	1	1	1	1	1	1	0	1	1	0	0	1	1	1	0	1	1	1	0	1	1	0	0	1	0	0	0	0	0	0	0	0
1	0	1	1	1	1	1	0	1	0	1	0	1	0	0	0	1	0	0	1	1	1	1	1	0	1	1	0	1	1	1	1	1	1	1	0	0	1	1	0	0	1	0	0	1	0	0	0	0	1
1	0	0	1	1	0	1	0	0	0	1	1	0	1	0	1	1	0	1	1	1	1	1	1	0	1	0	0	1	1	1	1	0	1	1	1	0	0	1	0	0	1	1	0	1	0	0	0	0	0
1	0	0	1	1	0	1	0	1	0	1	1	0	0	0	0	1	0	1	1	1	1	1	1	0	0	1	0	1	1	1	1	0	1	1	1	0	0	1	0	0	1	1	1	0	0	0	0	0	1
1	0	1	1	1	1	1	1	1	0	1	1	1	1	0	0	1	0	1	1	1	0	1	1	0	0	1	0	0	1	0	1	0	1	1	1	0	1	1	0	0	0	1	1	0	0	0	0	0	1
1	0	1	1	1	1	1	1	0	0	0	1	1	0	1	1	1	0	0	0	1	0	1	1	0	1	1	0	0	1	1	0	0	1	1	1	0	0	1	0	0	1	1	1	0	0	0	0	0	1
1	0	1	1	1	1	1	1	0	0	1	0	1	0	0	1	1	0	0	1	1	1	1	1	0	0	1	0	0	1	1	1	0	1	1	1	0	1	1	0	0	1	1	1	0	0	0	0	0	1
1	0	1	1	1	1	1	1	1	0	1	1	0	0	1	1	1	0	1	1	1	0	1	1	0	0	1	0	1	1	1	1	0	1	1	1	0	1	1	0	0	1	0	0	0	0	0	0	0	0
1	0	1	1	1	0	1	1	1	0	1	0	0	0	1	0	1	0	0	0	1	0	1	1	0	0	1	1	1	1	1	1	1	1	1	0	0	1	1	0	0	1	0	1	0	0	0	0	0	0
1	0	1	1	1	1	0	1	0	0	1	0	1	1	0	0	1	0	1	0	1	0	1	1	0	0	0	0	0	1	1	1	0	1	1	0	0	1	1	0	0	1	0	0	0	0	0	0	0	0
1	0	1	1	1	1	1	1	1	0	1	1	1	1	1	1	1	0	0	0	1	1	1	1	0	0	1	0	0	1	0	1	0	1	1	0	0	1	1	0	0	1	0	0	0	0	0	0	0	0
1	1	1	1	0	1	0	0	1	0	1	0	1	1	0	0	1	0	1	0	1	0	1	1	0	0	1	0	1	1	1	1	0	1	0	0	0	1	1	0	0	1	0	1	1	0	0	0	0	0
1	0	1	1	0	1	1	0	1	0	1	0	1	0	1	1	1	0	1	1	1	0	1	1	0	0	0	0	1	1	1	1	0	1	1	1	0	0	1	0	0	1	0	0	1	0	0	0	0	0
1	1	1	1	0	1	0	0	1	0	1	0	0	0	1	1	1	0	0	1	1	1	1	1	0	0	0	0	1	1	1	1	1	1	1	0	0	0	1	0	0	1	0	0	1	0	0	1	0	0
1	0	1	1	0	1	0	0	1	0	1	0	1	0	1	1	1	0	1	0	1	0	1	1	0	0	0	0	1	1	0	1	0	1	0	1	0	0	1	0	1	0	0	0	1	0	0	1	0	0
0	0	1	1	0	0	1	0	1	0	1	1	0	0	0	1	1	0	0	1	1	1	1	1	0	1	0	0	1	1	0	1	1	1	1	0	0	0	1	0	0	1	0	1	1	0	0	1	0	0
1	0	1	1	1	0	1	0	1	0	1	1	0	1	0	1	1	0	0	1	1	1	1	1	0	0	1	0	1	1	0	1	1	1	0	1	0	1	1	0	0	1	0	0	1	0	0	1	0	0
0	0	1	1	1	1	0	1	1	0	1	0	0	0	0	1	1	0	1	1	1	0	1	1	0	0	1	0	0	1	1	1	1	1	1	1	0	0	1	0	0	0	0	1	1	0	0	0	0	0
0	0	1	1	0	1	0	1	1	0	1	0	1	0	0	1	1	0	1	1	1	1	1	1	0	0	0	0	1	1	0	0	0	1	1	1	0	0	0	0	1	1	0	1	1	0	0	0	0	0
0	1	1	1	1	1	1	0	1	0	1	0	1	0	0	1	1	0	1	1	1	1	1	1	0	0	0	0	1	1	1	0	0	1	1	0	0	0	0	0	0	1	1	0	1	0	0	0	0	0
1	0	1	1	0	1	0	0	1	0	1	0	0	1	1	1	1	0	1	1	1	1	1	1	0	0	1	0	0	1	1	1	0	1	1	1	0	0	0	0	0	1	0	1	1	1	0	1	0	0
1	0	1	1	0	1	0	0	0	0	1	0	1	1	1	1	1	0	1	1	1	0	1	1	0	0	1	0	1	1	1	0	0	1	1	1	0	0	0	0	0	1	0	1	1	0	0	0	0	0
0	0	1	1	0	1	0	1	1	0	1	0	0	1	1	1	1	0	1	1	1	0	1	1	0	1	1	0	1	1	1	1	1	1	0	0	0	0	0	0	0	1	0	1	1	0	0	0	0	0
1	0	1	1	1	1	0	0	1	0	1	0	1	1	0	1	1	0	1	0	1	0	1	1	0	1	1	0	1	1	1	1	1	1	0	1	0	0	0	0	1	1	0	1	1	0	0	1	0	0
1	0	1	1	1	1	1	1	1	0	1	0	1	0	1	0	1	0	1	1	1	1	1	1	0	1	1	0	1	1	1	1	1	1	0	0	0	0	0	0	0	1	0	1	1	0	0	1	0	0
1	0	1	1	1	0	1	0	1	0	0	1	1	1	0	1	1	0	0	1	1	1	1	1	0	1	1	0	1	1	0	1	1	1	0	0	0	0	0	0	1	1	0	1	1	0	0	0	0	0
1	0	1	1	0	1	1	1	1	0	1	0	1	1	1	1	1	0	1	1	1	0	1	1	0	1	0	0	1	1	0	1	0	1	1	1	0	0	0	0	1	1	0	1	1	0	0	0	0	0
1	0	1	1	0	1	1	0	1	0	1	0	0	1	1	1	1	0	1	1	1	1	1	1	0	1	1	0	1	1	1	1	1	1	1	1	1	0	0	0	0	0	0	1	1	1	0	0	0	0
0	0	1	1	0	1	1	1	1	0	1	0	1	1	0	1	1	0	1	1	1	1	1	1	0	0	0	0	1	1	1	1	0	1	1	0	1	0	0	0	0	1	0	1	1	0	0	0	0	0
0	0	1	1	1	1	1	0	1	0	1	1	0	1	1	1	1	0	1	0	1	0	1	1	1	1	0	0	1	1	1	1	1	1	1	0	0	0	0	0	1	0	0	1	1	0	0	0	0	0
0	0	1	1	1	1	1	1	1	0	0	1	0	0	1	0	1	0	0	0	1	0	1	1	0	1	0	0	1	1	1	1	1	1	0	0	0	0	0	0	0	1	0	1	1	0	0	0	0	0
1	0	1	1	1	0	1	0	1	0	1	0	0	0	1	1	1	0	1	1	1	1	1	1	0	1	0	0	1	1	0	1	1	1	1	0	1	0	0	0	0	0	0	1	1	0	0	0	0	0
1	0	1	1	1	0	1	1	1	0	1	1	1	0	1	1	1	0	0	1	1	0	1	1	0	1	0	0	1	1	1	1	1	1	0	0	0	0	0	0	0	0	0	1	1	1	0	1	0	0
1	0	1	0	1	1	1	1	1	0	1	0	1	1	1	1	1	0	1	1	1	1	1	1	0	1	0	0	1	1	1	0	1	0	1	0	0	0	0	0	0	0	0	1	1	1	0	0	0	0
1	0	1	0	1	1	0	1	1	0	1	0	0	1	0	1	1	0	1	1	0	0	1	1	0	0	0	0	1	1	1	1	1	1	1	0	0	0	0	0	1	1	0	1	1	0	0	0	0	0
0	0	1	0	1	1	0	1	1	0	1	0	1	0	1	1	1	0	0	1	1	0	1	1	0	0	0	0	1	1	1	1	1	1	0	0	0	0	0	0	0	0	0	1	1	0	0	1	0	0
0	0	1	0	1	1	1	0	1	0	1	0	0	0	0	0	1	0	1	1	1	0	1	1	0	1	0	0	1	1	1	1	1	1	1	0	0	0	0	0	0	0	0	1	1	1	0	0	0	0
1	0	1	0	1	1	0	0	1	0	1	0	0	1	0	1	1	0	0	1	1	1	1	1	0	1	1	0	1	1	1	1	1	1	1	0	0	0	0	0	1	0	0	1	1	0	0	1	0	0
0	0	1	0	1	0	1	1	1	0	1	0	0	0	1	1	1	0	0	1	1	1	1	1	0	1	0	0	1	1	0	1	1	1	1	0	0	1	1	0	1	0	0	1	1	0	0	1	0	0
1	0	1	0	0	1	0	0	1	0	1	0	1	1	0	1	1	0	1	1	1	0	1	1	0	1	0	0	1	1	1	1	1	1	1	0	0	0	0	0	0	1	0	1	1	0	0	1	0	0
1	0	1	0	0	0	1	1	1	0	1	1	0	1	1	1	1	0	1	1	1	1	1	1	0	0	1	0	1	1	0	1	1	1	1	0	0	0	0	0	0	1	0	1	1	0	0	1	0	0
1	1	1	0	1	0	1	1	1	0	1	0	1	1	0	1	1	0	1	1	1	1	1	1	0	1	1	0	1	1	1	1	1	1	1	0	0	0	0	0	0	1	0	1	1	1	0	1	0	0
1	0	1	0	1	0	0	1	1	0	1	1	0	1	1	1	1	0	0	1	1	0	1	1	0	0	1	0	0	1	0	1	1	1	1	1	0	0	0	0	0	1	0	1	1	0	0	1	0	0
0	1	1	0	1	1	1	1	1	0	1	0	0	1	0	1	1	0	1	0	1	0	1	1	0	1	1	0	1	1	1	0	1	1	0	0	0	0	1	0	0	1	0	1	1	0	0	1	0	0
1	0	1	0	1	0	0	1	1	0	1	1	1	1	0	1	1	0	1	1	1	0	1	1	0	1	0	0	1	1	1	1	1	1	0	0	0	0	1	0	0	1	0	1	1	0	0	1	0	0
0	0	1	0	1	1	0	0	1	0	1	1	1	0	0	1	1	0	1	1	1	0	1	1	0	1	1	0	1	1	0	1	1	1	1	1	0	0	1	0	0	0	0	1	1	0	0	0	0	0
1	0	1	0	0	1	0	1	1	0	1	0	1	0	0	1	1	0	1	1	1	0	1	1	0	0	0	0	1	1	1	0	1	1	0	0	0	0	1	0	0	0	0	1	1	0	0	0	0	0
1	0	1	0	0	1	1	0	1	0	1	1	0	1	0	1	1	0	1	0	1	0	1	1	1	1	1	0	1	1	0	1	1	1	1	0	0	1	1	1	1	1	0	1	1	0	0	1	0	0
1	0	1	0	0	1	0	0	1	0	1	0	0	1	0	1	1	0	1	1	1	0	1	1	1	0	0	1	1	1	1	1	1	1	0	1	1	0	1	0	0	0	0	1	1	0	0	0	0	0
1	1	1	0	1	1	0	1	1	0	1	0	0	1	1	1	1	0	1	1	1	0	1	1	0	1	0	1	1	1	1	1	1	1	0	1	0	1	1	0	0	1	0	1	1	0	0	0	0	0
1	0	1	0	1	1	0	1	1	0	1	1	0	0	0	1	1	0	0	1	1	0	1	1	0	1	0	0	1	1	1	1	1	1	1	1	0	0	1	0	0	1	0	1	1	0	0	0	0	0
1	0	1	0	1	1	1	0	1	0	1	0	1	1	1	1	1	0	1	1	1	0	1	1	1	0	0	0	0	1	1	0	1	1	1	0	0	0	1	1	1	0	0	1	1	1	0	1	0	0
0	0	1	0	1	1	1	0	1	0	1	1	1	1	0	1	1	0	1	1	1	0	1	1	0	0	1	0	1	1	1	1	1	1	1	0	1	1	1	0	0	1	0	1	1	0	0	1	1	0
0	0	1	0	0	0	0	0	1	0	0	1	1	1	0	1	1	0	0	1	1	1	1	1	0	0	0	0	1	1	0	1	0	1	1	0	0	1	1	1	1	1	0	1	1	0	0	0	0	0
1	0	1	1	1	1	1	0	1	0	1	0	1	1	0	1	1	0	0	1	1	1	1	1	0	0	1	0	0	1	1	1	0	1	1	1	1	1	1	0	0	1	0	1	0	1	0	1	0	0
0	0	1	1	1	1	1	1	1	0	1	1	0	1	1	1	1	0	1	1	1	1	1	1	1	0	1	0	0	1	0	0	1	1	0	1	0	1	1	0	0	1	0	1	1	0	0	0	0	0
1	0	1	1	0	0	0	1	1	0	1	1	0	0	1	1	1	0	1	1	1	0	1	1	0	1	1	0	1	1	0	0	1	1	1	0	0	0	1	0	0	1	0	1	1	0	0	0	0	0
1	0	1	1	0	1	0	1	1	0	1	0	1	1	0	1	1	0	1	1	1	0	1	1	0	0	0	0	1	1	0	1	1	1	1	1	0	0	1	0	1	1	0	1	1	0	0	0	0	0
1	0	1	1	1	1	0	1	1	0	1	0	1	0	0	0	1	0	1	1	1	1	1	1	0	1	1	0	1	1	1	1	1	1	1	0	0	0	1	0	0	1	0	1	1	0	0	0	0	0
1	0	1	1	0	1	1	0	1	0	0	0	0	1	1	0	1	0	1	0	1	1	1	1	0	1	1	0	1	1	0	0	0	1	1	0	0	1	1	0	0	1	0	1	1	0	0	1	0	0
0	0	1	1	0	0	0	1	1	0	1	0	1	0	1	1	1	0	1	1	1	1	1	1	1	1	0	0	1	1	0	1	1	1	1	0	0	0	1	0	1	1	0	1	1	0	0	0	0	0
1	0	1	1	1	0	0	1	1	0	1	0	1	1	0	1	1	0	0	1	1	1	1	1	0	1	0	0	1	1	0	1	1	1	1	1	1	1	1	0	1	1	0	1	1	0	0	0	0	0
1	0	0	1	0	1	0	1	1	0	1	0	0	1	0	1	1	0	1	1	1	0	1	1	0	1	1	0	1	1	0	0	1	1	1	1	1	1	1	0	0	1	0	1	0	0	0	0	0	0
1	0	1	1	1	1	0	1	1	0	1	0	1	1	0	1	1	0	0	1	1	1	1	1	0	1	1	0	1	1	1	1	1	1	0	0	0	1	1	0	0	1	0	1	1	0	0	0	0	0
1	0	1	1	0	1	1	1	1	0	1	0	0	0	1	0	1	0	1	1	1	1	1	1	0	1	0	0	1	1	1	0	1	1	1	0	0	1	1	0	0	1	0	1	1	0	0	0	0	0
0	0	1	1	0	0	1	1	1	0	1	1	0	0	0	1	1	0	0	1	1	1	1	1	0	1	1	0	0	1	1	1	1	1	1	0	0	0	1	0	0	1	0	1	1	0	0	0	0	0
0	0	1	1	1	1	0	1	1	0	1	0	1	0	1	1	1	0	1	0	1	0	1	1	0	1	0	0	1	1	1	0	1	1	0	0	1	1	1	0	0	1	0	1	1	0	0	0	0	0
0	0	1	1	1	0	0	1	1	0	1	1	0	1	1	1	1	0	1	1	1	1	1	1	0	0	0	0	1	1	1	1	1	1	1	0	0	1	1	0	0	1	0	1	1	0	0	0	0	0
1	0	1	1	0	1	0	0	1	0	1	0	1	0	0	1	1	0	1	1	1	0	1	1	0	1	0	0	1	1	1	1	1	1	0	0	0	1	1	0	1	1	0	1	1	0	0	1	0	0
0	0	0	1	1	0	0	0	1	0	1	0	0	1	0	1	1	0	0	1	1	1	1	1	0	1	0	0	0	1	1	0	1	1	1	1	0	0	1	0	1	1	0	1	1	0	0	1	0	0
1	0	1	1	0	1	0	1	1	0	1	0	0	1	0	1	1	0	1	1	1	1	1	1	0	1	1	0	1	1	1	1	1	1	0	1	0	0	1	0	0	1	0	1	1	0	0	1	0	0
1	0	1	1	0	1	0	1	1	0	1	1	1	0	1	1	1	0	0	0	1	1	1	1	0	1	0	0	1	1	1	1	1	1	1	0	0	0	1	0	0	0	0	1	1	0	0	0	0	0
0	0	1	1	1	1	0	1	1	0	0	0	1	1	0	1	1	0	1	1	1	0	1	1	0	0	1	0	0	1	1	1	1	1	1	1	0	1	1	0	1	0	0	1	1	0	0	1	0	0
0	0	1	1	1	1	0	1	1	0	1	1	0	1	0	0	1	0	1	1	1	1	1	1	0	0	0	0	1	1	1	1	1	1	0	0	0	1	1	0	0	1	0	1	1	0	0	1	0	0
1	0	1	0	0	1	1	0	1	0	1	1	0	1	1	1	1	0	0	1	1	1	1	1	0	0	0	0	0	1	1	1	1	1	1	1	0	0	1	0	0	1	0	1	1	0	0	1	0	0
1	0	1	0	0	0	1	1	1	0	1	1	0	1	1	1	1	0	1	1	1	0	1	1	0	0	1	0	0	1	0	1	0	1	0	0	0	0	1	0	1	1	0	1	1	0	0	0	0	0
0	0	1	0	1	0	1	0	1	0	1	1	0	0	1	1	1	0	0	0	1	0	1	1	1	0	1	0	0	1	1	1	0	1	1	0	1	0	1	0	0	1	0	1	1	0	0	0	0	0
1	0	1	0	1	0	0	0	1	0	1	0	0	0	1	1	1	0	0	0	1	1	1	1	0	0	1	0	1	1	1	1	1	1	0	0	0	0	1	0	1	1	0	1	1	0	0	1	0	0
0	0	1	0	1	1	1	0	1	0	1	0	0	0	0	1	1	0	1	0	1	1	1	1	0	0	0	0	1	1	1	1	0	1	0	0	0	0	1	0	1	1	0	1	1	0	0	0	0	0
1	0	1	0	1	1	1	1	0	0	1	0	0	0	1	1	1	0	0	1	1	1	1	1	1	0	1	0	1	1	1	1	1	1	1	0	0	0	1	0	1	1	0	1	1	0	0	0	0	0
0	0	1	1	1	0	1	1	0	0	1	0	1	0	0	0	1	0	0	1	1	1	1	1	0	0	1	0	0	1	1	1	1	1	1	0	0	0	1	0	1	0	0	1	1	0	0	0	0	0
0	0	1	1	1	0	1	0	0	0	0	0	0	1	1	1	1	0	1	1	1	0	1	1	0	0	1	0	0	1	0	1	1	1	0	1	0	0	1	0	0	1	0	1	1	0	0	1	0	0
1	0	1	1	0	0	1	1	0	0	1	1	1	1	0	0	1	0	1	1	1	0	1	1	1	0	1	0	1	1	0	1	1	1	1	0	0	1	1	0	0	0	0	1	1	0	0	1	0	0
0	0	1	1	1	1	1	0	1	0	1	1	0	1	1	0	1	0	1	0	1	1	1	1	0	0	1	0	0	1	0	0	1	1	1	1	0	1	1	0	0	0	0	1	1	0	0	1	0	0
1	0	1	1	0	0	1	0	0	0	1	1	1	1	1	0	0	0	0	1	1	1	1	1	0	0	1	0	1	1	1	1	1	1	1	1	0	0	0	0	0	0	0	1	1	0	0	1	0	0
1	0	1	1	0	1	1	0	1	0	0	1	0	1	1	1	1	0	1	1	1	1	1	1	0	0	1	0	0	1	0	1	1	1	1	1	0	0	0	0	0	0	0	1	1	0	0	1	0	0
1	0	1	1	1	1	1	0	1	0	1	1	1	0	0	0	1	0	1	1	1	1	1	1	0	0	1	0	0	1	0	0	0	0	1	0	0	0	0	0	1	0	0	1	1	0	0	0	0	0
0	0	1	1	0	1	1	0	1	0	1	1	0	0	1	0	1	0	0	1	1	0	1	1	0	1	1	0	0	1	0	1	1	1	0	1	0	0	0	0	0	0	0	1	1	0	0	1	0	0
1	0	1	1	1	1	1	0	1	0	1	1	0	1	1	0	1	0	1	1	1	1	1	1	0	1	0	0	1	1	1	1	1	1	1	1	0	0	0	0	1	0	0	1	1	0	0	1	0	0
0	0	1	1	0	0	1	0	0	0	1	1	1	0	1	0	1	0	1	1	1	0	1	1	0	0	0	0	0	1	1	1	1	1	1	1	0	0	0	0	1	0	0	1	0	0	0	1	0	0
0	0	1	1	1	1	1	1	1	0	0	1	1	1	0	0	1	0	1	1	1	0	1	1	0	0	1	0	1	1	1	1	1	1	1	0	0	0	0	0	1	0	0	1	1	0	0	1	0	0
0	0	1	1	0	0	1	1	1	0	1	1	0	0	0	1	1	0	0	1	1	1	1	1	0	0	1	0	0	1	0	1	1	1	1	0	0	0	0	0	0	0	0	1	1	0	0	1	0	0
1	0	1	1	0	1	1	1	1	0	1	1	0	1	1	1	1	0	1	1	1	0	1	1	0	0	0	0	0	1	1	1	1	1	0	0	0	0	0	0	1	0	0	1	1	0	0	0	0	0
0	0	1	1	1	1	1	0	1	0	0	0	1	0	0	0	1	0	0	1	1	0	1	1	0	0	1	0	1	1	1	1	1	1	1	1	0	0	0	0	0	0	0	1	0	0	0	0	0	0
1	0	1	1	0	1	1	0	1	0	1	1	1	0	0	1	1	0	1	1	1	1	1	1	0	0	0	0	1	1	1	0	1	1	1	0	0	0	0	0	1	0	0	1	1	0	0	1	0	0
0	0	1	1	1	1	1	0	1	0	1	0	1	1	0	1	1	0	0	1	0	1	1	1	0	1	1	0	1	1	1	1	0	1	1	0	0	0	0	0	0	0	0	1	1	0	0	1	0	0
0	0	1	1	1	1	1	0	1	0	1	1	0	0	1	1	1	0	0	1	1	1	1	1	0	1	1	0	1	1	0	0	1	1	1	1	0	0	0	0	0	0	0	1	1	0	0	1	0	0
0	0	1	1	1	0	1	1	1	0	1	1	0	1	1	0	1	0	0	0	0	1	1	1	1	0	0	0	1	1	1	1	1	1	1	0	0	0	0	0	0	0	0	1	1	0	0	1	0	0
0	0	1	1	1	1	1	1	1	0	1	0	0	0	1	1	1	0	0	1	0	1	1	1	0	1	0	0	1	1	1	0	0	1	1	1	0	0	0	0	0	0	0	1	1	0	0	0	0	0
1	0	1	1	0	0	1	0	1	0	1	0	1	0	1	1	1	0	0	1	0	1	1	0	1	1	0	0	0	1	0	1	1	0	1	1	1	0	0	0	1	0	0	0	1	0	0	0	0	0
1	0	1	1	0	1	1	0	1	0	1	1	1	1	1	1	1	0	1	1	1	0	1	1	0	0	0	0	0	1	0	1	0	1	1	0	0	0	0	0	0	0	0	0	1	0	0	1	0	0
0	0	1	1	0	1	1	0	1	0	1	1	0	0	1	1	1	0	1	1	0	1	1	1	1	1	0	0	1	1	1	1	1	1	1	0	0	0	0	0	1	0	1	0	1	0	0	1	0	0
1	0	0	1	1	1	1	0	1	0	1	1	0	0	1	1	1	0	1	1	0	0	1	1	0	0	0	0	1	1	1	1	1	1	1	0	0	0	0	0	1	0	0	0	1	0	0	0	0	0
0	0	1	1	0	1	0	0	1	0	1	1	0	1	1	1	1	0	1	1	0	1	1	1	0	0	1	0	0	1	1	1	1	1	0	0	0	0	0	0	0	0	0	0	1	0	0	1	0	0
1	0	1	1	1	1	0	0	1	0	1	0	0	1	1	1	1	0	1	1	0	1	1	1	0	0	1	0	1	1	1	1	1	1	1	1	0	0	0	0	0	0	0	0	1	0	0	0	0	0
1	0	1	1	1	1	0	1	1	0	1	1	1	0	0	1	1	0	1	1	0	1	1	1	0	0	0	0	1	1	0	1	0	1	1	0	0	0	0	0	1	0	0	0	1	0	0	1	0	0
1	0	1	1	1	0	0	1	1	0	1	1	1	0	1	0	1	0	0	1	0	1	1	1	0	1	1	0	1	1	0	1	1	1	0	0	0	0	0	1	0	1	0	0	1	0	0	0	0	0
0	0	1	1	1	0	0	0	1	0	1	0	0	1	1	0	0	0	1	1	1	1	1	1	0	1	1	0	0	1	1	1	0	1	0	1	0	0	0	1	1	1	0	0	1	0	0	0	0	0
1	0	1	1	1	0	0	1	1	0	1	0	0	1	0	1	1	0	1	0	0	1	1	1	0	1	1	0	1	1	1	1	1	1	1	1	0	0	0	0	0	0	0	0	1	0	0	0	0	0
0	0	1	1	1	1	0	0	1	0	0	1	0	1	0	1	1	0	0	1	1	0	1	1	0	1	0	0	1	1	0	1	1	1	0	1	0	0	0	0	0	1	1	0	1	0	0	0	0	0
1	0	1	1	1	1	0	0	1	0	1	0	0	1	1	1	1	0	0	1	0	1	1	1	0	1	0	0	1	1	1	1	1	1	0	0	1	0	0	0	0	0	0	0	1	0	0	0	0	0
0	0	1	1	1	1	0	0	1	0	1	0	1	1	0	0	1	0	1	0	0	1	1	1	1	1	1	0	1	1	1	1	1	1	0	0	0	0	0	0	1	1	1	0	1	0	0	0	0	0
0	0	1	1	0	1	0	0	1	0	1	1	0	0	0	0	1	0	1	1	0	1	1	1	0	1	0	0	1	1	1	0	1	1	0	0	0	0	0	0	1	0	0	0	1	0	0	1	0	0
0	0	1	1	1	1	0	0	1	0	1	0	1	0	0	0	1	0	0	1	0	1	1	1	1	1	0	0	1	1	1	0	1	1	1	0	1	0	0	0	0	0	0	0	1	0	0	1	0	0
1	0	1	1	0	0	0	0	1	0	1	1	0	0	1	1	1	0	0	1	0	1	1	1	0	0	1	0	1	1	0	1	1	1	0	0	0	0	0	0	0	0	0	0	1	0	0	1	0	0
0	0	1	1	0	1	0	1	1	0	1	1	0	0	0	1	1	0	1	0	0	1	1	1	1	1	0	0	1	1	0	0	1	1	0	1	1	0	0	0	1	1	0	0	1	0	0	1	0	0
0	0	1	1	1	1	0	1	1	0	0	0	1	0	1	1	1	0	0	1	0	1	1	1	0	0	1	0	0	1	1	1	1	1	1	0	0	0	0	0	1	0	0	0	1	0	0	1	0	0
1	0	1	1	1	1	0	1	1	0	1	1	1	0	1	1	1	0	1	1	0	0	1	1	0	0	0	0	0	1	1	0	1	1	1	0	0	0	0	0	0	0	0	0	1	0	0	1	0	0
1	0	1	1	1	0	0	1	1	0	1	1	0	1	1	1	1	0	1	0	0	1	1	1	0	1	0	0	1	1	1	0	1	1	1	0	0	0	0	0	1	1	0	0	1	0	0	1	0	0
0	0	1	1	1	1	0	0	1	0	1	0	0	1	0	1	1	0	1	1	0	0	1	1	0	0	1	0	1	1	1	1	1	1	1	0	0	0	0	0	0	1	0	0	1	0	0	0	0	0
1	0	1	1	1	0	0	1	1	0	1	0	0	1	1	1	0	0	0	1	0	0	1	1	0	0	1	0	1	1	1	1	1	1	0	0	0	0	0	0	0	0	0	0	1	0	0	1	0	0
0	0	1	1	1	1	0	1	1	0	1	0	1	0	0	1	1	0	1	1	0	0	1	1	0	1	0	0	0	1	1	0	0	1	0	0	0	0	0	0	0	1	0	0	1	0	0	1	0	0
1	0	1	1	1	1	0	1	1	0	1	1	0	1	0	1	1	0	1	1	0	1	1	1	0	1	1	0	1	1	1	1	1	1	0	0	0	0	0	0	0	1	0	0	1	0	0	1	0	0
0	0	1	1	0	0	0	1	1	0	1	0	0	0	0	1	1	0	0	1	0	1	1	1	0	1	1	0	0	1	1	1	1	1	0	0	0	0	0	0	1	1	0	0	0	0	0	1	0	0
1	0	1	1	0	1	0	1	1	0	1	0	0	1	1	1	1	0	1	1	0	1	1	1	0	1	1	0	1	1	1	1	1	1	0	0	1	0	0	0	0	0	0	0	1	0	0	1	0	0
0	0	0	1	1	1	0	0	1	0	1	1	1	1	0	1	1	0	0	1	0	1	1	1	0	0	1	0	0	1	1	0	1	1	1	1	0	0	0	1	0	0	0	0	0	0	0	0	1	0
1	0	1	1	1	0	0	0	1	0	1	0	0	0	0	1	1	0	1	1	0	1	1	1	0	0	1	0	1	1	1	1	0	1	0	0	0	0	0	1	0	1	1	0	1	0	0	0	1	0
0	0	1	1	1	1	0	1	1	0	1	1	0	0	0	1	1	0	1	1	0	1	1	1	0	0	1	0	0	1	0	1	1	1	0	1	0	0	0	1	0	0	0	0	0	0	0	0	0	0
0	0	1	1	0	1	0	0	1	0	1	0	1	1	1	1	1	0	1	1	0	1	1	1	0	0	1	0	1	1	1	1	1	1	1	1	0	0	0	1	0	0	0	0	1	0	0	1	1	0
1	0	0	1	1	1	1	0	1	0	1	0	0	0	1	1	1	0	1	1	0	0	1	1	0	1	1	0	0	1	1	1	0	1	0	0	1	0	0	1	0	1	1	0	0	0	0	1	1	0
1	0	1	1	0	0	1	1	1	0	1	1	1	1	0	1	1	0	1	0	0	1	1	1	0	0	1	0	1	1	1	1	1	1	1	1	0	0	0	0	0	1	1	0	0	0	0	0	0	0
0	0	1	1	1	1	0	1	1	0	1	1	0	0	1	1	1	0	1	0	0	1	1	1	0	0	1	0	1	1	1	1	0	1	1	1	1	0	1	0	0	1	0	0	0	0	0	1	0	0
1	0	1	1	1	1	0	0	1	0	1	1	1	1	1	1	1	0	1	1	0	1	1	1	0	0	0	0	0	1	1	1	0	1	1	1	0	0	0	0	0	1	1	0	1	1	0	0	0	0
1	0	1	1	1	1	1	1	0	0	1	1	1	0	1	0	1	0	1	1	0	1	1	1	0	0	1	0	1	1	1	1	0	1	1	0	0	0	0	0	0	1	0	0	0	0	0	1	0	0
0	0	1	1	0	1	1	1	1	0	0	1	0	0	0	1	1	0	1	1	0	1	1	1	0	0	1	0	0	1	1	1	0	1	1	0	0	0	1	0	0	1	1	0	0	0	0	0	0	0
1	0	0	1	0	1	0	1	1	0	0	1	0	1	1	1	1	0	1	1	0	1	1	1	0	1	1	0	0	1	1	1	0	1	0	0	0	0	0	1	0	1	1	0	0	0	0	0	0	0
1	0	1	1	1	1	1	0	1	0	1	0	0	1	0	1	1	0	0	0	0	1	1	1	0	0	1	0	0	1	1	1	1	1	1	1	0	0	0	0	0	1	0	0	0	0	0	1	0	0
0	0	1	1	1	1	0	0	1	0	1	1	0	1	0	1	1	0	0	0	0	0	1	1	0	0	0	0	0	1	1	1	0	1	1	1	0	0	0	0	0	0	0	0	0	0	0	1	0	0
0	0	1	1	1	1	0	1	1	0	0	1	1	0	0	1	1	1	1	1	0	1	1	1	0	0	1	0	0	1	1	1	0	1	0	1	0	0	0	0	0	0	1	0	0	0	0	1	0	0
1	0	1	1	1	1	0	0	1	0	1	1	0	1	1	1	1	1	1	1	0	1	1	1	0	0	1	0	0	1	1	1	0	1	0	0	0	0	0	0	1	1	0	0	0	0	0	0	0	0
0	0	1	1	0	1	0	0	1	0	1	0	0	1	0	1	1	1	1	1	0	1	1	1	0	1	1	0	1	1	1	1	1	1	1	0	0	0	0	1	0	0	0	0	1	0	0	1	0	0
0	0	1	0	0	0	1	0	1	0	1	0	0	0	1	1	1	0	0	1	1	1	1	1	0	1	1	0	1	1	0	1	1	1	1	0	0	0	0	1	0	0	0	0	1	0	0	1	0	0
0	0	1	0	0	1	0	0	1	0	1	0	0	0	0	1	1	0	1	1	1	0	1	1	0	0	0	0	1	1	0	1	1	1	0	1	0	0	0	0	0	1	0	0	1	0	0	1	0	0
1	0	1	0	0	1	1	1	1	0	1	1	0	1	1	1	1	0	0	1	1	0	1	1	0	0	0	0	1	1	1	1	1	1	1	1	0	0	0	0	0	0	0	0	1	0	0	1	0	0
1	0	1	0	0	1	0	1	1	0	1	0	0	1	1	1	1	0	1	0	1	0	1	1	0	0	0	0	1	1	1	1	1	1	0	1	0	0	0	0	0	1	0	0	1	0	0	1	0	0
0	0	1	0	0	0	0	0	1	0	1	1	0	0	1	1	1	0	0	1	1	1	1	1	0	0	0	0	1	1	1	1	1	1	1	0	0	0	0	0	0	1	0	0	1	0	0	1	0	0
0	0	1	0	1	0	1	1	1	0	1	1	1	0	0	1	1	0	1	1	1	1	1	1	0	0	0	0	0	1	1	0	1	1	1	1	1	0	0	0	0	1	0	0	1	0	0	1	0	0
0	0	1	1	0	1	1	0	1	0	1	0	0	1	1	1	0	0	1	1	1	1	1	1	0	0	0	0	1	1	0	1	1	1	1	1	0	0	0	0	0	1	0	0	1	0	0	1	0	0
0	0	1	1	0	1	0	0	1	0	1	0	1	0	1	1	1	0	0	1	0	1	1	1	0	0	1	0	0	1	1	1	1	1	0	0	0	0	0	0	1	1	0	0	1	0	0	1	0	0
1	0	1	1	1	1	0	1	1	0	1	1	1	0	1	1	1	0	0	1	0	1	1	1	0	0	1	0	0	1	0	1	1	1	0	0	0	0	0	0	0	0	0	0	1	0	0	1	0	0
1	0	1	1	0	0	0	0	1	0	1	0	0	1	1	1	1	0	0	0	0	0	1	1	0	1	0	0	0	1	1	1	1	1	0	0	0	0	0	0	0	0	0	0	1	0	0	0	0	0
0	0	1	1	1	1	0	0	1	0	1	0	1	0	0	1	1	0	1	1	0	1	1	1	1	0	1	0	0	1	0	1	1	1	0	1	0	0	0	0	1	1	0	0	1	0	0	1	0	0
0	0	1	0	1	1	0	0	1	0	1	1	0	1	1	1	1	0	1	0	0	1	1	1	0	0	1	0	0	1	0	0	1	1	1	0	0	0	0	0	0	1	0	0	0	0	0	0	0	0
1	0	1	1	1	1	0	1	1	0	1	0	0	1	0	0	1	0	1	1	0	1	1	1	0	0	1	0	0	1	0	1	1	1	0	1	0	0	0	0	0	0	0	0	1	0	0	1	0	0
0	0	1	1	0	1	1	1	1	0	1	1	0	1	0	1	1	0	1	0	0	0	1	1	0	0	0	0	1	1	0	1	1	1	1	0	0	0	0	0	0	0	0	0	0	0	0	0	0	0
0	0	1	1	0	1	0	0	1	0	1	0	1	1	1	1	1	0	1	0	0	1	1	1	0	0	0	0	1	1	1	1	1	1	1	0	0	0	0	0	1	0	0	0	1	0	0	0	0	0
1	0	1	1	0	1	1	0	1	0	1	1	0	1	0	1	1	0	1	0	0	1	1	1	1	0	0	0	0	1	0	1	0	1	0	0	0	0	0	0	1	0	0	0	1	0	0	1	0	0
0	0	1	1	0	0	0	0	1	0	1	0	0	0	0	1	1	0	1	0	0	1	1	1	0	1	0	0	0	1	0	1	1	1	0	0	0	0	0	1	1	0	0	0	1	0	0	0	0	0
0	0	1	1	0	1	0	0	1	0	1	0	1	0	1	1	1	0	0	0	0	0	1	1	0	1	1	0	1	1	1	1	1	1	0	0	0	0	0	0	1	1	0	0	1	0	0	0	0	0
0	0	1	1	0	0	0	1	1	0	1	0	1	0	0	1	1	0	1	0	0	0	1	1	1	0	0	0	0	1	1	0	1	1	1	0	0	0	0	1	0	1	0	0	1	0	0	0	0	0
0	0	1	1	0	1	0	0	1	0	1	0	1	1	1	1	1	0	1	1	0	1	1	1	0	0	1	0	0	1	0	0	1	1	1	0	0	0	0	1	0	1	0	0	1	0	0	0	0	0
0	0	1	1	1	1	0	1	1	0	1	0	1	1	0	0	1	0	1	1	0	1	1	1	0	0	1	0	1	1	1	1	0	1	0	0	1	0	0	0	1	1	0	0	1	0	0	0	0	0
0	0	1	1	0	1	0	0	1	0	1	0	0	1	1	1	1	0	1	0	0	1	1	1	0	0	1	0	0	1	1	0	1	1	0	0	0	0	0	1	0	1	0	0	1	0	0	1	0	0
1	0	1	1	0	1	0	0	1	0	1	0	0	0	0	1	1	0	1	1	0	0	1	1	0	1	1	0	1	1	1	1	1	1	0	0	0	0	0	1	0	1	0	0	1	0	0	0	0	0
1	0	1	1	0	1	1	1	1	0	1	1	0	1	1	1	1	0	1	0	1	1	1	1	0	1	1	0	1	1	1	1	1	1	1	0	0	0	0	0	0	1	0	0	1	0	0	0	0	0
0	0	1	1	0	1	0	1	1	0	1	0	0	1	1	1	1	0	0	1	0	1	1	1	0	0	1	0	1	1	1	0	1	1	1	0	0	0	0	0	0	0	0	0	1	0	0	0	0	0
0	0	1	1	0	0	0	1	1	0	1	0	1	1	0	1	1	0	1	0	0	0	1	1	0	0	1	0	1	1	1	1	1	1	1	0	0	0	0	0	0	0	0	0	1	0	0	1	0	0
0	0	1	1	0	0	1	0	1	0	1	1	0	1	1	0	1	0	1	0	0	1	1	1	0	1	1	0	1	1	0	1	1	1	0	1	0	0	0	0	0	0	0	0	1	0	0	0	0	0
1	0	1	1	0	1	0	0	1	0	1	1	0	1	1	1	1	0	1	0	1	1	1	1	0	0	1	0	0	1	1	0	1	1	0	0	0	0	0	0	0	0	0	0	1	0	0	0	0	0
1	0	1	1	0	0	0	0	1	0	0	0	1	1	1	1	1	0	1	1	0	1	1	1	0	1	1	0	0	1	1	0	1	1	0	0	0	0	0	0	0	0	0	0	1	0	0	0	0	0
0	0	1	1	0	1	0	1	1	0	0	1	1	1	0	1	1	0	1	0	0	0	1	1	0	1	0	0	1	1	0	0	1	1	0	0	1	0	0	0	0	0	0	0	1	0	0	1	0	0
1	0	1	1	0	0	0	1	1	0	1	1	0	0	1	1	1	0	0	0	0	1	1	1	0	1	1	0	1	1	1	0	0	1	0	0	0	0	0	0	0	1	1	0	0	0	0	0	0	0
0	0	1	1	0	1	0	1	1	0	0	1	1	1	1	1	1	0	1	0	0	1	1	1	0	1	1	0	1	1	0	1	0	1	0	0	0	0	0	0	0	1	1	0	1	0	0	1	0	0
0	0	1	1	0	1	1	1	1	0	0	1	1	1	1	1	1	1	1	1	0	1	1	1	0	0	0	0	1	1	1	0	1	1	0	0	0	0	0	0	0	0	1	0	1	0	0	1	0	0
1	0	1	1	0	0	0	1	1	0	1	1	0	1	1	1	1	1	1	0	0	0	1	1	0	1	0	0	0	1	1	0	1	1	0	0	0	0	0	0	0	0	1	0	1	0	0	1	0	0
0	0	1	1	0	1	1	1	1	0	1	0	0	1	1	1	1	1	0	1	0	1	1	1	0	1	0	0	1	1	1	0	0	1	0	0	0	0	0	0	0	1	0	0	1	0	0	1	0	0
0	0	1	1	0	0	0	0	1	0	0	1	0	1	1	1	1	0	0	0	0	1	1	1	0	1	1	0	1	1	1	1	1	1	1	1	0	0	0	0	0	1	0	0	1	0	0	0	0	0
0	0	1	1	0	1	0	1	1	0	1	1	1	1	0	1	1	0	1	0	0	1	1	1	1	1	0	0	1	1	1	1	1	1	0	0	0	0	0	0	0	1	1	0	1	0	0	0	0	0
1	0	1	1	0	1	1	1	1	0	0	1	0	0	1	1	1	0	1	1	0	1	1	1	0	0	1	0	1	1	0	1	1	1	0	0	0	0	0	0	1	1	0	0	1	0	0	1	0	0
1	0	1	1	0	1	1	0	1	0	1	1	1	1	1	0	1	0	1	1	0	1	1	1	0	1	1	0	1	1	1	1	1	1	0	1	0	0	0	0	1	0	0	0	0	0	0	1	0	0
0	0	1	1	0	1	1	1	1	0	1	1	1	0	1	0	1	0	1	0	0	1	1	1	0	0	0	0	1	1	0	1	0	1	0	0	0	0	0	0	0	0	0	0	1	0	0	0	0	0
0	0	1	1	0	1	1	0	1	0	1	1	1	1	1	0	0	0	0	0	0	1	1	1	0	1	1	0	0	1	1	1	1	1	1	0	0	0	0	0	0	0	0	0	1	0	0	1	0	0
0	0	1	1	1	1	1	1	1	0	1	1	0	0	1	1	0	0	0	1	1	1	1	1	1	0	1	0	1	1	1	1	1	1	0	0	1	0	0	0	0	0	0	0	1	0	0	1	0	0
0	0	1	1	1	1	1	1	1	0	0	1	1	0	1	1	1	0	0	1	1	1	1	1	0	0	1	0	1	1	1	1	1	1	1	0	1	0	0	0	1	0	0	0	1	0	0	1	0	0
0	0	1	1	0	1	0	0	1	0	0	0	1	1	1	0	1	0	1	0	1	1	1	1	1	0	0	0	1	1	1	1	1	1	1	0	1	0	0	0	0	0	0	0	1	0	0	0	0	0
1	0	1	1	0	1	1	1	1	0	0	0	0	0	1	1	1	0	1	1	1	1	1	1	0	0	0	0	0	1	0	1	1	1	1	1	0	0	0	0	0	1	0	0	1	0	0	1	0	0
0	0	1	1	1	1	1	0	1	0	1	1	1	1	1	1	1	0	1	1	1	1	1	1	0	0	1	0	1	1	1	0	1	1	1	0	0	0	0	0	1	1	0	0	1	0	0	0	0	0
0	0	1	1	0	1	1	0	1	0	1	1	1	0	1	0	1	0	1	1	1	1	1	1	0	0	1	0	1	1	1	1	1	1	1	1	0	0	0	0	0	1	0	0	1	0	0	0	0	0
0	0	1	1	0	1	0	0	1	0	1	1	0	0	1	1	1	0	1	1	1	1	1	1	0	0	0	0	1	1	1	1	1	1	0	0	0	0	0	0	0	0	0	0	1	0	0	0	0	0
1	0	1	1	0	1	0	0	1	0	1	1	0	0	1	0	1	0	0	0	1	1	1	1	0	1	1	0	1	1	1	1	1	1	0	1	0	0	0	0	1	1	0	0	0	0	0	0	0	0
1	0	1	1	1	1	1	1	1	0	1	1	1	0	1	1	1	0	1	0	1	1	1	1	0	0	1	0	1	1	1	1	0	1	0	0	0	0	0	0	0	0	0	0	1	0	0	0	0	0
0	0	1	1	0	1	1	0	1	0	1	1	0	1	1	1	1	0	0	0	1	1	1	1	1	0	1	0	1	1	1	1	0	1	1	0	0	0	0	0	0	1	1	0	1	0	0	0	0	0
0	0	1	1	0	1	1	1	1	0	1	1	0	1	1	1	1	0	1	1	1	1	1	1	0	0	1	0	0	1	0	1	1	1	0	0	0	0	0	0	0	1	1	0	1	0	0	1	0	0
1	0	1	1	1	0	1	1	0	0	1	1	1	1	1	1	1	0	1	1	1	1	1	1	1	0	0	0	0	1	1	0	1	1	0	0	1	0	0	0	1	1	0	0	1	0	0	1	0	0
0	0	1	1	1	0	1	1	1	0	1	1	1	0	1	0	1	0	0	0	1	1	1	1	0	0	1	0	1	1	1	1	1	1	1	0	0	0	0	0	0	0	0	0	1	0	0	1	0	0
1	0	1	1	0	1	0	0	1	0	1	0	1	0	0	0	1	0	1	0	1	1	1	1	0	1	1	0	1	1	1	1	1	1	1	0	0	0	0	0	1	0	1	0	1	0	0	0	0	0
0	0	1	1	1	1	1	1	1	0	1	0	1	0	0	1	1	0	1	0	1	1	1	1	1	0	0	0	0	1	1	1	0	1	1	0	0	0	0	0	1	0	1	0	1	0	0	1	0	0
0	0	0	1	0	1	1	0	1	0	1	1	1	0	1	1	1	0	1	1	1	1	1	1	0	1	1	0	0	1	1	1	0	1	1	0	0	0	0	0	1	0	0	0	1	0	0	0	0	0
1	0	1	1	0	1	1	1	1	0	1	1	1	1	1	0	1	0	0	0	1	1	1	1	0	0	1	0	1	1	1	1	0	1	1	1	1	0	0	0	0	0	0	0	1	0	0	0	0	0
1	0	1	1	1	1	0	0	1	0	1	1	1	1	1	0	1	0	1	1	1	1	1	1	1	0	1	0	1	1	1	1	1	1	1	0	0	0	0	0	1	0	1	0	1	0	0	1	0	0
0	0	1	1	0	1	1	1	1	0	1	1	0	1	0	1	1	0	1	1	1	1	1	1	0	1	0	0	1	1	0	0	1	1	1	1	0	0	0	0	1	0	1	0	1	0	0	1	0	0
1	0	0	1	1	1	0	0	1	0	1	1	1	1	0	1	1	1	1	1	1	1	1	1	0	0	1	0	1	1	1	1	1	1	1	0	1	0	0	0	0	0	1	0	1	0	0	0	0	0
1	0	1	1	0	0	0	0	1	0	1	1	1	1	0	1	1	1	1	1	1	0	1	1	0	1	1	0	0	1	1	0	1	1	1	0	0	0	0	0	1	0	1	0	1	0	0	1	0	0
1	0	1	1	1	0	0	1	1	0	1	1	0	1	1	1	1	1	0	0	1	1	1	1	0	1	1	0	1	1	1	1	1	1	1	0	0	0	0	0	1	0	1	0	1	0	0	1	0	0
0	0	1	1	0	0	0	1	1	0	0	1	0	0	0	1	0	1	1	0	1	1	1	1	0	0	1	0	1	1	1	0	1	1	0	0	0	0	0	0	0	0	1	0	0	0	0	1	0	0
1	0	1	1	1	0	0	1	1	0	1	0	0	1	1	1	1	1	1	0	1	1	1	1	0	0	1	0	1	1	1	0	1	1	0	0	0	0	0	0	0	0	0	0	1	0	0	0	0	0
0	0	1	1	1	0	0	0	1	0	1	1	0	1	0	1	1	0	1	1	1	1	1	1	0	1	1	0	1	1	0	0	1	1	1	0	0	0	0	0	0	0	0	0	1	0	0	0	0	0
0	0	0	1	1	0	0	1	1	0	1	1	1	1	1	1	1	0	0	1	1	0	1	1	1	0	1	0	1	1	1	1	1	1	1	0	0	0	0	0	0	0	0	0	1	0	0	1	1	0
1	0	1	1	1	0	0	1	1	0	0	1	1	0	0	1	1	0	1	1	0	1	1	1	0	1	1	0	0	1	0	1	1	1	1	0	0	0	0	0	1	0	0	0	1	0	0	1	1	0
1	0	1	1	1	0	1	1	1	0	0	1	1	1	1	1	1	0	0	1	1	1	1	1	0	1	1	0	1	1	1	1	1	1	0	0	0	0	0	0	0	0	0	0	1	0	0	0	0	0
1	0	1	1	1	0	1	0	1	0	0	1	1	1	0	1	1	0	1	1	1	0	1	1	0	1	1	0	0	1	1	0	1	1	1	1	0	0	0	0	0	0	0	0	1	0	0	1	0	0
1	0	1	1	1	0	1	1	1	0	0	0	0	0	1	1	1	0	0	0	1	1	1	1	0	1	1	0	1	1	0	1	0	1	0	0	1	0	0	0	0	0	0	0	1	0	0	1	0	0
1	0	1	1	1	0	0	1	1	0	0	0	0	1	0	1	1	0	1	0	1	1	1	1	0	1	1	0	1	1	0	0	1	1	1	1	0	0	0	0	0	0	0	0	0	0	0	1	0	0
1	0	1	1	1	0	0	1	1	0	1	1	1	0	0	1	1	0	1	1	1	0	1	1	0	0	1	0	1	1	1	0	1	1	1	1	0	0	0	0	1	0	0	0	1	0	0	1	0	0
0	0	1	1	1	0	1	1	1	0	1	1	1	0	1	1	1	0	1	0	1	1	1	1	1	1	1	0	1	1	0	1	1	1	0	1	0	0	0	0	1	0	0	0	1	0	0	0	0	0
1	0	1	1	1	0	1	1	1	0	1	0	0	1	0	1	1	0	0	0	1	1	1	1	0	0	1	0	1	1	0	0	1	1	1	0	1	0	0	0	0	0	0	0	1	0	0	0	0	0
0	0	1	1	1	0	1	1	0	0	1	0	1	0	1	1	1	0	0	1	1	1	1	1	0	1	0	0	0	1	0	0	0	1	1	1	0	0	0	0	0	0	0	0	1	0	0	1	0	0
1	0	1	1	1	0	1	1	1	0	1	0	1	0	1	1	1	0	0	0	1	1	1	1	1	0	1	0	0	1	1	1	1	1	0	0	0	0	0	0	1	0	0	0	0	0	0	0	0	0
0	0	1	1	1	0	1	1	1	0	1	1	0	1	0	1	1	0	0	0	1	0	1	1	0	0	1	0	0	1	1	0	1	1	0	0	1	0	0	0	0	0	0	0	1	0	0	0	0	0
0	0	1	1	1	0	1	0	1	0	1	1	0	1	1	1	1	0	1	0	1	1	1	1	1	0	1	0	1	1	1	1	0	1	1	0	0	0	0	0	0	0	0	0	1	0	0	1	0	0
0	0	1	1	1	0	1	0	1	0	1	1	1	0	0	1	0	0	0	0	1	1	1	1	0	0	1	0	0	1	1	0	1	1	1	0	0	0	0	0	0	0	0	0	0	0	0	0	0	0
0	0	1	1	1	0	1	1	1	0	1	1	1	0	1	1	1	0	1	0	1	1	1	1	0	1	1	0	0	1	0	1	1	1	1	0	0	0	0	0	1	1	0	0	1	0	0	0	0	0
1	0	1	1	1	0	1	0	1	0	0	1	0	1	1	1	1	0	0	1	1	0	1	1	1	1	0	0	1	1	0	1	0	1	0	1	0	0	0	0	0	1	0	0	1	0	0	1	0	0
1	0	1	1	1	0	1	1	1	0	1	1	0	1	1	1	1	0	1	0	0	1	1	1	0	1	1	0	0	1	1	0	0	1	1	0	0	0	0	0	1	1	0	0	1	0	0	1	0	0
1	0	1	1	1	0	1	0	1	0	0	1	0	1	1	1	1	0	1	0	0	1	1	1	0	1	1	0	0	1	1	0	1	1	0	0	0	0	0	0	0	1	0	0	1	0	0	0	0	0
1	0	1	1	1	0	1	1	1	0	0	1	1	1	1	1	1	0	0	1	0	0	1	1	0	1	1	0	0	1	0	1	1	1	0	1	0	0	0	0	0	1	0	0	1	0	0	0	0	0
0	0	1	1	0	0	1	0	1	0	0	1	0	1	0	1	1	0	1	0	0	1	1	1	0	1	1	0	1	1	1	0	0	1	1	0	0	0	0	0	0	0	0	0	1	0	0	1	0	0
0	0	1	1	1	0	1	0	1	0	0	1	1	1	1	1	1	0	1	1	0	0	1	1	0	0	1	0	1	1	0	0	1	1	1	0	0	0	0	0	0	1	0	0	1	0	0	1	0	0
1	0	1	1	1	0	1	1	1	0	1	0	1	1	0	1	1	0	0	1	0	0	1	1	0	0	0	0	1	1	1	0	1	1	1	0	0	0	0	0	1	1	0	0	1	0	0	0	0	0
0	0	1	1	1	0	1	1	1	0	1	1	0	0	1	1	1	0	1	0	1	0	1	1	0	1	1	0	1	1	1	0	1	1	1	0	0	0	0	0	1	1	0	0	1	0	0	0	0	0
0	0	1	1	0	0	1	1	1	0	1	0	0	1	0	1	1	0	0	0	0	1	1	1	0	1	0	0	1	1	1	0	1	1	1	0	0	0	0	0	0	1	0	0	1	0	0	1	0	0
1	0	1	1	0	0	0	0	1	0	0	0	0	1	0	1	1	0	1	0	0	0	1	1	0	1	1	0	1	1	0	0	1	1	0	0	1	0	0	0	0	1	0	0	1	0	0	1	0	0
1	0	1	1	1	0	0	0	1	0	0	1	1	1	0	1	1	0	1	0	0	1	1	1	0	0	1	0	0	1	1	1	1	1	1	0	0	0	1	0	0	0	1	0	1	0	0	1	0	0
1	0	1	1	0	0	1	1	1	0	0	1	1	1	0	1	1	0	1	1	1	1	1	1	0	1	0	0	1	1	0	1	1	1	1	0	1	0	1	0	0	1	1	0	1	0	0	0	0	0
1	0	1	1	1	0	1	0	1	0	0	1	1	1	0	1	1	0	0	1	1	0	1	1	0	0	0	0	1	1	1	0	1	1	0	0	0	0	0	0	0	1	0	0	1	0	0	1	0	0
0	0	1	1	1	0	1	1	1	0	0	1	1	1	1	1	1	0	0	1	1	1	1	1	0	1	0	0	1	1	1	1	1	1	1	0	0	0	1	0	1	1	0	0	1	0	0	1	0	0
0	0	1	1	1	0	1	1	1	0	0	0	0	1	1	1	1	0	1	1	0	1	1	1	0	0	0	0	1	1	1	0	1	1	0	0	1	0	1	0	0	0	0	0	1	0	0	1	0	0
0	0	1	1	0	0	1	0	1	0	1	0	1	0	1	1	1	0	0	1	0	0	1	1	0	0	1	0	1	1	1	1	1	1	1	0	1	0	1	0	0	0	1	0	1	0	0	0	0	0
1	0	1	1	1	0	0	1	1	0	1	0	1	0	1	1	1	0	1	1	0	0	1	1	0	0	1	0	0	1	1	1	1	1	1	0	1	0	1	0	1	1	1	0	1	0	0	0	0	0
0	0	1	1	1	0	0	0	1	0	1	0	0	1	1	1	1	0	1	1	0	0	1	1	0	0	1	0	1	1	0	1	1	1	0	0	1	0	1	0	0	1	0	0	1	0	0	0	0	0
0	0	1	1	0	0	0	1	1	0	0	0	0	1	0	1	1	0	0	0	0	0	0	1	0	0	1	0	0	1	1	1	1	1	1	0	0	0	1	0	1	1	1	1	1	0	0	1	0	0
0	0	1	1	1	0	0	1	1	0	0	1	1	0	1	1	1	0	1	0	0	0	1	1	0	1	1	0	1	1	1	1	1	1	1	0	0	0	1	0	0	1	0	0	1	0	0	1	0	0
0	0	1	1	0	0	0	1	1	0	0	0	1	1	0	1	1	0	0	0	0	0	1	1	0	0	1	0	1	1	1	0	1	1	1	0	1	0	1	0	0	0	0	0	1	0	0	0	0	0
0	0	1	1	1	0	0	1	1	0	1	1	0	0	0	1	1	0	1	0	0	0	1	1	0	1	1	0	0	1	0	1	1	1	0	0	0	0	1	0	0	0	1	1	1	0	0	0	0	0
0	0	1	1	1	0	0	1	1	0	1	0	0	1	0	1	1	0	1	0	0	0	1	0	0	1	1	0	0	1	0	1	1	1	1	0	0	0	1	0	0	0	0	1	1	0	0	0	0	0
0	0	1	1	1	0	0	0	1	0	1	0	1	1	1	1	1	0	1	0	1	0	1	1	0	0	0	0	1	1	1	1	1	1	1	0	1	0	1	0	0	1	1	1	1	0	0	1	0	0
0	0	1	1	0	0	0	0	1	0	1	1	0	1	0	1	1	0	1	1	1	0	1	1	0	0	1	0	1	1	0	0	0	1	1	0	1	0	1	0	0	1	0	1	1	0	0	1	0	0
0	0	1	1	1	0	1	0	1	0	1	0	1	1	1	1	1	0	1	0	0	1	1	1	0	0	0	0	0	1	1	0	1	1	1	1	0	0	1	0	1	0	0	0	1	0	0	1	0	0
0	0	1	1	1	0	0	0	1	0	1	1	1	1	1	0	1	0	1	0	0	0	1	1	1	0	0	0	1	1	1	1	1	1	0	0	1	0	1	0	0	0	1	1	1	0	0	0	0	0
0	0	1	1	1	0	0	0	1	0	0	1	0	1	0	1	1	0	0	0	0	1	1	1	0	1	1	0	1	1	0	1	1	1	0	0	0	0	1	0	0	0	1	1	1	0	0	1	0	0
0	0	1	1	0	0	0	0	1	0	1	0	0	1	0	0	1	0	1	0	0	1	1	1	0	0	1	0	1	1	1	0	1	1	0	0	0	0	1	0	0	0	0	1	1	0	0	0	0	0
0	0	1	1	1	0	1	1	1	0	0	0	1	0	1	1	1	0	0	0	0	0	1	1	0	0	1	0	0	1	1	1	1	1	0	1	0	0	1	0	0	0	0	1	1	0	0	0	0	0
0	0	1	1	1	0	1	0	1	0	1	1	1	1	1	1	1	0	1	0	0	1	1	1	0	1	1	0	1	1	1	1	1	1	1	0	1	0	1	0	0	0	0	1	1	0	0	1	0	0
0	0	1	1	1	0	1	1	1	0	1	1	0	1	1	1	1	0	1	0	0	0	1	1	1	1	1	0	0	1	0	1	0	1	1	0	1	0	1	0	1	1	1	1	1	0	0	0	0	0
1	0	1	1	1	0	1	0	1	0	0	0	0	1	1	1	1	0	0	0	0	1	1	1	0	1	1	0	0	1	0	1	1	1	0	1	1	0	1	0	0	1	0	1	1	0	0	0	0	0
1	0	1	1	1	0	1	1	1	0	1	0	0	1	0	1	1	0	1	0	1	1	1	1	0	0	1	0	0	1	1	1	1	1	1	0	0	0	1	0	0	1	0	1	1	0	0	1	0	0
1	0	1	1	1	0	1	0	1	0	1	1	0	0	0	1	1	0	0	0	1	0	1	1	1	1	1	0	0	1	1	0	1	1	1	0	0	0	1	0	0	0	1	1	1	0	0	0	0	0
1	0	1	1	0	0	1	0	1	0	1	1	1	1	0	1	1	0	0	0	1	0	1	1	0	1	0	0	1	1	1	1	1	1	0	1	1	0	1	0	0	1	1	1	1	0	0	0	0	0
0	0	1	1	0	0	1	1	1	0	1	1	0	1	1	1	1	0	0	0	1	1	1	1	0	1	1	0	0	1	1	1	0	1	1	1	1	0	1	0	0	0	0	1	1	0	0	1	0	0
0	0	1	1	0	0	1	0	1	0	1	1	0	1	1	1	1	0	1	0	0	1	0	1	0	0	0	0	1	1	1	0	1	1	1	1	1	0	1	0	1	0	1	1	1	0	0	1	0	0
1	0	1	1	0	0	1	1	1	0	1	0	0	1	1	1	1	0	0	0	1	1	1	1	0	0	1	0	1	1	1	0	1	1	1	0	0	0	1	0	0	0	1	1	1	0	0	0	0	0
1	0	1	1	0	0	0	0	1	0	1	1	0	1	0	1	1	0	0	0	1	0	1	1	0	0	0	0	0	1	1	0	1	1	1	1	0	0	1	0	0	1	0	1	1	0	0	0	0	0
0	0	1	1	0	0	1	0	1	0	0	0	1	1	1	1	1	0	0	0	1	0	1	1	1	1	1	0	1	1	0	1	0	1	1	1	0	0	1	0	1	1	1	1	1	0	0	1	0	0
1	0	1	1	1	0	1	1	1	0	0	1	1	1	1	1	1	0	0	1	1	1	1	1	1	1	1	0	1	1	0	0	1	1	1	0	0	0	1	0	1	0	1	1	1	0	0	1	0	0
0	0	1	1	0	0	1	0	1	0	0	0	0	1	1	1	1	0	1	0	0	0	1	1	0	0	1	0	1	1	1	0	1	1	0	1	0	0	1	0	0	0	0	1	1	0	0	0	0	0
1	0	1	1	1	0	0	1	1	0	0	0	0	1	1	1	1	0	1	0	0	0	1	1	0	1	1	0	1	1	1	0	1	1	0	1	0	0	1	0	0	0	1	1	1	0	0	1	0	0
0	0	1	1	1	0	1	1	1	0	1	1	0	1	1	1	1	0	1	0	0	0	1	1	0	0	1	0	0	1	1	1	1	1	0	1	0	0	1	0	0	0	0	1	1	0	0	0	0	0
0	0	0	1	1	0	1	1	1	0	1	0	0	1	1	1	1	0	1	1	0	0	1	1	0	0	1	0	1	1	1	1	1	1	1	1	1	0	1	0	1	0	1	1	1	0	0	0	0	0
0	0	1	1	1	0	1	0	1	0	0	1	0	0	0	1	1	0	1	0	0	1	1	1	0	0	1	0	1	1	1	1	1	1	0	0	1	0	1	0	0	0	0	1	1	0	0	1	0	0
0	0	1	1	0	0	1	1	1	0	1	0	0	1	1	1	1	0	1	0	0	0	1	1	0	1	1	0	0	1	1	0	1	1	1	0	0	0	1	0	1	0	1	1	1	0	0	0	0	0
0	0	1	1	1	0	1	1	1	0	1	1	0	1	1	1	0	0	0	0	0	1	1	1	0	0	1	0	0	1	0	0	1	1	1	0	1	0	1	0	0	0	1	1	0	0	0	0	0	0
1	0	1	1	1	0	1	0	1	0	1	0	1	1	1	1	1	0	1	0	0	0	1	1	0	1	1	0	1	1	1	1	1	1	1	0	0	0	1	0	0	0	0	1	0	0	0	0	0	0
0	0	1	1	0	0	0	1	1	0	1	0	1	1	0	1	1	0	1	0	0	0	1	1	0	1	1	0	1	1	1	0	1	1	0	0	1	0	1	0	0	0	1	1	1	0	0	1	0	0
1	0	1	1	1	0	1	1	1	0	0	0	1	1	1	1	0	0	1	1	0	1	1	1	0	1	1	0	0	1	1	1	1	1	1	1	1	0	1	0	0	0	1	1	1	0	0	1	0	0
0	0	1	1	1	0	1	1	1	0	1	0	1	1	0	1	1	0	1	0	0	0	1	1	0	0	1	0	0	1	1	1	1	1	1	1	0	0	1	0	0	0	0	1	1	1	0	0	0	0
0	0	1	1	1	0	0	1	1	0	1	0	1	1	0	1	1	0	1	0	0	0	1	1	0	1	1	0	0	1	1	0	1	1	1	0	0	0	1	1	0	0	1	1	1	0	0	1	0	0
0	0	1	1	0	0	1	1	1	0	1	1	1	0	1	1	1	0	1	1	0	0	1	1	0	0	1	0	1	1	1	1	1	1	1	0	0	0	1	0	0	0	0	1	1	0	0	1	0	0
0	0	1	1	1	0	1	1	1	0	0	1	1	0	1	1	1	0	1	1	0	0	1	1	0	1	1	0	0	1	0	0	1	1	0	0	0	0	1	0	1	0	1	1	1	0	0	0	0	0
1	0	1	1	1	0	0	1	1	0	0	0	0	1	0	1	1	0	1	1	0	0	1	1	0	0	0	0	1	1	1	1	1	1	0	0	1	0	1	0	0	0	0	1	1	0	0	1	0	0
1	0	1	1	1	0	0	1	1	0	0	1	1	0	0	1	1	0	0	1	0	1	1	1	0	0	1	0	0	1	1	1	1	1	1	1	0	0	1	0	0	0	0	1	1	0	0	1	0	0
1	0	1	1	1	0	1	1	1	0	1	1	1	1	1	1	1	0	1	0	0	1	1	1	1	1	1	0	1	1	1	0	1	1	1	1	0	0	1	0	0	0	1	1	1	0	0	1	0	0
1	0	1	1	0	0	1	1	1	0	1	1	0	1	1	1	0	0	1	1	0	1	1	1	0	1	0	0	1	1	1	0	1	1	1	1	1	0	1	0	0	0	0	1	1	0	0	0	0	0
1	0	1	1	1	0	1	0	1	0	0	1	0	1	0	1	1	0	1	1	0	0	1	1	0	1	1	0	1	1	0	1	1	1	1	0	1	0	1	0	1	0	0	1	1	0	0	1	0	0
1	0	1	1	0	0	1	1	1	0	0	1	0	0	1	1	1	0	1	1	0	1	1	1	0	0	0	0	1	1	1	0	1	1	1	0	1	0	1	0	0	0	1	1	1	0	0	0	0	0
1	0	1	1	0	0	1	0	1	0	1	0	0	1	1	1	0	0	0	0	0	1	1	1	0	0	1	0	0	1	1	1	1	1	0	1	0	0	1	0	0	0	0	1	1	0	0	0	0	0
0	0	1	1	1	0	1	0	1	0	0	1	0	1	0	1	0	0	1	1	0	1	1	1	0	0	1	0	1	1	1	0	1	1	0	0	0	0	1	0	0	0	1	1	1	0	0	1	0	0
0	0	1	1	1	0	1	1	1	0	0	1	0	1	0	1	1	0	1	0	0	1	1	1	1	1	0	0	0	1	1	1	1	1	0	0	0	0	1	0	0	0	0	1	1	0	0	1	0	0
0	0	1	1	1	0	1	1	1	0	0	1	0	1	1	1	1	0	0	1	0	1	1	1	0	1	1	0	1	1	1	0	1	1	0	1	0	0	1	0	0	0	1	1	1	0	0	1	0	0
1	0	1	1	1	0	1	1	1	0	0	1	1	1	0	1	0	0	0	0	0	0	1	1	1	0	1	0	1	1	1	1	1	1	1	1	1	0	1	0	0	0	1	1	1	0	0	0	0	0
1	0	1	1	0	1	1	1	1	0	0	1	1	1	1	1	1	0	1	0	0	0	1	1	0	1	1	0	1	1	1	1	1	1	1	0	1	0	1	0	0	0	0	1	1	0	0	0	0	0
0	0	1	1	1	0	1	0	1	0	1	1	1	0	0	1	0	0	0	1	0	1	1	1	0	0	0	0	1	1	0	1	0	1	1	0	0	0	1	0	0	0	0	1	1	0	0	0	0	0
1	0	1	1	1	0	0	1	1	0	0	0	0	1	0	1	1	0	0	1	0	1	1	1	0	1	1	0	1	1	1	0	1	1	0	0	1	0	1	0	0	0	1	1	1	0	0	1	0	0
1	0	1	1	1	0	0	1	1	0	0	1	1	1	0	1	1	0	1	1	0	0	1	1	0	0	1	0	0	1	0	1	1	1	1	0	1	0	1	0	0	0	1	1	1	0	0	0	0	0
0	0	1	1	1	0	1	1	1	0	1	0	0	0	1	1	0	0	1	1	0	1	0	1	0	1	1	0	1	1	1	0	1	1	0	0	0	0	1	0	0	0	1	1	1	0	0	0	0	0
0	0	1	1	0	0	0	0	1	0	1	1	1	1	0	1	0	0	0	0	0	0	1	1	0	0	1	0	1	1	1	0	1	1	1	0	0	0	1	0	0	0	1	1	1	0	0	1	0	0
0	0	1	1	1	0	1	1	1	0	1	1	0	1	1	1	1	0	1	0	0	1	1	1	0	0	0	0	1	1	1	1	1	1	0	0	0	0	1	0	0	0	1	1	0	0	0	0	0	0
0	0	1	1	1	0	1	1	1	0	0	1	0	1	1	0	0	0	0	1	0	1	1	1	1	0	1	0	1	1	1	1	1	1	1	1	1	0	1	0	1	0	1	1	1	0	0	0	0	0
1	0	1	1	0	0	1	0	1	0	0	1	0	0	0	1	1	0	0	0	0	1	1	1	1	1	0	0	1	1	0	0	1	1	1	0	0	0	1	0	0	0	1	1	1	0	0	0	0	0
1	0	1	1	1	0	1	1	1	0	0	1	1	0	1	1	0	0	1	1	0	0	1	1	0	0	1	0	0	1	1	0	1	1	1	0	0	0	1	0	0	0	1	1	1	0	0	1	0	0
1	0	1	1	1	0	1	1	1	0	1	1	0	0	0	1	1	0	1	1	0	0	1	1	0	1	0	0	1	1	1	0	1	1	1	0	0	0	1	1	0	0	1	1	1	0	0	1	0	0
0	0	1	1	1	0	1	1	1	0	1	0	0	1	0	1	1	0	1	1	0	1	1	1	1	0	1	0	0	1	1	1	1	1	0	0	0	0	1	0	1	0	1	1	1	0	0	1	0	0
0	0	1	1	1	0	1	1	1	0	1	1	1	1	0	1	0	0	0	1	0	0	1	1	0	1	0	0	1	1	0	0	0	1	1	0	1	0	1	0	0	0	1	1	1	0	0	0	0	0
0	0	1	1	1	0	1	1	1	0	1	1	1	1	0	1	1	0	1	0	0	1	1	1	0	1	1	0	0	1	1	1	1	1	1	0	0	0	1	0	0	0	1	1	1	0	0	0	0	0
1	0	1	1	1	0	1	0	1	0	1	1	1	1	1	1	1	0	0	1	0	1	1	1	0	0	1	0	0	1	1	1	1	1	1	0	0	0	1	0	0	0	0	1	1	0	0	1	0	0
0	0	1	1	1	0	1	0	1	0	1	1	1	1	0	1	0	1	0	1	0	0	1	1	0	1	1	0	1	1	1	0	1	1	0	0	0	0	1	0	0	0	0	1	1	0	0	1	0	0
0	0	1	1	1	0	1	0	1	0	1	1	0	1	1	1	1	0	1	1	0	0	1	1	0	0	1	0	1	1	1	1	1	1	0	0	0	0	1	0	1	0	0	1	1	0	0	1	0	0
0	0	1	1	1	0	1	1	1	0	1	1	0	1	1	1	1	0	0	0	0	1	1	1	1	1	1	0	1	1	1	0	1	1	1	0	1	0	1	0	0	0	0	1	1	0	0	0	0	0
0	0	1	1	1	0	0	1	1	0	1	1	1	1	1	1	1	0	0	1	0	0	1	1	0	1	1	0	0	1	1	0	0	1	0	0	0	0	1	0	0	0	0	1	1	0	0	0	0	0
0	0	1	1	0	0	1	1	1	0	1	0	0	1	1	0	1	1	0	0	0	0	1	1	0	1	1	0	0	1	1	1	1	1	1	0	1	0	1	0	1	0	1	1	1	0	0	0	0	0
1	0	1	1	1	0	1	1	1	0	0	1	1	1	1	1	1	0	1	1	0	1	1	1	0	1	1	0	0	1	1	1	0	1	0	0	0	0	1	0	0	0	1	1	1	0	0	1	0	0
0	0	1	1	1	0	1	1	1	0	0	0	0	0	1	1	0	0	0	1	0	1	1	1	0	0	1	0	1	1	1	1	1	1	0	0	0	0	1	0	1	0	0	1	1	0	0	1	0	0
1	0	1	1	1	0	0	0	1	0	1	1	1	1	0	1	1	0	1	0	0	1	1	1	0	0	1	0	0	1	0	0	1	1	1	1	0	0	1	0	0	0	0	1	1	0	0	1	0	0
1	0	1	1	1	0	1	1	1	0	0	0	0	1	0	1	1	0	1	1	0	0	1	1	0	1	1	0	1	1	1	1	0	1	1	1	0	0	1	0	1	0	0	1	0	0	0	0	0	0
1	0	1	1	1	0	1	1	1	0	0	1	1	1	1	1	0	1	1	1	0	1	1	1	0	0	0	0	1	1	0	0	1	1	1	0	0	0	1	0	0	0	0	0	1	0	0	0	0	0
1	0	1	1	1	0	0	0	1	0	0	1	0	1	1	0	1	0	1	0	0	0	1	1	0	1	1	0	1	1	1	1	1	1	1	1	1	0	1	0	0	0	0	0	1	0	0	0	0	0
0	0	1	1	1	0	1	0	1	0	1	1	1	0	1	1	1	0	0	1	0	1	1	1	1	1	0	0	1	1	1	0	1	1	1	1	0	0	1	0	0	0	0	0	1	0	0	0	0	0
1	0	1	1	1	0	0	1	1	0	0	1	1	1	1	1	0	0	1	0	0	1	1	1	0	1	0	0	1	1	1	1	1	1	0	0	0	0	1	0	1	0	0	0	1	0	0	1	0	0
1	0	1	1	1	0	0	1	1	0	1	1	0	1	0	1	1	1	0	1	0	1	1	1	0	1	1	0	1	1	1	0	0	1	1	1	0	0	1	0	0	0	0	0	1	0	0	0	0	0
0	0	1	1	1	0	0	1	1	0	0	0	0	1	1	1	1	0	1	0	0	1	1	1	0	1	0	0	1	1	1	0	1	1	0	0	0	0	1	1	1	0	1	0	1	0	0	0	0	0
1	0	1	1	1	0	0	1	1	0	1	1	1	0	1	1	1	1	1	1	0	1	1	1	0	1	1	0	1	1	1	1	1	1	1	1	1	0	1	0	0	0	0	0	1	0	0	0	0	0
0	0	1	1	1	0	0	0	1	0	1	0	1	1	0	1	1	0	1	1	0	0	1	1	0	1	1	0	0	1	1	1	1	1	0	0	0	0	1	1	1	0	0	0	1	0	0	0	0	0
0	0	1	1	1	0	1	0	1	0	1	1	0	0	1	1	1	0	1	1	0	1	1	1	0	0	1	0	1	1	1	1	1	1	1	0	1	0	1	1	1	0	0	0	1	0	0	0	0	0
1	0	1	1	1	0	0	0	1	0	0	1	1	1	0	1	0	0	1	0	0	0	1	1	0	0	0	0	1	1	0	1	1	1	1	1	0	0	1	0	0	0	0	0	1	0	0	1	0	0
1	0	1	1	1	0	0	1	1	0	1	1	1	0	1	1	1	1	1	1	0	0	1	1	0	0	0	0	0	1	1	1	1	1	1	1	0	0	1	0	0	0	0	0	1	0	0	0	0	0
1	0	1	1	1	0	0	1	1	0	1	1	0	1	1	1	0	1	1	0	0	0	1	1	0	0	1	0	0	1	1	1	0	1	0	0	0	0	1	0	0	0	0	0	1	0	0	1	0	0
0	0	1	1	1	0	0	1	1	0	1	0	1	1	0	1	0	1	1	1	0	1	1	1	0	0	1	0	1	1	0	1	1	1	1	1	0	0	1	0	1	0	0	0	1	0	0	1	0	0
0	0	1	1	1	0	0	0	1	0	0	1	1	1	1	1	1	1	1	1	0	1	1	1	0	0	0	0	1	1	0	1	1	1	1	1	0	0	1	0	1	0	0	0	1	0	0	0	0	0
1	0	1	1	1	0	1	1	1	0	0	0	0	1	0	1	0	0	0	0	0	0	1	1	0	0	0	0	0	1	0	1	1	1	1	0	0	0	1	0	0	0	0	0	1	0	0	1	0	0
0	0	1	1	1	0	0	1	1	0	1	0	0	1	1	1	0	0	1	1	0	1	1	1	0	0	1	0	1	1	1	0	1	1	0	1	1	0	1	0	0	0	0	0	1	0	0	0	0	0
0	0	1	1	1	0	0	0	1	0	0	0	0	0	0	1	1	0	1	1	0	1	1	1	0	0	1	0	0	1	1	1	1	1	1	1	0	0	1	1	0	0	0	0	1	0	0	1	0	0
0	0	1	1	1	0	0	1	1	0	1	1	1	1	1	1	1	0	1	1	0	1	1	1	0	0	1	0	1	1	1	1	1	1	1	0	1	0	1	0	0	0	1	0	1	0	0	1	0	0
0	0	1	1	1	0	1	1	1	0	1	1	0	1	0	1	1	0	0	1	0	0	1	1	0	0	0	0	0	1	1	0	1	1	1	1	0	0	1	1	1	0	0	0	1	1	0	1	0	0
0	0	1	1	1	0	1	0	0	0	1	1	0	1	1	1	1	0	1	0	0	1	1	1	0	0	0	0	1	1	0	0	1	1	1	0	0	0	1	1	0	0	0	0	1	0	0	1	0	0
0	0	1	1	1	0	0	0	1	0	1	0	1	0	0	0	1	0	0	1	0	0	1	1	1	0	1	0	0	1	1	0	1	1	0	0	0	0	1	1	1	0	0	0	1	0	0	0	0	0
1	0	1	1	1	0	0	1	1	0	0	1	1	1	1	1	1	0	0	0	0	0	1	1	0	0	1	0	1	1	1	1	1	1	1	1	1	0	1	1	1	0	1	0	1	0	0	0	0	0
0	0	1	1	0	0	0	1	1	0	1	0	0	0	0	1	1	0	1	0	0	1	1	1	0	0	1	0	1	1	1	1	1	1	0	1	0	0	1	1	0	0	1	0	1	0	0	0	0	0
1	0	1	1	0	0	0	1	1	0	0	0	1	1	1	0	0	0	1	1	0	0	1	1	0	1	1	0	1	1	0	0	1	1	1	1	0	0	1	1	0	0	1	0	1	0	0	0	0	0
1	0	1	1	1	0	1	0	1	0	1	0	1	1	1	1	1	0	0	0	0	1	1	1	0	0	0	0	1	1	0	0	1	1	1	1	0	0	1	0	0	0	1	0	0	0	0	1	0	0
1	0	1	1	1	0	0	1	1	0	1	1	0	1	1	1	1	0	0	0	0	1	1	1	0	1	1	0	1	1	0	1	1	1	1	0	0	0	1	0	0	0	0	0	1	0	0	1	0	0
1	0	1	1	0	0	0	1	1	0	1	1	0	1	0	1	0	0	0	1	0	0	0	1	0	0	1	0	1	1	1	1	0	1	1	1	0	0	1	0	0	0	0	0	1	0	0	0	0	0
1	0	1	1	1	0	0	1	1	0	1	0	1	1	0	1	1	0	1	1	0	1	0	1	0	1	1	0	1	1	1	1	1	1	1	0	1	0	1	0	0	0	0	0	1	0	0	0	0	0
1	0	1	1	1	0	0	1	1	0	1	0	1	1	0	1	1	1	1	1	0	0	1	1	0	1	0	0	1	1	1	1	1	1	1	0	1	0	1	0	0	0	1	0	1	0	0	0	0	0
0	0	1	1	1	0	1	0	1	0	1	0	0	1	1	1	1	0	1	1	0	0	1	1	0	1	1	0	1	1	1	0	1	1	1	1	0	0	1	0	0	0	1	1	1	0	0	1	0	0
1	0	1	1	0	0	0	0	1	0	1	0	1	1	1	1	1	0	0	0	0	0	1	1	0	0	0	0	0	1	1	1	1	1	1	1	0	0	1	0	0	0	1	1	1	0	0	0	0	0
1	0	1	1	1	0	0	1	1	0	1	1	1	0	1	1	1	0	1	1	0	1	1	1	0	1	1	0	1	1	1	0	1	1	1	0	0	0	1	0	0	0	1	1	1	0	0	1	0	0
0	0	1	1	1	0	1	1	1	0	0	1	1	1	0	1	1	0	1	0	0	1	1	1	0	0	1	0	1	1	1	1	1	1	1	1	1	0	1	0	0	0	0	1	1	0	0	0	0	0
1	0	1	1	1	0	1	0	1	0	0	1	0	1	0	1	0	0	1	0	0	1	1	1	0	0	1	0	0	1	1	1	1	1	1	1	0	0	1	0	0	0	1	1	1	1	0	1	0	0
0	0	1	1	0	0	1	1	1	0	1	1	0	1	1	1	1	0	1	1	0	0	1	1	0	0	0	0	1	1	0	1	1	1	1	1	0	0	1	0	0	0	1	1	1	0	0	0	0	0
0	0	1	1	0	0	1	1	1	0	1	1	1	0	0	1	1	0	1	1	0	1	1	1	0	0	0	0	0	1	1	1	0	1	1	0	0	0	1	0	0	0	1	1	0	0	0	0	0	0
0	0	1	1	1	0	1	0	1	0	0	1	0	0	1	1	1	0	0	1	0	1	1	1	0	1	0	0	0	1	1	0	0	1	1	1	0	0	1	0	0	0	0	1	0	0	0	0	0	0
1	0	1	1	1	0	1	0	1	0	1	0	0	1	1	1	0	0	1	1	0	1	1	1	0	1	1	0	1	1	1	1	1	1	1	0	0	0	1	0	0	0	1	1	1	0	0	1	0	0
1	0	1	1	0	0	1	1	0	0	1	1	0	1	0	1	1	0	0	1	0	1	1	1	0	0	1	0	0	1	1	1	1	1	0	1	0	0	1	0	0	0	1	1	0	0	0	0	0	0
0	0	1	1	0	0	1	1	1	0	1	1	0	0	1	1	0	0	0	1	0	1	1	1	1	0	1	0	1	1	1	1	0	1	1	0	1	0	1	0	0	0	1	1	1	0	0	0	0	0
0	0	1	1	0	0	1	0	1	0	1	0	1	1	1	1	1	0	1	0	0	1	1	1	0	1	1	0	1	1	1	1	1	1	0	1	0	0	1	0	0	0	0	1	1	0	0	1	0	0
1	0	1	1	0	0	1	1	1	0	0	1	0	0	1	1	1	0	0	0	0	1	1	1	0	1	1	0	0	1	1	1	1	1	1	0	0	0	1	0	0	0	0	1	1	0	0	1	0	0
1	0	1	1	0	0	1	0	1	0	1	1	1	0	0	1	1	0	0	0	0	1	1	1	0	1	0	0	1	1	1	0	0	1	0	0	1	0	1	0	0	0	0	1	1	1	0	1	0	0
1	0	1	1	0	0	1	1	1	0	1	1	1	1	0	1	0	0	0	0	0	1	1	1	1	0	0	0	0	1	1	1	1	1	1	0	0	0	1	0	0	0	0	1	0	0	0	1	0	0
1	0	1	1	1	0	1	1	1	0	1	1	0	0	1	1	0	0	1	0	0	1	1	1	0	1	1	0	1	1	1	0	1	1	1	1	0	0	1	0	1	0	0	1	1	0	0	0	0	0
1	0	1	1	0	0	1	0	1	0	1	1	1	0	1	0	1	0	0	0	0	1	1	1	0	0	1	0	0	1	1	1	1	1	1	1	0	0	1	0	0	0	0	1	1	1	0	0	0	0
1	0	1	1	0	0	1	0	1	0	1	1	0	0	0	1	1	0	1	0	0	1	1	1	0	0	1	0	1	1	0	0	1	1	1	0	1	0	1	0	0	0	0	1	1	0	0	0	0	0
1	0	1	1	1	0	1	1	1	0	1	0	1	1	0	1	0	0	1	0	0	1	1	1	0	0	1	0	0	1	0	1	0	1	1	0	1	0	1	0	0	0	0	1	1	0	0	0	0	0
0	0	1	1	1	0	1	0	1	0	1	1	1	0	1	0	1	0	1	0	0	1	1	1	0	0	1	0	1	1	0	1	0	1	0	0	0	0	1	0	0	0	0	1	1	0	0	0	0	0
1	0	1	1	0	0	1	1	1	0	1	0	1	1	1	1	0	0	1	0	0	1	1	1	0	0	1	0	1	1	1	0	0	1	0	0	0	0	1	0	0	0	0	1	0	0	0	1	0	0
0	0	0	1	1	0	1	0	1	0	0	1	0	0	1	1	0	0	1	0	0	0	1	1	0	0	1	0	0	1	0	1	0	1	0	0	0	0	1	0	0	0	0	1	0	0	0	1	0	0
1	0	1	1	1	0	1	1	1	0	0	1	1	1	1	1	0	0	1	0	0	0	1	1	0	1	1	0	1	1	1	1	1	1	1	1	0	0	1	0	0	0	0	1	1	0	0	1	0	0
1	0	1	1	1	0	1	1	1	0	1	0	1	0	1	0	0	0	1	1	0	1	1	1	1	1	0	0	1	1	1	0	1	1	0	0	0	0	1	0	0	0	0	1	0	0	0	1	0	0
1	0	1	1	1	0	1	0	1	0	0	1	0	1	1	1	0	0	1	0	0	1	1	1	1	0	1	0	1	1	1	1	1	1	0	0	0	0	1	0	0	0	0	1	1	1	0	0	0	0
1	0	1	1	1	0	0	1	0	0	0	1	1	0	0	1	0	0	1	0	0	1	1	1	1	0	0	0	1	1	1	0	1	1	1	1	0	0	1	0	0	0	0	1	0	0	0	0	0	0
1	0	1	1	1	0	1	0	1	0	1	1	1	0	1	1	1	0	1	1	0	1	1	1	1	0	1	0	0	1	1	0	1	1	0	1	0	0	1	0	0	0	0	1	1	0	0	0	0	0
1	0	1	1	0	0	1	1	1	0	1	1	0	1	1	1	0	0	0	1	0	0	1	1	0	0	0	0	1	1	1	0	0	1	1	1	0	0	1	0	0	0	0	1	0	1	0	0	0	0
1	0	0	1	0	0	1	0	1	0	1	1	1	1	1	1	0	1	1	1	0	1	1	1	0	0	1	0	1	1	1	1	1	1	1	1	0	0	1	0	0	0	0	1	1	0	0	1	0	0
1	0	0	1	0	0	1	0	1	0	0	1	1	0	1	1	1	1	0	1	0	1	1	1	0	0	0	0	1	1	1	0	1	1	1	0	0	0	1	0	0	0	0	1	1	0	0	1	0	0
0	0	0	1	1	0	1	1	0	0	1	1	0	0	1	1	1	0	1	0	0	0	1	1	0	0	1	0	0	1	1	0	1	1	1	0	0	0	1	0	0	0	0	1	0	0	0	1	0	1
1	0	1	1	1	0	1	0	1	0	1	1	1	1	1	1	0	1	1	1	0	1	1	1	0	0	0	0	1	1	1	1	1	1	1	0	1	0	1	0	1	0	0	1	0	0	0	1	0	1
1	0	1	1	1	0	1	1	1	0	0	1	0	0	0	1	1	0	0	0	0	1	1	1	0	1	1	0	1	1	1	0	1	1	0	1	0	0	1	0	0	0	0	1	1	0	0	0	0	1
1	0	0	1	1	0	1	1	1	0	0	1	1	0	0	1	1	1	1	0	0	0	1	1	0	1	0	0	1	1	0	1	1	1	0	1	0	0	1	0	1	0	1	1	1	0	0	0	0	1
1	0	1	1	1	0	1	1	1	0	1	1	0	0	1	1	0	1	1	1	0	0	1	1	0	0	0	0	1	1	1	1	1	1	0	0	0	0	1	0	1	0	0	1	1	0	0	1	0	0
0	0	1	1	1	0	1	1	1	0	0	1	0	1	1	1	1	0	0	1	0	1	1	1	1	0	1	0	1	1	1	0	1	1	1	1	0	0	1	0	1	0	0	1	1	0	0	1	0	0
1	0	1	1	1	0	1	0	1	0	0	0	0	0	1	1	0	0	1	0	0	1	1	1	1	0	0	0	0	1	1	1	1	1	1	1	0	0	1	0	1	0	0	1	1	0	0	1	0	0
1	0	1	1	1	0	1	1	1	0	0	1	0	1	0	1	1	0	1	1	0	1	1	1	0	0	0	0	0	1	1	1	1	1	1	1	0	0	1	0	0	0	0	1	1	0	0	0	0	0
1	0	1	1	1	0	1	1	1	0	0	1	0	1	1	1	1	1	1	1	0	1	1	1	0	1	0	0	1	1	1	1	1	1	0	0	0	0	1	0	0	0	0	1	1	0	0	0	0	0
1	0	1	1	0	0	1	1	1	0	0	1	0	0	1	1	0	0	1	0	0	0	1	1	0	1	1	0	0	1	0	0	0	1	1	1	0	0	1	0	0	0	1	1	1	0	0	0	0	0
1	0	1	1	1	0	1	1	1	0	1	1	1	1	1	1	0	0	1	0	0	1	1	1	0	0	1	0	1	1	1	1	1	1	0	1	0	0	1	0	1	0	0	1	1	0	0	1	0	0
1	0	1	1	0	0	1	1	1	0	1	1	1	0	1	1	0	0	1	1	0	1	1	1	1	1	1	0	1	1	1	1	1	1	1	0	0	0	1	0	0	0	0	1	1	0	0	0	0	0
0	0	1	1	0	0	1	0	1	0	1	1	0	0	1	1	0	0	1	0	0	0	1	1	0	0	1	0	1	1	1	1	1	1	1	1	1	0	1	0	0	0	0	1	1	0	0	1	0	0
1	0	1	1	0	0	1	1	1	0	1	0	0	0	1	1	0	1	1	0	0	0	1	1	0	0	1	0	1	1	1	0	1	1	1	1	0	0	1	0	0	0	1	1	1	0	0	0	0	1
1	0	1	1	0	0	1	1	1	0	0	0	0	0	1	1	1	0	0	0	0	1	1	1	0	1	1	0	1	1	0	0	1	1	1	0	1	0	1	0	0	0	0	1	0	0	0	0	0	0
1	0	0	1	0	0	0	0	1	0	1	1	0	1	1	1	1	0	1	0	0	0	1	1	0	1	1	0	1	1	1	1	1	1	1	1	1	0	1	1	0	0	0	1	0	0	0	0	0	0
1	0	1	1	0	0	0	1	1	0	0	1	1	1	0	1	1	0	1	0	0	0	1	1	0	0	1	0	1	1	0	1	0	1	1	1	0	0	1	0	0	0	0	1	1	0	0	1	0	0
1	0	0	1	1	0	1	0	1	0	0	1	1	0	0	1	1	0	1	1	0	1	1	1	1	1	1	0	1	1	1	0	1	1	0	0	0	0	1	0	0	0	0	1	1	0	0	1	0	0
0	0	1	1	1	0	1	1	1	0	0	1	1	0	1	1	0	0	1	1	0	1	1	1	0	1	1	0	1	1	0	0	1	1	0	0	0	0	1	1	0	0	0	1	1	0	0	0	0	0
0	0	1	1	0	0	1	1	1	0	1	1	1	0	0	1	1	0	0	1	0	1	1	1	0	1	1	0	1	1	0	0	1	1	0	1	0	0	1	1	0	0	0	1	1	0	0	1	0	0
0	0	1	1	0	0	1	1	1	0	0	1	0	1	1	1	0	0	0	1	0	1	1	1	0	1	1	0	1	1	1	1	1	1	1	1	1	0	1	1	0	0	0	1	1	0	0	1	0	0
1	0	1	1	0	0	1	0	1	0	0	1	1	0	0	1	1	0	1	0	0	1	1	1	1	1	1	0	1	1	1	0	1	1	0	0	0	0	1	1	0	0	0	1	1	0	0	0	0	0
0	0	1	1	1	0	1	1	1	0	1	1	1	1	1	1	1	0	1	0	0	1	1	1	0	1	0	0	1	1	1	0	1	1	1	0	0	0	1	1	0	0	0	1	1	0	0	0	0	0
1	0	1	1	1	0	1	0	1	0	1	1	0	0	1	1	1	0	1	0	0	0	1	1	0	1	0	0	0	1	1	1	1	1	1	1	1	0	1	0	0	0	0	0	1	0	0	1	0	0
0	0	1	1	1	0	1	1	1	0	1	1	0	0	0	1	1	0	1	1	0	1	1	1	0	1	1	0	0	1	1	1	1	1	1	1	0	0	1	1	0	0	0	1	1	0	0	1	0	0
1	0	1	1	1	0	1	1	1	0	0	1	1	1	0	1	1	0	1	0	0	1	1	1	1	1	1	0	1	1	1	1	1	1	0	1	1	0	1	0	0	0	0	1	1	0	0	1	0	0
1	0	1	1	0	0	1	1	1	0	1	0	1	0	1	1	0	0	1	0	0	0	1	1	0	0	1	0	0	1	1	0	1	1	1	0	0	0	1	1	0	0	0	1	0	0	0	0	0	0
1	0	1	1	1	0	1	0	1	0	0	1	0	0	1	1	1	0	1	0	0	1	1	1	0	0	1	0	1	1	0	1	1	1	1	1	1	0	1	1	0	0	0	1	1	0	0	0	0	0
0	0	1	1	1	0	1	0	1	0	0	1	1	0	1	1	1	0	0	0	0	1	1	1	1	0	1	0	0	1	1	0	1	1	1	1	0	0	1	0	0	0	0	1	1	1	0	0	0	0
1	0	1	1	1	0	1	0	1	0	0	1	1	0	1	1	0	0	1	0	0	1	1	1	1	0	1	0	0	1	0	1	1	1	1	0	0	0	1	0	0	0	0	1	1	0	0	1	0	0
0	0	1	1	0	0	1	0	1	0	1	1	1	1	0	1	1	0	1	1	0	0	1	1	0	0	1	0	0	1	0	0	0	1	1	0	1	0	1	0	0	0	0	1	1	0	0	0	0	0
0	0	1	1	0	0	1	0	1	0	1	1	0	1	0	1	0	0	1	0	0	1	1	1	0	0	1	0	1	1	1	0	1	1	1	0	0	0	1	0	0	0	0	1	1	0	0	0	0	0
1	0	1	1	1	0	1	1	1	0	0	1	0	0	1	1	0	0	1	0	0	1	1	1	0	0	0	0	1	1	0	0	0	1	1	1	0	0	1	1	0	0	0	1	0	0	0	0	0	0
0	0	1	1	1	0	1	0	1	0	1	1	1	1	0	1	1	0	1	0	0	1	1	1	0	1	1	0	1	1	1	0	1	1	1	0	0	0	1	1	0	0	0	1	1	0	0	0	0	0
1	0	1	1	1	0	1	1	1	0	0	1	1	0	1	1	0	0	0	1	0	1	1	1	0	1	0	0	1	1	1	1	1	1	0	0	0	0	1	0	0	0	0	1	1	0	0	1	0	0
0	0	1	1	0	0	1	0	1	0	0	0	1	0	1	1	1	0	1	0	0	0	1	1	0	1	0	0	1	1	1	0	1	1	0	0	0	0	1	0	0	0	0	1	0	0	0	1	0	0
1	0	1	1	1	0	1	0	1	0	1	1	0	0	1	1	1	0	1	1	0	1	1	1	0	1	1	0	0	1	1	0	1	1	1	0	0	0	1	1	0	0	0	1	1	0	0	0	0	0
1	0	1	1	1	0	1	0	1	0	1	1	1	0	0	1	1	0	1	0	0	0	1	1	0	1	1	0	1	1	0	1	1	1	1	0	1	0	1	0	0	0	0	1	1	0	0	1	0	0
1	0	1	1	1	0	1	0	1	0	0	1	0	0	1	1	1	0	1	1	0	1	1	1	0	1	0	0	1	1	1	1	1	1	0	0	0	0	1	0	0	0	0	1	1	0	0	1	0	0
0	0	1	1	1	0	1	1	1	0	1	1	1	0	1	1	1	0	1	1	0	1	1	1	0	0	0	0	1	1	1	0	1	1	1	0	0	0	1	0	0	0	0	1	1	0	0	1	0	0
0	0	1	1	1	0	1	0	1	0	1	1	1	0	1	1	0	0	1	1	0	0	1	1	1	0	1	0	1	1	1	1	1	1	0	0	1	0	1	0	1	0	0	1	1	0	0	1	0	0
1	0	1	1	1	0	1	1	1	0	0	1	1	0	1	1	0	0	1	1	0	0	1	1	1	0	1	0	1	1	0	0	1	1	0	0	0	0	1	0	0	0	0	1	0	0	0	0	0	0
1	0	1	1	1	0	1	0	1	0	1	1	1	0	0	1	1	0	0	1	0	0	1	1	0	1	1	0	1	1	1	1	1	1	1	1	1	0	1	0	0	0	0	1	0	0	0	0	0	0
1	0	1	1	1	0	1	0	1	0	1	1	1	0	0	1	0	0	0	0	0	0	1	1	0	0	1	0	1	1	1	1	1	1	0	0	0	0	1	0	0	0	0	1	1	0	0	1	0	0
0	0	1	1	1	0	1	1	1	0	1	0	1	0	0	1	1	0	0	0	0	1	1	1	0	1	0	0	1	1	0	1	1	1	1	0	0	0	1	1	1	0	0	1	1	0	0	0	0	0
1	0	1	1	1	0	1	0	0	0	1	1	1	1	1	1	1	0	1	1	0	0	1	1	0	0	1	0	1	1	1	0	1	1	0	0	1	0	1	0	0	0	0	1	1	0	0	0	0	0
0	0	1	1	1	0	1	1	0	0	0	0	1	0	0	1	0	0	1	0	0	0	1	1	0	1	1	0	0	1	1	1	1	1	1	1	1	0	1	0	0	0	0	1	1	0	0	0	0	0
0	0	1	1	1	0	1	1	0	0	0	1	1	0	1	1	1	0	1	0	0	1	1	1	0	0	0	0	1	1	0	1	0	1	1	1	0	0	1	0	0	0	0	0	1	0	0	0	0	0
0	0	1	1	0	0	1	1	0	0	1	1	1	1	0	1	1	0	0	0	0	1	1	1	0	1	1	0	1	1	1	1	1	1	1	1	0	0	1	1	0	0	0	0	1	0	0	1	0	0
1	0	1	1	1	0	1	1	1	0	0	1	1	0	1	1	0	0	1	1	0	1	1	1	0	0	1	0	1	1	1	1	1	1	0	1	1	0	1	0	0	0	0	0	0	0	0	0	0	0
1	0	1	1	1	0	1	0	1	0	0	1	1	1	1	1	1	0	0	1	0	1	1	1	0	1	0	0	0	1	1	1	0	1	1	0	0	0	1	0	0	0	0	0	1	0	0	0	0	0
0	0	1	1	1	0	1	0	1	0	1	1	1	1	1	1	1	0	1	0	0	1	1	1	0	1	0	0	0	1	0	1	0	1	1	1	0	0	1	1	0	0	0	0	1	0	0	0	0	0
0	0	1	1	1	0	1	0	1	0	0	1	1	1	0	1	1	0	1	1	0	1	1	1	0	1	1	0	1	1	1	1	1	1	1	0	0	0	1	0	0	0	0	0	1	0	0	0	0	0
1	0	1	1	1	0	1	0	1	0	1	1	1	0	1	1	1	0	1	0	0	1	1	1	1	1	1	0	1	1	1	0	1	1	0	0	0	0	1	0	0	0	0	0	1	0	0	0	0	0
0	0	1	1	1	0	1	0	1	0	1	1	1	0	1	1	0	0	1	0	0	0	1	1	0	0	1	0	0	1	0	1	0	1	0	0	0	0	1	0	1	0	0	1	0	0	0	0	0	0
0	0	1	1	1	0	1	1	1	0	1	1	1	0	0	1	0	0	0	0	0	1	1	1	1	0	0	0	0	1	1	0	0	1	0	0	0	0	1	0	1	0	0	1	1	0	0	0	0	0
1	0	1	1	1	0	1	0	1	0	0	1	1	0	1	1	0	0	1	0	0	1	0	1	0	0	1	0	1	1	1	1	1	1	1	0	0	0	1	0	0	0	0	1	1	0	0	0	0	0
0	0	1	1	0	0	1	1	1	0	1	0	0	0	0	1	0	1	1	0	0	1	1	1	1	0	0	0	1	1	1	1	1	1	1	0	1	0	1	0	0	0	0	1	1	0	0	0	0	0
0	0	1	1	1	0	1	0	1	0	0	1	1	0	0	1	1	0	1	0	0	0	1	1	0	1	1	0	1	1	0	1	0	1	1	0	0	0	1	0	0	0	0	1	1	0	0	0	0	0
0	0	1	1	0	0	1	0	1	0	1	1	0	1	0	1	1	1	1	0	0	1	1	1	0	0	1	0	1	1	1	1	1	1	1	0	0	0	1	0	1	0	0	1	0	0	0	0	0	0
0	0	1	1	0	0	0	1	1	0	1	1	1	1	0	1	0	0	1	1	0	0	1	1	0	0	1	0	1	1	1	1	0	1	0	0	0	0	1	0	0	0	0	1	1	0	0	1	0	0
0	0	1	1	1	0	0	0	1	0	1	1	0	1	0	1	1	1	1	1	0	0	0	1	0	0	0	0	1	1	0	0	1	1	0	0	0	0	1	0	0	0	0	1	1	0	0	1	0	0
1	0	1	1	1	0	1	1	1	0	1	0	1	1	1	1	1	1	1	1	0	1	1	1	0	1	1	0	1	1	1	1	1	1	1	0	1	0	1	0	0	0	0	1	1	0	0	0	0	0
0	0	1	1	1	0	1	1	1	0	1	1	1	1	0	1	1	1	1	0	0	1	1	1	1	1	1	0	0	1	0	1	1	1	0	0	1	0	1	0	1	0	0	1	1	0	0	0	0	0
1	0	1	1	1	0	1	1	1	0	1	1	1	1	0	1	0	0	1	0	0	1	1	1	0	0	0	0	0	1	0	0	1	1	1	0	0	0	1	0	1	0	0	1	1	0	0	1	0	0
1	0	1	1	1	0	1	1	1	0	1	1	1	1	0	1	0	0	1	0	0	0	1	1	1	1	1	0	1	1	1	1	1	1	0	0	1	0	1	0	0	0	0	1	1	0	0	1	0	1
0	0	1	1	1	0	1	0	1	0	0	1	0	0	0	1	1	0	1	0	0	1	1	1	0	1	0	0	1	1	1	0	1	1	1	0	1	0	1	0	1	0	0	1	1	0	0	1	0	1
0	0	1	0	1	0	0	0	1	0	0	0	0	1	0	1	0	1	1	0	0	0	1	1	0	1	0	0	0	1	0	0	1	1	0	0	0	0	1	0	1	0	0	1	0	0	0	1	0	0
0	0	1	1	1	0	0	1	1	0	1	0	0	0	0	1	0	1	1	1	0	0	1	1	0	0	1	0	1	1	1	0	0	1	0	0	0	0	1	0	0	0	1	1	1	0	0	0	0	0
1	0	1	1	1	0	1	1	1	0	0	1	1	0	1	1	1	1	0	0	0	1	1	1	0	1	0	0	1	1	0	1	0	1	1	0	0	0	1	1	0	0	0	1	1	0	0	1	0	0
0	0	1	0	1	0	1	1	1	0	0	0	1	0	1	1	1	1	1	0	0	1	1	1	0	0	0	0	1	1	1	0	1	1	1	0	1	0	1	0	1	0	1	1	1	0	0	1	0	1
0	0	1	1	1	0	1	1	1	0	1	1	1	0	1	1	1	0	1	1	0	1	1	1	0	1	0	0	1	1	1	1	1	1	0	0	0	0	1	0	0	0	1	1	1	0	0	0	0	0
0	0	1	1	1	0	0	1	1	0	1	0	0	0	0	1	0	1	0	0	0	0	1	1	0	1	0	0	0	1	0	1	1	1	1	0	1	0	1	0	0	0	0	1	1	0	0	0	0	1
1	0	1	1	1	0	1	1	1	0	1	0	1	1	0	1	1	0	1	0	0	1	1	1	0	0	1	0	0	1	1	1	1	1	1	0	0	0	1	0	0	0	0	1	1	0	0	0	0	0
1	0	0	1	1	0	1	1	1	0	0	0	0	0	0	1	1	0	1	0	0	1	1	1	1	0	1	0	0	1	0	1	1	1	1	0	0	0	1	0	0	0	1	1	1	0	0	0	0	0
0	0	1	1	0	0	1	0	1	0	1	1	1	0	1	1	1	0	1	1	0	0	1	1	0	0	1	0	0	1	0	1	1	1	0	0	1	0	1	0	1	0	1	1	1	0	0	1	0	0
0	0	1	0	1	0	0	0	1	0	0	1	0	1	1	1	1	0	1	0	0	0	1	1	0	0	1	0	1	1	1	1	1	1	0	0	1	0	1	0	0	0	1	1	1	0	0	1	0	0
0	0	1	1	1	0	1	0	1	0	1	0	0	0	0	1	1	0	0	0	0	0	1	1	0	0	1	0	1	1	1	1	1	1	0	0	1	0	1	0	0	0	0	1	1	0	0	1	0	1
0	0	0	0	1	0	1	1	1	0	1	0	0	1	0	1	1	0	1	0	0	1	1	1	0	0	0	0	0	1	0	0	0	1	1	1	0	0	1	0	0	0	1	1	0	0	0	0	0	1
0	0	1	1	1	0	1	0	1	0	1	1	1	1	1	1	1	0	1	1	0	1	1	1	0	0	1	0	1	1	0	0	1	1	0	0	0	0	1	0	0	0	0	1	1	0	0	1	0	1
1	0	1	1	1	0	1	1	1	0	1	1	0	1	0	1	1	0	0	0	0	0	1	1	0	0	1	0	1	1	0	0	1	1	0	0	0	0	1	0	0	0	1	1	1	0	0	0	0	0
0	0	1	1	1	0	0	1	1	0	0	0	1	0	0	1	1	0	0	0	0	0	1	1	1	1	1	0	1	1	1	1	0	1	0	0	1	0	1	0	0	0	1	1	1	0	0	1	0	0
1	0	0	1	1	0	1	0	1	0	1	0	1	1	0	1	0	0	1	0	0	1	0	1	0	0	1	0	1	1	0	0	0	1	0	0	1	0	1	0	0	0	1	1	1	0	0	1	0	0
1	0	1	1	1	0	0	1	1	0	1	1	1	1	0	1	0	0	1	0	0	0	1	1	0	0	1	0	0	1	0	1	1	1	0	0	0	0	1	1	0	0	0	1	1	0	0	0	0	0
1	0	1	1	0	0	1	1	1	0	1	0	0	0	0	1	1	0	1	0	0	1	1	1	0	1	1	0	1	1	0	0	1	1	1	0	0	0	1	0	0	0	1	1	1	0	0	1	0	0
1	0	1	1	1	0	0	1	1	0	0	0	0	0	0	1	0	0	1	0	0	0	1	1	0	1	0	0	1	1	1	1	1	1	0	0	0	0	1	0	0	0	1	1	1	0	0	0	0	0
1	0	1	1	1	0	0	0	1	0	1	1	0	0	1	1	0	0	1	0	0	0	1	1	0	0	1	0	1	1	0	0	0	1	0	0	1	0	1	0	1	0	0	1	1	0	0	1	0	0
0	0	1	1	1	0	1	1	1	0	1	1	1	0	1	1	0	0	1	1	0	1	1	1	1	0	1	0	0	1	1	0	1	1	1	1	0	0	1	0	1	0	1	1	1	0	0	0	0	0
1	0	1	0	1	0	1	1	1	0	1	0	1	1	0	1	0	0	1	1	0	0	1	1	0	1	1	0	1	1	0	1	1	1	0	0	1	0	1	0	0	0	1	1	1	0	0	0	0	0
1	0	1	1	1	0	1	1	1	0	1	0	1	1	0	1	1	0	1	1	0	1	1	1	0	0	1	0	1	1	1	0	1	1	0	1	0	0	1	0	0	0	0	1	1	0	0	1	0	0
1	0	1	1	1	0	1	1	0	0	1	1	0	1	1	1	1	0	0	1	0	0	1	1	0	0	1	0	1	1	1	0	1	1	0	0	1	0	1	0	1	0	1	1	1	0	0	1	0	0
1	0	1	1	1	0	1	1	0	0	1	1	0	1	1	1	1	0	1	1	0	1	1	1	1	1	1	0	1	1	1	1	1	1	1	0	0	0	1	0	1	0	1	1	1	0	0	1	0	0
1	0	1	1	1	0	1	0	1	0	0	1	0	1	0	0	1	0	1	0	0	1	1	1	0	0	0	0	1	1	1	1	1	1	1	1	0	0	1	0	1	0	0	1	1	0	0	0	0	0
0	0	1	1	1	0	1	1	1	0	0	0	0	1	0	1	1	0	0	0	0	0	1	1	0	1	1	0	1	1	1	1	0	1	0	0	0	0	1	0	1	0	1	1	1	0	0	1	0	0
0	0	1	1	1	0	1	1	1	0	1	0	1	0	1	1	1	0	0	1	0	1	1	1	1	1	1	0	1	1	1	0	1	1	0	0	1	0	1	1	1	0	1	1	1	0	0	1	0	0
0	0	1	1	1	0	1	0	1	0	1	1	1	0	0	1	1	0	1	1	0	1	1	1	0	0	1	0	1	1	0	1	1	1	0	0	1	0	1	0	0	0	1	1	1	0	0	0	0	0
0	0	1	1	1	0	0	1	1	0	1	0	1	0	0	1	1	0	1	0	0	1	1	1	0	0	1	0	1	1	1	0	1	1	0	0	0	0	1	0	1	0	0	1	1	0	0	1	0	0
1	0	1	1	1	0	1	1	1	0	1	1	0	0	0	1	0	0	1	0	0	0	1	1	0	0	1	0	1	1	1	1	1	1	0	0	1	0	1	0	1	0	1	1	1	0	0	1	0	0
1	0	1	1	1	0	1	1	1	0	1	1	0	0	1	1	1	0	0	0	0	1	1	1	1	0	1	0	1	1	1	0	1	1	1	0	0	0	1	1	1	0	0	1	1	0	0	0	0	0
1	0	1	1	1	0	1	1	1	0	0	1	0	1	1	1	1	0	1	0	0	1	1	1	0	1	1	0	1	1	0	1	0	1	1	1	0	0	1	0	1	0	0	1	1	0	0	1	0	0
0	0	1	1	1	0	0	0	1	0	0	1	0	1	0	1	0	0	1	0	0	1	1	1	0	1	1	0	1	1	1	1	1	1	1	0	1	0	1	0	0	0	0	1	1	0	0	0	0	0
1	0	1	1	1	0	0	1	1	0	0	1	1	1	0	1	1	0	1	1	0	0	1	1	0	0	1	0	1	1	1	1	1	1	1	1	1	0	1	0	0	0	1	1	1	0	0	1	0	0
1	0	1	1	1	0	1	0	1	0	0	1	0	1	0	1	1	0	1	1	0	0	1	1	0	0	0	0	1	1	0	1	1	1	0	1	1	0	1	1	0	0	1	1	1	0	0	0	0	0
1	0	1	1	1	0	0	0	1	0	0	0	0	0	0	1	1	0	1	0	0	0	1	1	0	1	1	0	1	1	1	0	1	1	0	1	0	0	1	1	0	0	1	1	1	0	0	1	0	0
0	0	1	0	0	0	1	1	1	0	1	1	1	1	0	1	1	0	1	0	0	0	1	1	1	1	1	0	1	1	1	1	1	1	1	1	1	0	1	0	0	0	1	1	1	0	0	1	0	0
1	0	1	1	1	0	0	1	1	0	1	0	0	1	0	1	1	0	1	1	0	0	1	0	0	1	1	0	1	1	1	1	1	1	1	0	0	0	1	0	1	0	0	1	1	1	0	1	0	0
1	0	1	1	1	0	0	0	1	0	1	1	0	0	1	1	0	0	1	1	0	1	1	1	0	1	1	0	0	1	0	1	0	1	1	0	0	0	1	1	1	0	1	1	1	0	0	0	0	0
0	0	1	1	1	0	0	1	1	0	1	0	0	1	1	1	0	0	1	1	0	0	1	1	0	1	1	0	1	1	1	1	1	1	0	1	1	0	1	0	0	0	1	1	1	0	0	0	0	0
1	0	1	1	0	0	0	1	1	1	1	1	1	1	1	1	1	1	1	0	0	0	1	1	0	0	1	0	1	1	1	1	1	1	1	1	1	0	1	0	1	0	1	1	1	0	0	1	0	0
1	0	1	1	1	0	0	1	1	0	1	0	1	0	0	1	1	0	1	1	0	1	1	1	0	0	1	0	1	1	1	1	1	1	1	0	0	0	1	0	1	0	1	0	1	0	0	1	0	0
1	0	1	1	0	0	0	1	1	0	1	1	0	1	0	1	0	0	1	1	0	0	1	1	0	0	1	0	1	1	1	1	0	1	1	1	0	0	1	0	0	0	1	0	1	0	0	0	0	0
0	0	1	1	0	0	0	0	1	0	1	1	0	1	0	1	1	0	1	1	0	0	1	1	0	1	0	0	0	1	1	0	0	1	1	0	1	0	1	0	1	0	1	0	1	0	0	1	0	0
1	0	1	1	1	0	0	1	1	0	1	1	1	0	1	1	1	0	0	1	0	1	1	1	0	0	1	0	1	1	1	1	1	1	1	0	0	0	1	0	0	0	1	0	1	0	0	1	0	0
0	0	1	1	1	0	0	0	1	0	1	1	1	1	0	1	0	0	1	1	0	1	1	1	0	1	1	0	0	1	1	1	1	1	1	0	0	0	1	1	1	0	1	0	1	0	0	0	0	0
0	0	1	1	1	0	1	1	1	0	0	0	1	1	1	1	0	0	1	0	0	1	1	1	1	1	1	0	0	1	1	0	1	1	0	1	1	0	1	0	0	0	1	0	1	0	0	0	0	0
1	0	1	1	1	0	0	0	1	0	0	0	0	1	1	1	1	0	0	0	0	0	1	1	0	0	1	0	0	1	1	0	1	1	1	0	0	0	1	1	0	0	1	1	1	0	0	1	0	0
0	0	1	1	1	0	0	0	1	0	0	0	1	0	1	1	1	0	1	1	0	0	1	1	1	1	1	0	1	1	0	1	1	1	0	0	1	0	1	0	0	0	1	1	1	0	0	0	0	0
0	0	1	1	1	0	0	1	1	0	0	0	0	0	0	1	1	0	1	1	0	1	1	1	0	1	1	0	1	1	1	1	1	1	1	0	1	0	1	0	0	0	1	0	1	0	0	0	0	0
1	0	1	1	0	0	0	0	1	0	1	1	0	1	0	1	1	0	1	1	0	1	1	1	0	1	1	0	1	1	0	1	0	1	1	1	0	0	1	0	0	0	1	0	1	0	0	0	0	0
0	0	1	1	1	0	0	1	1	0	1	0	1	0	0	1	1	0	1	1	0	1	1	1	0	1	1	0	1	1	1	1	1	1	0	0	1	0	1	0	0	0	1	0	1	0	0	0	0	0
0	0	1	1	1	0	0	1	1	0	1	1	0	0	1	1	1	0	0	0	0	1	1	1	0	0	1	0	1	1	0	1	1	1	1	0	1	0	1	0	0	0	0	1	1	0	0	0	0	0
1	0	1	1	1	0	1	1	1	0	1	1	0	1	0	1	1	0	1	1	0	1	1	1	0	1	1	0	1	1	1	0	1	1	1	1	0	0	1	0	0	0	1	0	1	0	0	1	0	0
0	0	1	1	1	0	0	1	1	0	1	0	0	1	0	1	0	0	1	1	0	0	1	1	1	0	1	0	1	1	1	1	1	1	1	0	0	0	1	0	1	0	1	1	1	0	0	0	0	0
0	0	1	1	1	0	0	0	1	0	1	0	1	0	0	1	0	0	1	0	0	1	1	1	0	0	1	0	0	1	1	1	1	1	1	0	1	0	1	0	0	0	1	1	1	0	0	0	0	0
0	0	1	1	1	0	1	1	1	0	1	1	0	0	1	1	0	0	1	1	0	1	1	1	0	0	1	0	1	1	0	1	1	1	0	0	0	0	1	0	0	0	1	1	1	0	0	0	0	0
0	0	1	1	1	0	1	0	1	0	0	0	0	1	0	1	0	0	1	0	0	1	1	1	0	0	0	0	0	1	0	1	0	1	1	0	1	0	1	0	0	0	1	1	1	0	0	0	0	0
0	0	1	1	1	0	1	1	1	0	0	1	1	0	1	1	1	0	0	0	0	1	1	1	0	1	1	0	1	1	0	1	1	1	0	0	0	0	1	0	0	0	0	1	1	0	0	1	0	0
0	0	1	1	1	0	1	1	1	0	1	1	0	0	1	1	1	0	0	0	0	0	1	1	1	0	1	0	1	1	0	1	1	1	1	0	0	0	1	0	0	0	1	1	1	0	0	0	0	0
0	0	1	1	0	0	1	1	1	0	1	1	0	1	0	1	0	0	1	0	0	1	1	0	0	0	1	0	0	1	1	1	0	1	0	0	0	0	1	0	0	0	1	1	1	0	0	0	0	0
1	0	1	1	1	0	1	0	1	0	1	1	1	0	0	1	1	0	1	0	0	1	1	1	0	0	1	0	1	1	1	1	1	1	1	0	1	0	1	0	0	0	0	1	1	0	0	1	0	0
0	0	1	1	0	0	1	1	1	0	0	0	0	1	0	1	1	0	1	1	0	0	1	1	0	1	1	0	1	1	1	1	1	1	0	0	1	0	1	0	0	0	1	1	1	0	0	1	0	0
1	0	1	1	1	0	0	1	1	0	1	0	1	1	1	1	1	0	1	0	0	1	1	1	0	1	1	0	1	1	1	1	1	1	1	0	1	0	1	0	0	0	0	1	1	0	0	1	0	0
1	0	1	1	1	0	1	1	1	0	1	0	0	1	1	0	1	0	1	1	0	1	1	1	0	1	1	0	1	1	1	1	1	1	1	0	0	0	1	0	0	0	1	1	1	0	0	0	0	0
1	0	1	0	1	0	1	0	1	0	1	1	0	1	0	1	1	0	1	1	0	1	1	1	0	1	1	0	1	1	1	1	1	1	0	0	1	0	1	0	0	0	0	1	1	0	0	0	0	0
1	0	1	1	1	0	1	1	1	0	1	0	1	1	1	1	1	0	1	1	0	0	1	1	0	0	1	0	1	1	1	1	0	1	1	0	1	0	1	0	0	0	0	1	1	0	0	1	0	0
0	0	1	0	1	0	1	0	1	0	1	1	1	1	0	1	1	0	1	1	0	1	1	1	0	1	1	0	1	1	1	1	1	1	0	0	0	0	1	0	0	0	1	1	1	0	0	1	0	0
1	0	1	1	1	0	1	1	1	0	1	0	0	1	0	1	1	0	1	1	0	1	1	1	0	1	1	0	1	1	1	1	1	1	1	0	1	0	1	0	0	0	1	1	1	0	0	1	0	0
0	0	1	1	1	0	1	1	1	0	1	1	0	1	1	1	1	0	0	1	0	1	1	1	0	0	0	0	1	1	1	1	1	1	1	0	0	0	1	0	0	0	1	1	1	0	0	1	0	0
0	0	1	1	1	0	1	1	1	0	1	0	0	1	0	1	1	0	1	1	0	0	1	1	0	1	1	0	1	1	1	0	1	1	1	0	0	0	1	0	0	0	1	1	1	0	0	1	0	0
1	0	1	1	0	0	1	1	1	0	1	1	1	1	0	1	0	0	1	1	0	0	1	0	0	1	1	0	0	1	0	1	1	1	0	0	1	0	1	0	0	0	1	1	1	0	0	0	0	0
0	0	1	1	1	0	1	0	0	0	1	1	1	1	1	1	1	1	1	1	0	1	1	1	0	0	1	0	1	1	1	0	1	1	1	0	1	0	1	0	0	0	0	0	1	0	0	0	0	0
1	0	1	1	1	0	0	0	1	0	1	1	0	1	0	1	1	0	1	1	0	1	1	1	0	0	1	0	0	1	1	1	1	1	1	0	0	0	1	0	0	0	0	0	1	0	0	0	0	0
0	0	1	1	1	0	1	1	1	0	0	1	1	0	1	1	1	0	0	1	0	1	1	1	0	1	0	0	1	1	1	1	1	1	0	0	0	0	1	0	0	0	0	0	1	0	0	1	0	0
0	0	1	1	0	0	1	1	1	0	1	1	1	1	0	1	1	0	1	1	0	1	1	1	0	1	0	0	1	1	1	1	1	1	0	0	0	0	1	0	0	0	0	1	1	0	0	1	0	0
0	0	1	0	1	0	1	0	1	0	0	0	0	0	0	1	1	0	1	1	0	1	1	1	0	1	1	0	1	1	0	0	1	1	0	1	0	0	1	0	0	0	1	0	1	0	0	0	0	0
1	0	1	1	1	0	1	0	1	0	1	1	1	1	1	1	1	0	1	0	0	0	1	1	0	1	1	0	1	1	1	1	0	1	0	0	0	0	1	0	0	0	0	0	1	0	0	0	0	0
1	0	1	1	1	0	1	1	1	0	0	1	1	1	0	1	1	0	1	1	0	1	1	1	0	0	1	0	1	1	0	1	1	1	0	1	1	0	1	0	1	0	0	0	1	0	0	1	0	0
0	0	1	0	1	0	1	1	1	0	1	1	0	1	1	1	1	0	1	1	0	1	1	1	0	1	1	0	1	1	1	0	1	1	1	0	0	0	1	0	0	0	0	0	0	0	0	0	0	0
1	0	1	1	1	0	1	1	1	0	1	1	0	1	0	1	1	0	1	1	0	1	1	1	0	1	1	0	1	1	0	1	0	1	1	1	0	0	1	0	0	0	1	0	1	0	0	0	0	0
1	0	1	1	1	0	1	0	1	0	0	1	0	0	1	1	1	0	0	0	0	0	1	1	0	1	1	0	1	1	1	1	1	1	0	0	0	0	1	0	0	0	1	0	1	0	0	0	0	0
0	0	1	0	1	0	0	0	1	0	0	1	0	0	0	1	0	0	1	0	0	1	1	1	0	1	1	0	1	1	0	1	1	1	1	1	0	0	1	0	0	0	0	0	1	0	0	0	0	0
1	0	1	1	1	0	1	0	1	0	1	1	0	1	0	1	1	0	0	0	0	1	1	1	0	0	1	0	1	1	1	1	1	1	1	1	1	0	1	0	0	0	0	0	1	0	0	0	0	0
1	0	1	1	1	0	1	1	1	0	1	1	0	0	1	1	1	0	1	0	0	1	1	1	0	0	1	0	1	1	1	0	1	1	0	0	0	0	1	0	0	0	1	0	1	0	0	0	0	0
0	0	1	0	1	0	0	1	1	0	1	1	1	1	1	1	1	0	1	0	0	1	1	1	0	1	0	0	1	1	1	1	1	1	0	0	0	0	1	0	0	0	0	0	1	0	0	0	0	0
0	0	1	1	1	0	1	1	1	0	1	1	0	0	1	1	1	0	1	1	0	1	1	1	0	1	1	0	1	1	0	1	1	1	0	1	0	0	1	0	0	0	0	0	1	0	0	1	0	0
0	0	1	0	1	0	1	0	1	0	1	1	0	0	1	1	1	0	1	1	0	1	1	1	0	1	1	0	1	1	1	1	1	1	1	0	1	0	1	0	0	0	0	0	1	0	0	1	1	0
0	0	1	0	1	0	1	0	1	0	1	1	0	0	0	1	1	0	1	1	0	1	1	1	1	1	1	0	1	1	1	1	1	1	1	1	0	0	1	0	0	0	0	0	1	0	0	0	0	0
1	0	1	1	1	0	1	1	1	0	1	1	1	0	0	1	1	0	1	1	0	1	1	1	0	0	1	0	0	1	1	1	0	1	0	0	0	0	1	0	1	0	1	0	1	0	0	1	0	0
0	0	0	1	0	0	1	0	1	0	1	1	1	1	1	0	0	0	1	0	0	1	1	1	0	1	1	0	1	1	0	0	1	1	0	0	0	0	1	0	0	0	0	0	1	0	0	0	0	0
0	0	1	1	0	0	1	1	1	0	1	1	0	0	0	1	1	0	1	1	0	1	1	1	0	0	1	0	1	1	1	1	1	1	1	1	0	0	1	0	0	0	1	0	0	0	0	0	0	0
0	0	1	1	1	0	0	0	1	0	1	1	0	0	1	1	1	0	1	1	0	0	1	1	0	1	0	0	1	1	1	1	1	1	1	0	0	0	1	0	0	0	0	0	1	0	0	0	0	0
1	0	1	1	0	0	1	1	1	0	1	1	0	0	0	1	1	0	0	1	0	1	1	1	0	1	1	0	1	1	1	1	1	1	0	1	0	0	1	0	0	0	0	0	1	0	0	0	0	0
0	0	1	1	1	0	1	0	1	0	1	0	0	0	0	1	1	0	1	1	0	1	1	1	0	0	0	0	0	1	1	0	1	1	1	1	0	0	1	0	1	0	0	0	1	0	0	1	0	0
0	0	1	1	1	0	1	0	1	0	1	0	0	1	1	1	0	0	1	1	0	1	1	1	0	1	0	0	1	1	0	1	1	1	0	1	1	0	1	0	0	0	0	0	1	0	0	0	0	0
0	0	1	0	1	0	1	1	1	0	0	1	1	1	1	1	1	0	1	0	0	1	1	1	0	0	1	0	1	1	1	1	1	1	1	0	0	0	1	0	0	0	0	0	0	0	0	1	0	0
0	0	1	1	0	0	1	0	1	0	1	1	0	1	1	1	1	0	1	1	0	1	1	1	0	1	1	0	1	1	1	0	1	1	1	0	0	0	1	0	0	0	0	0	1	0	0	0	0	0
0	0	1	1	1	0	1	0	1	0	1	0	0	0	1	1	1	0	1	1	0	1	1	1	0	1	1	0	1	1	1	1	1	1	1	0	0	0	1	0	0	0	0	1	1	0	0	1	0	0
1	0	1	1	0	0	1	1	1	0	1	1	0	0	0	1	1	0	1	0	0	1	1	1	0	1	1	0	1	1	0	0	1	1	1	0	0	0	1	0	0	0	0	1	1	0	0	1	0	0
0	0	1	0	1	0	1	0	1	0	1	1	1	0	0	1	1	0	1	0	0	1	1	1	0	1	1	0	1	1	0	0	1	1	1	0	1	0	1	0	0	0	0	1	1	0	0	0	0	0
0	0	1	0	1	0	1	0	1	0	1	1	1	1	1	1	1	0	1	0	0	0	1	1	0	1	1	0	1	1	1	0	1	1	0	0	1	0	1	0	0	0	0	1	1	0	0	0	0	0
1	0	1	0	1	0	1	1	1	0	1	0	0	1	0	1	0	0	1	0	0	1	1	1	1	0	1	0	1	1	1	0	1	1	1	1	0	0	1	0	0	0	0	1	1	0	0	1	0	1
0	0	1	1	0	0	1	0	1	0	0	1	1	0	0	1	0	0	1	0	0	0	1	1	0	0	1	0	1	1	1	1	1	1	1	0	0	0	1	0	0	0	0	1	1	0	0	1	0	1
0	0	1	0	1	0	1	0	1	1	0	0	1	0	0	1	1	0	1	0	0	1	1	1	1	0	0	0	1	1	1	1	1	1	0	0	1	0	1	0	1	0	0	1	1	0	0	0	0	0
1	0	1	1	1	0	1	1	1	0	0	0	1	1	1	1	1	0	1	1	0	1	1	1	0	1	1	0	1	1	1	1	1	1	0	0	0	0	1	0	0	0	0	1	1	0	0	1	0	0
1	0	1	1	1	0	1	1	1	1	0	1	1	1	0	1	1	0	1	0	0	1	1	1	0	1	0	0	1	1	1	0	1	1	0	0	1	0	1	0	0	0	0	1	1	0	0	0	0	0
0	0	1	1	0	0	1	1	1	1	1	0	1	1	1	1	1	0	1	0	0	1	1	1	1	0	1	0	1	1	1	1	1	1	1	0	0	0	1	0	0	0	0	1	1	0	0	1	0	1
1	0	1	1	1	0	1	0	1	1	1	1	0	1	1	1	0	0	1	0	0	1	1	1	0	1	1	0	0	1	0	1	1	1	0	1	1	0	1	0	0	0	1	0	1	0	0	1	0	1
0	0	1	1	1	0	1	1	1	1	1	1	0	1	0	1	1	0	1	0	0	1	1	1	0	1	0	0	1	1	0	1	1	1	1	0	1	0	1	0	1	0	1	0	1	0	0	0	0	0
1	0	1	1	1	0	1	1	1	0	0	1	0	1	1	1	0	0	1	0	0	1	0	1	0	0	1	0	0	1	1	1	1	1	1	1	0	0	1	0	0	0	0	0	1	0	0	0	0	1
1	0	1	1	0	0	1	1	1	0	1	1	1	1	0	1	1	0	1	0	0	0	1	1	0	1	1	0	1	1	1	1	1	1	1	1	1	0	1	0	0	0	1	0	1	0	0	1	0	0
1	0	1	1	1	0	1	0	1	0	1	0	1	1	1	1	1	0	1	1	0	1	1	1	0	1	1	0	0	1	0	1	1	1	0	0	0	0	1	0	0	0	1	0	1	0	0	1	1	0
0	0	1	0	1	0	1	1	1	0	1	1	1	0	1	1	0	0	1	1	0	0	1	1	0	1	1	0	1	1	1	1	1	1	1	0	0	0	1	0	1	0	0	0	1	0	0	1	0	0
1	0	1	0	1	0	0	1	1	0	1	1	1	0	0	1	1	0	1	1	0	0	1	1	0	0	1	0	0	1	1	0	1	1	0	0	0	0	1	0	0	0	1	0	1	0	0	0	0	0
0	0	1	0	0	0	1	1	1	0	0	0	1	1	1	1	0	0	1	1	0	1	1	1	1	1	0	0	1	1	1	1	1	1	0	0	0	0	1	0	0	0	1	0	1	0	0	1	0	0
1	0	1	0	1	0	1	0	1	0	0	1	0	1	1	1	0	0	1	1	0	1	1	1	1	1	1	0	0	1	0	0	1	1	0	0	0	0	1	0	0	0	0	0	1	0	0	1	0	0
1	0	1	0	1	0	1	0	1	0	0	0	1	1	1	1	1	0	1	1	0	1	1	1	0	1	1	0	1	1	1	0	0	1	0	0	0	0	1	0	0	0	0	0	0	0	0	0	0	0
0	0	1	0	1	0	1	1	1	0	1	1	1	0	1	1	1	0	1	1	0	1	1	1	0	1	0	0	1	1	1	0	0	1	0	0	0	0	1	0	0	0	0	1	1	0	0	1	0	1
1	0	1	0	1	0	1	1	1	1	0	0	1	1	0	1	1	0	1	1	0	1	1	1	0	1	0	0	1	1	1	0	1	1	1	0	0	0	1	0	0	0	0	1	1	0	0	0	0	1
0	0	0	0	0	0	1	1	0	1	0	0	0	0	0	1	1	0	1	0	0	1	0	1	0	1	1	0	1	1	1	0	1	1	1	0	1	0	1	0	0	0	0	0	1	0	0	0	0	1
0	0	1	0	1	0	0	1	1	1	0	1	0	0	0	1	1	0	1	1	0	1	1	1	0	1	1	0	1	1	1	1	1	1	1	0	1	0	1	0	0	0	0	0	1	0	0	0	0	1
1	0	1	0	1	0	1	1	1	0	1	1	0	0	1	1	1	0	1	1	0	0	1	1	0	1	0	0	1	1	1	1	0	1	0	0	0	0	1	0	0	0	0	0	0	0	0	1	0	0
1	0	1	0	0	0	1	1	1	0	0	0	1	1	0	1	0	0	1	1	0	1	1	1	0	1	0	0	0	1	1	0	1	1	1	0	0	0	1	0	0	0	0	0	0	0	0	1	0	0
1	0	1	0	0	0	1	1	1	0	0	1	0	0	0	1	0	0	1	1	0	1	1	1	0	0	1	0	1	1	0	1	1	1	0	0	1	0	1	0	0	0	0	1	0	0	0	1	0	1
0	0	1	1	1	0	1	0	1	0	0	1	0	0	0	0	1	0	1	1	0	1	1	1	0	0	1	0	1	1	1	0	1	1	0	0	0	0	1	0	0	0	1	0	0	0	0	0	0	0
0	0	1	0	0	0	1	1	1	0	0	1	0	0	0	1	1	0	1	1	0	1	1	1	0	0	1	0	1	1	1	1	0	1	1	0	1	0	1	0	0	0	0	0	0	0	0	0	0	0
1	0	1	0	0	0	1	1	1	0	1	1	0	1	1	1	1	0	1	1	0	1	1	1	1	0	1	0	1	1	1	1	0	1	0	0	0	0	1	0	0	0	0	0	0	0	0	1	0	1
0	0	1	0	1	0	1	1	1	0	0	1	0	0	0	1	0	0	1	1	0	1	1	1	0	0	1	0	1	1	1	1	0	1	1	0	0	0	1	0	0	0	1	0	1	0	0	0	0	1
1	0	1	0	0	0	0	1	1	0	0	1	0	1	1	1	1	0	0	1	0	1	0	1	0	0	1	0	1	1	1	1	0	0	0	0	0	0	1	0	0	0	0	0	0	0	0	0	0	0
1	0	1	0	0	0	1	1	0	0	0	1	0	1	1	1	0	0	1	1	0	1	1	1	0	0	1	0	1	1	1	1	0	1	1	0	0	0	1	0	0	0	1	1	0	0	0	0	0	0
0	0	0	0	0	0	1	1	0	0	1	1	1	1	0	0	1	0	1	1	0	1	1	1	0	0	0	0	1	1	0	1	1	0	1	0	0	0	1	0	0	0	0	0	0	0	0	0	0	1
1	0	0	1	0	0	1	0	0	1	0	0	0	1	0	0	0	0	1	1	0	0	1	1	0	1	1	0	1	1	1	0	1	0	1	0	0	0	1	0	0	0	0	0	0	0	0	0	0	1
1	0	0	1	1	0	1	1	0	1	0	1	1	1	0	0	0	0	0	1	0	0	1	1	0	0	0	0	1	1	0	0	0	0	0	0	0	0	1	0	0	0	1	0	0	0	0	0	0	1
1	0	1	1	0	0	1	1	1	0	1	1	0	0	1	1	0	0	1	0	0	1	1	1	0	0	1	0	0	1	0	1	0	0	1	0	0	0	1	0	0	0	0	1	0	0	0	1	0	1
0	0	1	1	0	0	1	1	1	1	0	1	0	1	1	1	0	0	0	0	0	1	1	1	0	0	1	0	1	1	0	0	0	0	0	0	0	0	1	0	0	0	1	1	0	0	0	0	0	1
0	0	0	0	0	0	1	0	1	1	0	1	0	0	0	0	0	0	0	0	0	1	1	1	0	1	1	0	1	1	1	1	0	0	0	0	0	0	1	0	0	0	0	0	0	0	0	0	0	0
0	0	0	0	0	0	1	0	1	1	1	1	1	1	0	0	0	0	1	0	0	1	1	1	0	0	0	0	1	1	0	1	1	0	1	0	0	0	1	0	0	0	1	1	0	0	0	0	0	1
1	0	1	1	0	0	1	0	0	1	1	1	1	0	0	1	0	0	1	1	0	1	1	1	0	0	0	0	0	1	1	0	1	1	1	0	0	0	1	0	0	0	0	1	0	0	0	0	0	0
1	0	1	0	0	0	1	0	1	1	1	1	0	1	1	1	0	0	0	1	0	0	1	1	0	0	1	0	0	1	1	0	1	1	1	0	0	0	1	0	0	0	1	1	0	0	0	1	0	0
0	0	0	0	0	0	1	0	0	1	1	1	0	0	0	1	1	0	1	1	0	0	1	1	0	0	1	0	0	1	1	1	1	0	0	0	0	0	1	0	0	0	1	1	0	0	0	0	0	1
0	0	1	1	1	0	1	1	0	0	1	1	0	1	0	1	0	0	0	1	0	0	1	1	0	0	1	0	1	1	1	1	0	0	0	0	0	0	1	0	0	0	1	1	0	0	0	0	0	1
0	0	1	1	0	0	1	0	0	0	1	1	0	1	1	1	0	0	1	1	0	0	1	1	0	0	0	0	1	1	0	1	0	1	1	0	0	0	1	0	0	0	0	1	0	0	0	1	0	0
0	0	1	0	1	0	1	0	0	0	0	1	0	1	0	1	0	0	1	1	0	0	1	1	0	0	1	0	1	1	1	0	1	0	1	0	0	0	1	0	0	0	0	1	0	0	0	1	0	0
0	0	1	0	0	0	1	0	0	0	1	1	0	1	1	1	0	0	1	0	0	1	1	1	0	1	1	0	1	1	1	0	1	0	0	0	0	0	1	0	0	0	1	1	0	0	0	1	0	1
1	0	1	0	0	0	1	1	0	0	0	1	1	0	0	1	0	0	1	0	0	0	1	1	0	1	1	0	1	1	0	0	1	0	1	0	0	0	1	0	0	0	1	1	0	0	0	1	0	1
0	0	0	0	0	0	1	0	0	0	0	1	1	1	1	0	0	0	1	1	0	0	1	1	0	0	0	0	0	1	1	0	1	1	1	0	1	0	1	0	0	0	0	1	0	0	0	0	0	0
1	0	1	1	0	0	1	1	0	1	1	1	1	1	0	1	0	0	1	1	0	1	0	1	0	1	1	0	1	1	1	1	0	1	1	0	0	0	1	0	0	0	0	1	0	0	0	1	0	0
0	0	1	0	0	0	1	0	0	1	0	1	0	1	0	0	0	1	1	1	0	0	1	1	0	0	1	0	1	1	1	1	0	1	1	0	1	0	1	0	0	0	0	1	0	0	0	0	0	0
0	0	0	0	0	0	1	0	0	1	0	1	0	1	1	0	0	1	1	1	0	1	0	1	0	0	1	0	1	1	1	0	0	0	1	1	0	0	1	0	0	0	1	1	0	0	0	0	0	0
1	0	1	0	0	0	1	0	0	1	1	0	0	1	0	1	0	0	1	1	0	0	1	1	0	1	1	0	0	1	1	1	1	1	0	0	1	0	1	0	0	0	1	1	0	0	0	1	0	0
1	0	1	0	0	0	1	0	0	0	1	1	1	1	0	1	0	0	1	1	0	0	1	1	0	1	0	0	0	1	1	1	1	1	1	0	0	0	1	0	0	0	0	1	0	0	0	0	0	0
1	0	1	0	0	0	1	0	0	0	0	1	1	1	0	1	0	0	1	1	0	0	0	1	0	0	0	0	1	1	0	0	0	1	0	0	0	0	1	0	0	0	0	1	0	0	0	1	0	0
0	0	1	0	0	0	1	0	0	0	1	1	1	1	0	1	1	0	1	1	0	0	1	1	0	0	1	0	1	1	1	0	1	1	1	0	1	0	1	0	0	0	1	1	0	0	0	0	0	0
1	0	0	0	0	0	1	0	0	0	0	1	1	1	1	1	1	0	1	1	0	0	1	1	0	0	1	0	1	1	1	0	1	1	1	0	0	0	1	0	0	0	1	1	0	0	0	0	0	0
1	0	1	0	0	0	1	0	1	0	1	1	1	1	1	0	0	0	0	1	0	1	1	1	0	0	1	0	1	1	1	1	1	1	0	0	0	0	1	0	0	0	0	1	1	0	0	0	0	0
1	0	1	0	0	0	1	1	1	0	1	1	0	1	1	1	1	0	1	1	0	1	1	1	0	1	1	0	0	1	1	1	0	1	0	0	0	0	1	0	0	0	1	1	1	0	0	0	0	0
0	0	1	1	0	0	1	1	1	0	0	1	1	0	0	1	0	0	1	1	0	1	0	1	0	0	1	0	1	1	0	1	1	0	0	0	0	0	1	0	0	0	0	1	0	0	0	1	0	0
1	0	1	1	0	0	1	1	1	0	0	1	0	1	1	1	1	0	0	1	0	1	1	1	0	1	1	0	0	1	0	0	1	0	1	0	0	0	1	0	0	0	0	1	0	0	0	0	0	0
0	0	1	1	0	0	1	0	0	0	0	0	1	0	1	1	0	0	1	1	0	0	1	1	0	0	1	0	1	1	1	1	0	0	0	0	1	0	1	0	0	0	0	1	0	0	0	0	0	0
0	0	1	0	1	0	1	0	1	0	1	1	0	0	0	1	0	0	1	1	0	1	1	1	0	0	0	0	1	1	0	1	0	0	0	0	1	0	1	0	0	0	1	1	0	0	0	0	0	0
0	0	1	0	0	0	1	0	0	0	0	1	1	1	1	0	0	0	1	0	0	1	0	1	0	0	1	0	1	1	1	1	1	0	1	0	1	0	1	0	0	0	1	1	0	0	0	0	0	0
0	0	1	1	0	0	1	0	1	0	1	1	0	1	1	1	0	0	1	0	0	1	1	1	0	0	1	0	1	1	1	1	1	0	1	0	0	0	1	0	0	0	1	0	1	0	0	1	0	0
1	0	1	1	0	0	1	0	1	0	1	1	1	1	0	1	0	0	0	0	0	1	1	0	0	1	0	0	1	1	0	1	0	0	0	1	0	0	1	0	0	0	1	1	1	0	0	1	0	0
0	0	1	0	0	0	1	0	1	0	0	1	0	1	1	1	0	0	1	1	0	0	1	1	1	0	0	0	1	1	1	0	1	1	1	0	1	0	1	0	0	0	0	1	1	0	0	0	0	0
1	0	1	0	0	0	1	0	1	0	0	1	1	0	0	1	0	0	1	0	0	0	0	1	0	1	0	0	1	1	0	1	0	0	1	0	0	0	1	0	0	0	0	1	1	0	0	1	0	0
1	0	1	0	0	0	1	0	1	0	0	1	0	1	0	0	1	0	0	0	0	0	1	1	0	1	0	0	1	1	1	0	1	1	1	0	1	0	1	0	0	0	0	1	1	0	0	0	0	0
1	0	1	1	0	0	1	1	1	0	1	1	0	1	0	1	0	0	0	1	0	1	1	1	0	1	1	0	1	1	1	0	0	1	1	0	0	0	1	0	0	0	0	1	1	0	0	1	0	0
0	0	1	1	0	0	1	1	1	0	0	0	1	1	0	1	0	0	1	1	0	1	1	1	1	0	1	0	1	1	0	0	1	1	1	0	0	0	1	0	0	0	0	1	1	0	0	1	0	0
0	0	1	1	1	0	1	1	1	0	0	0	1	1	1	1	1	0	0	1	0	1	1	1	0	0	1	0	1	1	1	0	0	1	0	0	1	0	1	0	0	0	0	1	1	0	0	1	0	0
1	0	1	1	0	0	1	1	1	0	0	1	0	1	0	1	1	0	1	1	0	0	1	1	0	0	1	0	0	1	1	0	1	1	1	0	0	0	1	0	0	0	0	1	1	0	0	0	0	0
0	0	1	1	1	0	1	0	1	0	1	1	0	1	1	0	1	0	1	1	0	0	1	1	0	0	1	0	1	1	1	0	1	1	0	0	0	0	1	0	0	0	1	1	1	0	0	0	0	0
0	0	0	1	1	0	1	1	1	0	1	1	1	1	1	1	0	0	1	1	0	0	1	1	0	0	1	0	0	1	1	0	1	1	1	0	0	0	1	0	0	0	1	1	0	0	0	0	0	0
1	0	1	1	0	0	1	0	1	0	1	1	0	1	1	1	1	0	0	1	0	1	1	1	0	0	0	0	1	1	0	0	1	1	0	0	0	0	1	0	0	0	1	1	1	0	0	0	0	0
0	0	1	1	0	0	1	1	1	0	1	1	1	1	0	1	0	0	1	0	0	0	1	1	0	0	1	0	1	1	1	0	1	1	0	0	0	0	1	0	0	0	1	1	1	0	0	0	0	0
0	0	1	1	0	0	1	1	1	0	1	0	1	0	1	1	0	0	1	0	0	0	1	1	0	0	1	0	0	1	1	0	1	1	1	0	0	0	1	0	0	0	0	1	0	0	0	0	0	0
0	0	1	0	0	0	1	0	0	0	1	1	0	1	0	1	0	0	1	0	0	1	1	1	0	0	1	0	1	1	0	0	1	1	0	0	0	0	1	0	0	0	1	1	1	0	0	0	0	0
0	0	1	1	0	0	1	0	1	0	0	1	0	1	0	0	0	0	1	0	0	0	1	1	0	0	1	0	1	1	0	1	1	1	0	0	0	0	1	0	0	0	1	1	1	0	0	1	0	0
1	0	0	1	0	0	1	1	0	0	1	1	0	1	1	0	0	0	1	0	0	0	0	1	0	0	1	0	1	1	1	0	1	1	1	0	0	0	1	0	0	0	1	1	1	0	0	0	0	0
1	0	1	1	0	0	1	0	1	0	0	1	0	0	0	1	1	0	1	0	0	1	1	1	0	0	1	0	1	1	1	1	0	1	1	0	0	0	1	0	0	0	1	1	1	0	0	0	0	0
0	0	1	0	0	0	1	0	0	0	1	1	0	0	0	1	1	0	1	0	0	0	0	1	0	0	1	0	1	1	0	0	1	0	1	0	0	0	1	0	0	0	0	1	0	0	0	1	0	0
1	0	1	0	0	0	1	0	0	0	1	1	1	1	1	1	1	0	1	1	0	1	0	1	0	0	1	0	0	1	0	1	1	0	1	0	0	0	1	0	0	0	0	1	0	0	0	0	0	0
1	0	1	1	1	0	1	0	0	0	1	1	1	1	0	1	0	0	1	0	0	0	1	1	0	0	1	0	1	1	1	0	1	1	1	0	0	0	1	0	1	0	1	1	0	0	0	0	0	0
0	0	1	1	0	0	1	1	0	0	1	1	0	0	0	1	0	0	0	0	0	0	0	1	0	0	1	0	1	1	1	0	1	0	1	0	0	0	1	0	0	0	0	1	0	0	0	0	0	0
0	0	1	1	0	0	1	0	0	0	1	1	1	1	0	1	0	0	1	0	0	0	1	1	0	0	0	0	1	1	1	1	0	1	1	0	0	0	1	0	0	0	0	1	0	0	0	1	0	0
0	0	1	1	0	0	1	0	0	0	1	1	1	0	1	0	0	0	0	1	0	1	1	1	0	0	1	0	1	1	1	1	1	0	1	0	0	0	1	0	0	0	1	1	0	0	0	0	0	0
0	0	1	1	0	0	1	0	1	0	0	0	0	0	1	0	1	0	1	0	0	0	1	1	0	1	1	0	1	1	0	1	1	1	1	1	0	0	1	0	0	0	1	1	0	0	0	0	0	0
0	0	0	1	0	0	1	0	0	0	1	1	1	0	0	0	0	0	1	0	0	0	1	1	0	0	1	0	0	1	1	1	0	1	1	0	1	0	1	0	0	0	1	1	0	0	0	0	0	0
0	0	1	1	0	0	1	0	0	0	1	1	0	1	0	1	0	0	1	0	0	0	1	1	0	0	1	0	1	1	1	1	0	1	1	0	1	0	1	0	0	0	0	1	0	0	0	0	0	0
0	0	1	1	0	0	1	0	0	0	1	0	0	0	0	1	0	0	1	0	0	0	1	1	1	0	1	0	0	1	1	0	1	1	1	0	1	0	1	0	0	0	1	1	0	0	0	1	0	0
0	0	0	0	0	0	1	0	0	0	1	1	1	0	0	1	0	0	1	0	0	0	1	1	0	0	1	0	0	1	1	0	0	1	0	0	1	0	1	0	0	0	1	1	0	0	0	0	0	0
0	0	1	1	0	0	1	0	0	0	0	0	0	0	0	1	0	0	1	0	0	1	0	1	0	0	1	0	0	1	0	0	1	1	0	0	1	0	1	0	0	0	1	1	0	0	0	1	0	0
1	0	1	0	0	0	1	0	0	0	1	0	1	1	0	1	0	0	1	1	0	1	1	1	0	0	1	0	0	1	1	1	1	1	1	0	0	0	1	0	0	0	0	1	0	0	0	1	0	0
1	0	1	1	0	0	1	1	0	0	1	1	0	1	0	1	0	0	0	0	0	0	1	1	0	0	1	0	1	1	1	1	0	1	1	0	0	0	1	0	0	0	0	1	0	0	0	1	0	0
1	0	1	0	0	0	1	0	0	0	1	1	0	0	0	1	0	0	1	0	0	0	1	1	1	0	1	0	0	1	1	1	1	1	1	0	0	0	1	0	0	0	0	1	0	0	0	0	0	0
0	0	1	1	0	0	0	1	0	0	1	1	0	0	0	1	0	0	0	0	0	0	1	1	1	0	1	0	0	1	0	1	1	1	0	0	0	0	1	0	0	0	0	1	0	0	0	0	0	0
0	0	1	1	1	0	0	0	0	0	1	1	0	0	1	1	0	0	1	0	0	1	1	1	0	0	1	0	1	1	0	1	0	1	1	1	0	0	1	0	1	0	1	1	0	0	0	0	0	0
0	0	1	1	1	0	1	0	0	0	1	0	0	1	0	1	0	0	1	0	0	0	1	1	0	0	1	0	1	1	1	1	1	1	1	0	0	0	1	0	1	0	0	1	0	0	0	0	0	0
0	0	0	1	0	0	0	0	0	0	1	0	0	0	0	1	0	0	1	0	0	0	1	1	1	0	1	0	0	1	0	1	0	1	0	1	0	0	1	0	0	0	0	1	0	0	0	0	0	0
0	0	1	1	0	0	1	1	0	0	1	0	1	0	1	1	0	0	0	1	0	0	1	1	0	0	0	0	0	1	1	1	1	1	1	1	0	0	1	0	1	0	1	1	0	0	0	0	0	0
0	0	1	0	1	0	1	1	1	0	1	0	1	0	1	1	0	0	1	0	0	0	1	1	1	0	1	0	0	1	0	0	1	0	1	1	0	0	1	0	0	0	1	1	0	0	0	0	0	0
1	0	1	1	0	0	1	0	1	0	1	0	1	0	0	1	1	0	1	1	0	0	1	1	0	0	1	0	1	1	1	1	1	1	1	0	0	0	1	0	0	0	1	1	1	0	0	0	0	0
1	0	1	0	0	0	0	1	1	0	0	1	0	0	1	1	1	0	1	1	0	1	1	1	1	0	1	0	0	1	1	1	1	1	1	0	0	0	1	0	1	0	0	1	1	0	0	0	0	0
1	0	1	0	0	0	1	1	1	0	0	0	0	0	0	1	1	0	1	1	0	0	1	1	0	0	1	0	1	1	0	1	1	1	1	0	0	0	1	0	0	0	1	1	1	0	0	1	0	0
0	0	1	1	0	0	1	1	1	0	0	1	1	0	0	1	1	0	1	0	0	0	1	1	1	0	1	0	1	1	1	1	1	1	1	0	1	0	1	0	0	0	1	1	1	0	0	1	0	0
0	0	1	0	1	0	0	1	1	0	1	0	0	0	0	1	1	0	1	1	0	0	1	1	0	0	1	0	0	1	1	1	1	1	1	0	0	0	1	0	0	0	1	1	1	0	0	1	0	0
1	0	1	0	1	0	0	0	1	0	0	1	0	0	0	1	0	0	1	0	0	0	1	1	0	0	1	0	1	1	0	1	1	1	1	0	0	0	1	0	0	0	0	1	1	0	0	0	0	0
1	0	1	0	0	0	1	0	1	0	1	1	0	0	1	1	1	0	1	1	0	0	1	1	0	0	0	0	0	1	1	1	1	1	1	0	0	0	1	0	0	0	0	1	1	0	0	0	0	0
1	0	1	0	1	0	1	0	1	0	0	1	0	0	0	1	1	0	0	1	0	0	1	1	1	0	1	0	1	1	1	1	1	1	0	0	0	0	1	0	1	0	1	1	1	0	0	0	0	0
1	0	1	0	1	0	1	1	1	0	0	1	0	0	1	1	1	0	1	1	0	0	1	1	1	0	1	0	1	1	1	1	1	1	1	0	0	0	1	0	1	0	1	1	1	0	0	0	0	0
0	0	1	1	0	0	1	1	1	0	0	0	1	0	1	1	0	0	1	1	0	0	1	1	1	0	1	0	0	1	1	0	1	1	1	0	0	0	1	0	0	0	0	1	1	0	0	0	0	0
0	0	1	1	0	0	1	1	1	0	1	1	1	0	0	1	1	0	1	1	0	0	1	1	1	0	1	0	1	1	0	1	0	1	0	0	0	0	1	0	1	0	0	1	1	0	0	0	0	0
0	0	1	0	1	0	1	1	1	0	1	1	1	0	0	1	0	0	0	1	0	0	1	1	0	0	1	0	1	1	1	1	1	1	0	0	0	0	1	0	1	0	1	1	1	0	0	0	0	0
0	0	1	0	0	0	1	1	1	0	1	0	0	0	1	1	1	0	1	0	0	0	1	1	0	0	1	0	0	1	0	0	1	1	1	1	0	0	1	1	0	0	0	1	1	0	0	1	0	0
1	0	1	0	1	0	0	0	1	0	1	1	1	0	0	1	0	0	1	1	0	0	1	1	0	0	1	0	0	1	0	0	1	1	1	0	0	0	1	1	1	0	0	1	1	0	0	0	0	0
1	0	1	0	1	0	0	0	1	0	1	1	1	0	0	1	1	0	1	1	0	0	1	1	0	0	1	0	0	1	1	1	1	1	1	1	0	0	1	0	0	0	1	1	1	0	0	0	0	0
1	0	1	1	0	0	0	1	1	0	1	1	0	0	1	1	1	0	0	1	0	0	1	1	0	0	1	0	0	1	0	1	0	1	1	1	0	0	1	0	0	0	0	1	1	0	0	0	0	0
0	0	1	0	1	0	0	0	1	0	1	1	1	0	0	1	0	0	1	1	0	0	1	1	0	0	1	0	0	1	1	1	1	1	0	0	0	0	1	0	0	0	1	1	1	0	0	0	0	0
1	0	1	1	1	0	0	1	1	0	1	1	0	0	0	1	1	0	1	1	0	0	1	1	0	0	1	0	1	1	1	1	1	1	1	1	1	0	1	0	1	0	1	1	1	0	0	0	0	0
0	0	1	1	0	0	0	1	1	0	1	0	1	0	0	0	0	0	0	1	0	0	1	1	0	0	1	0	1	1	1	0	0	1	0	0	0	0	1	0	1	0	1	1	0	0	0	0	0	0
0	0	1	0	1	0	0	0	1	0	0	1	0	0	0	1	0	0	1	1	0	0	1	1	0	0	1	0	0	1	1	1	1	1	1	0	0	0	1	0	0	0	0	1	1	0	0	1	0	0
0	0	0	1	1	0	0	1	1	0	0	1	0	0	0	1	0	0	1	1	0	0	1	1	0	0	1	0	0	1	0	0	1	1	0	0	0	0	1	0	0	0	0	1	1	0	0	1	0	0
0	0	1	0	1	0	0	1	1	0	0	1	0	0	0	1	1	0	1	0	0	0	1	1	0	0	1	0	1	1	0	0	0	1	1	1	0	0	1	0	0	0	0	1	1	0	0	0	0	0
1	0	0	0	0	0	1	0	1	0	1	1	0	1	0	1	0	0	1	1	0	0	1	1	0	0	1	0	1	1	1	1	1	1	0	0	0	0	1	0	0	0	1	1	1	0	0	1	0	0
0	0	1	1	0	0	1	1	1	0	1	0	1	0	0	1	1	0	0	1	0	0	1	1	0	0	1	0	1	1	0	1	1	1	1	0	0	0	1	0	0	0	0	1	1	0	0	0	0	0
0	0	1	1	1	0	1	1	1	0	1	0	1	1	1	1	1	0	1	1	0	0	1	1	0	0	1	0	0	1	1	0	1	1	1	1	0	0	1	0	0	0	1	1	1	0	0	1	0	0
1	0	1	1	1	0	0	0	1	0	0	0	1	0	0	1	0	0	1	1	0	0	1	1	0	0	0	0	1	1	0	1	1	1	1	1	1	0	1	0	1	0	0	1	1	0	0	0	0	0
1	0	1	1	1	0	1	1	1	0	0	0	1	1	1	1	0	0	1	1	0	0	1	1	1	0	1	0	0	1	1	0	1	1	1	0	0	0	1	0	0	0	1	1	1	0	0	0	0	0
1	0	0	1	0	0	1	0	1	0	1	1	1	0	1	1	0	0	1	0	0	0	1	1	0	0	1	0	1	1	1	1	1	1	1	0	0	0	1	0	0	0	1	1	0	0	0	0	0	0
0	0	1	1	1	0	1	1	1	0	1	1	1	0	1	1	1	0	0	1	0	0	1	1	1	0	1	0	1	1	0	0	1	1	1	1	0	0	1	0	1	0	1	1	1	0	0	1	0	0
1	0	0	1	1	0	0	0	1	0	1	0	0	0	0	1	0	0	1	1	0	0	1	1	1	1	1	0	1	1	1	1	1	1	1	0	0	0	1	0	1	0	1	1	0	0	0	1	0	0
1	0	1	1	1	0	1	0	0	0	0	1	1	0	1	1	0	0	0	1	0	0	1	1	1	0	1	0	0	1	1	0	1	1	1	0	0	0	1	0	0	0	1	1	1	0	0	1	0	0
1	0	0	1	1	0	1	1	1	0	1	1	1	0	1	1	0	0	1	1	0	0	1	1	0	1	1	0	0	1	1	1	1	1	0	0	0	0	1	0	0	0	1	1	0	0	0	0	0	0
1	0	1	1	1	0	1	1	1	0	1	1	0	0	1	1	0	0	1	0	0	0	1	1	1	0	1	0	0	1	1	0	1	1	1	0	0	0	1	0	1	0	1	1	1	0	0	0	0	0
0	0	0	1	1	0	1	1	1	0	1	1	0	0	1	1	1	0	0	0	0	0	1	1	1	1	1	0	1	1	1	0	1	1	0	0	0	0	1	0	0	0	1	1	1	0	0	0	0	0
1	0	1	1	0	0	1	0	1	0	1	0	0	0	1	1	0	0	1	1	0	0	1	1	0	1	0	0	0	1	1	1	0	1	0	1	0	0	1	0	0	0	0	1	0	0	0	1	0	0
0	0	1	1	1	0	1	1	1	0	0	1	1	0	0	0	1	0	0	0	0	0	1	1	0	0	1	0	1	1	0	1	1	1	1	0	0	0	1	0	0	0	1	1	1	0	0	0	0	0
1	0	1	1	1	0	1	0	1	0	0	1	1	0	0	1	1	0	1	1	0	1	1	1	0	1	1	0	1	1	1	1	1	1	1	0	1	0	1	0	0	0	0	1	1	0	0	0	0	0
0	0	1	1	0	0	0	1	1	0	0	1	0	0	0	1	1	0	1	0	0	0	1	1	0	0	1	0	1	1	1	0	1	1	1	1	0	0	1	0	0	0	1	1	0	0	0	0	0	0
1	0	1	1	0	0	1	1	1	0	1	1	1	1	1	1	0	0	1	1	0	0	1	1	0	0	1	0	1	1	0	1	1	1	1	0	0	0	1	1	0	0	0	1	1	0	0	0	0	0
1	0	1	1	1	0	1	1	1	0	1	0	0	0	0	0	0	0	1	0	0	0	1	1	1	1	1	0	0	1	0	1	1	1	1	0	0	0	1	0	0	0	1	1	1	0	0	0	0	0
0	0	1	0	1	0	1	1	1	0	1	0	1	0	1	1	0	0	1	0	0	0	1	1	0	0	1	0	1	1	0	1	1	1	0	0	0	0	1	0	1	0	1	1	0	0	0	1	0	0
1	0	1	0	1	0	1	0	1	0	0	1	0	1	0	1	0	0	1	1	0	1	1	1	0	0	1	0	0	1	0	1	1	1	1	1	0	0	1	1	0	0	1	1	0	0	0	0	0	0
1	0	1	0	0	0	0	0	1	0	1	0	1	1	1	1	0	0	1	0	0	0	1	1	1	1	1	0	0	1	1	0	1	1	0	0	1	0	1	0	1	0	1	1	1	0	0	0	0	0
0	0	1	0	0	0	1	1	1	0	1	1	0	0	1	1	0	0	0	1	0	0	1	1	0	1	0	0	1	1	1	0	1	1	1	0	1	0	1	0	1	0	1	1	1	0	0	1	0	0
0	0	1	0	1	0	1	1	1	0	1	1	1	0	0	1	0	0	1	0	0	0	1	1	0	0	1	0	1	1	1	1	1	1	1	1	0	0	1	0	1	0	1	1	1	0	0	1	0	0
1	0	1	0	0	0	0	1	1	0	1	1	0	0	0	1	0	0	1	1	0	0	1	1	0	0	1	0	1	1	1	1	1	1	1	1	1	0	1	0	1	0	0	1	1	0	0	1	0	0
1	0	0	0	1	0	0	1	1	0	1	1	1	0	0	1	0	0	1	1	0	0	1	1	0	0	1	0	1	1	1	1	1	1	1	0	0	0	1	0	0	0	0	1	1	0	0	1	0	0
0	0	1	0	0	0	1	0	1	0	1	1	1	0	1	1	0	0	1	1	0	0	1	1	1	0	1	0	1	1	1	1	1	1	1	1	0	0	1	0	0	0	0	1	1	0	0	1	0	0
1	0	1	0	0	0	1	0	1	0	1	1	0	0	0	1	0	0	1	1	0	0	1	1	1	0	1	0	1	1	0	1	0	1	0	0	0	0	1	0	0	0	0	1	1	0	0	1	0	0
1	0	1	1	1	0	1	1	1	0	1	0	0	0	1	1	0	0	1	1	0	0	1	1	1	0	1	0	1	1	0	1	1	1	1	1	1	0	1	0	0	0	0	1	1	0	0	0	0	0
0	0	1	0	0	0	1	1	1	0	0	0	1	0	1	1	0	0	0	0	0	0	1	1	1	1	0	0	1	1	0	1	0	1	0	0	0	0	1	0	0	0	0	1	1	0	0	0	0	0
0	0	1	0	0	0	1	0	1	0	1	1	0	0	1	1	0	0	1	1	0	0	1	1	0	0	1	0	1	1	1	1	0	1	0	0	1	0	1	0	1	0	1	1	1	0	0	0	0	0
1	0	0	0	1	0	1	0	1	0	1	1	1	0	1	1	0	0	1	1	0	0	1	1	1	0	1	0	0	1	1	1	0	1	1	0	1	0	1	0	1	0	1	1	1	0	0	0	0	0
1	0	1	0	1	0	1	1	1	0	1	1	1	1	0	1	0	0	0	0	0	0	1	1	1	1	1	0	1	1	1	0	1	1	1	0	0	0	1	0	1	0	0	1	1	0	0	1	0	0
1	0	1	0	0	0	1	1	1	0	1	1	1	0	0	1	0	0	1	1	0	0	1	1	0	0	1	0	0	1	1	0	1	1	1	1	1	0	1	1	1	0	1	1	0	0	0	0	0	0
0	0	0	0	1	0	1	1	1	0	1	0	1	0	0	1	0	0	1	0	0	0	1	1	1	0	1	0	1	1	1	0	1	1	1	0	0	0	1	0	1	0	1	1	0	0	0	0	0	0
0	0	1	0	0	0	1	0	1	0	1	1	0	0	0	1	1	0	0	0	0	0	1	1	0	0	1	0	1	1	0	0	1	1	1	0	0	0	1	0	0	0	1	1	1	0	0	0	0	0
1	0	0	1	1	0	1	0	1	0	1	0	1	0	1	1	0	0	0	1	0	0	1	1	0	0	1	0	0	1	1	1	1	1	1	0	0	0	1	0	0	0	0	1	0	0	0	0	0	0
0	0	0	0	1	0	1	1	1	0	1	1	0	0	0	1	0	0	1	1	0	0	1	1	0	0	1	0	0	1	0	1	1	1	1	1	0	0	1	0	0	0	0	1	1	0	0	1	0	0
0	0	1	0	0	0	1	1	1	0	0	1	0	0	1	1	1	0	1	1	0	0	1	1	0	0	1	0	0	1	0	0	1	1	1	0	0	0	1	0	0	0	0	1	1	0	0	0	0	0
0	0	1	0	1	0	1	0	1	0	1	1	1	0	1	1	0	0	1	0	0	0	1	1	1	0	1	0	0	1	0	1	1	1	1	0	0	0	1	0	0	0	0	1	1	0	0	1	0	0
0	0	1	0	1	0	1	0	1	0	1	1	0	1	1	0	0	0	1	1	0	0	1	1	0	0	1	0	1	1	0	1	1	1	0	0	0	0	1	0	0	0	1	1	1	0	0	1	0	0
0	0	1	0	1	0	1	0	1	0	1	1	1	0	1	1	0	1	0	0	0	0	1	1	1	0	1	0	0	1	0	1	1	1	0	1	1	0	1	0	0	0	0	1	1	0	0	0	0	0
0	0	1	0	1	0	1	1	1	0	0	1	1	0	0	1	1	1	1	0	0	0	0	1	1	0	1	0	0	1	1	1	1	1	1	0	0	0	1	0	1	0	0	1	1	0	0	0	0	0
1	0	1	0	1	0	1	0	1	0	1	1	0	0	0	1	1	0	1	0	0	0	1	1	1	0	0	0	1	1	0	1	1	1	0	0	0	0	1	0	0	0	1	1	1	0	0	0	0	0
0	0	1	0	1	0	1	1	1	0	1	0	1	1	0	1	0	0	1	0	0	0	1	1	1	0	1	0	1	1	1	0	1	1	1	0	0	0	1	0	0	0	1	1	1	0	0	1	0	0
0	0	1	0	1	0	1	1	1	0	0	1	1	0	1	1	0	0	0	1	0	0	1	1	1	0	0	0	1	1	0	0	1	1	0	0	0	0	1	0	0	0	1	1	1	0	0	0	0	0
0	0	1	0	1	0	1	0	1	0	0	0	0	0	0	1	1	0	1	0	0	0	0	1	0	0	1	0	0	1	1	0	1	1	1	0	0	0	1	0	1	0	0	1	1	0	0	1	0	0
0	0	1	0	1	0	1	0	1	0	0	0	0	0	0	1	0	0	0	1	0	0	1	1	0	0	1	0	1	1	1	1	1	1	0	0	0	0	1	0	1	0	0	1	1	0	0	0	0	0
0	0	1	0	0	0	1	1	1	0	0	1	0	0	0	1	0	0	1	1	0	0	1	1	1	0	1	0	1	1	1	1	1	1	0	0	0	0	1	0	0	0	0	1	1	0	0	1	0	0
0	0	0	0	0	0	1	1	1	0	1	1	1	1	0	1	0	0	1	0	0	0	1	1	0	0	1	0	1	1	1	1	1	1	0	0	0	0	1	0	0	0	1	1	1	0	0	0	0	0
0	0	1	0	0	0	1	1	1	0	1	1	0	1	0	1	0	0	1	1	0	0	1	1	0	0	1	0	0	1	0	0	1	1	0	0	0	0	1	0	1	0	0	1	1	0	0	0	0	0
1	0	1	1	0	0	1	0	1	0	1	1	1	1	1	1	1	0	1	0	0	0	1	1	0	0	1	0	1	1	0	1	1	1	1	0	1	0	1	1	0	0	1	1	1	0	0	0	0	0
0	0	1	0	0	0	1	0	1	0	1	1	1	1	1	1	1	0	1	1	0	0	1	1	0	0	0	0	1	1	0	0	1	1	0	0	0	0	1	0	1	0	1	1	1	0	0	0	0	0
0	0	1	0	0	0	1	0	1	0	0	0	0	0	1	1	0	0	1	0	0	0	1	1	0	1	1	0	1	1	1	0	1	1	0	0	1	0	1	0	0	0	0	1	1	0	0	0	0	0
1	0	1	1	0	0	1	0	1	0	1	0	0	1	1	1	0	0	1	1	0	0	1	1	1	1	1	0	1	1	1	1	1	1	0	0	1	0	1	0	0	0	1	1	1	0	0	1	0	0
0	0	1	1	0	0	1	0	1	0	1	0	1	1	0	1	0	0	0	0	0	0	1	1	0	1	1	0	1	1	1	1	1	1	1	0	0	0	1	0	0	0	1	1	0	0	0	1	0	0
0	0	1	1	0	0	1	0	1	0	0	1	0	0	1	0	0	0	1	1	0	1	1	1	0	1	1	0	1	1	1	1	1	1	0	0	0	0	1	0	0	0	1	1	0	0	0	1	0	0
0	0	1	1	0	0	1	0	1	0	1	1	0	0	0	1	1	0	0	1	0	0	1	1	0	1	1	0	1	1	0	1	1	1	0	0	0	0	1	0	0	0	0	1	1	0	0	1	0	0
0	0	1	1	1	0	1	0	1	0	1	0	1	1	0	1	0	0	1	1	0	0	1	1	0	0	0	0	1	1	1	1	1	1	0	0	1	0	1	0	0	0	0	1	0	0	0	1	0	0
0	0	1	1	1	0	1	0	1	0	0	1	1	1	1	1	1	0	1	0	0	0	1	1	0	1	1	0	1	1	1	1	1	1	1	0	0	0	1	0	0	0	1	1	1	0	0	0	0	0
1	0	1	1	1	0	1	0	1	0	1	0	1	1	1	1	0	0	0	1	0	0	1	1	1	1	1	0	1	1	1	0	1	1	0	0	0	0	1	0	0	0	1	1	0	0	0	1	0	0
1	0	1	1	1	0	1	1	1	0	1	1	1	0	1	1	0	0	1	1	0	0	1	1	0	0	0	0	1	1	0	1	0	1	1	0	0	0	1	0	0	0	1	1	0	0	0	1	0	0
0	0	1	1	1	0	1	1	1	0	1	0	0	0	1	1	0	0	1	0	0	0	1	1	1	0	1	0	1	1	1	0	1	1	1	0	1	0	1	0	0	0	1	1	0	0	0	0	0	0
0	0	1	1	1	0	1	0	1	0	1	1	0	0	0	1	0	0	0	1	0	0	1	1	0	0	1	0	0	1	0	1	1	1	1	0	0	0	1	0	0	0	1	1	1	0	0	0	0	0
0	0	1	1	1	0	1	0	1	0	1	1	1	0	0	1	1	0	1	0	0	0	1	1	0	0	1	0	1	1	1	1	1	1	0	0	0	0	1	0	1	0	1	1	0	0	0	1	0	0
0	0	1	1	1	0	1	0	1	0	1	0	0	0	0	1	1	0	1	0	0	0	1	1	0	0	1	0	0	1	1	1	1	1	1	0	0	0	1	0	0	0	1	1	0	0	0	0	0	0
1	0	1	1	1	0	1	0	1	0	0	0	1	0	1	1	1	0	1	1	0	0	1	1	0	0	0	0	1	1	0	0	1	1	1	0	0	0	1	0	0	0	1	1	0	0	0	0	0	0
0	0	0	1	1	0	1	1	1	0	1	0	1	0	1	1	1	0	1	0	0	0	1	1	1	0	1	0	1	1	0	1	0	1	0	0	1	0	1	0	0	0	1	1	1	0	0	0	0	0
0	0	1	0	0	0	1	0	1	0	1	0	0	1	1	1	1	0	1	0	0	1	1	1	1	0	1	0	1	1	0	1	1	1	0	0	0	0	1	0	0	0	0	1	0	0	0	0	0	0
0	0	1	1	0	0	1	0	1	0	1	1	1	0	1	1	0	0	1	0	0	1	1	1	0	1	0	0	1	1	0	1	1	1	1	0	0	0	1	0	0	0	0	1	0	0	0	0	0	0
1	0	1	0	1	0	1	1	1	0	0	0	1	0	1	1	1	0	1	1	0	1	1	1	0	0	1	0	1	1	1	1	1	1	0	0	0	0	1	0	0	0	0	1	0	0	0	0	0	0
0	0	0	0	1	0	1	0	1	0	0	0	0	0	0	1	0	0	1	0	0	1	1	1	0	0	1	0	0	1	1	1	1	1	1	0	0	0	1	0	0	0	0	1	0	0	0	0	0	0
0	0	1	0	1	0	1	1	0	0	1	1	0	0	0	0	0	0	1	0	0	1	1	1	0	0	1	0	0	1	0	0	0	1	1	0	0	0	1	0	0	0	1	1	0	0	0	0	0	0
0	0	0	0	1	0	1	1	1	0	0	0	0	0	0	1	0	1	1	0	0	1	1	1	0	1	1	0	0	1	1	1	1	1	0	0	0	0	1	0	0	0	1	1	0	0	0	0	0	0
1	0	1	0	0	0	1	0	1	0	1	0	0	0	1	1	0	1	1	1	0	1	1	1	0	1	1	0	1	1	1	1	1	1	1	0	0	0	1	1	0	0	1	1	0	0	0	0	0	0
1	0	1	1	1	0	1	0	1	0	1	0	0	1	0	0	0	0	1	0	0	0	1	1	1	0	1	0	1	1	1	0	1	1	1	0	0	0	1	0	0	0	1	1	0	0	0	0	0	0
0	0	0	0	1	0	1	0	1	0	1	1	0	0	0	1	0	0	1	0	0	1	1	1	0	0	1	0	1	1	1	1	1	1	1	0	0	0	1	0	0	0	0	1	0	0	0	0	0	0
0	0	1	0	0	0	1	1	1	0	0	1	1	0	1	1	0	0	1	0	0	0	1	1	0	0	1	0	1	1	1	1	1	1	1	0	0	0	1	0	0	0	0	1	1	0	0	0	0	0
1	0	1	1	0	0	0	0	1	0	1	1	1	0	0	1	1	0	1	1	0	0	1	1	0	0	1	0	0	1	1	0	1	1	0	0	0	0	1	0	0	0	1	1	1	0	0	0	0	0
1	0	1	0	0	0	1	0	1	0	1	1	1	0	0	1	0	1	1	0	0	1	1	1	1	0	1	0	0	1	1	1	1	1	1	0	0	0	1	0	0	0	1	1	0	0	0	0	0	0
1	0	1	1	0	0	0	0	1	0	1	1	1	1	1	1	0	1	1	0	0	0	1	1	1	0	1	0	1	1	1	1	1	1	1	0	1	0	1	0	0	0	1	1	0	0	0	0	0	0
1	0	1	1	0	0	1	1	1	0	0	1	0	0	0	1	1	1	1	0	0	1	1	1	0	1	0	0	1	1	1	1	1	1	1	0	0	0	1	0	0	0	1	1	1	0	0	0	0	0
0	0	1	0	0	0	1	0	1	0	1	0	1	0	0	1	0	0	1	0	0	0	1	1	0	0	1	0	0	1	1	0	1	1	1	0	0	0	1	1	0	0	1	1	0	0	0	1	0	0
1	0	1	0	0	0	0	1	1	0	0	0	0	1	1	1	0	1	1	0	0	0	1	1	1	1	1	0	1	1	1	1	0	1	1	0	0	0	1	0	0	0	0	1	1	0	0	1	0	1
1	0	1	0	0	0	1	0	1	0	1	1	1	0	0	1	0	0	1	0	0	1	1	1	1	1	1	0	1	1	1	0	1	1	1	0	0	0	1	0	0	0	0	1	1	0	0	0	0	1
0	0	1	0	0	0	1	0	1	0	1	1	1	0	1	1	0	1	1	1	0	1	1	1	1	0	1	0	1	1	1	1	1	1	1	0	1	0	1	0	0	0	0	1	1	0	0	0	0	1
1	0	1	1	0	0	1	0	1	0	1	1	1	0	1	1	1	1	1	0	0	1	1	1	0	1	1	0	1	1	1	0	1	1	1	0	0	0	1	0	0	0	0	1	1	0	0	1	0	0
0	0	1	0	0	0	0	1	1	0	1	0	1	0	1	1	1	1	1	0	0	0	1	1	0	0	1	0	1	1	1	0	1	1	1	1	0	0	1	1	0	0	0	1	0	0	0	1	0	1
1	0	1	0	1	0	0	1	1	0	1	1	1	0	1	1	0	1	1	1	0	1	1	1	0	1	1	0	1	1	1	1	1	1	0	0	0	0	1	0	0	0	0	1	1	0	0	1	0	0
0	0	1	0	0	0	0	0	1	0	0	0	1	0	1	1	1	1	1	0	0	1	1	1	0	1	1	0	0	1	0	1	1	1	1	0	0	0	1	0	0	0	0	1	1	0	0	0	0	0
1	0	1	0	0	0	1	1	1	0	0	1	1	1	1	1	1	1	1	0	0	0	1	1	0	0	1	0	1	1	1	1	1	1	1	1	0	0	1	1	0	0	0	1	1	0	0	1	0	0
1	0	1	0	0	0	0	0	1	0	0	0	1	0	0	1	0	1	1	0	0	0	1	1	0	0	1	0	1	1	1	0	1	1	1	1	0	0	1	0	0	0	0	1	1	0	0	0	0	0
1	0	1	0	1	0	1	0	1	0	1	1	0	1	1	1	1	1	0	0	0	0	1	1	0	0	1	0	0	1	0	0	1	1	1	0	0	0	1	1	0	0	0	1	1	0	0	1	0	0
1	0	0	0	1	0	0	0	1	0	0	0	0	1	0	1	0	1	1	0	0	0	1	1	0	0	1	0	1	1	1	0	1	1	0	0	0	0	1	0	0	0	1	1	0	0	0	0	0	0
1	0	1	0	0	0	0	0	1	0	1	1	0	0	1	1	0	1	1	0	0	0	1	1	0	0	1	0	1	1	0	1	1	1	0	0	0	0	1	0	0	0	0	1	1	0	0	0	0	0
0	0	1	1	0	0	0	0	1	0	0	0	1	1	0	1	0	1	1	0	0	0	1	1	0	0	1	0	0	1	1	1	0	1	1	0	0	0	1	0	0	0	0	1	0	0	0	0	0	1
1	0	1	0	1	0	0	1	1	0	1	1	1	0	0	1	0	0	1	0	0	1	1	1	0	0	1	0	1	1	1	1	1	1	0	1	0	0	1	0	0	0	1	1	1	0	0	0	0	0
0	0	1	0	0	0	0	1	1	0	0	0	0	0	0	1	1	1	1	0	0	0	1	1	0	1	1	0	1	1	1	1	1	1	0	0	0	0	1	1	0	0	0	1	1	0	0	1	0	0
0	0	1	0	1	0	0	1	1	0	1	0	1	0	0	1	1	0	1	1	0	0	1	1	1	1	1	0	1	1	0	0	1	1	1	1	0	0	1	0	0	0	0	1	1	0	0	1	0	1
1	0	1	0	1	0	0	1	1	0	0	1	0	0	1	1	1	1	1	0	0	1	1	1	0	1	1	0	1	1	0	0	1	1	0	0	1	0	1	0	0	0	1	1	0	0	0	0	0	1
1	0	1	0	1	0	0	0	1	0	1	1	1	0	0	1	0	0	1	0	0	0	1	1	0	1	1	0	0	1	1	0	1	1	1	0	0	0	1	1	0	0	1	1	0	0	0	1	0	0
1	0	1	1	1	0	0	1	1	0	1	1	1	0	0	1	0	0	1	0	0	1	1	1	0	1	1	0	1	1	0	1	1	1	0	1	0	0	1	0	0	0	1	1	1	0	0	1	0	0
1	0	1	1	0	0	0	1	1	0	1	0	1	0	1	1	1	0	1	0	0	0	1	1	0	0	1	0	1	1	0	1	1	1	0	0	1	0	1	1	0	0	0	1	1	0	0	0	0	0
1	0	1	1	0	0	0	1	1	0	1	1	1	0	0	1	1	0	1	0	0	1	1	1	0	0	1	0	1	1	0	0	1	1	1	1	0	0	1	0	0	0	1	1	1	0	0	0	0	0
0	0	1	1	0	0	0	0	1	0	0	0	1	0	0	1	1	0	1	1	0	1	1	1	0	0	1	0	1	1	1	1	0	1	1	0	0	0	1	1	0	0	1	1	1	0	0	0	0	0
0	0	1	0	0	0	0	1	1	0	1	1	0	0	0	1	0	0	1	1	0	1	1	1	0	1	1	0	0	1	1	1	0	1	0	1	1	0	1	0	0	0	0	1	0	0	0	0	0	0
1	0	1	0	1	0	0	1	1	0	1	1	0	1	1	1	0	0	1	1	0	1	1	1	0	0	0	0	0	1	1	1	1	1	1	1	0	0	1	0	0	0	1	1	0	0	0	0	0	0
0	0	1	0	0	0	0	1	1	0	1	1	0	0	0	1	0	0	1	0	0	0	1	1	0	1	1	0	1	1	1	1	1	1	1	1	0	0	1	1	0	0	1	1	1	0	0	0	0	0
1	0	1	0	0	0	1	0	1	0	1	1	0	0	1	1	1	0	1	1	0	1	1	1	1	0	1	0	0	1	1	0	1	1	1	0	0	0	1	1	0	0	1	1	1	0	0	0	0	0
0	0	1	1	0	0	1	1	1	0	1	0	0	0	0	1	0	0	1	0	0	1	1	1	0	1	1	0	0	1	0	0	1	1	0	0	0	0	1	1	0	0	1	1	1	0	0	0	0	0
1	0	1	0	1	0	0	1	1	0	1	1	1	1	1	1	0	0	1	0	0	1	1	1	1	0	1	0	0	1	0	1	1	1	1	0	0	0	1	1	0	0	1	1	1	0	0	1	0	0
1	0	1	0	0	0	1	1	1	0	1	1	0	0	0	1	0	0	1	1	0	1	1	1	1	1	1	0	1	1	1	1	1	1	1	0	1	0	1	0	0	0	0	1	1	0	0	1	0	0
1	0	1	1	0	0	0	1	1	0	0	0	0	0	0	1	0	0	1	1	0	1	1	1	0	1	1	0	1	1	0	0	0	1	1	1	0	0	1	1	0	0	1	1	1	0	0	0	0	0
1	0	1	0	0	0	1	1	1	0	0	0	1	1	0	1	0	0	1	0	0	0	1	1	1	1	1	0	0	1	0	1	1	1	1	0	0	0	1	0	0	0	1	1	0	0	0	0	0	0
1	0	1	0	0	0	1	0	1	0	0	1	0	0	1	1	0	0	1	0	0	1	1	1	1	0	1	0	0	1	1	0	0	1	1	0	0	0	1	0	0	0	1	1	1	0	0	0	0	0
0	0	1	0	0	0	1	1	1	0	0	0	1	0	0	1	0	1	1	0	0	0	1	1	1	1	0	0	0	1	0	0	0	1	1	0	0	0	1	0	0	0	0	1	1	0	0	0	0	0
0	0	1	1	0	0	1	1	1	0	1	0	0	0	1	1	0	1	1	1	0	0	1	1	0	0	1	0	0	1	0	1	0	1	0	1	0	0	1	1	0	0	0	1	1	0	0	1	0	0
0	0	1	0	1	0	0	0	1	0	1	0	1	1	0	1	0	1	1	0	0	0	1	1	0	0	0	0	1	1	0	0	0	1	0	1	0	0	1	1	0	0	1	1	1	0	0	0	0	1
1	0	1	1	0	0	1	1	1	0	1	0	0	0	1	1	0	0	1	0	0	0	1	1	0	0	1	0	1	1	1	0	1	1	1	1	0	0	1	0	0	0	0	1	0	0	0	0	0	0
1	0	1	0	0	0	1	0	1	0	1	1	1	0	0	1	0	0	1	1	0	1	1	1	1	0	1	0	0	1	0	0	1	1	0	1	0	0	1	0	0	0	0	1	0	0	0	0	0	0
0	0	1	0	1	0	1	1	0	0	0	0	1	0	1	1	0	0	1	0	0	0	1	1	0	0	0	0	1	1	0	0	1	1	0	0	0	0	1	0	0	0	0	1	1	0	0	0	0	0
1	0	1	0	0	0	1	0	1	0	1	1	1	0	1	1	0	0	1	1	0	1	1	1	0	0	1	0	0	1	1	0	1	1	0	0	0	0	1	1	0	0	1	1	0	0	0	0	0	0
0	0	1	0	0	0	1	0	0	0	0	0	0	0	1	1	0	1	1	1	0	1	1	1	1	1	1	0	1	1	0	0	0	1	1	0	0	0	1	1	0	0	1	1	1	0	0	0	0	0
0	0	1	0	0	0	1	1	0	0	0	0	0	0	0	1	0	1	1	0	0	1	1	1	0	0	1	0	1	1	0	0	1	1	1	0	0	0	1	1	0	0	0	1	0	0	0	0	0	0
1	0	1	1	1	0	1	1	0	0	1	1	0	0	1	1	0	0	1	1	0	1	1	1	1	1	1	0	0	1	1	0	1	1	0	0	1	0	1	1	0	0	0	1	0	0	0	0	0	0
1	0	1	0	0	0	1	1	0	0	0	0	0	0	0	1	0	0	1	1	0	1	1	1	0	0	0	0	0	1	1	0	0	0	1	0	0	0	1	0	0	0	1	1	0	0	0	0	0	0
1	0	0	1	1	0	1	1	1	0	0	1	1	0	1	1	0	0	1	0	0	0	1	1	0	0	1	0	1	1	1	0	1	1	0	0	0	0	1	0	0	0	1	1	0	0	0	0	0	0
0	0	1	0	0	0	1	0	0	0	0	1	1	0	1	1	0	0	1	0	0	0	1	1	1	0	0	0	0	1	1	1	1	1	1	0	0	0	1	0	0	0	0	1	0	0	0	0	0	0
0	0	0	0	0	0	1	1	0	0	0	1	1	0	1	1	0	1	1	0	0	0	1	1	0	0	1	0	1	1	1	0	0	1	0	0	0	0	1	0	0	0	0	1	0	0	0	0	0	0
1	0	1	0	0	0	1	0	0	0	1	1	1	0	1	1	0	0	1	1	0	1	1	1	0	0	1	0	1	1	1	0	0	1	0	0	0	0	1	0	0	0	1	1	0	0	0	0	0	0
0	0	0	0	0	0	1	0	1	0	0	0	1	0	1	0	0	0	1	1	0	1	1	1	0	1	1	0	0	1	0	0	1	1	0	0	0	0	1	1	0	0	1	1	1	0	0	1	0	0
0	0	1	0	0	0	1	0	1	0	0	0	1	0	0	1	0	0	1	0	0	1	1	1	1	1	1	0	1	1	1	1	1	1	0	0	0	0	1	0	0	0	0	1	0	0	0	0	0	0
0	0	1	0	1	0	1	0	1	0	1	1	1	0	1	1	0	0	1	1	0	1	1	1	1	1	1	0	1	1	1	0	1	1	1	0	0	0	1	0	0	0	0	1	1	0	0	0	0	0
0	0	1	0	1	0	1	0	1	0	0	1	0	0	1	1	0	0	1	0	0	0	1	1	0	1	1	0	1	1	1	0	0	1	0	0	0	0	1	0	0	0	1	1	0	0	0	0	0	0
1	0	0	0	1	0	1	1	1	0	1	1	1	0	0	0	0	0	1	0	0	1	1	1	0	0	1	0	0	1	1	0	1	1	0	0	0	0	1	0	0	0	1	1	0	0	0	0	0	0
1	0	1	0	1	0	1	0	0	0	0	1	1	0	1	1	0	0	1	0	0	1	1	1	0	1	0	0	1	1	1	0	1	1	1	0	0	0	1	0	0	0	1	1	0	0	0	0	0	0
1	0	0	0	0	0	1	0	1	0	1	0	1	0	1	1	0	0	1	0	0	1	1	1	0	1	1	0	1	1	1	1	0	1	1	0	0	0	1	0	0	0	1	1	0	0	0	0	0	0
1	0	1	1	0	0	1	1	1	0	1	1	0	0	1	1	0	0	1	0	0	1	1	1	1	1	0	0	1	1	1	1	1	1	1	1	0	0	1	0	0	0	1	1	0	0	0	0	0	0
1	0	1	0	0	0	1	0	1	0	1	1	0	0	1	1	0	1	1	0	0	0	1	1	1	0	1	0	0	1	0	0	1	1	1	0	0	0	1	0	0	0	1	1	0	0	0	0	0	0
1	0	1	1	0	0	1	0	1	0	1	1	1	0	0	0	0	0	1	0	0	0	1	0	1	0	1	0	0	1	0	1	1	1	0	0	0	0	1	0	0	0	0	1	0	0	0	0	0	0
1	0	1	1	0	0	1	0	1	0	0	1	0	0	0	1	0	0	1	1	0	0	1	1	1	1	1	0	1	1	1	0	0	1	1	0	0	0	1	0	0	0	1	1	0	0	0	0	0	0
1	0	1	1	0	0	0	1	1	0	1	1	1	0	0	1	0	1	1	0	0	0	1	1	0	1	0	0	1	1	1	1	0	1	1	0	0	0	1	0	1	0	1	1	0	0	0	1	0	0
1	0	1	0	1	0	1	1	1	0	1	1	0	0	1	1	0	0	1	0	0	0	1	1	0	1	1	0	1	1	1	1	0	1	0	0	0	0	1	1	0	0	0	1	1	0	0	0	0	0
1	0	0	1	0	0	0	1	1	0	0	0	1	0	0	1	0	0	1	0	0	1	1	1	0	0	1	0	0	1	1	0	1	1	1	0	0	0	1	0	0	0	1	1	0	0	0	0	0	0
1	0	1	1	0	0	0	0	1	0	1	1	1	1	1	1	0	0	1	0	0	1	1	1	0	1	0	0	1	1	0	0	0	1	1	0	0	0	1	0	0	0	1	1	1	0	0	0	0	0
0	0	0	0	0	0	0	0	1	0	1	0	0	1	1	1	0	1	1	0	0	0	1	1	1	1	1	0	1	1	1	0	0	1	1	0	0	0	1	0	0	0	0	1	1	0	0	0	0	0
1	0	1	0	1	0	1	1	1	0	1	1	0	0	0	1	0	1	1	0	0	1	1	1	1	1	1	0	1	1	0	0	1	1	0	0	0	0	1	0	0	0	0	1	1	0	0	1	0	0
0	0	1	1	0	0	0	1	1	0	1	1	1	1	0	0	0	0	1	0	0	0	1	1	1	1	1	0	0	1	1	1	1	1	1	0	0	0	1	0	0	0	0	1	1	0	0	0	0	0
1	0	1	0	0	0	1	1	1	0	0	1	0	1	0	1	1	0	1	0	0	1	1	1	0	1	1	0	1	1	1	1	1	1	0	1	1	0	1	0	1	0	1	0	1	0	0	1	0	0
1	0	1	1	0	0	0	0	1	0	1	1	1	1	1	1	0	1	1	0	0	0	1	1	1	0	1	0	1	1	1	1	1	1	1	0	0	0	1	0	1	0	0	0	1	0	0	0	0	0
1	0	1	1	0	0	0	1	1	0	1	0	0	0	1	1	0	1	1	0	0	1	1	1	0	0	1	0	1	1	0	0	1	1	0	0	0	0	1	0	0	0	0	1	0	0	0	1	0	1
1	0	0	0	0	0	0	1	1	0	1	0	1	1	0	1	1	0	1	0	0	1	1	1	0	0	1	0	1	1	0	0	1	1	0	1	0	0	1	0	0	0	0	1	1	0	0	1	0	0
0	0	1	0	1	0	0	1	1	0	0	0	1	0	0	1	1	1	1	0	0	0	1	1	0	0	1	0	1	1	1	1	1	1	1	1	0	0	1	0	0	0	0	0	1	0	0	0	0	1
1	0	1	1	1	0	0	0	1	0	1	0	1	0	0	1	1	0	1	0	0	1	1	0	0	0	1	0	1	1	0	1	1	1	0	0	0	0	1	0	0	0	0	0	1	0	0	1	0	0
1	0	1	0	1	0	0	1	1	0	0	1	1	0	0	1	1	0	1	0	0	1	1	1	0	1	1	0	1	1	0	0	0	1	1	1	0	0	1	0	1	0	0	0	1	0	0	1	0	0
0	0	0	1	0	0	1	0	1	0	1	1	1	0	1	1	0	0	1	0	0	1	1	1	1	1	1	0	0	1	1	1	1	1	1	0	0	0	1	0	0	0	0	1	0	0	0	0	0	0
0	0	1	1	1	0	0	0	1	0	0	1	1	1	0	1	1	0	1	0	0	0	1	1	0	1	1	0	1	1	0	1	1	1	1	0	0	0	1	0	0	0	0	1	1	0	0	1	0	0
1	0	1	1	1	0	0	1	1	0	1	1	1	1	1	1	1	0	0	0	0	0	1	1	0	1	1	0	1	1	0	1	1	1	1	0	0	0	1	0	0	0	0	1	1	0	0	1	0	0
0	0	1	0	1	0	0	0	1	0	1	0	1	1	1	1	0	0	1	0	0	0	1	1	1	0	1	0	0	1	1	1	1	1	0	0	1	0	1	0	0	0	0	1	1	0	0	1	0	0
1	0	1	0	0	0	0	1	1	0	1	1	0	1	0	0	1	0	1	0	0	1	1	1	0	1	1	0	1	1	0	1	1	1	0	0	0	0	1	0	0	0	0	1	1	0	0	0	0	0
0	0	1	1	1	0	0	1	1	0	1	0	0	0	1	1	1	1	0	0	0	0	1	1	0	0	1	0	1	1	0	0	0	0	1	0	0	0	1	0	0	0	0	1	1	0	0	0	0	1
0	0	0	0	1	0	0	1	1	0	0	0	0	1	0	1	1	1	1	0	0	0	1	1	0	1	0	0	0	1	1	0	0	1	1	0	1	0	1	0	0	0	0	1	1	0	0	0	0	0
0	0	1	0	0	0	1	1	1	0	0	1	0	1	0	1	1	1	1	0	0	0	1	1	0	0	1	0	1	1	0	1	1	1	1	0	0	0	1	0	0	0	0	1	0	0	0	0	0	1
1	0	1	0	1	0	1	1	1	0	0	1	0	1	1	1	1	0	1	0	0	0	1	1	0	1	0	0	1	1	0	1	1	1	1	1	0	0	1	0	0	0	0	1	1	0	0	1	0	1
0	0	1	0	1	0	1	1	1	0	1	0	1	1	1	1	1	0	1	0	0	0	1	1	0	1	1	0	1	1	1	1	1	1	1	0	1	0	1	0	0	0	0	1	1	0	0	0	0	1
0	0	0	1	0	0	1	1	1	0	1	1	0	1	0	1	1	0	1	0	0	1	1	1	1	1	1	0	0	1	1	0	1	1	0	0	0	0	1	0	0	0	0	1	0	0	0	0	0	0
0	0	1	1	0	0	1	1	1	0	0	0	1	1	0	1	1	0	1	0	0	1	1	1	1	1	1	0	0	1	1	1	1	1	1	0	0	0	1	0	0	0	0	1	1	0	0	0	0	0
0	0	1	1	0	0	1	0	1	0	1	1	0	1	1	1	0	0	1	0	0	1	1	1	0	0	1	0	1	1	1	1	1	1	1	1	0	0	1	0	0	0	0	1	1	0	0	0	0	0
1	0	1	1	0	0	1	0	1	0	1	0	0	1	1	0	0	0	1	0	0	1	1	0	0	0	1	0	0	1	1	1	1	1	0	0	0	0	1	0	0	0	1	1	0	0	0	0	0	0
0	0	1	1	0	0	1	0	1	0	1	0	0	0	1	1	1	0	1	0	0	0	1	1	0	1	1	0	1	1	1	1	1	1	1	0	0	0	1	0	0	0	0	1	1	0	0	0	0	0
0	0	1	1	0	0	1	1	1	0	1	1	0	1	1	1	1	1	1	0	0	1	1	1	1	1	1	0	1	1	0	0	1	1	1	0	0	0	1	0	0	0	1	1	1	0	0	0	0	0
0	0	0	0	0	0	0	1	1	0	1	1	0	1	0	1	1	0	1	1	0	0	1	1	0	1	1	0	1	1	1	0	1	1	0	0	0	0	1	0	0	0	0	1	0	0	0	0	0	0
0	0	1	0	0	0	1	1	1	0	1	1	1	1	0	1	1	0	1	0	0	1	1	1	1	1	1	0	1	1	1	0	1	1	1	0	0	0	1	0	0	0	1	1	0	0	0	0	0	0
1	0	1	1	0	0	1	0	1	0	1	1	1	1	0	1	1	0	1	1	0	0	1	1	1	1	1	0	1	1	1	0	1	1	1	0	0	0	1	0	0	0	0	1	1	0	0	0	0	0
0	0	1	1	0	0	1	0	1	0	0	0	1	1	0	1	1	1	1	0	0	1	1	1	1	1	1	0	1	1	0	1	1	1	1	0	0	0	1	0	0	0	0	1	0	0	0	0	0	0
1	0	1	1	1	0	1	0	1	0	1	1	1	1	0	1	1	0	1	0	0	0	1	1	0	1	1	0	1	1	1	0	0	1	1	0	0	0	1	0	0	0	0	1	1	0	0	0	0	1
0	0	1	1	1	0	1	1	1	0	1	1	1	0	1	1	0	1	1	0	0	1	1	1	1	0	1	0	0	1	1	1	1	1	0	0	0	0	1	0	0	0	0	1	0	0	0	0	0	0
1	0	1	0	1	0	1	1	1	0	0	1	1	0	0	1	1	1	1	0	0	0	1	1	0	1	1	0	1	1	1	1	1	1	1	0	0	0	1	0	0	0	1	1	1	0	0	1	0	0
0	0	1	0	0	0	1	1	1	0	0	1	0	1	0	1	1	1	1	0	0	1	1	1	1	1	1	0	1	1	1	0	1	1	1	0	0	0	1	0	0	0	0	1	1	0	0	1	0	0
0	0	0	0	0	0	1	1	1	0	1	0	1	0	1	1	1	0	1	0	0	0	1	1	0	0	1	0	1	1	0	1	1	1	1	0	0	0	1	1	0	0	1	1	1	0	0	0	0	1
1	0	1	0	1	0	1	1	1	0	1	0	1	1	1	1	1	1	1	0	0	1	1	1	0	1	1	0	1	1	1	1	1	1	1	0	1	0	1	0	0	0	0	1	1	1	0	1	0	0
1	0	1	0	1	0	1	1	1	0	1	1	1	1	1	1	1	1	1	0	0	1	1	1	0	1	1	0	1	1	1	1	1	1	1	0	1	0	1	0	0	0	0	1	0	0	0	0	0	0
0	0	1	0	1	0	1	1	1	0	1	0	1	1	1	1	1	1	0	0	0	1	1	1	0	1	1	0	1	1	1	1	0	1	1	0	0	0	1	0	0	0	0	1	1	0	0	0	0	0
0	0	1	0	1	0	1	0	1	0	1	1	1	1	1	1	0	1	1	0	0	1	1	1	1	1	1	0	1	1	1	1	1	1	0	0	0	0	1	0	0	0	0	1	1	0	0	0	0	0
0	0	1	1	1	0	1	1	1	0	0	0	0	1	1	1	1	1	1	0	0	1	1	1	0	0	1	0	0	1	1	1	1	1	1	0	0	0	1	0	0	0	0	1	1	0	0	1	0	0
0	0	1	0	0	0	1	0	1	0	0	1	1	1	0	0	1	0	1	0	0	1	1	0	1	1	0	0	1	1	1	1	1	1	1	0	0	0	1	0	0	0	0	1	1	0	0	0	0	1
1	0	1	0	1	0	1	1	1	0	0	1	1	1	1	0	1	1	0	0	0	1	1	1	1	1	1	0	1	1	1	1	1	1	0	0	0	0	1	0	0	0	0	1	1	0	0	0	0	0
0	0	0	1	1	0	1	0	1	0	1	0	1	0	1	1	1	1	1	0	0	0	1	1	0	0	1	0	1	1	1	1	0	1	1	0	0	0	1	0	1	0	0	1	1	0	0	0	0	0
1	0	1	1	0	0	1	0	1	0	1	1	1	0	0	1	1	0	0	0	0	1	1	1	1	1	0	0	1	1	1	1	0	1	0	0	0	0	1	0	1	0	1	1	1	0	0	0	0	0
0	0	0	1	1	0	1	0	1	0	1	0	1	0	1	0	1	0	1	0	0	0	1	1	1	0	1	0	1	1	1	1	1	1	0	0	0	0	1	0	1	0	0	1	1	0	0	0	0	0
0	0	1	1	1	0	1	1	1	0	1	1	1	1	1	1	1	1	0	0	0	1	1	1	0	0	1	0	1	1	1	1	0	1	1	0	0	0	1	0	0	0	0	1	1	0	0	0	0	0
1	0	1	1	1	0	1	1	1	0	1	1	1	1	0	1	1	0	1	0	0	1	1	1	1	0	1	0	0	1	1	1	0	1	0	0	0	0	1	0	0	0	0	1	1	0	0	1	0	0
1	0	1	1	0	0	1	1	1	0	1	0	1	1	0	1	0	0	0	0	0	1	1	1	0	1	1	0	0	1	1	0	0	1	1	0	0	0	1	0	0	0	0	1	1	0	0	1	0	0
0	0	1	0	1	0	1	1	1	0	1	1	0	0	1	1	1	1	1	0	0	1	1	1	0	1	0	0	0	1	1	1	1	1	1	0	0	0	1	0	0	0	0	1	1	0	0	1	0	1
1	0	1	0	1	0	1	1	1	0	0	0	0	1	1	1	1	1	0	0	0	1	1	1	1	1	0	0	0	1	1	0	1	1	0	0	0	0	1	0	0	0	0	1	1	0	0	1	0	1
1	0	1	0	1	0	1	1	1	0	0	1	1	1	0	1	0	0	1	0	0	1	1	1	0	0	1	0	0	1	1	1	0	1	0	0	1	0	1	0	0	0	0	1	0	0	0	0	0	0
0	0	1	0	1	0	1	1	1	0	1	1	0	0	1	1	0	1	1	0	0	1	1	1	1	0	1	0	0	1	1	0	1	1	0	0	0	0	1	0	0	0	0	1	0	0	0	0	0	0
0	0	1	0	1	0	1	1	1	1	1	1	1	0	0	1	1	1	1	0	0	0	1	1	1	0	1	0	1	1	1	0	0	1	0	0	0	0	1	0	0	0	1	1	1	0	0	0	0	1
0	0	1	1	1	0	1	1	1	0	1	0	0	1	0	0	1	1	0	0	0	1	1	1	1	0	1	0	1	1	0	0	1	1	1	1	0	0	1	0	0	0	1	1	1	0	0	0	0	0
0	0	1	0	1	0	1	1	1	0	0	0	1	1	0	1	1	1	0	0	0	0	1	1	0	1	1	0	1	1	0	1	0	1	0	1	0	0	1	0	1	0	0	1	1	0	0	1	0	1
1	0	1	1	0	0	1	0	1	0	1	0	1	1	0	1	1	1	1	0	0	0	1	1	1	1	1	0	1	1	1	1	0	1	0	0	0	0	1	0	0	0	0	1	1	0	0	0	0	0
1	0	1	0	1	0	1	1	1	0	1	0	0	0	1	1	1	1	0	0	0	0	1	1	1	1	1	0	1	1	0	0	1	1	0	0	1	0	1	0	0	0	1	1	1	0	0	1	0	1
1	0	1	0	1	0	0	1	1	0	1	1	0	0	0	0	0	1	0	0	0	0	1	1	1	0	1	0	0	1	1	1	1	1	0	0	0	0	1	0	0	0	1	1	1	0	0	1	0	0
1	0	1	0	1	0	1	1	1	0	0	0	0	1	1	1	1	0	1	0	0	1	1	1	0	0	0	0	1	1	1	0	0	1	1	0	0	0	1	0	0	0	0	1	1	0	0	0	0	0
1	0	1	0	1	0	1	1	1	0	0	1	0	1	0	1	1	0	1	0	0	1	1	1	1	1	1	0	1	1	0	0	1	1	1	0	0	0	1	0	1	0	0	1	1	0	0	1	0	0
0	0	1	0	1	0	1	0	1	0	1	1	0	0	1	1	1	0	1	0	0	1	1	1	1	1	0	0	1	1	1	0	1	1	0	0	0	0	1	0	0	0	1	1	1	0	0	0	1	1
1	0	1	0	1	0	1	1	1	0	0	0	1	1	1	1	1	0	1	0	0	1	1	1	1	1	1	0	0	1	0	1	1	1	1	1	0	0	1	0	0	0	1	1	0	0	0	0	1	0
0	0	1	0	1	0	1	1	1	0	1	1	1	0	0	1	1	0	1	0	0	1	1	1	1	0	0	0	1	1	1	1	0	1	0	0	1	0	1	0	0	0	0	1	1	0	0	1	0	0
0	0	1	0	1	0	1	0	1	0	1	0	1	1	1	1	0	0	1	0	0	1	1	1	0	0	1	0	1	1	1	0	0	1	1	0	0	0	1	0	0	0	0	1	0	0	0	0	0	0
0	0	1	1	1	0	1	0	1	0	1	1	1	1	1	0	1	0	1	0	0	1	1	1	0	1	1	0	1	1	1	0	0	1	1	0	0	0	1	0	0	0	0	1	1	0	0	0	0	0
0	0	1	0	1	0	1	0	1	0	1	0	1	1	0	1	1	0	1	0	0	0	1	1	1	0	1	0	1	1	1	1	1	1	1	1	0	0	1	0	0	0	0	1	1	0	0	0	0	0
0	0	1	0	1	0	1	1	1	0	0	1	1	0	1	1	1	0	1	0	0	1	1	1	0	1	1	0	1	1	1	1	0	1	0	0	0	0	1	0	0	0	0	1	1	0	0	1	0	0
0	0	1	0	1	0	1	1	1	0	0	0	1	1	0	1	1	0	0	0	0	1	0	1	1	0	1	0	1	1	1	0	1	1	1	1	0	0	1	0	0	0	0	1	1	0	0	1	0	0
1	0	1	0	1	0	1	1	1	0	0	1	1	1	1	1	1	0	1	0	0	0	1	1	1	1	1	0	0	1	1	1	1	1	0	1	0	0	1	0	0	0	0	1	1	0	0	0	0	0
0	0	1	0	1	0	1	1	1	0	0	0	1	1	1	1	1	0	1	0	0	0	1	1	1	0	1	0	0	1	1	0	1	1	1	0	0	0	1	0	1	0	1	1	1	0	0	0	0	0
1	0	1	0	1	0	1	1	1	0	1	0	0	1	0	0	1	0	1	0	0	1	1	1	0	1	1	0	1	1	1	1	0	1	1	0	0	0	1	0	1	0	0	1	1	0	0	1	0	0
1	0	1	1	1	0	0	0	1	0	1	0	0	1	1	1	1	0	0	0	0	1	1	1	1	1	1	0	1	1	1	1	1	1	0	0	0	0	1	0	0	0	0	1	1	0	0	1	0	0
1	0	1	0	1	0	1	1	1	0	1	0	1	1	1	1	1	0	0	0	0	1	1	1	0	1	1	0	1	1	0	1	1	1	1	0	1	0	1	0	1	0	0	1	1	0	0	0	0	0
0	0	1	0	1	0	1	0	1	0	1	0	1	1	1	1	1	0	1	0	0	0	1	1	1	1	1	0	1	1	1	1	1	1	0	0	0	0	1	0	1	0	0	1	1	0	0	1	0	0
1	0	1	0	1	0	0	1	1	0	1	0	1	1	0	1	1	0	1	1	0	0	1	1	0	1	1	0	0	1	1	1	1	1	0	0	0	0	1	0	0	0	0	0	1	0	0	0	0	0
1	0	1	0	1	0	0	1	1	0	1	1	1	1	0	1	1	0	0	1	0	1	1	1	0	1	1	0	0	1	1	1	1	1	1	1	0	0	1	0	1	0	0	0	1	0	0	0	0	0
0	0	1	0	1	0	0	1	1	0	0	1	1	0	0	1	1	0	1	1	0	0	1	1	0	1	1	0	1	1	1	1	1	1	0	0	0	0	1	0	0	0	0	0	1	0	0	0	0	0
0	0	1	0	1	0	0	0	1	0	0	1	0	1	0	1	1	0	1	1	0	0	1	1	0	1	1	0	1	1	1	1	1	1	1	0	0	0	1	0	0	0	0	0	1	0	0	1	0	0
1	0	1	0	1	0	1	1	1	0	0	0	0	1	0	0	1	0	1	0	0	0	1	1	1	1	0	0	1	1	0	1	1	1	1	1	0	0	1	0	1	0	0	1	1	0	0	0	0	0
0	0	1	0	1	0	1	1	1	0	0	0	0	1	1	1	1	0	0	0	0	0	1	1	1	0	1	0	1	1	0	0	1	1	1	0	0	0	1	0	0	0	0	1	1	0	0	0	0	0
1	0	1	0	1	0	1	1	1	0	1	1	0	0	1	1	1	0	1	0	0	1	1	1	1	1	1	0	1	1	0	1	0	1	1	0	1	0	1	0	1	0	0	1	1	0	0	1	0	0
0	0	1	1	1	0	1	1	1	0	1	0	0	0	1	1	1	0	1	0	0	0	1	1	0	1	1	0	1	1	1	0	0	1	1	0	0	0	1	0	0	0	0	1	0	0	0	1	0	0
0	0	1	0	1	0	1	1	1	0	0	1	1	0	1	1	1	0	0	0	0	1	1	1	0	1	1	0	0	1	1	1	1	1	1	0	0	0	1	0	0	0	0	1	1	0	0	1	0	0
1	0	1	1	1	0	0	1	1	0	1	1	0	1	1	1	1	0	1	0	0	0	1	1	0	1	0	0	0	1	0	1	1	1	0	1	1	0	1	0	0	0	0	1	0	0	0	0	0	0
1	0	1	1	1	0	0	0	1	0	1	1	1	1	0	1	1	0	1	1	0	1	1	1	0	0	1	0	1	1	1	1	1	1	1	1	0	0	1	0	1	0	0	1	1	0	0	1	0	0
0	0	0	1	1	0	1	0	0	0	1	1	0	1	1	0	1	0	0	0	0	1	1	1	0	1	1	0	1	1	1	0	0	1	1	0	0	0	1	0	0	0	0	1	1	0	0	0	0	0
1	0	1	1	1	0	1	1	1	0	1	1	0	0	1	1	1	0	0	0	0	0	1	1	0	1	1	0	1	1	1	1	0	1	0	0	0	0	1	0	1	0	0	1	0	0	0	1	0	0
1	0	1	1	1	0	1	0	1	0	0	1	1	1	1	1	1	0	0	0	0	1	1	1	0	1	0	0	1	1	1	0	1	1	1	0	0	0	1	0	0	0	0	1	1	0	0	1	0	0
1	0	1	0	1	0	1	1	1	0	0	1	1	0	1	1	1	0	0	0	0	1	1	1	1	1	1	0	1	1	1	1	1	1	1	0	0	0	1	0	0	0	0	1	1	0	0	0	0	0
1	0	1	0	1	0	1	1	1	0	0	1	1	1	1	0	1	0	1	0	0	1	1	1	1	1	1	0	1	1	0	1	1	1	0	0	0	0	1	0	0	0	0	1	1	0	0	0	0	0
0	0	1	0	1	0	1	1	1	0	0	1	1	1	1	1	1	0	1	0	0	1	1	1	0	1	0	0	1	1	1	1	1	1	0	0	0	0	1	0	1	0	0	1	1	0	0	1	0	0
0	0	1	0	1	0	1	1	1	0	0	1	1	1	1	1	1	0	1	0	0	0	1	1	1	1	0	0	1	1	1	1	0	1	1	0	0	0	1	0	1	0	0	1	1	0	0	0	0	0
0	0	1	1	1	0	1	0	1	0	0	1	1	1	1	0	0	0	1	0	0	0	1	1	1	1	1	0	1	1	1	1	1	1	1	0	0	0	1	0	1	0	0	1	1	0	0	0	0	0
0	0	1	1	1	0	1	1	1	0	0	0	1	1	0	0	1	0	1	0	0	1	1	1	1	1	0	0	1	1	1	0	0	1	0	0	0	0	1	0	0	0	0	1	1	0	0	1	0	0
1	0	0	0	1	0	1	1	1	0	1	1	1	0	1	0	1	0	1	0	0	1	1	1	1	1	0	0	0	1	0	0	0	1	0	0	0	0	1	0	0	0	0	1	0	0	0	1	0	0
1	0	0	1	1	0	0	0	1	0	1	0	1	1	0	1	1	0	0	0	0	0	1	1	0	1	1	0	1	1	1	0	0	1	1	0	0	0	1	0	0	0	0	1	1	0	0	0	0	0
0	0	1	1	1	0	1	1	1	0	1	1	0	0	1	1	1	0	1	0	0	0	1	1	0	1	1	0	1	1	1	0	1	1	0	0	0	0	1	0	0	0	0	1	0	0	0	1	0	0
1	0	1	1	0	0	1	1	1	0	1	1	0	0	1	1	1	0	1	0	0	1	1	1	0	1	1	0	1	1	0	1	1	1	1	0	0	0	1	0	0	0	0	1	1	0	0	1	0	0
0	0	1	1	0	0	1	0	1	0	1	1	0	0	1	1	1	0	0	0	0	0	1	1	1	0	1	0	1	1	1	0	1	1	1	0	0	0	1	0	0	0	0	1	1	0	0	0	0	0
0	0	1	1	1	0	1	1	1	0	1	1	1	1	1	1	1	0	0	0	0	0	1	1	1	0	1	0	1	1	1	1	0	1	0	0	0	0	1	0	0	0	0	1	1	0	0	1	0	0
0	0	1	1	1	0	1	0	1	0	0	0	1	1	0	1	1	0	1	0	0	1	1	1	1	0	1	0	0	1	0	1	1	1	1	0	0	0	1	0	0	0	0	1	1	0	0	0	0	0
0	0	1	1	0	0	1	1	1	0	1	1	1	1	0	1	1	0	1	0	0	1	1	1	0	0	1	0	1	1	1	1	1	1	0	1	0	0	1	0	0	0	0	0	1	0	0	0	0	0
1	0	1	1	1	0	1	1	1	0	0	1	1	1	1	1	1	0	1	1	0	1	1	1	0	0	1	0	1	1	1	1	1	1	1	0	0	0	1	0	1	0	0	0	1	0	0	0	0	0
1	0	0	1	1	0	1	0	1	0	1	0	1	0	0	1	1	0	0	0	0	0	1	1	1	1	1	0	0	1	0	1	0	1	1	0	0	0	1	0	1	0	0	0	1	0	0	1	0	0
0	0	1	1	0	0	1	1	1	0	0	1	1	1	1	1	1	0	1	0	0	0	1	1	1	0	1	0	1	1	1	0	1	1	1	0	0	0	1	0	1	0	0	0	1	0	0	0	0	0
1	0	1	1	1	0	1	1	1	0	0	1	1	1	1	1	1	0	1	0	0	0	1	1	0	1	1	0	1	1	1	1	1	1	1	0	0	0	1	0	0	0	0	0	1	0	0	0	0	0
1	0	1	1	1	0	1	1	1	0	1	0	1	1	1	1	1	0	0	0	0	0	1	1	1	0	0	0	1	1	1	1	1	1	0	0	0	0	1	0	0	0	0	0	1	0	0	1	0	0
0	0	1	1	1	0	1	1	1	0	1	1	0	1	1	1	1	0	0	1	0	1	1	1	1	1	1	0	1	1	0	0	1	1	0	0	0	0	1	0	0	0	0	0	1	0	0	0	0	0
1	0	1	1	1	0	0	0	1	0	0	0	0	0	0	1	1	0	0	0	0	1	1	1	0	1	1	0	0	1	1	0	0	1	1	0	0	0	1	0	0	0	0	0	0	0	0	1	0	0
1	0	1	1	1	0	1	1	1	0	1	1	1	1	1	1	1	0	1	0	0	1	1	1	0	1	1	0	1	1	0	1	1	1	1	0	1	0	1	1	0	0	0	0	1	0	0	1	0	0
0	0	1	1	0	0	0	1	1	0	1	0	0	0	1	1	1	0	1	0	0	0	1	1	0	1	1	0	1	1	1	1	0	1	1	0	0	0	1	0	1	0	0	0	1	0	0	1	0	0
1	0	1	1	1	0	0	0	1	0	1	1	1	1	1	1	1	0	1	1	0	1	1	1	0	1	0	0	1	1	0	1	1	1	1	0	0	0	1	0	0	0	0	0	1	0	0	1	0	0
0	0	1	1	0	0	0	1	1	0	1	1	1	1	0	1	1	0	1	0	0	0	1	1	1	1	1	0	1	1	1	1	1	1	1	1	1	0	1	0	1	0	0	0	0	0	0	0	0	0
1	0	1	1	0	0	1	1	1	0	1	1	1	1	0	1	1	0	0	1	0	0	1	1	0	1	1	0	1	1	0	1	1	1	1	0	0	0	1	0	1	0	0	1	1	0	0	0	0	0
1	0	1	1	1	0	0	0	1	0	1	1	1	1	1	1	1	0	1	1	0	1	1	1	0	1	1	0	1	1	1	1	0	1	0	0	1	0	1	0	1	0	0	1	1	0	0	0	0	0
1	0	1	1	1	0	0	1	1	0	0	1	1	1	0	1	1	0	0	0	0	0	1	1	0	1	1	0	1	1	1	1	1	1	0	0	0	0	1	0	1	0	0	1	1	0	0	1	0	0
1	0	1	1	0	0	1	0	1	0	1	1	0	1	1	1	1	0	0	0	0	1	1	1	1	0	1	0	1	1	1	0	0	1	1	1	0	0	1	0	1	0	0	1	1	0	0	0	0	0
1	0	1	1	1	0	1	1	1	0	1	1	0	0	1	1	1	0	1	0	0	0	1	1	1	1	1	0	0	1	1	0	0	1	1	0	0	0	1	0	1	0	0	1	1	0	0	1	0	0
0	0	1	1	1	0	1	0	1	0	1	1	0	0	0	1	1	0	0	0	0	1	1	1	1	1	1	0	1	1	1	1	0	1	0	0	0	0	1	0	0	0	0	1	1	0	0	1	0	0
1	0	1	0	1	0	0	1	1	0	1	0	1	1	1	1	1	0	1	0	0	1	1	1	0	1	1	0	1	1	1	1	1	1	1	0	1	0	1	0	1	0	0	1	1	0	0	1	0	0
0	0	1	0	1	0	1	0	1	0	1	1	1	1	1	1	1	0	1	0	0	0	1	1	1	1	1	0	1	1	1	0	1	1	1	0	0	0	1	0	0	0	0	1	1	0	0	0	0	0
0	0	0	0	1	0	0	0	1	0	1	1	1	0	0	1	1	0	1	0	0	0	1	1	1	1	1	0	1	1	1	1	0	1	0	0	0	0	1	0	1	0	0	1	1	1	0	0	0	0
0	0	1	1	1	0	1	0	1	0	1	0	0	1	1	1	1	0	0	0	0	1	1	1	1	0	1	0	1	1	1	0	1	1	1	0	1	0	1	0	1	0	0	1	1	0	0	0	0	0
0	0	1	1	1	0	1	0	1	0	1	1	0	1	0	1	1	0	1	0	0	0	1	1	1	1	1	0	1	1	0	0	0	1	1	1	0	0	1	0	1	0	0	1	1	0	0	0	0	0
1	0	1	0	1	0	1	0	1	0	1	1	1	1	1	1	1	0	1	0	0	1	1	1	1	1	1	0	1	1	1	1	1	1	0	0	0	0	1	0	0	0	0	1	1	0	0	0	0	0
0	0	1	0	0	0	1	1	1	0	1	0	1	0	1	1	1	0	0	0	0	0	1	1	1	0	1	0	1	1	1	0	1	1	1	0	0	0	1	0	0	0	0	1	1	0	0	0	0	0
0	0	1	0	1	0	1	1	1	0	0	0	1	1	1	1	1	0	1	0	0	0	1	1	1	0	1	0	1	1	1	1	1	1	0	1	0	0	1	0	0	0	0	1	1	0	0	1	0	0
1	0	1	0	1	0	1	1	1	0	1	1	0	0	0	1	1	0	1	0	0	1	1	1	1	0	1	0	0	1	1	0	1	1	0	0	1	0	1	0	1	0	0	1	1	0	0	1	0	0
1	0	1	0	1	0	1	1	1	0	1	0	1	1	1	1	0	0	0	0	0	0	1	1	1	1	1	0	0	1	1	1	0	1	1	0	0	0	1	0	0	0	0	1	1	0	0	1	0	0
0	0	1	0	1	0	1	1	1	0	1	0	0	1	1	1	1	0	1	0	0	0	1	1	1	0	1	0	1	1	1	0	1	1	1	0	0	0	1	0	0	0	0	1	1	0	0	1	0	0
1	0	1	0	1	0	0	0	1	0	1	0	1	1	1	1	1	0	0	0	0	0	1	1	0	1	1	0	1	1	1	1	1	1	1	0	0	0	1	0	1	0	0	1	1	0	0	1	0	0
0	0	1	0	0	0	1	1	1	0	0	1	1	0	0	1	1	0	0	0	0	0	1	1	1	1	1	0	0	1	1	1	1	1	0	0	0	0	1	0	0	0	0	1	1	0	0	1	0	0
1	0	1	1	1	0	1	1	1	0	1	1	0	1	1	1	1	0	1	0	0	0	1	1	1	1	1	0	1	1	1	0	1	1	1	0	0	0	1	0	0	0	0	1	1	0	0	0	0	0
0	0	1	0	1	0	0	0	1	0	1	0	0	1	0	1	1	0	0	0	0	1	1	1	0	1	1	0	1	1	1	1	1	1	1	0	0	0	1	0	0	0	0	1	1	0	0	1	0	0
1	0	1	1	1	0	0	0	1	0	1	1	1	1	1	1	0	0	1	0	0	0	1	1	1	1	1	0	0	1	1	0	1	1	1	0	1	0	1	0	0	0	0	1	1	0	0	0	0	0
1	0	1	0	1	0	0	1	1	0	1	1	1	0	0	1	1	0	1	0	0	0	1	1	1	0	1	0	1	1	0	0	1	1	1	0	1	0	1	0	0	0	0	1	1	0	0	1	0	0
0	0	1	0	1	0	0	1	1	0	1	1	1	1	1	1	1	0	1	0	0	0	1	1	1	1	1	0	1	1	1	0	1	1	0	0	0	0	1	0	0	0	0	1	1	0	0	1	0	0
0	0	1	1	1	0	0	0	1	0	1	1	0	0	0	1	1	0	1	0	0	0	1	1	1	0	1	0	0	1	1	0	0	1	1	0	0	0	1	0	0	0	0	1	1	0	0	1	0	0
0	0	1	1	1	0	1	0	1	0	1	0	0	0	1	1	1	0	0	0	0	1	1	1	0	1	1	0	0	1	1	1	1	1	0	0	1	0	1	0	0	0	0	1	1	0	0	0	0	0
0	0	1	1	1	0	0	1	1	0	1	0	1	0	0	1	0	0	1	0	0	0	1	1	0	1	1	0	1	1	0	0	1	1	0	0	0	0	1	0	0	0	0	1	1	0	0	1	0	0
0	0	1	1	0	0	0	1	1	0	1	1	1	0	0	1	1	0	0	0	0	0	1	1	1	0	1	0	1	1	1	0	1	1	0	0	0	0	1	0	0	0	0	1	1	0	0	0	0	0
1	0	1	1	1	0	0	0	1	0	0	1	0	1	1	1	0	0	0	0	0	1	1	1	0	1	1	0	1	1	0	0	0	1	1	1	0	0	1	0	1	0	0	1	1	0	0	0	0	0
0	0	1	1	1	0	0	1	1	0	1	1	0	1	1	1	1	0	0	0	0	1	1	1	0	1	1	0	1	1	1	0	0	1	0	0	0	0	1	0	0	0	0	1	1	0	0	1	0	0
1	0	1	1	1	0	0	1	1	0	0	1	1	1	0	1	1	0	0	1	0	0	1	1	1	1	1	0	0	1	1	1	1	1	0	0	0	0	1	0	0	0	0	1	1	0	0	1	0	0
0	0	1	1	1	0	0	0	1	0	1	0	1	1	1	1	1	0	0	1	0	1	1	1	1	0	1	0	1	1	1	1	1	1	0	0	0	0	1	0	0	0	0	1	1	0	0	0	0	0
1	0	1	1	1	0	0	1	1	0	1	1	1	0	0	1	1	0	1	0	0	0	1	1	0	1	1	0	1	1	1	1	1	1	1	0	0	0	1	0	1	0	0	1	1	0	0	1	0	0
1	0	1	1	0	0	0	0	1	0	0	1	0	0	0	1	1	0	1	1	0	0	1	1	0	0	1	0	1	1	1	0	1	1	0	0	0	0	1	0	0	0	0	1	1	0	0	0	0	0
1	0	1	1	1	0	0	0	1	0	0	1	1	1	1	1	0	0	1	0	0	0	1	1	0	0	1	0	0	1	0	1	1	1	1	0	0	0	1	0	1	0	0	1	1	0	0	0	0	0
0	0	1	1	0	0	0	0	1	0	1	0	1	0	0	1	1	0	1	0	0	0	1	1	1	1	0	0	1	1	0	1	1	1	1	0	0	0	1	0	1	0	1	1	1	0	0	0	0	0
1	0	1	1	0	0	0	1	1	0	1	1	1	1	0	1	1	0	1	0	0	0	1	1	1	1	0	0	0	1	1	1	0	1	1	0	1	0	1	0	0	0	0	1	1	0	0	1	0	1
1	0	1	1	1	0	0	0	1	0	1	1	0	0	1	1	1	0	1	0	0	1	1	1	0	1	0	0	1	1	1	1	0	1	1	0	0	0	1	0	0	0	0	1	1	0	0	0	0	0
1	0	1	1	1	0	0	0	1	0	1	1	0	1	0	1	1	0	1	0	0	0	1	1	0	1	1	0	1	1	1	1	0	1	1	0	0	0	1	0	0	0	0	1	1	0	0	0	0	1
1	0	1	1	1	0	0	1	1	0	1	1	0	1	1	1	1	0	1	0	0	0	1	1	1	1	1	0	1	1	0	1	1	1	0	0	1	0	1	0	1	0	0	1	1	0	0	0	0	0
0	0	0	1	0	0	0	0	1	0	1	1	1	1	1	1	1	0	0	0	0	1	1	1	0	0	1	0	1	1	0	0	1	1	1	0	0	0	1	0	0	0	0	1	1	0	0	0	0	0
0	0	1	1	0	0	0	1	1	0	1	1	0	1	0	1	1	0	0	0	0	1	0	1	0	1	1	0	1	1	1	0	1	1	0	1	0	0	1	0	0	0	0	1	1	0	0	0	0	0
0	0	1	1	0	0	0	1	1	0	1	0	0	1	0	1	1	0	1	0	0	1	1	1	1	0	1	0	1	1	1	1	1	1	1	0	0	0	1	0	0	0	0	1	1	0	0	0	0	0
1	0	1	1	1	0	1	1	1	0	0	1	1	0	0	1	1	0	0	0	0	0	1	1	0	1	1	0	1	1	1	1	0	1	1	0	0	0	1	0	0	0	0	1	1	0	0	1	0	0
1	0	1	1	0	0	1	1	1	0	1	1	1	0	1	1	1	0	0	0	0	1	1	1	1	0	1	0	0	1	1	0	1	1	1	0	0	0	1	0	0	0	0	1	1	0	0	1	0	0
0	0	1	1	0	0	1	1	1	0	1	0	1	1	0	1	1	0	1	0	0	0	1	1	1	0	1	0	1	1	1	0	0	1	1	0	0	0	1	0	0	0	0	0	1	0	0	1	0	0
1	0	1	1	1	0	1	0	1	0	0	1	0	1	1	0	1	0	0	0	0	0	0	1	0	0	1	0	1	1	1	1	1	1	1	0	0	0	1	0	0	0	0	0	1	0	0	1	0	0
1	0	1	1	0	0	0	0	1	0	0	0	0	1	1	0	1	0	0	1	0	1	1	1	0	1	1	0	1	1	0	1	1	1	0	0	0	0	1	0	0	0	0	0	0	0	0	0	0	0
1	0	1	1	0	0	0	0	1	0	1	0	0	0	0	1	1	0	0	0	0	0	1	1	0	0	1	0	1	1	1	1	1	1	1	0	0	0	1	0	0	0	0	0	1	0	0	1	0	0
0	0	1	1	1	0	0	0	1	0	1	0	0	1	0	1	1	0	0	0	0	0	1	1	1	0	1	0	1	1	1	1	1	1	1	0	1	0	1	0	0	0	0	0	1	0	0	1	0	0
1	0	1	1	1	0	0	0	1	0	1	1	0	1	0	1	1	0	1	0	0	0	1	1	0	1	1	0	1	1	1	1	1	1	0	0	1	0	1	0	0	0	0	0	1	0	0	0	0	0
1	0	1	1	1	0	0	0	1	0	1	1	1	1	1	1	1	0	1	0	0	0	1	1	1	1	0	0	0	1	0	1	1	1	0	0	0	0	1	0	0	0	0	0	1	0	0	1	0	0
1	0	1	1	1	0	0	1	1	0	1	1	1	1	0	1	0	0	1	0	0	0	1	1	1	1	1	0	1	1	1	1	0	1	0	0	0	0	1	0	1	0	0	0	1	0	0	1	0	0
0	0	1	1	1	0	1	1	1	0	1	0	1	1	1	1	1	0	1	0	0	1	1	1	1	1	1	0	1	1	1	1	1	1	1	0	0	0	1	0	1	0	0	0	1	0	0	0	0	0
1	0	1	1	1	0	0	0	1	0	1	0	1	0	0	1	1	0	1	0	0	1	1	1	0	0	1	0	1	1	0	1	0	1	1	0	0	0	1	0	0	0	0	0	1	0	0	1	0	0
1	0	1	1	1	0	0	0	1	0	1	0	1	1	1	1	1	0	0	0	0	0	1	1	0	1	1	0	0	1	1	0	1	1	1	0	1	0	1	0	0	0	0	0	1	0	0	1	0	0
1	0	1	1	1	0	0	0	1	0	1	0	1	1	1	1	0	0	0	0	0	1	1	1	0	0	1	0	1	1	1	1	1	1	0	0	1	0	1	0	0	0	0	0	1	0	0	0	0	0
0	0	1	1	1	0	0	1	1	0	1	0	1	0	0	1	1	0	1	0	0	0	1	1	0	0	1	0	1	1	0	1	1	1	1	0	0	0	1	0	0	0	0	0	1	1	0	0	0	0
0	0	1	1	1	0	0	0	1	0	1	1	0	0	1	1	1	0	0	0	0	0	1	1	0	1	1	0	1	1	0	1	1	1	0	0	1	0	1	0	0	0	0	0	1	0	0	1	0	0
1	0	1	1	1	0	1	0	1	0	0	0	0	1	0	1	1	0	1	0	0	1	0	1	0	1	0	0	1	1	1	1	0	1	0	0	0	0	1	0	1	0	0	0	1	0	0	0	0	0
1	0	1	1	1	0	1	1	1	0	1	0	1	1	0	1	1	0	1	1	0	1	1	1	0	0	1	0	1	1	1	1	1	1	0	1	0	0	1	0	0	0	0	0	1	0	0	1	0	0
0	0	1	1	1	0	0	1	1	0	0	1	1	0	0	0	1	0	1	0	0	1	1	1	0	1	0	0	1	1	1	0	1	1	1	0	0	0	1	0	0	0	0	0	1	0	0	0	0	0
1	0	1	1	1	0	0	0	1	0	0	0	1	1	0	1	1	0	0	1	0	0	1	1	0	1	0	0	1	1	1	0	1	1	1	1	1	0	1	0	1	0	0	0	1	0	0	1	0	0
1	0	1	1	1	0	1	1	1	0	1	1	0	1	0	1	1	0	0	0	0	0	1	1	0	0	1	0	1	1	0	1	1	1	0	1	0	0	1	0	0	0	0	0	1	0	0	0	0	0
0	0	1	1	1	0	0	1	1	0	1	0	0	1	0	1	1	0	0	0	0	0	1	1	1	0	1	0	1	1	0	0	0	1	0	0	1	0	1	0	0	0	0	0	1	0	0	0	0	0
1	0	1	1	1	0	1	0	1	0	1	0	1	1	0	1	1	0	1	0	0	0	1	1	1	0	0	0	1	1	1	1	1	1	1	0	1	0	1	0	1	0	0	0	1	0	0	0	0	0
0	0	1	1	1	0	0	1	1	0	0	0	1	0	0	1	1	0	0	0	0	0	1	1	0	1	0	0	1	1	1	1	0	1	0	1	1	0	1	0	0	0	0	0	1	0	0	1	0	0
0	0	1	1	0	0	0	1	1	0	0	0	1	0	1	1	1	0	1	0	0	0	0	1	0	0	1	0	0	1	1	1	1	1	1	1	0	0	1	0	1	0	0	0	1	0	0	0	0	0
0	0	1	1	1	0	1	1	1	0	1	1	1	1	1	1	1	1	0	0	0	1	1	1	0	0	0	0	1	1	1	0	1	1	1	0	0	0	1	0	0	0	0	0	1	0	0	0	0	0
1	0	1	1	0	0	1	1	1	0	1	1	1	1	0	1	1	0	1	0	0	1	1	1	0	0	0	0	1	1	1	0	1	1	1	1	0	0	1	0	1	0	0	0	1	0	0	0	0	0
1	0	1	1	1	0	1	1	1	0	0	0	1	1	0	1	1	0	1	0	0	1	1	1	0	1	1	0	1	1	1	1	0	1	1	1	1	0	1	0	1	0	0	0	1	0	0	0	0	0
1	0	1	1	1	0	1	0	1	0	1	0	1	0	0	1	1	0	0	0	0	1	1	1	1	1	1	0	1	1	0	1	0	1	1	0	1	0	1	0	0	0	0	0	1	0	0	0	0	0
1	0	1	1	1	0	0	1	1	0	1	1	0	1	0	1	1	0	1	0	0	1	1	1	1	0	0	0	1	1	1	0	1	1	1	0	0	0	1	0	1	0	0	0	1	0	0	1	0	0
1	0	1	1	0	0	1	1	1	0	1	0	1	1	0	1	1	0	1	0	0	1	1	1	0	1	1	0	0	1	1	1	1	1	1	0	0	0	1	0	1	0	1	0	1	0	0	0	0	0
1	0	1	1	1	0	0	0	1	0	1	0	0	0	0	1	1	0	0	0	0	0	1	1	1	0	0	0	1	1	1	1	0	1	0	1	0	0	1	0	0	0	1	0	1	0	0	0	0	0
0	0	1	1	0	0	0	0	1	0	1	0	0	0	0	0	1	0	0	0	0	0	1	1	1	0	1	0	0	1	1	0	0	1	0	0	0	0	1	0	0	0	0	0	1	0	0	0	0	0
1	0	1	1	1	0	1	1	1	1	1	0	1	1	0	1	1	0	1	0	0	0	1	1	1	1	1	0	0	1	0	1	0	1	1	0	0	0	1	0	0	0	1	0	1	0	0	1	0	0
0	0	1	1	1	0	0	0	1	1	0	0	1	1	1	1	1	0	1	0	0	1	1	1	0	1	1	0	1	1	1	1	0	1	0	0	0	0	1	0	0	0	1	0	1	0	0	1	0	0
0	0	1	1	1	0	0	0	1	1	1	1	0	1	0	1	1	0	1	0	0	0	1	1	1	1	1	0	0	1	1	0	1	1	0	0	0	0	1	0	1	0	1	0	1	0	0	0	0	0
1	0	1	1	1	0	0	1	1	1	1	1	1	1	0	1	1	0	1	0	0	0	1	1	0	1	1	0	1	1	1	1	1	1	1	0	0	0	1	0	0	0	0	0	1	0	0	1	0	0
1	0	1	1	0	1	0	1	1	1	1	1	1	0	1	1	1	0	0	0	0	1	1	1	1	0	1	0	0	1	1	1	1	1	1	0	0	0	1	0	1	0	1	0	1	0	0	1	0	0
0	0	1	1	1	0	0	1	1	0	1	0	0	1	0	1	1	0	1	0	0	1	1	1	0	0	1	0	1	1	1	1	0	1	1	0	0	0	1	0	0	0	1	0	1	0	0	1	0	0
1	0	1	1	1	0	0	1	1	0	1	0	1	0	0	1	1	0	1	0	0	0	1	1	1	1	0	0	1	1	1	0	0	1	1	1	0	0	1	0	0	0	1	0	1	0	0	0	0	0
1	0	1	1	0	0	1	1	1	0	0	1	0	0	1	1	1	0	0	0	0	1	1	1	0	0	1	0	1	1	1	0	1	1	1	0	0	0	1	0	0	0	0	0	1	0	0	1	0	0
0	0	1	1	1	0	0	0	1	0	1	1	1	1	0	1	1	0	1	0	0	0	1	1	0	0	0	0	1	1	1	0	1	1	1	0	0	0	1	0	1	0	0	0	1	0	0	0	0	0
0	0	1	1	1	0	0	1	1	0	1	0	0	1	1	1	1	0	1	0	0	1	1	1	1	0	1	0	1	1	1	0	0	1	1	1	0	0	1	0	0	0	1	0	1	0	0	1	0	0
0	0	1	1	1	0	0	1	1	0	0	0	1	1	0	0	1	0	1	0	0	0	1	1	1	1	1	0	1	1	1	1	0	1	1	1	0	0	1	0	1	0	0	0	1	0	0	0	0	0
0	0	1	1	0	0	0	1	1	0	1	0	0	1	1	0	1	0	1	1	0	0	1	1	0	1	0	0	1	1	1	0	1	1	0	1	0	0	1	0	0	0	1	0	1	0	0	1	0	0
1	0	1	1	1	0	0	0	1	0	0	1	0	1	0	1	1	0	1	1	0	1	1	1	0	1	1	0	1	1	1	1	1	1	0	1	0	0	1	0	0	0	1	0	1	0	0	1	0	0
1	0	1	1	1	0	0	0	1	0	1	1	0	1	0	1	1	0	0	1	0	1	1	1	0	0	1	0	1	1	0	0	1	1	1	0	0	0	1	0	0	0	0	0	0	0	0	1	0	0
1	0	1	1	1	0	1	0	1	0	0	0	1	1	0	1	1	0	0	0	0	0	1	1	0	0	1	0	0	1	0	0	1	1	1	1	0	0	1	0	1	0	0	0	1	0	0	0	0	0
1	0	1	1	0	0	1	1	1	0	0	0	0	1	0	1	1	0	1	0	0	1	1	1	1	0	1	0	0	1	1	1	1	1	1	0	0	0	1	0	1	0	1	0	0	0	0	0	0	0
1	0	1	1	0	0	0	0	1	0	1	0	0	1	0	0	1	0	1	1	0	0	1	1	0	0	1	0	0	1	1	1	1	1	1	0	0	0	1	0	0	0	1	0	1	0	0	1	0	0
0	0	1	1	1	0	0	1	1	0	0	1	0	1	1	0	1	0	1	0	0	1	1	1	1	0	1	0	1	1	1	1	1	1	1	1	0	0	1	0	0	0	1	0	1	0	0	1	0	0
1	0	1	1	0	0	0	1	1	0	1	0	1	0	0	1	1	0	0	0	0	0	1	1	1	1	1	0	1	1	1	1	1	1	0	0	0	0	1	0	1	0	1	0	1	0	0	1	0	0
1	0	1	1	0	0	1	1	1	0	1	0	0	0	1	1	1	0	1	0	0	1	1	1	1	1	0	0	1	1	1	0	1	1	0	1	0	0	1	0	0	0	0	0	1	0	0	0	0	0
0	0	1	1	0	0	1	0	1	0	0	0	0	0	1	0	1	0	1	0	0	1	0	1	1	1	1	0	1	1	1	1	1	1	1	1	0	0	1	0	1	0	0	0	1	0	0	1	0	0
1	0	1	1	0	0	1	1	1	0	1	1	0	1	1	1	1	0	1	0	0	1	1	1	1	0	1	0	1	1	1	0	1	1	1	0	0	0	1	0	0	0	1	0	1	0	0	1	0	0
1	0	1	1	0	0	0	1	1	0	1	1	1	1	0	1	1	0	1	0	0	0	1	1	0	1	1	0	1	1	1	0	0	1	1	1	0	0	1	0	0	0	0	0	1	0	0	0	0	0
1	0	1	1	0	0	0	1	1	0	1	0	0	0	0	1	1	0	1	0	0	0	1	1	1	0	0	0	0	1	1	1	0	1	0	0	0	0	1	0	0	0	0	0	1	0	0	1	0	0
0	0	1	1	1	0	0	1	1	0	1	0	1	1	0	1	1	0	0	0	0	0	1	1	0	0	1	0	1	1	1	1	1	1	1	1	0	0	1	0	0	0	0	0	1	0	0	0	0	0
0	0	1	1	1	0	1	1	1	0	0	1	0	0	1	1	1	0	1	0	0	1	1	1	0	0	0	0	1	1	1	0	0	1	0	0	0	0	1	0	1	0	0	0	1	0	0	1	0	0
0	0	1	1	0	0	1	0	1	0	0	1	1	0	1	1	1	0	1	1	0	1	1	1	1	0	1	0	0	1	0	0	0	1	1	0	0	0	1	0	0	0	0	0	1	0	0	0	0	0
0	0	1	1	1	0	1	1	1	0	0	1	0	1	1	1	1	0	1	0	0	0	0	1	0	1	1	0	1	1	1	1	1	1	1	0	0	0	1	0	1	0	0	0	1	0	0	1	0	0
0	0	1	1	0	0	0	1	1	0	0	1	0	1	1	1	1	0	1	1	0	0	1	1	0	1	1	0	1	1	0	0	1	1	0	0	0	0	1	0	1	0	0	0	1	0	0	0	0	0
1	0	1	1	1	0	0	1	1	0	1	0	1	0	0	1	1	0	1	0	0	0	1	1	0	0	1	0	1	1	1	1	1	1	0	1	0	0	1	0	1	0	0	0	1	0	0	0	0	0
0	0	1	1	1	0	0	1	1	0	1	1	1	1	1	1	1	0	0	0	0	0	1	1	1	1	1	0	1	1	1	1	0	1	0	0	0	0	1	0	1	0	0	0	1	0	0	1	0	0
1	0	1	1	1	0	0	1	1	0	1	1	1	1	1	1	1	0	0	0	0	1	1	1	0	1	1	0	1	1	1	1	1	1	0	0	1	0	1	0	1	0	0	0	1	0	0	0	0	0
1	0	1	1	0	0	1	1	1	0	0	0	1	1	0	1	1	0	1	1	0	1	1	1	1	0	1	0	1	1	0	1	1	1	0	0	0	0	1	0	0	0	0	0	1	0	0	0	0	0
0	0	1	1	1	0	0	1	1	0	1	0	0	1	0	1	1	0	0	0	0	1	1	1	1	0	1	0	1	1	0	1	1	1	0	0	1	0	1	0	1	0	0	0	1	0	0	0	0	0
0	0	1	1	1	0	1	0	1	0	0	1	1	1	1	1	1	0	1	0	0	1	1	1	0	1	1	0	1	1	0	0	1	1	0	1	0	0	1	0	0	0	0	0	1	0	0	0	0	0
0	0	0	1	0	0	0	0	1	0	0	1	0	1	1	0	1	0	1	0	0	1	1	1	1	1	1	0	1	1	1	1	1	1	0	0	0	0	1	0	0	0	0	0	1	0	0	0	0	0
0	0	1	1	1	0	0	1	1	0	0	1	0	1	1	0	0	0	0	1	0	1	1	1	0	1	1	0	1	1	1	1	1	1	1	0	0	0	1	0	1	0	0	0	1	0	0	0	0	0
1	0	0	1	0	0	1	0	1	0	1	0	1	1	1	1	1	0	0	1	0	1	1	1	1	1	1	0	1	1	1	0	1	1	1	0	0	0	1	0	0	0	0	0	1	0	0	0	0	0
0	0	1	1	1	0	1	0	1	0	1	1	1	1	1	0	1	0	1	0	0	1	1	1	1	0	1	0	1	1	1	1	1	1	1	1	0	0	1	0	1	0	0	0	1	0	0	1	0	0
0	0	0	1	1	0	1	0	1	0	0	1	0	1	0	1	1	0	1	1	0	1	1	1	1	0	1	0	1	1	1	1	0	1	1	1	0	0	1	0	0	0	0	0	1	0	0	0	0	0
0	0	1	1	1	0	0	1	1	0	0	0	0	1	1	1	1	0	0	0	0	1	1	1	1	0	1	0	1	1	1	0	1	1	1	0	0	0	1	0	0	0	0	0	1	0	0	0	0	0
0	0	1	1	1	0	0	1	1	0	1	0	1	0	1	0	1	0	1	1	0	1	1	1	0	1	1	0	1	1	1	1	1	1	1	0	0	0	1	0	0	0	0	0	1	0	0	0	0	0
1	0	1	1	0	0	0	1	1	0	0	1	0	0	0	0	1	0	1	1	0	1	1	1	0	1	1	0	1	1	1	1	1	1	1	0	0	0	1	0	0	0	0	0	0	0	0	0	0	0
0	0	1	1	1	0	0	0	1	0	0	1	0	0	1	1	1	0	1	1	0	1	1	1	0	0	1	0	1	1	1	0	1	1	1	1	0	0	1	0	1	0	0	0	1	0	0	1	0	0
0	0	1	1	1	0	0	0	1	0	0	0	1	1	0	1	0	0	0	0	0	0	1	1	1	0	1	0	1	1	1	0	0	1	1	0	0	0	1	0	0	0	0	0	1	0	0	0	0	0
0	0	1	1	1	0	0	0	1	0	0	0	1	1	1	0	1	0	0	1	0	1	1	1	1	0	1	0	1	1	1	1	1	1	0	0	0	0	1	0	1	0	0	0	1	0	0	0	0	0
0	0	1	1	1	1	0	1	1	0	1	1	0	0	0	1	1	0	1	1	0	0	1	1	0	1	1	0	1	1	1	0	1	1	0	0	0	0	1	0	0	0	0	0	1	0	0	1	0	0
1	0	1	1	1	0	0	1	1	0	0	0	0	1	0	1	1	0	1	0	0	0	1	1	1	0	0	0	1	1	1	1	1	1	0	0	0	0	1	0	0	0	0	0	1	0	0	1	0	0
0	0	1	1	1	0	0	0	1	0	1	1	0	1	1	1	1	0	1	1	0	1	1	1	0	0	0	0	1	1	1	1	1	1	0	0	0	0	1	0	1	0	0	0	1	0	0	1	0	0
0	0	1	1	1	0	0	0	1	0	1	0	0	0	0	1	1	0	0	1	0	0	1	1	1	1	1	0	1	1	1	1	1	1	1	0	1	0	1	0	0	0	0	0	1	0	0	1	0	0
0	0	1	1	1	0	0	0	1	0	1	1	0	1	0	1	1	0	1	1	0	0	1	1	0	0	1	0	1	1	1	1	1	1	0	0	0	0	1	0	0	0	0	0	1	0	0	0	0	0
0	0	1	1	1	0	0	1	1	0	1	0	0	1	1	1	1	0	1	0	0	1	1	1	0	1	1	0	1	1	1	1	1	1	0	0	0	0	1	1	1	0	0	0	1	0	0	1	0	0
1	0	1	1	0	0	0	0	1	0	1	1	0	1	1	1	1	0	0	0	0	1	1	1	0	1	1	0	1	1	1	1	1	1	0	0	0	0	1	0	0	0	0	0	1	0	0	1	0	0
0	0	1	1	1	0	0	0	1	0	0	1	0	1	1	1	1	0	1	1	0	0	1	1	0	1	0	0	1	1	1	0	1	1	0	0	0	0	1	0	0	0	0	1	1	0	0	1	0	0
1	0	1	1	1	0	0	1	1	0	0	1	0	1	1	1	1	0	1	0	0	1	1	1	1	1	1	0	1	1	1	1	1	1	0	0	0	0	1	0	0	0	0	1	1	0	0	1	0	0
1	0	1	1	1	0	0	0	1	0	0	1	0	0	0	1	1	0	1	1	0	0	1	1	0	1	0	0	1	1	0	0	1	1	1	0	0	0	1	1	1	0	0	1	1	0	0	1	0	0
0	0	1	1	0	0	0	0	1	0	0	0	0	0	0	1	1	0	1	1	0	1	1	1	0	1	1	0	1	1	1	1	1	1	0	0	0	0	1	0	1	0	0	1	1	0	0	0	0	0
1	0	1	1	1	0	0	0	1	0	0	1	1	1	1	1	1	0	0	1	0	0	1	1	0	1	1	0	1	1	1	1	1	1	1	0	0	0	1	0	0	0	0	1	1	0	0	1	0	0
0	0	1	1	1	0	1	1	1	0	1	1	1	0	1	0	1	0	0	1	0	1	1	1	1	0	1	0	1	1	1	1	0	1	1	0	0	0	1	0	0	0	0	1	1	0	0	0	0	0
0	0	1	1	1	0	1	1	1	0	1	0	1	0	1	1	1	0	0	0	0	0	1	1	0	1	1	0	1	1	1	0	0	1	0	0	0	0	1	0	0	0	0	1	1	0	0	1	0	0
1	0	1	1	1	1	0	0	1	0	0	0	0	1	0	1	1	0	1	0	0	1	1	1	0	0	1	0	1	1	1	1	0	1	1	0	0	0	1	0	0	0	0	1	1	0	0	1	0	0
1	0	1	1	1	0	0	0	1	0	1	0	0	1	0	0	1	0	1	1	0	0	1	1	1	1	1	0	1	1	1	1	1	1	0	0	0	0	1	0	1	0	0	1	1	0	0	0	0	0
1	0	1	1	1	0	0	1	1	0	1	0	0	1	0	1	1	0	1	1	0	0	1	1	0	1	1	0	1	1	1	1	1	1	1	0	0	0	1	0	0	0	0	1	1	0	0	0	0	0
0	0	1	1	1	0	0	0	1	0	0	1	1	0	0	1	1	0	1	0	0	0	1	1	0	1	0	0	1	1	1	0	1	1	1	0	0	0	1	0	0	0	0	1	1	0	0	1	0	0
0	0	1	1	0	0	0	0	1	0	1	0	1	1	1	1	1	0	0	1	0	1	1	1	1	1	1	0	1	1	1	1	1	1	0	0	0	0	1	0	0	0	0	1	1	0	0	1	0	0
0	0	0	1	1	0	1	1	1	0	1	1	0	1	1	0	1	0	1	1	0	0	1	1	0	1	1	0	0	1	1	1	1	1	0	0	0	0	1	0	0	0	0	1	1	0	0	0	0	0
0	0	1	1	1	0	1	1	1	0	0	1	0	1	1	1	1	0	0	0	0	0	1	1	1	0	0	0	1	1	1	1	1	1	1	0	1	0	1	0	0	0	0	1	1	0	0	1	0	0
0	0	1	1	1	0	0	0	1	0	0	0	0	1	1	1	1	0	0	1	0	0	1	1	0	0	1	0	1	1	1	1	1	1	0	0	0	0	1	0	0	0	0	1	1	0	0	1	0	0
0	0	1	1	0	0	0	1	1	0	0	1	0	1	1	1	1	0	1	1	0	1	1	1	0	0	0	0	0	1	1	1	1	1	0	0	0	0	1	0	1	0	0	1	1	0	0	0	0	0
1	0	1	1	1	0	0	1	1	0	1	1	1	0	0	1	1	0	1	1	0	1	1	1	0	1	0	0	1	1	1	1	1	1	0	0	0	0	1	0	1	0	0	1	1	0	0	0	0	0
1	0	1	1	1	0	0	1	1	0	0	1	0	0	0	1	1	0	1	1	0	1	1	1	1	0	0	0	1	1	1	1	1	1	0	0	0	0	1	0	1	0	0	1	1	0	0	1	0	0
0	0	1	1	1	0	1	1	1	0	0	1	1	0	1	1	1	0	0	1	0	1	1	1	0	1	1	0	1	1	1	1	1	1	0	0	1	0	1	0	0	0	0	1	1	0	0	1	0	0
1	0	1	1	1	0	0	1	1	0	1	0	0	0	0	1	1	0	0	1	0	1	1	1	1	1	1	0	1	1	1	1	1	1	0	0	1	0	1	0	1	0	0	1	1	0	0	1	0	0
1	0	1	1	1	0	1	1	1	0	0	1	0	1	0	1	1	0	0	1	0	1	1	1	0	1	1	0	1	1	1	1	1	1	0	0	0	0	1	0	0	0	0	1	1	0	0	0	0	0
0	0	1	1	1	0	1	1	1	0	1	0	1	1	1	1	1	0	1	1	0	1	1	1	0	0	0	0	1	1	1	1	1	1	0	0	1	0	1	0	0	0	0	1	1	0	0	1	0	0
0	0	1	1	1	0	1	1	1	0	1	1	1	1	0	1	1	0	0	1	0	0	1	1	0	1	0	0	1	1	1	1	1	1	0	0	0	0	1	0	0	0	0	1	1	0	0	0	0	0
0	0	1	1	0	0	1	1	1	0	0	1	1	1	1	1	1	0	0	1	0	0	1	1	0	1	0	0	1	1	1	0	0	1	0	0	0	0	1	0	0	0	0	1	1	0	0	0	0	0
1	0	1	1	1	0	1	0	1	0	1	1	0	1	1	1	1	0	0	1	0	1	1	1	0	1	1	0	1	1	1	1	1	1	0	0	0	0	1	0	0	0	0	1	1	0	0	1	0	0
1	0	1	1	1	0	1	1	1	0	1	1	1	1	0	1	1	0	1	0	0	1	1	1	0	0	1	0	1	1	1	1	1	1	0	0	0	0	1	0	1	0	0	1	0	0	0	1	1	0
0	0	1	1	0	0	1	0	0	0	0	1	0	0	1	1	1	0	0	1	0	1	1	1	0	1	1	0	0	1	1	1	1	1	1	0	0	0	1	1	0	0	0	1	1	0	0	0	0	0
1	0	1	1	1	0	1	1	1	0	1	1	1	0	1	1	1	0	0	1	0	1	1	1	0	1	1	0	0	1	1	1	1	1	0	1	0	0	1	0	0	0	0	1	1	0	0	1	0	0
1	0	1	1	1	0	0	0	1	0	1	1	0	0	0	1	1	0	1	1	0	1	1	1	1	1	1	0	1	1	1	0	1	1	0	0	0	0	1	0	0	0	0	1	1	0	0	1	0	0
1	0	1	1	1	0	0	1	1	0	0	0	1	1	0	1	1	0	1	1	0	1	1	1	1	1	1	0	1	1	0	1	1	1	0	0	0	0	1	0	1	0	0	1	1	0	0	1	0	0
0	0	1	1	0	0	0	1	1	0	0	1	0	0	0	1	1	0	1	1	0	1	1	1	0	1	0	0	1	1	1	1	1	1	0	0	0	0	1	0	0	0	0	1	1	0	0	1	0	0
0	0	1	1	1	0	1	0	1	0	0	0	1	1	0	0	1	0	1	1	0	1	1	1	1	1	1	0	0	1	1	1	1	1	1	0	0	0	1	0	0	0	0	1	1	0	0	0	0	0
1	0	1	1	0	0	1	0	1	0	1	0	1	1	0	1	1	0	1	0	0	1	1	1	1	0	1	0	0	1	0	0	0	1	0	0	0	0	1	0	0	0	0	1	1	0	0	1	0	0
0	0	1	1	1	0	1	1	1	0	1	1	0	0	1	1	1	0	1	0	0	1	1	1	1	1	1	0	1	1	1	0	1	1	0	0	0	0	1	0	0	0	0	1	1	0	0	1	0	0
1	0	1	1	1	0	0	0	1	0	0	1	0	1	0	1	1	0	1	1	0	1	1	1	0	1	1	0	1	1	0	0	1	1	1	1	0	0	1	0	0	0	0	1	1	0	0	0	0	0
1	0	0	1	1	0	1	1	1	0	1	1	1	0	1	1	1	0	1	0	0	1	1	1	1	1	0	0	1	1	1	0	0	1	0	0	1	0	1	0	0	0	0	1	1	0	0	0	0	0
1	0	1	1	1	0	1	1	1	0	1	1	1	1	1	1	1	0	1	1	0	1	1	1	0	1	0	0	1	1	1	1	1	1	0	0	0	0	1	0	0	0	0	1	1	0	0	1	0	0
1	0	1	1	1	0	1	1	1	0	1	1	1	1	1	1	1	0	0	1	0	1	1	1	1	1	1	0	1	1	1	1	1	1	0	0	0	0	1	0	0	0	0	1	1	0	0	0	0	0
1	0	1	1	1	0	1	1	1	0	1	1	1	0	0	1	1	0	0	1	0	1	1	1	0	0	1	0	0	1	0	0	1	1	1	0	1	0	1	0	0	0	0	1	1	0	0	1	0	0
1	0	1	1	1	0	1	0	1	0	1	1	1	1	1	1	1	0	1	1	0	1	1	1	0	1	1	0	1	1	1	1	1	1	1	0	1	0	1	0	1	0	1	1	1	0	0	1	0	0
1	0	1	1	1	0	1	1	1	0	1	1	0	0	1	1	1	0	1	0	0	1	1	1	0	1	0	0	1	1	1	1	0	1	0	0	0	0	1	0	0	0	0	1	1	0	0	0	0	0
1	0	1	1	1	0	0	0	1	0	0	1	0	0	1	1	1	0	1	1	0	0	1	1	0	0	1	0	1	1	1	0	1	1	0	0	0	0	1	0	1	0	0	1	1	0	0	0	0	0
1	0	1	1	1	0	0	1	1	0	1	1	0	1	0	1	1	0	0	1	0	1	1	1	0	0	1	0	1	1	0	1	1	1	1	0	1	0	1	0	0	0	0	1	1	0	0	0	0	0
1	0	1	1	1	0	1	0	1	0	1	0	0	1	0	1	1	0	1	0	0	1	1	1	1	1	1	0	0	1	1	1	0	1	0	0	0	0	1	0	0	0	1	1	1	0	0	0	0	0
1	0	1	1	0	0	0	0	1	0	1	0	1	0	1	0	1	0	1	1	0	1	1	1	1	1	1	0	1	1	1	0	1	1	0	0	0	0	1	0	0	0	1	1	1	0	0	1	0	0
1	0	1	1	1	0	1	1	1	0	1	1	1	1	1	1	1	0	0	1	0	1	1	1	0	1	1	0	1	1	0	0	1	1	0	0	0	0	1	0	1	0	1	1	1	0	0	1	0	0
1	0	1	1	0	0	0	1	1	1	1	0	1	0	0	0	1	0	0	1	0	1	1	1	0	1	1	0	0	1	1	1	1	1	1	0	0	0	1	1	0	0	0	1	1	0	0	1	0	0
1	0	1	1	1	0	1	0	1	0	1	0	0	1	0	1	1	0	0	0	0	1	1	1	1	1	1	0	1	1	1	0	1	1	1	0	0	0	1	0	1	0	0	1	1	0	0	0	0	0
1	0	1	1	0	1	1	1	1	0	1	0	1	1	0	1	1	0	1	1	0	1	1	1	0	0	1	0	0	1	1	1	1	1	1	0	0	0	1	0	0	0	0	0	1	0	0	0	0	0
1	0	1	1	1	0	1	1	1	0	0	1	1	1	1	0	1	0	1	1	0	1	1	1	1	1	1	0	1	1	1	1	1	1	0	0	0	0	1	0	0	0	1	0	0	0	0	1	1	0
1	0	1	1	1	0	1	0	1	0	0	1	1	1	1	1	1	0	1	0	0	1	1	1	0	1	1	0	1	1	1	1	1	1	0	0	0	0	1	0	0	0	0	1	1	0	0	1	1	0
1	0	1	1	1	1	1	1	1	0	0	0	1	1	1	1	1	0	1	1	0	1	1	1	0	1	1	0	1	1	1	0	1	1	0	0	0	0	1	0	0	0	0	1	1	0	0	1	0	0
1	0	1	1	1	0	0	0	1	0	0	1	0	1	0	1	0	0	1	1	0	0	1	1	0	1	1	0	1	1	1	1	1	1	1	0	0	0	1	0	1	0	1	1	1	0	0	0	0	0
0	0	1	1	1	0	1	1	1	0	0	1	1	0	1	1	1	0	0	0	0	1	1	1	0	1	1	0	1	1	1	1	1	1	1	0	0	0	1	0	1	0	1	1	1	0	0	0	0	0
1	0	1	1	1	0	1	0	1	0	0	1	0	1	0	1	1	0	1	0	0	1	1	1	1	0	1	0	0	1	0	0	1	1	0	0	0	0	1	0	1	0	0	1	1	0	0	0	1	0
1	0	1	1	1	0	1	0	1	0	0	1	0	0	0	1	1	0	0	1	0	1	1	1	0	1	1	0	1	1	0	1	1	1	1	0	0	0	1	0	0	0	0	0	1	0	0	1	1	0
0	0	1	1	0	0	1	0	1	0	1	1	1	1	1	1	1	0	1	0	0	1	1	1	0	1	1	0	1	1	1	0	1	1	1	0	0	0	1	0	1	0	0	0	1	0	0	1	0	0
0	0	1	1	0	0	1	0	1	0	0	1	0	1	0	1	1	0	1	0	0	0	1	1	1	1	0	0	1	1	1	1	1	1	0	0	1	0	1	0	1	0	0	0	1	0	0	0	0	0
1	0	1	1	0	0	1	1	0	0	0	1	1	0	0	1	1	0	0	0	0	1	1	1	1	1	1	0	1	1	0	0	1	1	1	0	0	0	1	0	0	0	0	0	1	0	0	1	0	0
1	0	1	1	0	0	1	0	1	0	0	1	1	1	1	1	1	0	0	1	0	1	1	1	0	1	1	0	1	1	0	1	1	1	1	0	0	0	1	0	0	0	0	0	0	0	0	0	0	0
1	0	1	1	1	0	0	0	1	0	1	1	0	1	1	1	1	0	0	1	0	1	1	1	1	1	1	0	1	1	0	1	1	1	0	0	0	0	1	0	0	0	0	0	1	0	0	0	0	0
1	0	0	1	1	0	0	1	1	0	0	1	1	0	0	1	1	0	1	1	0	1	1	1	0	1	1	0	1	1	1	0	0	1	1	0	0	0	1	0	1	0	0	0	0	0	0	0	0	0
1	0	1	1	1	0	0	0	1	0	0	0	0	1	0	1	1	0	0	0	0	1	1	1	1	1	1	0	1	1	1	1	1	1	1	0	0	0	1	0	1	0	0	0	1	0	0	0	0	0
1	0	1	1	1	0	0	0	1	0	1	1	1	1	1	1	1	0	0	0	0	1	1	1	1	1	1	0	1	1	1	1	1	1	1	0	0	0	1	0	1	0	0	0	1	0	0	1	0	0
0	0	1	1	1	0	1	0	1	0	1	0	0	0	1	1	1	0	1	1	0	1	1	1	0	1	1	0	1	1	0	1	1	1	0	0	0	0	1	0	0	0	0	0	1	0	0	1	0	0
0	0	1	1	0	0	1	0	1	0	1	1	1	1	0	0	1	0	1	1	0	1	1	1	0	1	1	0	1	1	0	1	0	1	0	0	0	0	1	0	0	0	0	1	1	0	0	0	0	0
1	0	1	1	1	0	1	0	1	0	1	1	0	0	0	1	1	0	0	0	0	0	1	1	0	1	1	0	1	1	1	1	0	1	1	0	0	0	1	0	0	0	0	0	1	0	0	1	0	0
1	0	1	1	0	0	0	1	1	0	0	1	0	1	1	1	1	0	1	1	0	1	1	1	0	1	1	0	1	1	0	1	1	1	1	1	0	0	1	0	0	0	0	0	1	0	0	0	0	0
0	0	1	1	0	0	1	0	1	0	0	1	1	0	0	1	1	0	0	0	0	1	1	1	1	0	1	0	1	1	0	1	0	1	1	1	1	0	1	0	0	0	0	0	1	0	0	1	0	0
0	0	1	1	0	0	1	0	1	0	0	0	0	1	0	1	1	0	1	0	0	1	0	1	1	0	1	0	1	1	0	1	1	1	0	0	0	0	1	0	0	0	0	0	1	0	0	1	0	0
0	0	0	1	1	0	0	1	1	0	0	0	0	1	0	1	1	0	1	1	0	1	1	1	0	0	1	0	1	1	1	1	1	1	0	1	0	0	1	0	0	0	0	0	1	0	0	1	0	0
1	0	1	1	0	0	1	0	1	0	1	0	1	1	0	1	1	0	1	0	0	1	1	1	1	1	1	0	1	1	1	1	1	1	1	0	0	0	1	0	0	0	0	0	1	0	0	0	0	0
0	0	1	1	0	0	1	0	1	0	1	1	1	1	0	0	1	0	1	0	0	0	1	1	1	1	1	0	1	1	1	0	1	1	1	1	0	0	1	0	0	0	0	0	1	0	0	0	0	0
0	0	1	1	1	0	1	0	1	0	0	0	0	1	1	1	1	0	1	0	0	1	1	1	1	1	1	0	1	1	1	1	0	1	0	1	0	0	1	0	0	0	0	0	1	0	0	0	0	0
1	0	1	1	0	0	1	1	1	0	1	0	1	0	1	1	1	0	0	0	0	1	0	1	1	0	0	0	1	1	1	0	1	1	1	0	0	0	1	0	0	0	0	0	1	0	0	1	0	0
0	0	1	1	0	0	1	1	1	0	1	1	1	1	1	1	1	0	1	1	0	1	1	1	0	0	1	0	1	1	0	1	0	1	1	0	0	0	1	0	0	0	0	0	1	0	0	1	0	0
1	0	1	1	1	0	0	1	1	0	1	1	1	1	1	1	1	0	1	1	0	1	1	1	0	0	1	0	0	1	1	1	0	1	1	1	1	0	1	0	0	0	0	0	1	0	0	1	0	0
1	0	1	1	1	0	1	0	1	0	1	1	1	0	1	1	1	0	1	1	0	1	1	1	0	0	1	0	1	1	1	0	1	1	0	0	0	0	1	0	0	0	0	0	1	0	0	1	0	0
0	0	1	1	1	0	1	0	1	0	1	0	1	1	0	1	1	0	1	1	0	0	1	1	1	0	1	0	0	1	1	1	1	1	1	1	1	0	1	0	0	0	0	0	1	0	0	1	0	0
0	0	1	1	1	0	1	1	1	0	1	1	0	1	1	1	1	0	1	0	0	1	1	1	1	0	1	0	1	1	1	1	1	1	1	0	1	0	1	0	0	0	0	0	1	0	0	0	0	0
0	0	1	1	0	0	1	1	1	0	1	0	0	1	1	1	1	0	1	0	0	1	1	1	1	1	1	0	1	1	1	1	0	1	1	0	0	0	1	0	1	0	0	0	1	0	0	0	0	0
0	0	1	1	1	0	1	0	1	0	1	0	1	1	0	1	1	0	1	0	0	0	1	1	0	0	1	0	1	1	0	0	1	1	1	0	0	0	1	0	0	0	0	0	1	0	0	1	0	0
0	0	1	1	0	0	1	0	1	0	1	1	0	1	0	0	1	0	1	0	0	1	1	1	1	0	1	0	1	1	1	1	0	1	1	0	0	0	1	0	0	0	0	0	1	0	0	0	0	0
0	0	1	1	1	0	0	1	1	0	1	1	0	1	1	1	0	0	1	0	0	0	1	1	1	0	1	0	1	1	1	0	1	1	1	1	0	0	1	0	0	0	0	0	1	0	0	1	0	0
0	0	1	1	0	0	0	0	1	0	0	0	0	1	0	1	1	0	0	0	0	1	0	1	0	0	1	0	1	1	1	0	1	1	0	0	0	0	1	0	0	0	0	0	1	0	0	1	0	0
1	0	1	1	0	0	1	0	1	0	1	0	1	0	0	0	1	0	1	0	0	0	1	1	1	0	0	0	1	1	1	1	0	1	1	0	1	0	1	0	1	0	0	0	1	0	0	1	0	0
0	0	1	1	1	0	1	1	1	0	1	0	0	1	1	0	1	0	1	0	0	1	1	1	1	0	1	0	0	1	1	1	1	1	0	1	0	0	1	0	0	0	0	0	1	0	0	0	0	0
0	0	1	1	1	0	0	0	1	0	1	1	0	0	0	1	1	0	1	0	0	0	1	1	0	0	1	0	1	1	1	1	1	1	1	1	0	0	1	0	0	0	0	0	1	0	0	0	0	0
1	0	1	1	1	0	1	1	1	0	1	1	0	1	1	1	1	0	1	0	0	1	1	1	0	0	1	0	0	1	1	0	0	1	1	0	0	0	1	0	1	0	0	0	1	0	0	1	0	0
0	0	1	1	0	0	0	0	1	0	0	1	0	0	0	1	1	0	1	0	0	1	1	1	1	0	0	0	0	1	0	1	1	1	1	0	0	0	1	0	0	0	0	0	1	0	0	0	0	0
0	0	1	1	1	0	1	1	1	0	1	0	0	0	1	1	0	0	1	1	0	1	1	1	1	0	1	0	1	1	0	1	0	1	1	0	0	0	1	0	0	0	0	0	1	0	0	0	0	0
0	0	1	1	1	0	0	1	1	0	0	1	0	1	1	1	0	0	1	0	0	0	1	1	0	1	1	0	1	1	1	1	1	1	0	0	0	0	1	0	0	0	0	0	1	0	0	0	0	0
1	0	1	1	1	0	1	1	1	0	1	1	0	1	1	1	0	0	0	0	0	1	1	1	0	1	1	0	1	1	1	1	0	1	1	0	0	0	1	0	0	0	0	0	1	0	0	1	0	0
0	0	1	1	1	0	0	0	1	0	1	0	0	1	1	1	1	0	1	0	0	1	1	1	0	1	1	0	1	1	1	1	1	1	1	0	0	0	1	0	0	0	0	0	1	0	0	1	0	0
0	0	1	1	1	0	1	0	1	0	0	1	0	1	0	1	1	0	1	0	0	1	1	1	1	1	0	0	1	1	0	0	1	1	1	0	0	0	1	0	0	0	0	0	1	0	0	1	0	0
1	0	0	1	1	0	1	1	1	0	0	0	0	0	0	1	1	0	1	1	0	1	1	1	1	1	1	0	1	1	0	1	1	1	1	1	0	0	1	0	1	0	0	0	1	0	0	0	0	0
0	0	0	1	0	0	1	1	1	0	0	0	0	0	1	1	0	0	1	1	0	0	1	1	1	1	1	0	1	1	0	1	0	1	1	1	0	0	1	0	0	0	0	0	1	0	0	1	0	0
1	0	1	1	1	0	1	1	1	0	0	0	1	1	1	1	0	0	1	0	0	0	1	1	0	1	1	0	1	1	1	0	1	1	0	0	0	0	1	0	0	0	0	0	1	0	0	1	0	0
0	0	1	1	1	0	1	1	1	0	0	1	0	1	1	1	1	0	0	0	0	1	1	1	1	1	1	0	1	1	1	0	0	1	1	0	0	0	1	0	1	0	0	1	1	0	0	1	0	0
1	0	1	1	1	0	1	1	1	0	0	1	0	0	1	1	1	0	1	1	0	1	1	1	1	0	1	0	1	1	1	1	1	1	0	0	0	0	1	0	0	0	0	1	1	0	0	1	0	0
1	0	1	1	1	0	0	1	1	0	1	1	0	1	1	1	0	0	0	0	0	1	1	1	1	1	0	0	1	1	1	1	1	1	1	0	0	0	1	0	0	0	0	0	1	0	0	0	0	0
1	0	1	1	1	0	1	1	1	0	0	0	0	0	1	1	1	0	0	1	0	1	1	1	0	0	1	0	1	1	0	1	1	1	1	0	0	0	1	0	1	0	0	0	1	0	0	1	0	0
0	0	1	1	1	0	0	0	1	0	1	1	1	0	0	0	1	0	1	0	0	1	1	1	1	0	0	0	1	1	1	1	1	1	0	0	0	0	1	0	0	0	0	0	1	0	0	0	0	0
1	0	1	1	1	0	0	0	1	0	0	0	0	0	1	1	1	0	1	1	0	1	1	1	0	0	1	0	1	1	0	0	1	1	1	1	0	0	1	0	0	0	0	0	1	0	0	0	0	0
1	0	1	1	0	0	0	1	1	0	0	1	0	0	0	1	1	0	0	0	0	0	1	1	0	1	1	0	1	1	0	1	0	1	1	1	0	0	1	0	0	0	0	0	1	0	0	1	0	0
1	0	1	1	0	0	0	0	1	0	1	1	0	0	1	0	1	0	0	1	0	1	1	1	1	0	1	0	0	1	0	1	1	1	0	0	0	0	1	0	1	0	0	0	1	0	0	0	0	0
1	0	1	1	1	0	0	0	1	0	0	0	0	1	1	1	0	0	0	1	0	1	1	1	0	0	1	0	1	1	1	0	1	1	1	0	0	0	1	0	0	0	0	0	1	0	0	0	0	0
0	0	1	1	1	0	1	0	1	0	0	1	0	0	1	1	1	0	0	0	0	1	1	1	0	0	0	0	1	1	1	0	1	1	1	1	0	0	1	0	0	0	0	0	0	0	0	0	0	0
1	0	1	1	1	0	0	0	1	0	1	1	0	0	1	1	1	0	1	0	0	1	1	1	1	1	1	0	1	1	0	1	1	1	0	0	0	0	1	0	1	0	0	0	1	0	0	0	0	0
0	0	1	1	1	0	1	0	1	0	1	0	1	0	1	1	1	0	1	0	0	1	1	1	0	1	1	0	1	1	1	0	1	1	0	1	0	0	1	0	0	0	0	0	1	0	0	0	0	0
1	0	1	1	1	0	0	1	1	0	0	1	1	0	1	1	1	0	0	0	0	0	1	1	0	1	1	0	1	1	1	1	1	1	1	1	0	0	1	0	1	0	0	0	1	0	0	0	0	0
0	0	1	1	1	0	0	1	1	0	0	1	0	1	1	1	1	0	1	1	0	1	1	1	0	1	0	0	1	1	1	1	1	1	1	0	0	0	1	0	0	0	0	0	1	0	0	0	0	0
1	0	1	1	1	0	1	1	1	0	0	1	0	0	0	1	1	0	1	1	0	1	1	1	0	1	0	0	1	1	1	0	1	1	1	1	0	0	1	0	1	0	0	0	1	0	0	1	0	0
0	0	1	1	0	0	1	1	1	0	0	1	1	0	0	1	1	0	0	1	0	1	1	1	1	1	1	0	0	1	1	0	0	1	1	0	0	0	1	0	1	0	0	0	1	0	0	0	0	0
0	0	1	1	0	0	0	1	1	0	1	0	0	0	0	1	1	0	1	1	0	0	1	1	0	0	1	0	1	1	1	1	0	1	0	0	0	0	1	0	0	0	0	0	1	0	0	0	0	0
1	0	1	1	1	0	1	0	1	0	0	1	0	0	1	1	0	0	1	1	0	1	1	1	1	1	1	0	1	1	1	1	0	1	1	0	0	0	1	0	1	0	0	0	1	0	0	1	0	0
0	0	1	1	1	0	0	1	1	0	0	1	0	1	1	1	1	0	1	0	0	1	1	1	1	1	0	0	1	1	1	1	1	1	0	0	0	0	1	0	1	0	0	0	1	0	0	1	0	0
0	0	1	1	1	0	0	1	1	0	0	1	0	0	0	1	0	0	0	1	0	0	1	1	0	0	0	0	1	1	1	0	0	1	0	0	0	0	1	0	0	0	0	0	0	0	0	0	0	0
1	0	1	1	1	0	1	1	1	0	0	1	1	0	1	1	1	0	1	1	0	1	1	1	1	1	1	0	1	1	1	1	0	1	0	0	0	0	1	0	1	0	0	0	1	0	0	0	0	0
1	0	1	1	1	0	0	1	1	0	0	0	1	1	0	1	1	0	1	1	0	0	1	1	0	1	1	0	1	1	1	0	1	1	0	0	0	0	1	0	0	0	0	0	1	0	0	1	0	0
1	0	1	1	0	0	0	1	1	0	1	0	1	1	1	1	1	0	0	1	0	0	1	1	1	1	0	0	1	1	0	0	0	1	0	0	0	0	1	0	0	0	0	0	1	0	0	0	0	0
1	0	1	1	1	0	1	0	1	0	0	1	1	1	1	1	1	0	1	1	0	0	1	1	0	0	0	0	1	1	1	0	1	1	1	0	1	0	1	0	0	0	0	0	1	0	0	1	0	0
0	0	1	1	0	0	0	1	1	0	1	1	0	1	0	1	0	0	0	1	0	1	1	1	0	1	1	0	1	1	1	1	1	1	1	0	1	0	1	0	1	0	0	0	1	0	0	1	0	0
0	0	1	1	1	0	0	1	1	0	0	0	0	1	1	1	0	0	0	1	0	1	1	1	1	1	0	0	1	1	1	1	1	1	1	1	0	0	1	0	1	0	0	0	1	0	0	0	0	0
1	0	1	1	1	0	0	0	1	0	1	0	1	1	0	1	1	0	1	1	0	0	1	1	0	1	1	0	0	1	1	1	1	1	1	0	1	0	1	0	0	0	0	0	1	0	0	1	0	0
0	0	1	1	1	0	0	0	1	0	0	1	0	1	0	1	0	0	1	1	0	1	1	1	1	1	0	0	1	1	1	0	0	1	1	0	0	0	1	0	0	0	0	0	1	0	0	0	0	0
1	0	1	1	1	0	0	1	1	0	0	0	0	1	0	1	1	0	0	1	0	1	1	1	0	1	1	0	1	1	0	0	0	1	1	0	0	0	1	0	0	0	0	0	1	0	0	1	0	0
1	0	1	1	1	0	0	0	1	0	0	1	0	1	0	1	1	0	1	1	0	1	1	1	0	1	1	0	1	1	1	1	0	1	1	0	1	0	1	0	0	0	0	0	1	0	0	1	0	0
1	0	1	1	1	0	0	0	1	0	0	0	0	0	0	1	1	0	1	1	0	0	1	1	0	1	0	0	1	1	1	1	1	1	0	0	0	0	1	0	0	0	0	0	1	0	0	0	0	0
1	0	1	1	1	0	0	0	1	0	0	0	0	1	0	1	0	0	0	0	0	1	1	1	0	0	1	0	1	1	1	0	1	1	1	1	0	0	1	0	0	0	0	0	1	0	0	1	0	0
1	0	1	1	1	0	0	0	1	0	0	1	1	1	1	1	1	0	1	1	0	1	1	1	0	1	1	0	1	1	0	1	1	1	0	0	1	0	1	0	0	0	0	0	1	0	0	0	0	0
1	0	1	1	1	0	1	0	1	0	0	0	0	1	0	1	1	0	0	0	0	1	1	1	0	1	1	0	1	1	1	1	0	1	0	0	0	0	1	0	0	0	0	0	1	0	0	1	0	0
0	0	1	1	1	0	0	0	1	0	1	1	1	1	1	1	0	0	1	0	0	1	1	1	1	1	1	0	1	1	1	1	1	1	1	0	0	0	1	0	0	0	0	1	1	0	0	1	0	0
1	0	1	1	1	0	1	1	1	0	0	1	0	1	1	1	1	0	1	0	0	1	1	1	0	0	1	0	0	1	1	1	1	1	1	0	0	0	1	0	0	0	0	1	1	0	0	1	0	0
1	0	1	1	1	0	0	0	1	0	0	1	0	1	0	1	1	0	1	0	0	0	1	1	0	0	1	0	0	1	1	1	1	1	0	0	0	0	1	0	0	0	0	1	1	0	0	1	0	0
0	0	1	1	1	0	0	1	1	0	0	1	1	0	1	1	0	0	0	0	0	1	1	1	1	0	0	0	0	1	1	1	0	1	1	0	0	0	1	0	0	0	0	1	1	0	0	1	0	0
0	0	1	1	1	0	1	0	1	0	1	1	0	0	0	1	0	0	1	0	0	0	1	1	0	0	0	0	0	1	1	1	1	1	1	0	1	0	1	0	0	0	0	1	1	0	0	1	0	0
1	0	1	1	1	0	1	1	1	0	0	1	0	1	1	1	1	0	0	1	0	1	1	1	1	1	0	0	0	1	1	1	0	1	1	0	0	0	1	0	0	0	0	0	1	0	0	1	0	0
1	0	1	1	1	0	1	0	1	0	1	0	0	1	1	0	0	0	1	0	0	0	1	1	1	0	1	0	0	1	0	0	1	1	1	0	0	0	1	0	0	0	0	0	1	0	0	0	0	0
0	0	1	1	1	0	1	1	1	0	1	1	1	1	1	1	1	0	0	1	0	0	1	1	1	0	1	0	0	1	1	1	1	1	0	1	0	0	1	0	0	0	0	0	1	0	0	0	0	0
0	0	1	1	1	0	1	1	1	0	0	1	0	1	1	1	0	0	1	0	0	1	1	1	1	0	1	0	1	1	0	0	1	1	0	1	0	0	1	0	0	0	0	0	1	0	0	0	0	0
0	0	1	1	1	0	0	0	1	0	0	1	1	1	1	1	1	0	1	1	0	0	1	1	0	1	1	0	1	1	1	0	1	1	0	0	0	0	1	0	0	0	0	0	1	0	0	1	0	0
0	0	1	1	0	0	0	1	1	0	0	0	1	0	0	1	1	0	1	0	0	1	1	1	0	0	1	0	1	1	0	1	0	1	1	0	0	0	1	0	0	0	0	0	0	0	0	0	0	0
0	0	1	1	1	0	0	0	1	0	1	0	0	1	1	1	1	0	0	1	0	1	1	1	1	1	1	0	1	1	1	1	0	1	0	0	1	0	1	0	0	0	0	0	1	0	0	1	0	0
0	0	1	1	1	0	0	0	1	0	1	1	0	1	1	1	1	0	1	1	0	1	1	1	1	1	1	0	1	1	0	0	0	1	0	0	0	0	1	0	1	0	0	0	1	0	0	0	0	0
0	0	1	1	1	0	1	1	1	0	1	0	1	1	0	1	1	0	1	1	0	1	1	1	1	1	1	0	1	1	1	1	1	1	0	1	0	0	1	0	1	0	0	0	1	0	0	1	0	0
1	0	1	1	0	0	0	0	1	0	1	1	0	0	0	1	1	0	1	1	0	1	1	1	0	1	0	0	0	1	1	0	1	1	1	0	0	0	1	0	1	0	0	0	1	0	0	0	0	0
0	0	1	1	0	0	0	0	1	0	1	1	1	1	0	1	1	0	1	1	0	1	1	1	1	1	1	0	1	1	1	1	1	1	1	0	0	0	1	0	0	0	0	0	1	0	0	1	1	0
1	0	1	1	0	0	0	1	1	0	1	1	1	1	0	0	1	0	1	0	0	1	1	1	1	1	1	0	1	1	1	1	0	1	1	0	1	0	1	0	0	0	0	0	1	0	0	0	0	0
0	0	1	1	1	0	0	1	1	0	1	1	0	0	1	1	1	0	0	0	0	1	1	1	0	0	1	0	1	1	1	0	0	1	1	1	0	0	1	0	0	0	0	0	1	0	0	1	0	0
1	0	1	1	1	0	1	1	1	0	0	0	0	1	0	1	1	0	1	1	0	1	1	1	0	1	1	0	1	1	1	0	1	1	1	0	0	0	1	0	0	0	0	0	1	0	0	0	0	0
0	0	1	1	1	0	1	0	1	0	0	0	0	0	0	1	1	0	1	1	0	1	1	1	1	1	1	0	1	1	0	0	1	1	0	0	1	0	1	0	0	0	0	0	1	0	0	0	0	0
1	0	1	1	1	0	1	0	1	0	0	0	0	0	1	1	1	0	1	1	0	1	1	1	1	1	1	0	1	1	0	0	1	1	0	0	0	0	1	0	0	0	0	0	1	0	0	0	0	0
0	0	1	1	1	0	1	1	1	0	0	0	0	1	1	1	1	0	0	1	0	1	1	1	0	1	1	0	1	1	1	0	0	1	0	0	0	0	1	0	0	0	0	0	1	0	0	0	0	0
0	0	1	1	1	0	0	0	1	0	1	1	1	0	0	1	1	0	1	1	0	0	0	1	0	1	1	0	1	1	1	1	1	1	0	0	0	0	1	0	0	0	0	0	1	0	0	1	0	0
0	0	1	1	1	0	0	1	1	0	1	1	1	0	0	1	0	0	0	1	0	0	1	1	1	0	0	0	1	1	1	0	1	1	1	1	0	0	1	0	1	0	0	0	1	0	0	0	0	0
0	0	1	1	1	0	1	0	1	0	0	1	1	0	0	0	1	0	0	1	0	1	1	1	1	1	1	0	1	1	1	0	1	1	1	0	0	0	1	0	0	0	0	0	1	0	0	0	0	0
0	0	1	1	1	0	0	0	1	0	1	1	1	1	0	0	0	0	1	1	0	0	1	1	0	1	1	0	1	1	1	1	1	1	0	0	0	0	1	0	1	0	0	0	1	0	0	0	0	0
1	0	1	1	1	0	1	0	1	0	0	1	1	0	0	1	0	0	1	1	0	0	1	1	1	0	0	0	0	1	1	1	0	1	1	0	0	0	1	0	0	0	0	0	1	0	0	1	0	0
1	0	1	1	0	0	1	0	1	0	0	1	1	1	0	1	0	0	1	1	0	1	1	1	0	1	1	0	1	1	1	1	1	1	1	0	0	0	1	0	0	0	0	0	1	0	0	0	0	0
1	0	1	1	1	0	1	0	1	0	1	1	1	1	0	1	1	0	1	0	0	1	1	1	0	0	1	0	1	1	1	0	1	1	1	0	0	0	1	0	0	0	0	0	1	0	0	0	0	0
0	0	1	1	1	0	1	0	1	0	1	0	0	1	0	0	0	0	0	1	0	1	1	1	1	0	1	0	1	1	1	1	1	1	1	0	0	0	1	0	0	0	0	0	1	0	0	1	0	0
1	0	1	1	1	0	1	1	1	0	1	0	0	0	1	0	0	0	1	1	0	0	1	1	1	0	1	0	0	1	1	1	1	1	1	0	0	0	1	0	0	0	0	0	1	0	0	1	0	0
0	0	1	1	1	0	0	0	1	0	1	0	1	1	1	1	1	0	1	1	0	0	1	1	0	1	1	0	1	1	1	1	0	1	0	0	0	0	1	0	0	0	0	0	1	0	0	1	0	0
1	0	1	1	1	0	1	1	1	0	0	1	0	1	0	1	1	0	1	0	0	0	1	1	1	1	1	0	0	1	1	0	0	1	0	0	0	0	1	0	0	0	0	0	1	0	0	0	0	0
0	0	1	1	1	0	1	1	1	0	0	1	1	0	0	1	0	0	0	0	0	1	1	1	0	0	1	0	0	1	1	1	1	1	1	0	0	0	1	0	0	0	0	0	1	0	0	0	0	0
1	0	1	1	0	0	0	1	1	0	1	0	1	1	0	1	1	0	1	0	0	1	1	1	1	0	1	0	1	1	1	1	1	1	0	0	1	0	1	0	0	0	0	0	1	0	0	1	0	0
0	0	1	1	1	0	1	0	1	0	0	0	0	0	0	1	1	0	1	0	0	1	1	1	0	0	1	0	1	1	1	0	1	1	1	0	0	0	1	0	0	0	0	0	1	0	0	0	0	0
0	0	1	1	1	0	1	0	1	0	1	0	1	0	1	1	1	0	0	1	0	1	1	1	0	0	1	0	1	1	1	1	1	1	0	0	0	0	1	0	0	0	0	0	1	0	0	1	0	0
0	0	1	1	1	0	1	1	1	0	0	1	1	0	0	1	0	0	1	1	0	1	1	1	0	0	1	0	0	1	1	1	0	1	1	0	1	0	1	0	0	0	0	0	1	0	0	1	0	0
0	0	1	1	1	0	0	0	1	0	1	0	0	0	0	1	0	0	1	1	0	0	1	1	1	0	0	0	0	1	1	1	1	1	1	0	0	0	1	0	0	0	0	0	1	0	0	1	0	0
0	0	1	1	1	0	0	1	1	0	1	0	0	1	0	1	1	0	1	1	0	1	1	1	0	1	1	0	0	1	1	1	1	1	1	0	1	0	1	0	0	0	0	0	1	0	0	1	0	0
1	0	1	1	0	0	0	0	1	0	1	1	0	0	1	1	0	0	1	1	0	1	1	1	1	1	0	0	1	1	1	1	1	1	0	0	0	0	1	0	0	0	0	0	1	0	0	1	0	0
0	0	1	1	1	0	0	1	1	0	1	1	1	1	1	0	1	0	1	1	0	1	1	1	0	0	1	0	1	1	1	1	0	1	1	0	0	0	1	0	0	0	0	0	1	0	0	0	0	0
1	0	1	1	1	0	1	1	1	0	1	1	0	1	1	0	0	0	1	1	0	1	1	1	0	1	1	0	1	1	1	1	0	1	1	0	0	0	1	0	0	0	0	0	1	0	0	0	0	0
0	0	1	1	1	0	0	1	1	0	0	0	1	1	0	1	0	0	1	1	0	0	1	1	0	1	1	0	1	1	1	1	0	1	1	0	0	0	1	0	0	0	0	0	1	0	0	1	0	0
1	0	1	1	1	0	1	1	1	0	1	1	0	1	1	1	1	0	1	1	0	1	1	1	1	1	1	0	1	1	0	1	1	1	1	0	0	0	1	0	0	0	0	0	1	0	0	1	0	0
0	0	1	1	1	0	0	1	1	0	1	0	1	0	1	1	1	0	1	1	0	1	1	1	1	1	0	0	1	1	1	1	1	1	1	0	1	0	1	0	0	0	0	0	1	0	0	1	0	0
1	0	1	1	0	0	1	0	1	0	0	0	1	0	0	1	0	0	1	1	0	1	1	1	1	0	1	0	1	1	1	0	1	1	0	0	0	0	1	0	0	0	0	0	1	0	0	1	0	0
0	0	1	1	1	0	1	0	1	0	0	1	0	1	0	1	0	0	1	1	0	1	1	1	1	0	1	0	1	1	1	0	1	1	0	0	0	0	1	0	0	0	0	0	1	0	0	0	0	0
1	0	1	1	1	0	1	0	1	0	1	1	1	0	1	1	1	0	1	1	0	1	1	1	0	1	1	0	1	1	1	1	1	1	0	1	1	0	1	0	1	0	0	0	1	0	0	1	0	0
0	0	1	1	1	0	0	1	1	0	1	0	0	1	0	1	1	0	1	1	0	1	1	1	0	1	1	0	0	1	1	0	1	1	0	1	1	0	1	0	0	0	0	0	1	0	0	1	0	0
0	0	1	1	1	0	1	0	1	0	0	1	1	0	1	1	0	0	1	0	0	1	1	1	0	1	1	0	1	1	1	1	1	1	1	0	1	0	1	0	0	0	0	0	1	0	0	1	0	0
0	0	1	1	1	0	1	0	1	0	0	1	1	0	0	1	1	0	1	1	0	1	1	1	0	1	1	0	1	1	1	1	1	1	0	0	1	0	1	0	0	0	0	0	1	0	0	1	0	0
1	0	1	1	1	0	0	0	1	0	1	1	0	1	0	1	0	0	1	0	0	0	1	1	0	0	1	0	0	1	1	1	1	1	0	0	0	0	1	0	0	0	0	0	0	0	0	0	0	0
1	0	1	1	1	0	0	1	1	0	0	1	0	1	1	1	1	0	0	0	0	1	1	1	0	1	0	0	1	1	1	1	0	1	0	0	0	0	1	0	1	0	0	0	1	0	0	1	0	0
0	0	1	1	1	0	1	1	1	0	1	0	0	1	0	1	1	0	0	1	0	1	1	1	1	0	1	0	1	1	1	1	1	1	0	0	0	0	1	0	0	0	0	0	1	0	0	1	0	0
1	0	1	1	0	0	0	0	1	0	0	0	0	1	0	1	1	0	1	1	0	1	1	1	0	0	1	0	1	1	1	0	1	1	1	0	0	0	1	0	1	0	0	0	1	0	0	1	0	0
0	0	1	1	1	0	0	0	1	0	1	1	0	1	0	1	1	0	1	0	0	1	1	1	0	0	1	0	1	1	1	1	1	1	1	1	0	0	1	0	0	0	0	0	1	0	0	1	0	0
1	0	1	1	0	0	1	1	1	0	1	1	1	0	1	0	0	0	1	0	0	1	1	1	0	0	1	0	0	1	0	1	0	1	0	0	0	0	1	0	0	0	0	0	1	0	0	0	0	0
1	0	1	1	0	0	1	0	1	0	0	1	1	0	0	1	1	0	1	1	0	1	1	1	1	0	1	0	1	1	1	0	1	1	1	0	0	0	1	0	0	0	0	0	1	0	0	1	0	0
1	0	1	1	1	0	0	0	1	0	1	1	1	1	1	1	1	0	1	1	0	1	1	1	0	0	1	0	1	1	1	1	1	1	1	1	1	0	1	0	0	0	0	0	1	0	0	1	0	0
0	0	1	1	1	0	1	1	1	0	1	1	1	1	1	1	0	0	1	1	0	1	1	1	1	0	1	0	1	1	1	1	1	1	1	1	0	0	1	0	0	0	0	0	1	0	0	0	0	0
0	0	1	1	1	0	1	0	1	0	1	1	0	0	0	1	1	0	1	0	0	1	1	1	0	0	1	0	1	1	1	0	1	1	1	0	0	0	1	0	0	0	0	0	1	0	0	1	0	0
1	0	1	1	1	0	0	0	1	0	0	0	1	0	1	1	1	0	1	0	0	1	1	1	0	1	1	0	0	1	1	1	1	1	1	0	1	0	1	0	1	0	0	0	1	0	0	1	0	0
1	0	1	1	1	0	0	0	0	0	1	1	0	1	0	1	1	0	1	0	0	1	1	1	0	1	1	0	1	1	1	0	0	1	0	0	0	0	1	0	0	0	0	0	1	0	0	0	0	0
1	0	1	1	1	0	1	1	1	0	1	1	1	0	1	1	1	0	1	1	0	1	1	1	1	1	0	0	1	1	1	1	1	1	0	1	1	0	1	0	1	0	0	0	1	0	0	1	0	0
1	0	1	1	1	0	1	0	1	0	1	1	0	0	1	1	0	0	1	1	0	1	1	1	1	0	1	0	1	1	1	1	1	1	1	0	0	0	1	0	0	0	0	0	1	0	0	0	0	0
1	0	1	1	1	0	1	1	1	0	1	1	1	1	0	1	0	0	1	1	0	1	1	1	1	0	1	0	1	1	1	0	1	1	1	0	0	0	1	1	0	0	0	0	1	0	0	1	0	0
1	0	1	1	1	0	1	0	1	0	0	1	0	0	0	1	1	0	1	1	0	1	1	1	0	1	1	0	1	1	1	1	1	1	1	1	0	0	1	0	1	0	0	0	1	0	0	1	0	0
1	0	1	1	0	0	0	0	1	0	1	0	1	0	0	1	1	0	1	0	0	1	1	1	1	0	0	0	1	1	1	0	1	1	0	0	0	0	1	0	0	0	0	0	1	0	0	0	0	0
0	0	1	1	1	0	1	0	1	0	1	1	1	0	1	0	1	0	1	0	0	0	1	1	1	1	1	0	0	1	1	0	1	1	0	0	0	0	1	0	0	0	1	0	1	0	0	0	0	0
0	0	1	1	1	0	0	0	1	0	1	0	1	0	0	1	1	0	1	1	0	1	1	1	0	0	1	0	1	1	1	1	1	1	0	0	0	0	1	0	0	0	0	0	1	0	0	1	0	0
1	0	1	1	1	0	1	0	1	0	0	0	1	0	1	1	1	0	1	1	0	1	1	1	0	1	1	0	0	1	1	0	0	1	1	0	0	0	1	0	0	0	0	0	1	0	0	1	0	0
0	0	1	1	0	0	1	0	1	0	1	1	0	1	0	1	1	0	1	1	0	1	1	1	0	1	1	0	0	1	1	1	0	1	1	0	0	0	1	0	0	0	1	0	1	0	0	0	0	0
1	0	1	1	1	0	0	0	1	0	1	1	1	0	0	1	1	0	1	1	0	1	1	1	0	1	1	0	0	1	1	1	0	1	0	0	0	0	1	0	0	0	0	0	1	0	0	0	0	0
1	0	0	1	1	0	0	0	1	0	1	1	1	0	0	1	1	0	1	0	0	1	1	1	1	1	0	0	1	1	1	1	1	1	0	1	0	0	1	0	0	0	0	0	1	0	0	1	0	0
1	0	1	1	1	0	1	0	1	0	1	0	0	0	0	1	0	0	1	1	0	1	1	1	0	1	1	0	1	1	1	1	1	1	1	0	0	0	1	0	0	0	1	0	1	0	0	0	0	0
1	0	1	1	1	0	1	1	1	0	0	1	0	0	0	1	1	0	1	1	0	1	1	1	0	0	1	0	1	1	1	0	1	1	0	1	0	0	1	0	0	0	0	0	1	0	0	0	0	0
0	0	1	1	0	0	1	1	1	0	1	1	1	0	1	1	1	0	1	1	0	1	1	1	0	1	0	0	1	1	1	0	1	1	0	1	0	0	1	0	0	0	0	0	1	0	0	0	0	0
1	0	1	1	0	0	1	1	0	0	0	1	0	0	1	1	1	0	1	1	0	0	1	1	0	0	1	0	1	1	1	1	1	1	0	0	0	0	1	0	0	0	0	0	1	0	0	0	0	0
1	0	1	1	1	0	1	1	1	0	1	1	1	0	0	1	1	0	1	0	0	0	1	1	0	1	0	0	1	1	1	1	1	1	0	0	0	0	1	0	0	0	0	0	1	0	0	0	0	0
1	0	1	1	1	0	1	1	1	0	1	0	0	0	1	0	0	0	1	1	0	1	1	1	0	1	1	0	1	1	1	1	0	1	0	1	0	0	1	0	0	0	0	0	1	0	0	0	0	0
1	0	1	1	1	0	1	1	0	0	1	0	1	0	1	1	1	0	0	1	0	1	1	1	0	0	1	0	1	1	1	0	1	1	0	1	0	0	1	0	0	0	0	0	0	0	0	1	0	0
1	0	1	1	1	0	1	1	1	0	0	1	1	0	1	0	1	0	1	1	0	1	1	1	0	1	1	0	1	1	1	1	0	1	1	0	0	0	1	0	0	0	0	0	0	0	0	0	0	0
1	0	1	1	1	0	1	1	0	0	0	1	1	0	1	0	1	0	1	1	0	1	1	1	0	0	0	0	0	1	1	1	0	1	1	1	0	0	1	0	0	0	0	0	0	0	0	1	0	0
0	0	1	1	1	0	1	1	0	0	1	1	1	0	0	1	1	0	0	1	0	1	1	1	0	0	0	0	1	1	1	1	1	1	0	0	0	0	1	0	0	0	0	0	0	0	0	1	0	0
0	0	1	1	1	0	1	1	0	0	1	1	1	1	0	0	0	0	1	1	0	1	1	1	0	0	0	0	1	1	1	1	1	1	1	0	0	0	1	0	0	0	0	0	0	0	0	1	0	0
0	0	1	1	1	0	1	1	1	0	1	1	0	0	1	1	1	0	1	1	0	1	1	1	0	0	1	0	1	1	1	1	0	1	1	0	0	0	1	0	0	0	0	0	1	0	0	1	0	0
1	0	1	1	0	1	1	1	1	0	1	0	0	1	1	0	1	0	1	0	0	1	1	1	0	1	1	0	1	1	1	0	1	1	1	0	0	0	1	0	0	0	0	0	1	0	0	1	0	0
0	0	1	1	1	0	0	0	1	0	1	1	1	0	1	0	1	0	1	1	0	1	1	1	0	1	0	0	0	1	1	1	0	1	0	0	0	0	1	0	0	0	1	0	1	0	0	0	0	0
1	0	1	1	0	1	1	0	1	0	1	1	0	1	0	1	1	0	0	0	0	1	1	1	0	1	1	0	1	1	0	1	0	1	0	0	1	0	1	0	0	0	0	0	0	0	0	1	0	0
0	0	1	1	1	0	1	0	1	0	1	1	0	1	1	1	1	0	1	1	0	1	1	1	0	1	0	0	0	1	0	1	1	1	0	1	0	0	1	0	1	0	1	0	1	0	0	0	0	0
1	0	1	1	1	0	0	0	1	0	1	1	0	0	1	1	1	0	0	1	0	0	1	1	0	1	1	0	0	1	1	1	0	1	0	0	0	0	1	0	0	0	1	0	1	0	0	1	0	0
0	0	1	1	0	1	1	0	1	0	1	1	1	0	1	1	0	0	0	1	0	1	1	1	0	1	1	0	1	1	1	1	1	1	0	0	0	0	1	0	0	0	1	0	1	0	0	1	0	0
0	0	1	1	1	0	1	1	1	0	1	1	1	1	0	1	1	0	0	1	0	1	1	1	1	0	0	0	0	1	0	1	1	1	0	0	0	0	1	0	0	0	1	0	1	0	0	0	0	0
0	0	1	1	1	1	1	1	1	0	1	1	0	0	0	1	1	0	1	1	0	0	1	1	1	0	0	0	0	1	1	0	1	1	0	0	0	0	1	0	1	0	1	0	1	0	0	0	0	0
0	0	1	1	1	0	1	1	1	0	1	1	1	1	1	1	0	0	1	0	0	0	1	1	1	0	1	0	0	1	1	1	1	1	0	0	0	0	1	0	0	0	1	0	1	0	0	1	0	0
1	0	1	1	1	0	1	0	1	0	1	1	1	1	0	1	1	0	0	1	0	1	1	1	1	1	1	0	0	1	0	1	1	1	0	1	0	0	1	0	1	0	0	0	1	0	0	1	0	0
1	0	1	1	0	1	0	0	1	0	0	0	1	1	0	1	1	0	1	1	0	0	1	1	1	1	1	0	1	1	1	1	1	1	0	0	0	0	1	0	0	0	0	0	1	0	0	1	0	0
1	0	1	1	1	0	0	0	1	0	1	0	0	0	0	1	1	0	1	1	0	1	1	1	1	0	1	0	1	1	1	1	1	1	1	0	0	0	1	0	1	0	0	0	1	0	0	1	0	0
1	0	0	1	1	1	0	1	1	0	0	1	0	1	0	1	1	0	1	1	0	0	1	1	0	1	1	0	1	1	1	1	1	1	1	0	0	0	1	0	1	0	1	0	1	0	0	0	0	0
1	0	1	1	1	0	0	0	1	0	1	0	0	1	1	1	0	0	1	1	0	1	1	1	0	1	0	0	1	1	0	0	0	1	0	0	0	0	1	0	1	0	0	0	1	0	0	1	0	0
1	0	1	1	0	0	1	0	1	0	1	0	0	0	0	1	1	0	0	1	0	1	1	1	0	0	0	0	1	1	1	1	1	1	0	0	0	0	1	0	0	0	0	0	1	0	0	1	0	0
1	0	1	1	1	0	0	1	1	1	1	0	0	0	1	1	1	0	0	1	0	1	1	1	0	0	1	0	1	1	0	0	1	1	0	0	0	0	1	0	0	0	1	0	1	0	0	0	0	0
0	0	1	1	1	0	0	0	1	0	1	0	0	0	0	1	1	0	1	1	0	1	1	1	0	1	0	0	1	1	1	0	1	1	1	1	0	0	1	0	0	0	1	0	1	0	0	1	0	0
0	0	1	1	1	0	1	1	1	0	1	0	0	1	1	1	1	0	1	1	0	1	1	1	1	0	1	0	0	1	0	0	1	1	0	0	0	0	1	0	1	0	1	0	1	0	0	0	0	0
0	0	1	1	1	1	0	0	1	0	1	1	1	0	0	1	0	0	1	1	0	1	1	1	0	1	1	0	1	1	1	1	0	1	0	1	0	0	1	0	0	0	0	0	1	0	0	1	0	0
1	0	1	1	1	0	0	1	1	0	1	0	1	0	1	1	1	0	1	1	0	1	1	1	1	0	0	0	1	1	1	1	1	1	0	0	0	0	1	1	0	0	1	0	1	0	0	0	0	0
0	0	1	1	0	1	0	0	1	0	1	1	0	0	1	1	1	0	1	1	0	1	1	1	0	1	1	0	1	1	0	1	1	1	1	0	0	0	1	0	1	0	1	0	1	0	0	1	0	0
1	0	1	1	1	0	0	0	1	0	0	0	0	1	0	1	0	0	1	1	0	0	1	1	0	1	1	0	0	1	1	1	0	1	1	1	0	0	1	0	1	0	0	0	1	0	0	0	0	0
0	0	1	1	1	0	0	0	1	0	1	1	0	0	0	1	1	0	1	1	0	1	1	1	0	1	1	0	1	1	1	1	1	1	1	0	0	0	1	0	1	0	0	0	1	0	0	1	0	0
0	0	1	1	1	0	0	0	1	0	1	0	0	1	1	1	1	0	0	1	0	1	1	1	0	0	0	0	1	1	1	1	1	1	0	0	1	0	1	1	0	0	0	0	1	0	0	1	0	0
1	0	1	1	1	0	0	0	1	0	1	1	0	1	1	1	1	0	1	1	0	1	1	1	0	0	0	0	1	1	1	1	1	1	0	0	0	0	1	0	1	0	0	0	1	0	0	1	0	0
1	0	1	1	1	0	0	0	1	0	1	1	0	1	1	1	0	0	1	1	0	1	1	1	1	1	1	0	1	1	1	1	1	1	0	0	0	0	1	0	0	0	1	0	1	0	0	1	0	0
0	0	1	1	1	0	0	1	1	0	1	0	1	0	1	1	1	0	1	1	0	1	1	1	0	0	1	0	1	1	0	1	1	1	0	0	1	0	1	0	0	0	0	0	1	0	0	1	0	0
1	0	1	1	1	0	0	0	1	0	1	1	0	0	0	1	1	0	1	1	0	1	1	1	0	0	1	0	1	1	0	1	1	1	1	1	1	0	1	0	0	0	1	0	1	0	0	1	0	0
1	0	1	1	0	0	1	0	1	0	0	1	1	1	1	1	1	0	1	1	0	1	1	1	0	0	1	0	1	1	1	1	1	1	1	0	0	0	1	0	0	0	0	0	1	0	0	0	0	0
1	0	1	1	0	0	1	1	1	0	0	1	1	1	0	1	1	0	1	0	0	1	1	1	1	1	1	0	1	1	1	1	1	1	0	0	0	0	1	0	0	0	0	0	1	0	0	0	0	0
0	0	1	1	0	0	1	1	1	0	1	0	1	1	0	1	1	0	0	1	0	0	1	1	0	0	1	0	1	1	1	1	1	1	0	0	0	0	1	0	1	0	1	0	1	0	0	1	0	0
0	0	1	1	0	0	0	1	1	0	0	1	0	1	0	1	1	0	1	1	0	0	1	1	0	0	1	0	1	1	1	1	0	1	0	0	0	0	1	0	0	0	0	0	1	0	0	1	0	0
0	0	1	1	0	0	0	0	1	0	1	0	1	0	1	1	1	0	0	1	0	1	1	1	0	1	0	0	1	1	0	1	1	1	1	1	1	0	1	0	0	0	0	0	1	0	0	1	0	0
1	0	1	1	0	0	0	1	1	0	1	0	0	1	0	1	1	0	1	1	0	1	1	1	0	1	0	0	0	1	1	1	0	1	1	1	1	0	1	0	0	0	1	0	1	0	0	1	0	0
0	0	1	1	0	0	0	0	1	0	0	1	1	0	1	1	1	0	1	1	0	0	1	1	0	1	0	0	0	1	1	1	1	1	1	0	1	0	1	0	1	0	0	0	1	0	0	1	0	0
1	0	1	1	1	0	0	1	1	0	0	0	1	1	0	1	0	0	0	1	0	1	1	1	0	1	0	0	1	1	1	1	1	1	0	0	0	0	1	0	0	0	1	0	1	0	0	0	0	0
0	0	1	1	1	0	1	0	1	0	0	1	1	1	1	1	1	0	1	0	0	0	1	1	1	1	0	0	1	1	1	1	0	1	1	0	0	0	1	0	0	0	1	0	1	0	0	1	0	0
0	0	1	1	1	0	0	1	1	0	1	0	1	1	1	1	1	0	1	1	0	1	1	1	0	1	1	0	1	1	1	1	1	1	0	0	0	0	1	0	0	0	1	0	1	0	0	1	0	0
1	0	1	1	1	0	1	0	1	0	0	0	0	1	0	1	1	0	0	1	0	0	1	1	0	1	1	0	1	1	1	1	0	1	1	0	0	0	1	0	0	0	0	0	1	0	0	1	0	0
0	0	1	1	1	0	0	1	1	0	1	0	1	0	0	1	1	0	1	1	0	1	1	1	0	1	1	0	1	1	0	1	0	1	1	1	1	0	1	0	1	0	0	0	1	0	0	1	0	0
0	0	1	1	1	0	0	1	1	0	1	1	0	1	0	0	1	0	1	0	0	0	1	1	0	0	1	0	1	1	1	1	1	1	0	1	0	0	1	0	0	0	1	0	1	0	0	0	0	0
0	0	1	1	1	0	1	0	1	0	1	1	0	1	0	1	1	0	1	0	0	1	1	1	1	1	1	0	1	1	1	1	0	1	1	0	0	0	1	0	0	0	1	0	1	0	0	1	0	0
0	0	1	1	0	0	1	0	1	0	1	1	1	1	1	1	0	0	1	1	0	1	1	1	0	0	1	0	1	1	1	1	1	1	0	1	1	0	1	0	0	0	0	0	1	0	0	1	0	0
0	0	1	1	1	0	1	1	1	0	1	1	1	1	0	1	1	0	1	1	0	1	1	1	0	1	1	0	1	1	1	1	1	1	1	1	0	0	1	0	0	0	0	0	1	0	0	1	0	0
1	0	1	1	1	0	1	1	1	0	1	0	1	1	0	1	1	0	0	0	0	1	1	1	0	1	0	0	1	1	1	0	1	1	0	0	0	0	1	0	0	0	0	0	1	0	0	1	0	0
1	0	1	1	0	0	1	0	1	0	1	1	1	0	1	1	0	0	1	0	0	1	1	1	1	1	1	0	1	1	1	0	1	1	1	0	0	0	1	0	0	0	1	0	1	0	0	1	0	0
1	0	1	1	1	0	1	0	1	0	1	1	1	1	1	1	1	0	1	1	0	1	1	1	0	0	1	0	1	1	1	0	1	1	1	1	0	0	1	0	0	0	0	0	0	0	0	1	0	0
0	0	1	1	0	0	1	1	1	0	0	0	1	1	1	1	0	0	1	1	0	0	1	1	0	0	0	0	1	1	1	1	0	1	1	1	0	0	1	0	0	0	1	0	1	0	0	1	0	0
0	0	1	1	1	0	1	1	1	0	1	1	0	1	0	1	0	0	0	1	0	0	1	1	1	0	0	0	0	1	1	1	0	1	0	0	0	0	1	0	1	0	1	0	1	0	0	1	0	0
0	0	1	1	1	0	1	1	1	0	1	1	1	1	0	1	0	0	1	0	0	1	1	1	1	0	1	0	0	1	0	0	1	1	0	0	1	0	1	0	1	0	1	0	1	0	0	1	0	0
0	0	1	1	1	0	0	1	1	0	1	1	0	0	1	1	1	0	0	1	0	1	1	1	0	0	0	0	1	1	1	1	1	1	1	0	1	0	1	0	1	0	1	0	1	0	0	1	0	0
0	0	1	1	1	0	0	0	1	0	1	0	1	0	0	1	1	0	0	1	0	1	1	1	0	1	1	0	1	1	1	1	1	1	0	0	0	0	1	0	0	0	1	0	1	0	0	1	0	0
1	0	1	1	1	0	1	1	1	0	1	1	1	1	1	1	1	0	1	1	0	0	1	1	1	1	1	0	1	1	1	1	0	1	0	1	0	0	1	0	0	0	1	0	1	0	0	1	0	0
0	0	1	1	1	0	1	1	1	0	0	0	0	1	1	1	1	0	1	1	0	1	1	1	1	0	0	0	1	1	1	1	1	1	0	0	1	0	1	0	0	0	1	0	1	0	0	1	0	0
1	0	1	1	1	0	1	0	1	0	1	0	0	0	0	1	0	0	0	1	0	1	1	1	0	0	0	0	1	1	1	1	1	1	1	0	0	0	1	0	0	0	1	0	0	0	0	1	0	0
1	0	1	1	0	0	0	1	1	0	1	0	0	0	0	1	1	0	1	1	0	0	1	1	0	0	1	0	1	1	1	0	1	1	1	1	0	0	1	0	1	0	0	0	1	0	0	0	0	0
0	0	1	1	0	0	0	1	1	0	1	0	1	1	1	1	1	0	1	0	0	0	1	1	0	1	1	0	1	1	1	1	1	1	1	0	0	0	1	0	0	0	0	0	1	0	0	1	0	0
0	0	1	1	0	0	0	0	1	0	1	0	1	1	1	1	0	0	1	0	0	0	1	1	0	1	1	0	1	1	1	1	1	1	0	1	1	0	1	0	1	0	1	0	1	0	0	0	0	0
1	0	1	1	0	0	1	1	1	0	1	0	1	1	1	1	0	0	1	0	0	0	1	1	1	1	1	0	1	1	1	0	1	1	0	1	0	0	1	1	1	0	0	0	1	0	0	0	1	0
1	0	1	1	0	1	1	1	1	0	0	0	1	1	1	1	1	0	1	0	0	1	1	1	0	1	1	0	1	1	1	1	1	1	1	0	0	0	1	0	1	0	1	0	1	0	0	1	1	0
1	0	1	1	1	0	0	0	1	0	1	1	1	1	1	1	1	0	1	1	0	0	1	1	0	0	1	0	0	1	0	1	1	1	0	1	0	0	1	0	1	0	1	0	0	0	0	1	0	0
[truncated: 22,999 more rows]
[truncated: 266 more columns]
