# Supplementary material for: Bayesian network models identify co-operative GPCR:G protein interactions that contribute to G protein coupling
Source: bioRxiv. 2023 Oct 12:2023.10.09.561618. Preprint. [Version 1] doi: 10.1101/2023.10.09.561618 (PMC10592737; doi:10.1101/2023.10.09.561618)
Supplement: Supplement 5 [file media-5.csv]

6x33_G.H5.20	34x54_G.H5.18	3x54_G.H5.20	3x54_G.H5.16	34x55_G.hns1.03	5x68_G.H5.16	2x37_G.H5.22	3x49_G.H5.23	34x57_G.H5.22	34x50_G.H5.15	34x54_G.H5.15	6x33_G.H5.26	34x57_G.H5.23	2x39_G.H5.23	34x54_G.S1.02	6x33_G.H5.25	34x55_G.hns1.02	3x50_G.H5.23	7x56_G.H5.24	34x57_G.hns1.02	2x39_G.H5.22	3x53_G.H5.23	56x04_G.H5.09	56x04_G.H5.13	34x51_G.H5.15	5x65_G.H5.20	3x53_G.H5.19	34x54_G.hns1.02	8x48_G.h4s6.12	8x47_G.H5.24	4x38_G.hns1.02	34x51_G.H5.12	7x53_G.H5.24	34x51_G.S1.02	34x54_G.S1.01	34x50_G.H5.19	8x50_G.H5.24	6x36_G.H5.25	3x53_G.H5.16	56x04_G.H5.12	7x56_G.H5.25	34x51_G.S3.01	6x37_G.H5.25	8x48_G.h4s6.10	56x04_G.S6.04	34x50_G.H5.16	34x54_G.hns1.01	34x53_G.H5.19	34x54_G.H5.19	56x04_G.S6.02
1	1	1	1	1	1	1	1	1	1	1	1	1	1	1	1	1	1	1	1	1	1	1	1	1	1	1	1	1	1	0	0	0	0	0	0	0	0	0	0	0	0	0	0	0	0	0	0	0	0
1	0	1	1	0	1	1	1	1	1	0	0	1	0	1	1	1	1	1	1	0	1	0	1	0	0	1	1	1	1	1	0	0	0	0	0	0	0	0	0	0	0	0	0	0	0	0	0	0	0
1	0	1	1	0	0	1	1	1	0	1	0	1	0	1	1	1	1	1	1	1	1	1	0	1	0	1	1	0	1	0	1	1	1	0	0	0	0	0	0	0	0	0	0	0	0	0	0	0	0
1	0	1	1	0	1	1	1	1	0	0	1	0	1	0	1	1	1	1	1	0	1	0	0	1	0	1	1	0	1	0	1	0	0	1	1	1	0	0	0	0	0	0	0	0	0	0	0	0	0
1	0	0	1	1	1	1	1	1	1	1	0	1	0	1	1	1	1	1	1	1	1	1	0	0	0	1	1	0	1	1	1	0	1	0	1	0	1	0	0	0	0	0	0	0	0	0	0	0	0
1	0	0	1	0	1	1	1	1	0	0	0	1	1	0	1	1	1	1	1	0	1	1	1	0	0	1	1	0	1	1	1	0	0	0	0	1	1	1	1	0	0	0	0	0	0	0	0	0	0
0	0	1	1	0	1	1	1	1	1	1	0	1	0	0	1	0	1	1	0	1	1	0	0	0	0	1	1	0	1	0	1	0	0	0	0	1	0	0	0	0	0	0	0	0	0	0	0	0	0
1	0	0	0	0	1	1	1	1	1	1	0	0	0	0	1	1	1	0	0	1	1	0	0	1	1	1	1	0	1	0	0	0	0	0	1	1	1	0	0	1	0	0	0	0	0	0	0	0	0
1	0	1	0	0	0	0	1	1	0	0	0	1	0	0	1	1	1	1	0	1	1	0	0	0	1	1	1	0	1	0	1	0	0	0	0	0	0	0	0	0	0	0	0	0	0	0	0	0	0
1	0	1	1	1	1	1	1	1	1	1	0	1	1	0	1	1	1	1	0	0	0	1	0	0	0	1	1	0	1	0	1	0	0	0	1	1	0	0	0	0	0	0	0	0	0	0	0	0	0
1	0	1	1	0	1	1	1	1	1	0	0	1	1	1	1	1	1	1	0	1	1	1	1	0	0	1	1	1	1	1	1	0	0	0	1	1	0	0	0	0	1	0	0	0	0	0	0	0	0
0	0	1	1	0	1	1	1	1	0	0	1	1	1	0	1	1	1	0	0	1	1	1	1	1	1	1	1	1	1	0	0	0	0	0	0	1	0	0	0	1	0	0	0	0	0	0	0	0	0
0	0	1	1	0	1	1	1	1	0	0	0	1	1	0	0	1	1	1	0	1	1	0	0	1	1	1	1	1	1	0	1	0	0	0	0	0	1	0	0	0	0	1	0	0	0	0	0	0	0
1	0	1	1	0	0	1	1	1	0	0	1	1	0	0	0	1	1	1	0	0	1	1	0	0	0	1	1	1	1	1	0	0	0	0	0	1	0	0	0	0	0	0	0	0	0	0	0	0	0
0	0	0	1	0	0	1	1	1	1	1	1	1	1	1	1	1	1	1	0	1	1	0	1	1	0	1	1	1	1	1	1	0	0	0	0	1	0	0	0	0	0	0	1	0	0	0	0	0	0
1	0	1	1	0	1	1	1	1	0	0	0	1	0	0	0	1	1	1	0	0	1	1	1	0	0	1	1	1	1	0	0	0	0	0	0	0	0	0	0	0	0	0	0	0	0	0	0	0	0
1	0	0	1	0	1	1	1	1	1	1	1	1	1	1	1	1	1	1	0	1	1	0	1	1	1	1	0	1	1	0	0	0	0	0	0	0	0	0	0	0	0	0	0	1	0	0	0	0	0
1	0	1	1	0	1	1	1	1	1	0	0	1	0	0	0	0	1	1	0	1	1	0	0	1	1	1	1	0	1	0	1	0	0	0	0	0	1	0	0	1	0	0	0	0	1	0	0	0	0
0	0	1	1	0	0	1	1	1	0	0	1	1	0	0	1	1	1	1	0	1	1	1	1	1	0	1	1	0	1	0	1	0	0	1	1	1	1	0	0	0	0	0	0	0	0	1	0	0	0
1	0	1	1	0	0	1	1	1	1	0	0	1	0	1	0	1	1	1	0	1	1	1	1	1	0	1	0	0	1	0	0	0	1	0	1	0	1	0	0	0	0	0	0	0	1	0	1	0	0
1	0	1	1	0	0	1	1	1	1	1	0	1	1	1	1	0	1	1	0	0	1	1	0	1	0	1	0	0	0	0	1	0	0	0	1	0	1	0	0	1	0	0	0	0	0	0	1	0	0
1	0	1	1	0	1	1	1	1	0	0	0	0	0	0	1	1	1	1	0	1	1	1	1	1	1	1	0	0	1	0	0	0	0	0	1	0	1	0	0	0	0	1	0	0	0	0	0	1	0
1	0	0	0	0	1	1	1	1	1	1	1	1	0	0	0	0	1	1	0	0	1	1	1	0	0	1	0	1	1	0	0	0	0	0	0	0	1	0	0	0	1	0	0	0	0	0	0	1	0
0	0	1	1	0	0	1	1	1	0	0	1	1	1	0	1	0	1	1	0	1	1	0	0	1	1	1	1	1	1	0	0	0	0	0	0	0	0	0	0	0	0	0	0	0	0	0	0	1	1
1	0	1	1	0	0	1	1	1	1	0	0	1	0	0	1	0	1	1	0	1	1	0	0	1	1	1	1	1	1	0	1	0	0	0	0	0	1	0	0	0	0	0	0	0	0	0	0	1	0
1	0	0	0	0	0	1	1	1	0	1	0	1	0	0	1	1	1	1	0	1	1	0	0	1	0	1	0	1	1	0	0	0	1	0	1	0	0	0	0	0	0	0	0	0	0	0	0	1	0
0	0	0	1	0	0	1	1	1	0	1	0	1	0	0	1	0	1	1	0	0	1	0	1	0	0	1	0	1	1	0	1	0	0	0	0	0	0	0	0	0	0	0	0	0	0	0	0	1	0
0	1	1	1	0	1	1	1	1	1	0	0	1	0	0	1	1	1	1	0	1	1	0	1	1	0	1	0	0	1	0	1	0	0	0	1	0	1	0	0	0	0	0	0	0	0	0	0	1	0
0	0	1	1	0	0	0	1	1	1	1	1	1	1	0	0	1	1	1	0	1	1	1	1	1	1	1	0	1	1	0	0	1	0	0	1	0	1	0	0	0	0	1	0	0	1	0	0	1	0
0	0	1	1	0	0	0	1	1	0	1	0	1	0	0	0	1	1	1	0	1	1	1	1	1	0	1	0	1	1	0	1	0	1	0	0	0	1	0	0	0	0	0	0	0	1	0	0	1	0
0	0	1	1	0	0	1	1	1	1	0	0	1	1	0	1	1	1	1	0	1	1	1	1	0	0	1	0	1	1	0	0	0	0	0	0	0	1	0	0	0	0	0	1	0	0	0	0	1	0
1	0	1	0	1	1	1	1	1	0	1	0	1	0	0	0	1	1	1	0	1	1	0	1	1	0	1	0	1	1	0	1	0	0	0	1	0	1	0	0	0	0	0	0	0	0	0	0	1	0
1	0	1	1	1	1	1	1	1	1	0	0	1	0	0	1	0	1	1	0	1	1	0	0	0	0	1	0	1	1	0	1	0	0	0	1	0	1	0	0	1	0	0	1	0	0	0	0	1	0
1	0	1	1	1	1	1	1	1	1	0	0	1	0	0	1	0	1	1	0	0	1	0	1	0	0	1	0	1	1	0	0	0	0	0	0	0	1	0	0	0	0	0	1	0	0	0	0	1	1
0	0	0	1	1	0	1	1	1	0	1	0	1	0	0	1	1	1	1	0	1	1	1	0	0	0	1	0	1	1	0	1	0	0	0	0	0	1	0	0	0	0	0	1	0	0	0	0	1	0
1	0	1	1	1	1	1	1	1	1	1	0	1	0	0	1	0	1	1	0	0	1	0	1	1	1	1	0	1	1	0	0	0	0	0	0	0	0	0	0	1	0	0	1	0	0	0	0	1	0
0	0	1	0	0	0	1	1	1	1	0	0	1	1	0	1	1	1	1	0	1	1	0	0	0	0	1	0	1	1	0	0	0	0	0	1	0	0	0	0	0	0	0	1	0	0	0	0	1	0
0	0	1	1	1	0	1	1	1	1	0	0	1	1	0	0	0	1	1	0	1	1	0	1	1	0	0	0	1	1	0	0	0	0	0	1	0	0	1	0	0	0	0	1	0	1	0	0	1	0
1	0	1	1	1	0	1	1	1	1	1	1	1	0	0	0	1	1	1	0	0	1	1	1	0	0	1	0	1	1	0	0	0	0	0	1	0	0	0	0	0	1	0	0	0	1	0	0	1	0
0	0	0	1	1	0	1	1	1	1	0	0	1	1	0	0	0	1	1	0	1	1	1	1	1	0	1	0	1	1	0	1	0	1	0	0	0	0	0	0	0	0	0	1	0	1	0	0	1	0
0	0	1	0	1	0	1	1	1	1	1	0	1	0	0	0	0	1	1	0	0	1	0	1	0	0	1	0	1	1	0	1	0	0	0	0	0	1	0	0	0	0	0	0	0	0	0	0	1	0
1	0	1	1	0	0	0	1	1	0	1	0	0	1	0	0	0	1	1	0	0	1	0	0	1	0	1	0	1	1	0	0	0	0	0	0	0	0	0	0	1	0	0	1	0	0	0	0	1	0
0	0	1	1	1	0	0	1	0	0	1	1	1	0	0	1	0	1	1	0	0	1	0	0	0	0	1	0	1	1	0	0	0	0	0	0	0	1	0	0	0	0	0	1	0	0	0	0	1	0
0	0	1	1	0	0	1	1	0	1	1	0	0	0	0	1	1	1	0	0	1	1	0	0	1	0	1	0	1	1	0	0	0	0	0	0	0	0	0	0	0	0	0	1	0	0	0	0	1	0
1	0	1	1	1	0	1	1	0	0	1	0	1	1	0	1	0	1	1	0	1	1	0	0	0	0	0	0	1	0	0	1	0	1	0	0	0	0	0	0	0	0	0	0	0	0	0	0	1	0
1	0	1	0	0	0	0	1	1	1	1	0	1	0	0	1	0	1	1	0	0	1	0	1	0	0	1	0	1	0	0	0	0	0	0	0	0	1	0	0	0	1	0	0	0	0	0	0	0	0
0	0	0	1	1	0	1	1	0	0	1	0	1	1	0	1	0	1	1	0	1	1	0	0	0	0	1	0	1	1	0	1	0	1	0	0	0	0	0	0	0	1	0	0	0	0	0	0	0	0
1	0	1	1	0	0	0	1	0	1	1	0	0	0	0	0	1	1	1	0	0	0	0	0	1	0	1	0	1	1	0	0	0	0	0	0	0	0	0	0	0	0	0	1	0	0	0	0	1	0
0	0	1	0	1	0	0	1	1	1	0	0	0	0	0	1	0	1	1	0	0	1	0	0	0	0	1	0	1	0	0	0	0	0	0	0	0	1	0	0	0	0	0	0	0	0	0	0	1	0
1	0	1	1	0	0	1	1	0	0	1	0	1	0	0	1	0	1	1	0	1	1	0	0	1	0	1	0	1	1	0	0	0	0	0	1	0	1	0	0	0	0	0	0	0	0	0	0	1	0
1	0	1	0	0	0	0	0	0	0	0	0	0	0	0	1	0	1	0	0	0	1	0	0	1	0	1	0	1	1	0	0	0	0	0	0	0	1	0	0	0	0	0	0	0	0	0	0	1	0
0	0	1	1	0	0	0	1	1	1	1	0	1	0	0	1	1	1	1	0	1	1	0	0	1	0	1	0	0	1	0	0	0	0	0	1	1	1	0	0	0	0	0	0	0	0	0	0	1	0
1	0	1	1	0	0	0	1	0	1	1	1	0	1	0	1	1	1	1	0	1	1	0	0	1	0	1	0	0	1	0	0	0	0	0	0	0	1	0	0	0	0	0	0	0	0	0	0	1	0
0	0	1	1	0	0	0	1	0	1	1	0	1	0	0	0	0	1	1	0	1	1	0	0	1	0	1	0	0	1	0	1	0	0	0	0	0	1	0	0	0	0	0	0	0	0	0	0	1	0
1	0	1	1	1	0	1	1	0	0	1	0	1	1	0	1	0	1	1	0	0	1	0	0	1	0	1	0	1	1	0	0	0	1	0	1	0	1	0	0	0	0	0	1	0	0	0	0	1	0
0	0	1	1	0	0	1	1	0	0	0	1	1	0	0	1	0	1	1	0	0	1	0	1	1	0	1	0	1	1	1	1	0	0	0	0	0	1	1	0	0	0	0	0	0	0	0	0	1	0
1	0	0	1	0	0	0	1	1	1	1	1	1	0	0	1	1	1	1	0	0	1	0	1	1	0	1	0	1	1	0	1	0	0	0	0	0	0	0	0	0	0	0	0	0	0	0	0	1	0
0	0	0	0	0	0	0	0	0	1	1	0	0	0	0	1	0	1	1	0	0	1	0	0	1	0	0	0	1	1	0	0	0	1	0	0	0	1	0	0	0	1	0	1	0	0	0	0	1	0
1	0	1	1	0	0	0	1	0	0	0	0	0	0	0	1	0	1	1	0	0	1	0	0	1	0	1	0	1	1	0	1	0	0	0	0	0	1	0	0	0	0	0	1	0	0	0	0	1	0
0	0	1	1	0	0	1	0	0	1	1	1	0	1	0	1	0	1	0	0	0	1	0	0	0	0	1	0	0	1	0	1	0	0	0	1	0	1	0	0	0	0	0	0	0	0	0	0	1	0
0	0	1	1	0	0	0	1	0	1	1	0	1	0	0	0	0	1	1	0	0	1	0	0	0	0	1	0	1	1	0	0	0	0	0	1	1	0	0	0	0	0	0	0	0	1	0	0	1	0
1	0	1	1	0	0	0	1	0	1	1	0	1	0	0	1	0	1	1	0	1	1	0	0	1	0	1	0	0	1	0	0	0	0	0	1	0	0	0	0	0	0	0	0	0	0	0	0	1	0
1	0	1	1	0	0	0	1	1	0	1	0	1	0	0	1	0	1	1	0	0	1	0	0	1	0	1	0	0	1	0	0	0	0	0	0	0	1	0	0	0	0	0	0	0	0	0	0	1	0
1	0	1	1	0	0	1	1	0	0	1	0	1	1	0	1	0	1	1	0	0	1	0	0	1	0	0	0	0	0	0	0	0	0	0	0	0	1	0	0	0	0	0	1	0	0	0	0	1	0
0	0	0	1	0	0	0	1	0	0	1	0	0	0	0	1	0	1	0	0	0	1	0	0	0	0	1	0	1	1	0	1	0	0	0	0	0	0	0	0	0	0	0	1	0	0	0	0	1	0
0	0	0	1	0	0	0	1	1	1	0	1	1	0	0	0	0	1	1	0	0	1	0	0	1	0	1	0	1	1	0	1	0	0	0	1	0	0	0	0	0	0	0	0	0	0	0	0	1	0
0	0	1	1	0	0	1	1	0	1	1	0	0	0	0	0	0	1	1	0	0	1	0	0	0	0	1	0	1	1	0	1	0	0	0	0	0	1	0	0	0	0	0	0	0	0	0	0	1	0
1	0	0	1	0	0	0	1	1	1	1	0	1	0	0	1	0	1	0	0	0	1	0	0	1	0	1	0	1	1	0	1	0	0	0	1	0	1	0	0	0	0	0	0	0	0	0	0	1	0
1	0	1	1	0	0	0	1	0	0	1	1	1	0	0	1	0	1	1	0	0	1	0	0	0	0	0	0	1	1	0	0	0	0	0	1	0	0	0	0	0	0	0	0	0	0	0	0	1	0
0	0	0	1	0	0	0	1	0	0	1	0	1	0	0	1	0	1	1	0	0	1	0	0	1	0	1	0	1	1	0	0	0	0	0	0	0	0	1	0	0	0	0	0	0	1	0	0	1	0
0	0	1	1	0	0	0	1	0	1	0	0	1	1	0	1	0	1	1	0	0	1	0	0	1	0	1	0	1	1	0	1	0	0	0	0	0	1	0	0	0	0	0	0	0	0	0	0	1	0
0	0	1	0	0	0	0	1	0	1	1	0	0	0	0	1	0	1	1	0	0	1	0	0	1	0	1	0	0	1	0	1	0	0	0	1	0	1	0	0	0	0	0	0	0	1	0	0	1	0
1	0	1	0	0	0	1	1	0	1	0	0	0	0	0	1	0	1	1	0	1	1	0	0	1	1	1	0	1	1	0	1	0	0	0	0	0	0	0	0	0	0	0	0	0	0	0	0	1	0
1	0	1	1	0	0	1	1	0	1	1	1	1	1	0	1	0	1	1	0	0	1	0	0	0	0	1	0	1	1	0	1	0	0	0	0	0	0	0	0	0	0	0	0	0	1	0	0	1	0
0	0	1	0	0	0	0	1	0	0	1	0	0	1	0	1	0	1	1	0	0	1	0	0	1	0	1	0	0	1	0	1	0	0	0	0	0	0	0	0	0	0	0	0	0	0	0	0	1	0
1	0	0	0	0	0	1	1	0	1	1	0	1	1	0	1	0	1	1	0	0	1	0	0	1	0	1	0	0	1	0	1	0	0	0	0	0	1	0	0	0	1	0	0	0	0	0	0	1	0
1	0	1	1	0	0	0	1	0	1	1	0	0	0	0	0	0	1	0	0	1	1	0	0	0	0	1	0	0	0	0	1	0	0	0	1	1	0	0	0	0	0	0	0	0	0	0	0	1	0
0	0	1	1	0	0	1	1	0	0	1	0	0	0	0	1	0	1	1	0	0	1	0	0	1	0	1	0	0	1	0	0	0	1	0	0	0	1	0	0	0	0	0	0	0	0	0	0	1	0
0	0	0	1	0	0	0	0	0	1	1	0	1	0	0	0	0	1	1	0	0	1	0	0	0	0	1	0	0	1	0	1	0	0	0	0	0	1	0	0	0	0	0	0	0	0	0	0	0	0
1	0	0	0	0	0	1	1	0	0	1	0	1	1	0	1	0	1	1	0	0	1	0	0	0	0	1	0	0	1	0	0	0	0	0	0	0	1	0	0	0	0	0	0	0	0	0	0	0	0
1	0	1	1	0	0	1	1	0	0	1	0	1	1	0	1	0	1	1	0	0	1	0	0	1	0	1	0	0	0	0	0	0	0	0	0	0	1	0	0	0	0	0	0	0	0	0	0	0	0
0	0	1	1	0	0	1	1	1	1	1	0	1	0	0	1	0	1	0	0	0	1	0	0	1	0	1	0	0	1	0	0	0	0	0	0	0	1	0	0	0	0	0	0	0	0	0	0	0	0
0	0	1	1	0	0	1	1	0	1	1	0	1	1	0	1	0	1	1	0	1	1	0	0	0	0	1	0	0	1	0	1	0	0	0	0	0	1	0	0	0	0	0	0	0	0	0	0	1	0
0	0	0	1	0	0	1	1	1	0	1	0	1	0	0	0	0	1	1	0	0	1	0	0	0	0	1	0	0	1	0	1	0	0	0	1	0	1	0	0	0	0	0	0	0	0	0	0	1	0
0	0	0	0	0	0	1	1	0	1	1	0	0	0	0	1	0	1	0	0	0	1	0	0	0	0	1	0	0	1	0	1	0	0	0	0	0	1	0	0	0	0	0	0	0	0	0	0	1	0
0	0	1	0	0	0	1	1	1	0	1	0	1	1	0	1	0	1	0	0	1	1	0	0	1	0	1	0	0	0	0	0	0	0	0	0	0	0	1	0	0	0	0	0	0	0	0	0	1	0
1	0	1	1	0	0	1	1	1	0	1	0	1	1	0	1	0	1	1	0	0	1	0	0	1	0	1	0	0	1	0	0	0	0	0	0	0	1	0	0	0	0	0	0	0	0	0	0	1	0
0	0	0	1	0	0	1	1	1	0	1	0	1	0	0	0	0	1	1	0	0	1	0	0	1	0	1	0	0	1	0	1	0	0	0	1	0	1	0	0	0	0	0	0	0	0	0	0	1	0
1	0	0	1	0	0	1	1	1	1	1	0	1	0	0	1	0	1	1	0	0	1	0	0	1	0	1	0	0	0	0	0	0	0	0	0	0	1	0	0	0	1	0	0	0	0	0	0	1	0
0	0	1	1	0	0	1	1	0	1	1	0	1	1	0	1	0	1	1	0	0	1	0	0	1	0	1	0	0	1	0	0	0	0	0	0	0	0	1	0	0	0	0	0	0	0	0	0	1	0
1	0	1	1	0	0	1	1	0	0	1	0	1	0	0	0	0	1	1	0	0	1	0	0	1	0	1	0	0	1	0	1	0	0	0	0	0	0	0	0	0	0	0	0	0	1	0	0	1	0
1	0	1	1	0	0	1	1	0	0	1	0	0	1	0	1	0	1	1	0	0	1	0	0	1	0	1	0	0	1	0	1	0	0	0	0	0	1	0	0	0	0	0	0	0	0	0	0	0	0
1	0	1	1	0	0	1	1	1	0	0	0	1	0	0	1	0	1	1	0	1	1	0	0	1	0	1	0	0	1	0	0	0	0	0	0	0	1	0	0	0	0	0	0	0	0	0	0	0	0
1	0	1	1	0	0	1	1	1	1	1	0	1	1	0	1	0	1	0	0	1	1	0	0	1	0	1	0	0	1	0	0	0	0	0	0	0	1	0	0	0	0	0	0	0	0	0	0	0	0
1	0	1	0	0	0	1	1	1	0	0	1	1	1	1	1	0	1	1	0	1	1	0	0	0	1	1	0	0	1	0	0	1	0	0	0	0	1	0	0	0	0	0	0	0	0	0	0	0	0
1	0	1	1	0	0	1	1	1	0	1	0	1	0	0	1	0	1	0	0	1	1	0	0	1	0	1	0	0	0	0	1	1	0	0	0	0	1	0	0	0	0	0	0	0	0	0	0	1	0
1	0	1	1	0	0	1	1	1	0	0	1	1	0	0	1	0	1	0	0	1	1	0	0	1	0	1	0	0	1	0	1	1	0	0	0	0	0	0	0	0	0	0	0	0	0	0	0	1	0
1	0	1	1	0	0	1	1	1	0	0	0	1	0	0	1	0	1	0	0	0	1	0	0	0	0	1	0	0	1	0	1	0	0	0	0	0	1	0	0	0	0	0	0	0	0	0	0	1	0
1	0	1	0	0	0	1	1	1	0	1	0	1	0	0	1	0	1	1	0	1	1	0	0	0	0	1	0	0	1	0	1	0	0	0	0	0	0	0	0	0	0	0	0	0	0	0	0	1	0
0	0	1	1	0	0	1	1	1	0	0	0	1	1	0	0	0	1	0	0	1	1	0	0	1	0	0	0	0	1	0	1	0	0	0	0	0	1	0	0	0	0	0	0	0	0	0	0	0	0
1	0	1	1	0	0	1	1	1	0	0	1	0	0	0	1	0	1	1	0	0	1	0	0	1	0	1	0	0	1	0	1	0	0	0	1	0	1	0	0	0	0	0	0	0	0	0	0	1	0
1	0	0	1	0	0	1	1	1	0	0	0	1	0	0	1	0	1	1	0	1	1	0	0	1	0	1	0	0	1	0	1	0	0	0	0	0	1	0	0	0	0	0	0	0	0	0	0	1	0
1	0	1	1	0	0	1	1	1	0	0	1	1	0	0	1	0	1	1	0	1	1	0	0	0	0	1	0	0	1	0	0	0	0	0	0	0	1	0	0	0	0	0	0	0	0	0	0	1	0
0	0	1	0	0	0	1	1	1	0	0	0	1	0	0	0	0	1	0	0	1	1	0	0	0	0	1	0	0	1	0	1	0	0	0	0	0	1	0	0	0	0	0	0	0	0	0	0	1	0
0	0	1	1	0	0	1	1	1	0	1	0	1	0	0	1	0	1	1	0	1	1	0	0	0	0	1	0	0	1	0	1	1	0	0	0	0	0	0	0	0	0	0	0	0	0	0	0	1	0
1	0	1	0	0	0	1	1	1	1	1	0	1	0	0	1	0	1	0	0	0	1	0	0	1	0	1	0	0	1	0	1	0	0	0	0	0	1	0	0	0	0	0	0	0	0	0	0	1	0
1	0	1	1	0	0	1	1	1	0	1	0	1	0	0	1	0	1	1	0	1	1	0	0	1	0	1	0	0	1	0	1	0	0	0	0	0	0	0	0	0	0	0	0	0	0	0	0	0	0
1	0	1	1	0	0	1	1	1	0	0	0	1	0	0	0	0	1	0	0	0	1	0	0	1	0	1	0	0	1	0	1	1	0	0	0	0	1	0	0	0	0	0	0	0	0	0	0	0	0
0	0	1	1	0	0	1	1	1	0	0	0	1	0	1	1	0	1	1	0	1	1	0	0	0	0	1	0	0	1	0	1	0	0	0	0	0	1	0	0	0	0	0	0	0	0	0	0	0	0
1	0	1	1	0	0	1	1	1	0	1	0	1	1	0	1	0	1	1	0	0	1	0	0	1	0	1	0	0	1	0	1	0	0	0	0	0	1	0	0	0	0	0	0	0	0	0	0	0	0
1	0	1	1	0	0	1	1	1	0	1	0	1	0	0	1	0	1	1	0	0	1	0	0	0	0	0	0	0	1	0	1	0	0	0	0	0	1	1	0	0	0	0	0	0	0	0	0	0	0
1	0	0	1	0	0	1	1	1	0	0	0	0	0	0	1	1	1	1	0	0	1	0	0	1	0	1	0	0	1	0	0	0	0	0	0	0	1	0	0	0	0	0	0	0	0	0	0	0	0
1	0	1	1	0	0	1	1	1	0	1	0	1	0	0	1	1	1	1	0	1	1	0	0	1	0	1	0	0	1	0	0	1	0	0	0	0	1	0	0	0	0	0	0	0	0	0	0	0	0
0	0	1	1	0	0	1	1	1	0	1	0	1	0	0	1	1	1	1	0	1	1	0	0	1	0	1	0	0	1	0	1	1	0	0	0	0	1	0	0	0	0	0	0	0	0	0	0	0	0
0	0	1	1	0	0	1	1	1	0	1	0	1	0	1	1	0	1	1	0	1	1	0	0	0	0	1	0	0	1	0	0	1	0	0	0	0	1	0	0	0	0	0	0	0	0	0	0	0	0
1	0	1	1	0	0	1	1	1	1	1	1	0	0	1	1	1	1	1	0	1	1	0	0	0	0	1	0	0	1	0	1	0	0	0	0	0	0	0	0	0	0	0	0	0	0	0	0	0	0
0	0	0	1	0	0	1	1	1	1	0	0	1	0	0	1	0	1	1	0	0	1	0	0	1	0	1	0	0	1	0	0	0	0	0	0	0	0	0	0	0	0	0	0	0	0	0	0	0	0
0	0	1	1	0	0	1	1	1	1	0	0	1	0	1	1	1	1	1	0	0	1	0	0	1	0	1	1	1	1	0	1	1	0	0	0	0	0	0	0	0	0	0	0	0	0	0	0	0	0
1	0	1	1	0	0	1	1	1	0	0	0	1	1	1	1	1	1	1	0	1	1	0	0	1	0	1	1	1	1	0	0	0	0	0	0	0	1	0	0	0	0	0	0	0	0	0	0	0	0
0	0	1	1	0	0	1	1	0	0	0	0	1	0	1	1	0	1	1	0	1	1	0	0	1	0	1	1	1	1	0	1	1	0	0	0	0	1	0	0	0	0	0	0	0	0	0	0	0	0
0	0	0	1	0	0	1	1	0	0	1	0	1	1	0	1	1	1	1	0	1	1	0	0	1	0	1	0	0	1	0	1	0	0	0	0	0	1	0	0	0	0	0	0	0	0	0	0	0	0
0	0	0	1	0	0	1	1	0	0	0	1	1	1	0	1	0	1	1	0	1	1	0	0	0	0	1	1	0	1	0	1	0	0	0	0	0	1	0	0	0	0	0	0	0	0	0	0	0	0
0	0	0	0	0	0	1	1	0	0	1	0	1	0	0	1	1	1	1	0	1	1	0	0	0	0	0	0	0	0	0	1	0	0	0	0	0	1	0	0	0	0	0	0	0	0	0	0	0	0
0	0	1	1	0	0	1	1	0	0	1	0	1	1	1	1	0	1	1	0	0	0	0	0	1	0	1	0	0	1	0	1	1	0	0	0	0	1	0	0	0	0	0	0	0	0	0	0	0	0
0	0	1	1	0	0	1	1	0	0	0	0	1	1	0	1	0	1	1	0	0	1	0	0	1	0	1	0	0	1	0	1	1	0	0	0	0	0	0	0	0	0	0	0	0	0	0	0	0	0
0	0	1	1	0	0	1	1	0	0	1	1	1	1	0	1	0	1	1	0	0	1	0	0	1	1	1	0	0	1	0	1	1	0	0	0	0	0	0	0	0	0	0	0	0	1	0	0	0	0
0	0	1	1	0	0	1	1	0	1	0	0	1	0	0	1	0	1	1	0	1	1	0	0	1	0	1	0	0	1	0	1	0	0	0	0	0	1	0	0	0	0	0	0	0	1	0	0	0	0
0	0	1	1	0	0	1	1	0	0	0	0	1	1	0	1	0	1	1	0	0	1	0	0	1	0	1	0	0	1	0	1	0	0	0	0	0	0	1	0	0	0	0	0	0	0	0	0	0	0
0	0	0	1	0	0	1	1	0	0	1	0	1	0	1	1	0	1	1	0	0	1	0	0	1	0	1	0	0	1	0	1	0	0	0	0	0	1	0	0	0	0	0	0	0	0	0	0	0	0
1	0	0	1	0	0	1	1	0	0	1	0	1	1	1	1	0	1	1	0	0	1	0	0	1	0	1	0	1	1	0	0	0	0	0	0	0	0	1	0	0	0	1	0	0	0	0	0	0	0
0	0	1	1	0	0	1	1	0	0	1	0	1	0	0	1	0	1	1	0	0	1	0	0	1	0	1	0	0	1	0	0	0	0	0	0	0	1	0	0	0	0	0	0	0	0	0	0	0	0
0	0	1	1	1	0	1	1	0	0	0	1	1	0	1	1	1	1	1	0	1	1	0	0	0	0	1	1	0	1	0	1	0	0	0	0	0	1	1	0	0	0	0	0	0	0	0	0	0	0
0	0	1	1	0	0	1	1	0	0	0	0	1	0	1	1	1	1	1	0	1	1	0	0	1	0	1	1	0	1	0	1	0	0	0	0	0	1	0	0	0	0	0	0	0	0	0	0	0	0
0	0	0	0	0	0	1	1	0	0	0	0	1	0	0	1	1	1	1	0	1	1	0	0	0	0	1	0	0	1	0	1	1	0	0	0	0	1	0	0	0	0	0	0	0	0	0	0	0	0
0	0	1	1	0	0	1	1	0	0	0	0	1	0	0	1	0	1	1	0	1	1	0	0	0	0	1	0	0	1	0	1	0	0	0	0	0	0	0	0	0	0	0	0	0	0	0	0	0	0
0	0	1	0	0	0	1	1	0	0	0	0	1	1	1	1	1	1	0	0	1	1	0	0	1	0	0	1	0	1	1	1	0	0	0	0	0	1	0	0	0	1	0	0	0	0	0	0	0	0
0	0	1	1	0	0	1	1	0	0	0	0	1	0	1	0	0	1	1	0	1	1	0	0	1	0	1	1	0	0	0	1	0	1	0	0	0	0	0	0	0	0	0	0	0	0	0	0	0	0
0	0	1	1	0	0	1	1	0	0	1	1	1	1	0	1	1	1	1	0	0	1	0	0	0	0	1	1	0	0	0	1	1	0	0	0	0	1	0	0	0	0	0	0	0	0	0	0	0	0
0	0	1	1	0	0	1	1	0	0	0	1	1	1	0	1	1	1	0	0	0	1	0	0	1	0	1	1	0	1	0	1	1	0	0	0	0	0	0	0	0	0	0	0	0	0	0	0	0	0
0	0	1	1	0	0	1	1	0	0	1	0	1	0	0	1	0	1	0	0	1	1	0	0	0	0	1	0	0	1	1	0	0	0	0	0	0	0	0	0	0	0	0	0	0	0	0	0	0	0
1	0	1	1	0	0	1	1	0	0	1	1	1	0	0	1	1	1	0	0	1	1	0	0	0	0	0	1	0	1	1	1	1	0	0	0	0	0	0	0	0	0	0	0	0	1	0	0	0	0
1	0	0	1	0	0	1	1	0	0	1	0	1	1	0	1	0	1	1	0	0	1	0	0	1	0	1	0	0	1	1	1	0	0	0	0	0	0	0	0	0	0	0	0	0	0	0	0	0	0
1	0	1	1	1	0	1	1	0	0	1	0	1	0	0	0	1	1	0	0	1	1	0	0	0	0	1	1	0	1	1	1	1	0	0	0	0	1	1	0	0	1	0	0	0	0	0	0	0	0
1	0	1	0	1	0	1	1	0	0	0	0	1	0	1	0	1	1	0	0	0	1	0	1	0	0	1	1	0	1	0	1	1	0	0	0	0	1	0	0	0	1	0	0	0	0	0	0	0	0
0	0	1	1	0	0	1	1	0	1	0	0	1	1	0	1	1	1	0	0	0	1	0	0	1	0	1	1	0	1	0	1	1	1	0	0	0	0	0	0	0	0	0	0	0	0	0	0	0	0
0	0	1	1	0	0	1	1	0	1	0	1	0	1	0	1	0	1	0	0	0	1	0	1	1	0	1	1	0	0	1	0	1	0	0	0	0	1	0	0	0	0	0	0	0	0	0	0	0	0
1	0	1	1	0	0	1	1	0	0	1	0	1	1	1	1	1	1	0	0	1	1	0	0	1	0	1	0	0	0	0	1	0	0	0	0	1	1	0	0	0	0	0	0	0	0	0	0	0	0
0	0	0	1	0	0	1	1	0	0	0	1	0	1	0	0	1	1	1	0	0	1	0	0	0	0	1	0	0	1	0	1	1	0	0	0	0	1	0	0	0	0	0	0	0	0	0	0	0	0
0	0	1	1	1	0	1	1	0	1	0	0	1	1	0	1	1	1	0	0	0	1	0	1	0	0	1	0	0	0	0	1	1	0	0	0	1	1	0	0	0	0	0	0	0	0	0	0	0	0
0	0	1	0	1	0	1	1	0	0	1	1	1	1	1	1	1	1	0	0	0	1	0	1	1	0	1	0	1	1	0	1	1	0	0	0	0	0	0	0	0	0	0	0	0	0	0	0	0	0
1	0	1	1	1	0	1	1	0	1	0	0	0	1	1	1	1	1	0	0	0	1	0	0	1	0	1	0	1	1	0	1	1	0	0	0	0	1	0	0	0	0	0	0	0	0	0	0	0	0
0	0	1	0	1	0	1	1	0	0	1	0	0	1	1	1	1	1	1	0	0	1	0	0	1	0	1	0	1	1	0	1	1	0	0	0	0	1	0	0	0	0	0	0	0	0	0	0	0	0
0	0	1	1	1	0	1	1	0	0	1	1	0	0	1	1	1	1	0	0	0	1	0	0	0	0	0	0	1	1	0	1	1	0	0	0	1	1	0	0	0	0	0	0	0	0	0	0	0	0
0	0	1	1	1	0	1	1	0	0	0	0	1	1	0	1	1	1	0	0	0	1	0	0	0	0	1	0	0	1	0	1	1	0	0	0	0	0	0	0	0	0	0	0	0	0	0	0	0	0
1	0	1	1	1	0	1	1	0	0	0	0	1	1	1	1	1	1	0	0	0	1	0	0	1	0	1	0	1	1	0	1	1	0	0	0	0	1	0	0	0	0	0	0	0	0	0	0	0	0
1	0	0	1	1	0	1	1	0	0	0	0	0	1	0	0	1	1	0	0	0	1	0	0	0	0	1	0	1	1	0	1	1	0	0	0	1	0	0	0	0	0	0	0	0	0	0	0	0	0
1	0	0	1	0	0	1	1	0	1	0	0	1	0	0	1	1	1	0	0	1	1	0	0	1	0	1	0	1	1	0	1	0	0	0	0	0	0	0	0	0	0	0	0	0	0	0	0	0	0
0	0	0	1	1	0	1	1	0	1	0	0	1	0	0	1	1	1	1	0	1	1	0	0	0	0	1	0	1	1	0	1	1	0	0	0	0	1	0	0	0	0	0	0	0	0	0	0	0	0
1	0	1	1	1	0	1	1	0	1	1	0	1	1	1	1	1	1	0	0	0	1	0	0	0	0	1	0	1	1	0	1	1	1	0	0	1	1	0	0	0	0	0	0	0	0	0	0	0	0
0	0	1	1	1	0	0	1	0	0	0	1	1	1	0	1	1	1	0	0	0	1	0	0	1	0	1	0	1	1	0	1	1	0	0	0	1	0	0	0	0	0	0	0	0	0	0	0	0	0
1	0	1	1	1	0	0	1	0	0	0	1	1	1	1	0	1	1	1	0	0	1	0	0	1	0	1	0	1	0	0	1	1	0	0	0	0	0	0	0	0	0	0	0	0	0	0	0	0	0
1	0	1	0	1	0	0	1	0	0	0	0	1	0	1	1	1	1	1	0	0	1	0	0	0	1	1	0	1	1	1	1	1	0	0	0	0	0	0	0	0	0	1	0	0	0	0	0	0	0
1	0	1	1	1	0	0	1	0	1	0	0	1	0	1	0	1	1	0	0	0	1	0	0	0	0	1	0	1	1	1	1	1	0	0	0	0	0	0	0	0	0	0	0	0	0	0	0	0	0
1	0	1	1	0	0	0	1	0	1	0	0	1	1	1	1	1	1	1	0	0	1	0	0	1	0	1	0	1	1	0	1	1	0	0	0	0	1	0	0	0	0	0	0	0	0	0	0	0	0
1	0	1	1	1	0	0	1	0	1	0	0	0	0	0	1	1	1	0	0	0	1	0	0	1	0	1	0	1	1	0	1	1	0	0	0	1	1	0	0	0	0	0	0	0	0	0	0	0	0
0	0	1	1	1	0	0	1	0	1	0	1	1	0	1	1	1	1	1	0	0	1	0	0	0	0	1	0	1	1	0	1	0	0	0	0	1	0	0	0	0	0	0	0	0	0	0	0	0	0
0	0	0	1	0	0	0	1	0	0	0	0	0	0	0	1	1	1	1	0	0	1	0	0	1	1	1	0	1	1	0	1	1	0	0	0	1	0	0	0	0	0	0	0	0	0	0	0	0	0
0	0	0	1	1	0	0	1	0	1	0	0	0	0	1	0	1	1	1	0	0	1	0	0	1	0	1	0	1	1	0	1	1	0	0	0	1	0	0	0	0	0	0	0	0	0	0	0	0	0
1	0	0	1	1	0	0	1	0	0	0	1	0	1	0	1	1	1	1	0	0	1	0	0	1	0	1	0	1	1	0	1	1	0	0	0	1	1	0	0	0	0	0	1	0	0	0	0	0	0
0	0	1	1	1	0	0	1	0	1	0	0	1	0	1	0	1	1	1	0	0	1	0	1	1	0	1	0	1	0	0	1	0	0	0	0	1	0	0	0	0	0	0	1	0	0	0	0	0	1
0	0	1	0	1	0	0	1	0	0	0	0	1	1	0	0	1	1	0	0	0	1	0	0	1	0	1	0	1	1	0	1	1	0	0	1	0	0	0	0	0	0	0	1	0	0	0	0	0	0
1	0	1	1	1	0	0	1	0	0	1	0	1	0	0	1	1	1	0	0	0	1	0	0	0	0	1	0	1	1	0	1	1	0	0	0	0	0	0	0	0	0	0	1	0	0	0	0	0	0
1	0	1	0	1	0	0	1	0	0	1	0	1	0	0	0	0	1	0	0	0	1	0	0	0	0	1	0	1	1	0	1	1	0	0	0	1	0	0	0	0	0	0	1	0	0	0	0	0	0
0	0	1	1	0	0	0	1	0	0	0	0	0	1	0	1	1	1	0	0	0	1	0	0	1	0	1	0	1	1	0	0	0	0	0	0	0	0	0	0	0	0	0	0	0	1	0	0	0	0
0	0	1	1	0	0	0	1	0	0	0	0	1	0	1	0	1	1	0	0	0	1	0	0	1	0	1	0	1	1	0	1	1	0	0	0	0	0	0	0	0	0	1	1	0	0	0	0	0	0
1	0	1	1	1	1	0	1	0	0	0	0	1	0	1	1	1	1	0	0	0	1	0	1	1	1	1	0	1	1	0	1	1	0	0	0	0	1	0	0	0	0	0	1	0	0	0	0	0	1
0	0	0	0	0	0	0	1	0	0	0	0	0	0	0	1	1	1	0	0	0	1	0	1	0	1	1	0	1	1	0	1	1	0	0	0	0	0	0	0	0	0	0	1	0	0	0	0	0	0
1	0	1	0	0	0	0	1	0	0	0	0	0	0	1	1	1	1	0	0	0	1	0	0	0	0	1	0	1	1	0	0	1	0	0	0	0	1	0	0	0	0	0	1	0	0	0	0	0	0
0	0	1	0	0	0	0	1	0	1	0	0	1	1	0	1	0	1	0	0	0	1	0	0	0	0	1	0	1	1	0	0	1	0	0	0	1	1	0	0	0	1	0	1	0	0	0	0	0	0
0	0	1	1	0	0	1	1	0	0	0	0	1	1	1	0	0	1	0	0	0	1	0	0	0	0	1	0	1	0	0	0	1	0	0	0	1	0	1	0	0	0	0	1	0	0	0	0	0	0
0	0	1	1	0	0	0	1	0	0	0	0	1	0	1	0	1	1	0	0	0	1	0	0	1	0	1	0	1	1	0	0	1	0	0	0	0	0	0	0	0	0	0	1	0	0	0	0	0	0
0	0	1	1	0	0	0	1	0	0	0	1	1	1	1	0	0	1	0	0	0	1	0	0	0	0	1	0	1	1	0	1	1	0	0	0	0	0	0	0	0	0	0	0	0	0	0	0	0	0
1	0	0	1	0	0	0	1	0	0	0	0	1	1	1	1	0	1	1	0	0	1	0	0	1	1	1	0	1	1	0	0	1	0	0	0	0	0	0	0	0	0	0	1	0	0	0	0	0	0
0	0	1	0	0	0	0	1	0	0	1	0	1	0	1	1	0	1	0	0	0	1	0	0	1	0	1	0	1	1	0	1	1	0	0	0	0	1	0	0	0	0	0	1	0	0	0	0	0	0
0	0	0	1	0	0	0	1	0	0	1	1	1	1	0	1	0	1	0	0	0	1	0	0	1	1	1	0	1	1	0	1	0	0	0	0	1	1	0	0	0	0	1	1	0	0	0	0	0	0
0	0	1	1	0	0	0	1	0	0	0	0	1	0	0	1	1	1	0	0	0	1	0	0	0	0	1	0	1	1	0	1	1	0	0	0	0	1	0	0	0	0	0	1	0	0	0	0	0	0
1	0	0	1	0	0	0	1	0	0	0	1	1	1	0	1	1	1	1	0	0	1	0	0	1	0	1	0	1	1	0	1	1	0	0	0	0	0	0	0	0	1	0	1	0	0	0	0	0	0
1	0	0	1	1	0	0	1	0	1	0	0	0	0	1	1	0	1	0	0	0	1	0	0	1	1	1	0	1	1	0	0	1	0	0	0	1	1	0	0	0	0	0	1	0	0	0	0	0	0
1	0	1	1	0	0	0	1	0	0	0	0	1	0	1	1	1	1	0	0	0	1	0	0	0	0	1	0	1	1	0	1	1	0	0	0	0	0	0	0	0	1	0	1	0	0	0	0	0	0
0	0	0	1	1	0	0	1	0	0	0	0	0	0	0	1	0	1	0	0	0	1	0	0	1	0	1	0	1	1	0	0	0	0	0	0	0	1	0	0	0	0	0	1	0	0	0	0	0	0
0	0	1	1	0	0	0	1	0	0	0	1	0	0	1	1	1	1	1	0	0	1	0	0	1	0	1	0	1	1	0	0	0	0	0	0	0	0	0	0	0	0	0	1	0	0	0	0	0	0
1	0	1	1	0	0	0	1	0	1	1	1	0	0	0	1	1	1	1	0	0	1	0	0	1	0	1	0	1	1	0	1	1	0	0	0	0	0	0	0	0	1	1	1	0	0	0	0	0	0
0	0	1	1	0	0	0	1	0	0	0	0	1	0	0	1	1	1	0	0	0	1	0	0	0	0	1	0	1	1	0	1	1	0	0	0	0	1	0	0	0	0	0	1	0	0	0	0	0	0
0	0	0	0	0	0	0	1	0	0	1	0	1	0	0	1	0	1	0	0	0	1	0	0	1	0	0	0	1	1	0	0	0	0	0	0	0	1	0	0	0	0	0	1	0	0	0	0	0	0
1	0	1	1	0	0	0	1	0	0	0	0	0	0	0	1	0	1	0	0	0	1	0	1	0	0	1	0	1	1	0	0	0	0	0	1	0	1	0	0	0	0	0	1	0	0	0	0	0	0
0	0	1	1	0	0	0	1	0	0	0	0	0	0	0	1	0	1	0	0	0	0	0	0	0	0	1	0	1	1	0	0	0	0	0	0	0	1	1	0	0	1	0	1	0	0	0	0	0	0
0	0	1	0	0	0	0	1	0	0	0	0	0	0	1	1	1	1	1	0	0	1	0	0	1	0	1	0	1	1	0	0	1	0	0	0	0	1	0	0	0	0	0	1	0	0	0	0	0	0
1	0	1	1	0	0	0	1	0	0	0	1	0	0	1	0	1	1	0	0	0	1	0	0	1	0	1	0	1	1	0	1	1	0	0	0	0	1	0	0	0	0	0	1	0	0	0	0	0	0
1	0	1	1	0	0	0	1	0	0	0	1	1	0	1	1	0	1	0	0	0	1	0	0	1	0	1	0	1	1	0	0	1	0	0	1	0	1	0	0	0	0	0	1	0	0	0	0	0	0
0	0	1	1	0	0	0	1	0	0	0	1	1	1	0	0	1	1	1	0	0	1	0	0	1	0	1	0	1	1	0	1	0	0	0	0	0	1	0	0	0	0	0	1	0	0	0	0	0	0
1	0	0	1	0	0	0	1	0	0	0	0	1	1	0	1	1	1	0	0	0	1	0	0	1	0	1	0	1	1	0	0	1	0	0	0	0	1	0	0	0	0	0	1	0	0	0	0	0	0
1	0	0	1	0	0	0	1	0	0	0	0	0	1	0	1	1	1	1	0	0	1	0	0	0	0	1	0	1	1	0	0	1	0	0	0	0	0	0	0	0	0	0	1	0	0	0	0	0	0
0	0	1	1	0	0	0	1	0	0	1	0	0	0	1	0	1	1	0	0	0	1	0	0	1	0	1	0	1	1	0	0	1	0	0	1	0	1	0	0	0	0	0	1	0	0	0	0	0	0
0	0	0	1	0	0	0	1	0	0	0	0	0	0	0	1	0	1	1	0	0	1	0	0	1	0	1	0	1	1	0	1	0	0	0	0	0	0	0	0	0	0	0	1	0	0	0	0	0	0
0	0	0	1	0	0	0	1	0	0	0	0	0	1	0	0	1	1	1	0	0	1	0	0	0	0	1	0	1	1	0	1	0	0	0	1	0	0	0	0	0	0	0	1	0	0	0	0	0	0
0	0	0	1	0	0	0	1	0	0	1	1	1	0	1	1	1	1	0	0	0	1	0	0	0	0	1	0	1	1	0	1	1	0	0	0	0	0	0	0	0	0	0	1	0	0	0	0	0	0
1	0	1	1	0	0	0	1	0	0	0	1	1	1	0	1	1	1	1	0	0	1	0	0	1	0	1	0	1	1	0	1	1	0	0	0	0	0	0	0	0	0	1	1	0	0	0	0	0	0
1	0	0	1	0	0	0	1	0	0	0	0	0	0	0	0	1	1	0	0	0	1	0	0	0	0	1	0	1	1	0	1	0	0	0	0	0	1	0	0	0	0	0	1	0	0	0	0	0	0
0	0	0	1	0	0	1	1	0	0	1	0	1	1	1	0	1	1	0	0	0	1	0	0	1	0	1	0	1	1	0	1	1	0	0	0	0	0	0	0	0	0	0	1	0	0	0	0	0	0
1	0	1	1	0	0	0	1	0	0	0	0	1	0	0	1	1	1	1	0	0	1	0	0	1	0	1	0	1	1	0	0	0	0	0	0	0	1	0	0	0	0	0	1	0	0	0	0	0	0
1	0	1	1	0	0	1	1	0	0	0	0	1	1	1	1	1	1	0	0	1	1	0	0	1	0	1	0	1	1	0	1	1	0	0	0	0	1	0	0	0	0	0	1	0	0	0	0	0	0
1	0	1	1	0	0	1	1	0	0	1	0	1	0	0	1	1	1	0	0	0	1	0	0	1	0	1	0	1	1	0	0	1	0	0	0	0	1	1	0	0	0	0	1	0	0	0	0	0	0
0	0	0	1	0	0	0	1	0	0	1	0	0	1	1	0	1	1	0	0	0	1	0	0	1	0	1	0	1	1	0	1	1	0	0	0	0	1	0	0	0	0	0	1	0	0	0	0	0	0
0	0	1	1	0	0	1	1	0	0	1	0	1	1	0	1	0	1	0	0	0	1	0	0	1	0	1	0	1	1	0	1	1	0	0	0	0	1	0	0	0	0	1	1	0	0	0	0	0	0
0	0	0	1	0	0	1	1	0	0	1	0	1	1	1	1	1	1	0	0	1	1	0	0	0	0	1	0	1	1	0	0	1	0	0	0	0	0	0	0	0	0	0	1	0	0	0	0	0	0
0	0	1	1	0	0	1	1	0	0	0	0	0	1	0	1	1	1	0	0	0	1	0	0	0	0	1	1	1	1	0	1	1	0	0	0	0	0	0	0	0	0	0	1	0	0	0	0	0	0
0	0	0	1	0	0	1	1	0	0	0	1	0	1	0	1	1	1	1	0	0	1	0	0	0	0	1	0	1	1	0	1	1	0	0	0	0	0	0	0	0	0	1	1	0	0	0	0	0	0
0	0	1	1	0	0	1	1	0	0	1	0	1	0	1	1	1	1	0	0	1	1	0	0	0	0	1	0	1	1	0	1	1	0	0	0	0	0	0	0	0	0	0	1	0	0	0	0	0	0
0	0	1	1	0	0	1	1	0	0	0	0	1	1	1	1	0	1	0	0	0	1	0	0	0	0	1	0	1	1	0	1	1	0	0	0	0	0	0	0	0	0	0	1	0	0	0	0	0	0
0	0	1	1	0	0	1	1	0	0	0	0	1	1	0	0	1	1	0	0	1	1	0	0	0	0	1	0	1	0	0	1	1	0	0	0	0	1	0	0	0	0	0	1	0	0	0	0	0	0
0	0	0	1	0	0	1	1	0	1	1	0	1	0	0	0	1	1	0	0	0	1	0	0	1	0	1	0	1	1	0	1	1	0	0	0	0	1	1	0	0	0	0	1	0	0	0	0	0	0
0	0	1	0	0	0	1	1	0	0	1	0	1	0	0	0	1	1	0	0	1	1	0	0	1	0	1	0	1	1	0	1	1	0	0	0	0	1	0	0	0	0	0	1	0	0	0	0	0	0
0	0	1	0	0	0	1	1	0	0	1	0	1	1	0	1	1	1	0	0	0	1	0	0	1	0	1	0	1	1	0	1	1	0	0	0	0	0	0	0	0	0	0	1	0	0	0	0	0	0
0	0	1	1	0	0	1	1	0	0	0	0	1	1	0	1	1	1	0	0	0	1	0	0	1	0	1	0	1	1	0	0	0	0	0	0	0	1	1	0	0	0	0	1	0	0	0	0	0	0
1	0	1	1	0	0	1	1	0	0	1	0	1	1	0	1	1	1	0	0	0	1	0	0	1	0	1	0	1	1	0	0	1	0	0	0	1	1	1	0	0	0	0	1	0	0	0	0	0	0
0	0	1	1	0	0	1	1	0	0	1	0	1	1	0	0	0	1	0	0	1	1	0	0	0	0	1	0	1	1	0	1	1	0	0	1	1	0	0	0	0	0	0	1	0	0	0	0	0	0
0	0	1	0	0	0	1	1	0	0	0	1	1	1	0	1	1	1	0	0	0	1	0	0	0	0	1	0	1	1	0	0	0	0	0	1	0	0	0	0	0	0	0	1	0	0	0	0	0	0
0	0	1	1	0	0	0	1	0	0	1	0	1	0	0	0	1	1	0	0	0	1	0	0	1	0	1	0	1	1	0	1	0	0	0	0	0	0	0	0	0	0	0	1	0	0	0	0	0	0
0	0	0	0	0	0	0	1	0	0	0	0	1	0	1	1	1	1	1	0	0	1	0	0	1	1	1	0	1	1	0	0	0	0	0	0	0	1	0	0	0	0	0	1	0	0	0	0	0	0
0	0	0	1	0	0	1	1	0	0	0	0	1	1	1	1	0	1	1	0	0	1	0	0	0	0	1	0	1	1	0	1	1	0	0	0	0	0	0	0	0	0	0	1	0	0	0	0	0	0
0	0	1	1	0	0	1	1	0	0	1	0	0	1	1	1	1	1	1	0	0	1	0	0	1	0	1	0	1	1	0	0	1	0	0	0	0	0	0	0	0	0	0	1	0	0	0	0	0	0
0	0	0	1	0	0	1	1	0	0	0	0	1	1	1	1	1	1	0	0	0	1	0	1	1	0	1	0	1	1	0	1	1	0	0	0	0	0	0	0	0	0	0	1	0	0	0	0	0	0
0	0	1	1	0	0	1	1	0	1	1	0	1	1	1	1	1	1	1	0	1	1	0	0	1	0	1	0	1	1	0	0	1	0	0	0	0	0	0	0	0	0	0	1	0	0	0	0	0	0
0	0	1	0	0	0	1	1	0	0	1	0	1	0	0	1	1	1	0	0	1	1	0	0	1	0	1	0	1	1	0	1	0	0	0	0	0	0	0	0	0	0	0	1	0	0	0	0	0	0
0	0	1	1	0	0	1	1	0	0	0	1	0	1	1	0	1	1	0	0	1	1	0	0	0	0	1	0	1	1	0	0	1	0	0	0	1	0	0	0	0	0	0	1	0	0	0	0	0	0
0	0	0	1	0	0	1	1	0	0	0	0	1	0	0	1	1	1	0	0	1	1	0	0	1	0	1	0	1	1	0	1	0	0	0	0	0	0	0	0	0	0	1	1	0	0	0	0	0	0
1	0	1	1	0	0	1	1	0	0	0	0	1	1	1	1	1	1	1	0	1	1	0	0	1	0	1	0	1	1	0	1	1	0	0	0	0	0	0	0	0	0	0	1	0	0	0	0	0	0
0	0	1	1	0	0	1	1	0	1	0	0	1	1	1	1	1	1	1	0	1	1	0	0	1	1	1	0	1	1	0	0	1	0	0	0	0	0	0	0	0	0	0	1	0	0	0	0	0	0
1	0	1	1	0	0	1	1	0	0	0	0	1	0	1	1	1	1	0	0	1	1	0	0	0	0	1	0	1	1	0	1	1	0	0	0	0	0	0	0	0	0	0	1	0	0	0	0	0	0
1	0	1	0	0	0	1	1	0	0	1	0	0	1	0	1	0	1	1	0	1	1	0	0	1	0	1	0	1	1	0	0	0	0	0	0	0	0	0	0	0	0	0	1	0	0	0	0	0	0
1	0	1	0	0	0	1	1	0	0	0	0	1	1	1	1	0	1	0	0	1	1	0	0	1	0	1	0	1	1	0	1	1	0	0	1	0	1	0	0	0	0	0	0	0	0	0	0	0	0
1	0	1	1	0	0	1	1	0	0	0	0	1	1	1	0	1	1	0	0	1	1	0	0	1	0	1	0	1	1	0	0	0	0	0	0	0	1	0	0	0	0	0	1	0	0	0	0	0	0
1	0	1	0	0	0	1	1	0	0	0	0	1	1	0	1	0	1	0	0	1	1	0	0	1	0	1	1	1	1	0	0	1	0	0	0	0	0	0	0	0	0	0	1	0	0	0	0	0	0
0	0	1	1	0	0	0	1	0	0	0	1	1	1	0	0	1	1	0	0	0	1	0	0	1	0	1	1	1	1	0	1	1	0	0	0	0	0	0	0	0	0	0	1	0	0	0	0	0	0
0	0	1	0	0	0	1	1	0	0	0	1	1	1	0	1	1	1	1	0	1	1	0	0	0	1	1	0	1	1	0	1	1	0	0	0	0	0	0	0	0	0	1	1	0	0	0	0	0	0
0	0	1	1	0	0	1	1	0	0	0	0	1	1	1	1	0	1	1	0	1	1	0	0	0	0	1	1	1	1	0	1	1	0	0	0	0	0	0	0	0	0	0	1	0	0	0	0	0	0
1	0	1	1	0	0	0	1	0	0	0	1	1	1	0	1	1	1	0	0	0	1	0	0	0	0	1	1	1	1	0	1	1	0	0	0	1	1	0	0	0	0	0	1	0	0	0	0	0	0
1	0	1	1	0	0	1	1	0	1	0	0	0	0	0	1	1	1	1	0	0	1	0	0	1	0	1	1	1	1	0	0	1	0	0	0	0	0	0	0	0	0	0	1	0	0	0	0	0	0
0	0	1	1	0	0	1	1	0	1	0	0	1	0	1	0	1	1	0	0	0	1	0	0	1	0	1	1	1	1	0	1	1	0	0	0	0	1	0	0	0	1	0	1	0	1	0	0	0	0
1	0	0	1	0	0	1	1	0	0	0	0	1	1	0	1	1	1	1	0	1	1	0	0	1	0	1	1	1	1	0	1	1	0	0	0	0	1	0	0	0	0	0	1	0	0	0	0	0	0
1	0	1	1	0	0	1	1	0	0	0	1	1	1	0	1	1	1	0	0	0	1	0	0	0	0	1	1	1	0	0	0	1	0	0	0	0	0	0	0	0	1	0	1	0	0	0	0	0	0
1	0	1	0	0	0	1	1	0	0	0	0	1	1	0	1	0	1	0	0	1	1	0	0	1	0	1	1	1	1	0	0	1	0	0	1	0	1	0	0	0	0	0	1	0	0	0	0	0	0
0	0	1	1	0	0	1	0	0	1	0	1	1	1	0	1	1	1	0	0	1	1	0	1	1	0	1	1	1	1	0	1	1	0	0	0	0	1	0	0	0	0	0	1	0	1	0	0	0	0
1	0	0	1	0	0	1	1	0	0	0	0	1	1	1	1	1	1	0	0	1	1	0	0	1	0	1	1	1	1	0	1	1	0	1	0	0	1	0	0	0	0	0	1	0	1	0	0	0	0
1	0	1	1	0	0	1	1	0	0	0	0	1	1	0	0	1	1	0	0	0	1	0	0	0	0	1	1	1	1	0	1	1	0	0	0	1	1	0	0	0	0	0	1	0	0	0	0	0	0
0	0	1	1	0	0	1	1	0	1	0	0	1	1	1	0	0	1	0	0	1	1	0	0	0	0	1	1	1	1	0	1	1	0	0	0	0	1	0	0	0	1	0	1	0	0	0	0	0	0
1	0	1	0	0	0	1	1	0	1	0	0	1	1	0	0	1	1	0	0	1	1	0	0	0	0	1	1	1	1	0	1	1	0	0	0	0	1	0	0	0	0	1	1	0	0	0	0	0	0
1	0	1	1	0	0	1	1	0	0	0	0	1	1	0	0	1	1	0	0	1	1	0	0	1	0	1	1	1	1	0	1	1	0	0	1	0	1	0	0	0	0	0	1	0	1	0	0	0	0
1	0	1	1	0	0	1	1	0	0	0	1	1	0	1	1	1	1	0	0	1	0	0	0	0	0	1	1	1	1	0	1	1	0	0	0	0	1	0	0	0	0	0	1	0	0	0	0	0	0
1	0	0	1	0	0	0	1	0	0	0	0	1	1	0	1	0	1	1	0	0	1	0	0	0	0	1	1	1	1	0	1	1	0	0	0	0	0	0	0	0	0	0	1	0	1	0	0	0	0
1	0	1	1	0	0	1	1	0	0	0	1	1	1	0	1	0	1	0	0	1	1	0	1	1	0	1	1	1	1	0	0	0	0	0	0	0	1	0	0	0	0	0	1	0	0	0	0	0	0
0	0	1	1	0	0	1	1	0	0	1	1	1	1	1	1	1	1	0	0	1	1	0	0	1	0	1	0	1	1	0	1	1	0	0	0	0	0	0	0	0	0	0	1	0	0	0	0	0	0
1	0	1	1	0	0	0	1	0	1	0	0	0	0	1	0	1	1	1	0	0	1	0	1	1	0	1	0	1	1	0	0	1	0	0	0	0	1	0	0	0	0	1	1	0	0	0	0	0	0
1	0	1	1	0	0	1	1	0	1	1	0	1	1	0	1	1	1	1	0	1	1	0	0	0	0	1	0	1	1	0	1	1	0	0	0	0	0	0	0	0	0	1	1	0	0	0	0	0	0
0	0	1	1	0	0	1	1	0	1	0	0	1	1	0	1	0	1	0	0	1	1	0	0	1	0	1	0	1	1	0	1	1	0	0	0	0	1	0	0	0	0	1	1	0	0	0	0	0	0
1	0	1	1	0	0	1	1	0	0	0	0	1	1	1	1	1	1	1	0	0	1	0	0	1	0	1	0	1	1	0	1	1	0	0	0	0	0	1	0	0	1	0	1	0	0	0	0	0	0
1	0	1	1	0	0	1	1	0	0	1	0	0	1	1	0	1	1	1	0	1	1	0	0	1	0	1	0	1	1	0	1	1	0	0	0	1	1	0	0	0	0	0	1	0	0	0	0	0	0
0	0	1	1	0	0	1	1	0	0	0	1	1	0	1	1	0	1	1	0	0	1	0	0	0	0	1	0	1	1	0	1	1	0	0	0	0	0	0	0	0	0	0	1	0	0	0	0	0	0
0	0	1	0	0	0	1	1	0	1	0	0	1	1	0	0	0	1	1	0	1	1	0	0	1	0	1	0	1	1	0	0	1	0	0	0	0	0	0	0	0	0	0	1	0	1	0	0	0	0
1	0	1	1	0	0	1	1	0	1	0	1	0	0	0	1	1	1	0	0	0	1	0	0	1	0	1	0	1	1	0	1	1	0	0	0	1	1	0	0	0	0	0	1	0	0	0	0	0	0
1	0	1	0	0	0	1	1	0	1	1	0	1	1	0	0	1	1	0	0	1	1	0	0	1	0	1	0	1	1	0	1	1	0	0	0	0	1	0	0	0	0	0	1	0	0	0	0	0	0
1	0	1	1	0	0	1	1	0	1	0	0	1	0	0	1	0	1	1	0	1	1	0	0	0	0	1	0	1	1	0	1	1	0	0	0	0	0	0	0	0	0	0	1	0	0	0	0	0	0
0	0	1	1	0	0	0	1	0	0	0	1	0	0	1	1	1	1	1	0	0	1	0	0	1	0	1	0	1	1	0	0	1	0	0	0	0	0	0	0	0	0	0	1	0	0	0	0	0	0
0	0	1	1	0	0	1	1	0	0	0	1	0	1	0	1	1	1	1	0	0	1	0	0	1	0	1	1	1	1	0	1	1	0	0	0	0	0	0	0	0	0	0	1	0	0	0	0	0	0
1	0	1	1	0	0	1	1	0	0	0	0	1	1	1	1	1	1	0	0	1	1	0	0	0	0	1	0	0	1	0	1	1	0	0	0	0	1	0	0	0	0	0	0	0	0	0	0	0	0
1	0	0	1	0	0	1	1	0	0	0	0	0	0	1	1	1	1	0	0	0	1	0	0	0	0	1	0	1	1	0	1	1	0	0	0	0	0	0	0	0	1	0	0	0	0	0	0	0	0
1	0	1	1	0	0	0	1	0	1	0	0	0	1	1	1	1	1	0	0	0	1	0	0	1	0	1	0	1	1	0	1	1	0	0	0	0	0	0	0	0	0	0	0	0	0	0	0	0	0
0	0	1	1	0	0	1	1	0	1	1	0	1	0	1	1	1	1	0	0	0	1	0	0	1	0	1	0	1	1	0	0	1	0	0	0	0	0	0	0	0	0	0	1	0	0	0	0	0	0
1	0	1	1	0	0	1	1	0	1	0	0	1	1	1	0	1	1	1	0	0	1	0	0	1	0	1	0	1	1	0	1	1	0	0	0	0	0	0	0	0	0	0	0	0	0	0	0	0	0
1	0	1	1	0	0	1	1	0	1	0	1	1	0	0	1	1	1	1	0	0	1	0	0	0	0	1	0	1	1	0	1	1	0	0	0	0	1	0	0	0	0	0	0	0	1	0	0	0	0
1	0	1	1	0	0	1	1	0	1	0	0	1	0	1	0	1	1	1	0	0	1	0	0	1	0	1	0	1	1	0	1	1	0	0	0	0	1	0	0	0	0	0	0	0	1	0	0	0	0
1	0	1	1	0	0	1	1	0	0	0	0	1	1	1	1	1	1	0	0	1	1	0	0	0	0	1	0	1	1	0	1	1	0	0	0	0	1	0	0	0	0	0	0	0	0	0	0	0	0
0	0	1	1	0	0	1	1	0	1	0	1	1	1	1	1	1	1	0	0	0	1	0	1	1	0	1	0	1	1	0	1	1	0	0	0	0	1	0	0	0	0	0	0	0	0	0	0	0	0
0	0	1	1	0	0	0	1	0	0	0	0	0	0	0	1	1	1	0	0	0	1	0	0	0	0	1	1	1	1	0	1	1	0	0	0	0	0	0	0	0	1	0	0	0	0	0	0	0	0
1	0	1	1	0	0	0	1	0	0	0	0	1	0	0	1	1	1	0	0	0	1	0	0	1	0	1	0	1	1	0	1	1	0	0	0	0	1	0	0	0	0	0	0	0	0	0	0	0	0
0	0	1	0	0	0	1	1	0	1	0	0	1	1	1	0	1	1	0	0	0	1	0	0	0	0	0	0	1	1	0	1	1	0	0	0	0	1	0	0	0	0	0	0	0	0	0	0	0	0
0	0	1	1	0	0	1	1	0	0	0	0	1	1	1	1	1	1	1	0	1	1	0	0	0	0	1	0	1	1	0	0	1	0	0	0	0	0	1	0	0	0	0	0	0	1	0	0	0	0
1	0	1	1	0	0	1	1	0	0	0	0	1	0	1	1	0	1	1	0	1	1	0	0	0	0	1	0	1	1	0	1	1	0	0	0	0	0	0	0	0	0	0	0	0	1	0	0	0	0
0	0	1	0	0	0	1	1	0	0	0	1	1	1	0	1	1	1	1	0	0	1	0	0	0	0	1	1	1	1	0	0	1	0	0	0	0	1	0	0	0	0	0	0	0	0	0	0	0	0
0	0	1	1	0	0	1	1	0	0	0	0	1	1	0	0	0	1	1	0	0	1	0	1	1	0	1	0	1	1	0	1	0	0	0	0	0	1	0	0	0	0	0	0	0	0	0	0	0	0
0	0	1	1	0	0	1	1	0	1	1	0	1	1	1	0	1	1	0	0	0	1	0	0	0	0	1	0	0	1	0	1	1	1	0	0	0	0	0	0	0	0	0	0	0	0	0	0	0	0
0	0	1	1	0	0	1	1	0	1	0	0	1	1	1	1	1	1	0	0	1	1	0	0	0	0	1	1	1	1	0	0	1	0	0	0	0	0	0	0	0	0	0	0	0	0	0	0	0	0
0	0	1	1	0	0	1	1	0	1	0	1	1	1	0	1	1	1	0	0	0	1	0	0	0	0	1	1	1	1	0	1	1	0	0	0	0	0	0	0	0	0	0	0	0	0	0	0	0	0
0	0	1	1	0	0	1	1	0	1	0	0	1	1	1	1	1	1	1	0	0	1	0	0	0	0	1	1	1	1	0	1	1	0	0	0	0	1	0	0	0	1	0	0	0	0	0	0	0	0
1	0	1	1	0	0	1	1	0	1	0	0	1	1	0	1	1	1	1	0	1	1	0	0	1	0	1	0	1	1	0	1	1	1	0	0	0	0	0	0	0	0	0	0	0	1	0	0	0	0
0	0	1	1	0	0	1	1	0	1	1	1	0	0	1	1	1	1	1	0	1	1	0	0	0	0	1	1	1	1	0	1	1	0	0	0	0	0	0	0	0	0	1	0	0	0	0	0	0	0
1	0	1	0	1	0	1	1	0	1	0	0	1	1	0	1	1	1	1	0	0	1	0	0	1	0	1	1	1	1	0	1	1	1	0	0	0	1	0	0	0	0	0	0	0	0	0	0	0	0
0	0	1	1	1	0	1	1	0	0	0	0	1	1	1	1	1	1	1	0	1	1	0	0	0	0	0	1	1	1	0	0	1	1	1	0	0	1	0	0	0	0	0	0	0	0	0	0	0	0
1	0	1	1	1	0	1	1	0	0	1	1	1	1	1	1	1	1	1	0	1	1	0	0	1	0	1	1	1	1	0	1	1	0	1	0	0	1	0	0	0	0	0	0	0	0	0	0	0	0
0	0	1	1	1	0	1	1	0	0	0	0	1	1	1	1	0	1	1	0	1	1	0	0	0	0	0	1	0	1	0	0	1	0	0	0	0	0	0	0	0	1	0	0	0	1	0	0	0	0
1	0	1	1	0	0	1	1	0	0	0	0	1	1	1	1	1	1	1	0	0	1	0	0	0	0	1	1	0	1	0	0	1	0	0	0	1	1	0	0	0	1	0	0	0	0	0	0	0	0
0	0	1	1	0	0	1	1	0	0	0	0	0	0	1	1	1	1	1	0	1	1	0	0	0	0	1	1	0	1	0	1	0	0	1	0	0	0	0	0	0	1	0	0	0	0	0	0	0	0
0	0	1	0	0	0	1	1	0	0	0	0	0	1	1	1	1	1	1	0	1	1	0	0	0	0	1	1	1	1	1	1	1	0	0	0	0	0	0	0	0	0	0	0	0	0	0	0	0	0
0	0	1	1	1	0	1	1	0	0	0	0	1	0	1	1	1	1	1	0	0	1	0	0	1	0	1	1	1	1	1	1	1	0	0	0	1	1	0	0	0	1	0	0	0	0	0	0	0	0
1	0	1	0	1	0	1	1	0	0	0	0	1	1	1	1	1	1	1	0	0	1	0	0	0	0	1	1	1	1	1	0	1	0	1	0	0	0	0	0	0	0	0	0	0	0	0	0	0	0
0	0	1	1	0	0	1	1	0	1	0	1	1	0	1	1	1	1	1	0	0	1	0	0	1	1	1	0	0	1	0	1	1	1	1	0	1	1	0	0	0	0	0	0	0	0	0	0	0	0
1	0	1	0	0	0	1	1	0	1	0	0	1	1	0	1	0	1	0	0	0	1	0	0	1	0	1	0	1	1	0	1	1	1	1	0	0	0	0	0	0	1	0	0	0	0	0	0	0	0
1	0	1	0	1	0	1	1	0	1	0	1	1	0	0	1	1	1	1	0	0	1	0	0	1	0	1	1	0	1	0	1	1	0	1	0	0	1	0	0	0	1	0	0	0	0	0	0	0	0
0	0	1	1	0	0	0	1	0	1	1	0	0	0	1	1	1	1	0	0	0	1	0	0	1	0	1	1	0	1	1	0	1	0	1	0	0	1	0	0	0	0	1	0	0	0	0	0	0	0
0	0	1	0	0	0	0	1	0	1	0	0	0	0	0	1	1	1	1	0	0	1	0	0	0	0	0	1	1	1	0	1	0	0	1	0	0	1	0	0	0	1	0	0	0	0	0	0	0	0
1	0	0	1	1	0	0	1	0	0	0	0	1	0	1	0	1	1	0	0	0	1	0	0	0	0	1	1	1	1	1	1	1	0	1	0	0	1	0	0	0	0	0	0	0	0	0	0	0	0
0	0	1	1	0	0	1	1	0	0	0	0	1	0	0	0	1	1	0	0	0	1	0	0	1	0	1	1	1	1	1	0	1	0	0	0	0	0	0	0	0	1	0	0	0	0	0	0	0	0
0	0	0	1	1	0	0	1	0	1	0	0	0	0	1	1	1	1	0	0	0	1	0	0	1	0	1	1	0	1	0	1	1	1	1	0	0	0	0	0	0	1	0	0	0	1	0	0	0	0
0	0	1	1	0	0	1	1	0	0	0	0	1	1	0	1	1	1	0	0	0	1	0	0	1	0	1	1	0	1	1	0	1	0	0	0	0	0	0	0	0	1	0	0	0	1	0	0	0	0
0	0	0	1	1	0	0	1	0	0	1	1	1	0	1	1	1	1	1	0	0	1	0	0	1	0	1	0	0	1	0	1	1	0	0	0	0	0	0	0	0	1	0	0	0	0	0	0	0	0
0	0	1	1	0	0	1	1	0	1	0	1	1	1	1	1	1	1	1	0	1	1	0	0	0	1	1	0	0	1	1	1	1	0	0	0	0	0	0	0	0	0	0	0	0	0	0	0	0	0
0	0	0	1	0	0	0	1	0	0	0	1	1	1	1	1	1	1	1	0	1	1	0	0	1	0	1	1	0	1	1	0	1	0	0	0	0	1	0	0	0	1	0	0	0	0	0	0	0	0
0	0	1	1	1	0	0	1	0	1	0	0	0	0	1	1	1	1	0	0	0	1	0	0	0	0	1	1	0	1	0	0	1	0	1	0	0	1	0	0	0	1	0	0	0	0	0	0	0	0
1	0	1	1	0	0	0	1	0	0	0	0	0	1	1	1	1	1	0	0	0	1	0	0	1	0	1	1	0	1	1	1	1	1	0	0	0	1	0	0	0	1	0	0	0	0	0	0	0	0
0	0	0	0	0	0	1	1	0	1	0	0	1	1	0	1	1	1	0	0	0	1	0	0	0	0	1	0	0	1	0	1	1	0	0	0	1	1	0	0	0	1	0	0	0	0	0	0	0	0
0	0	1	0	0	0	1	1	0	1	0	1	1	1	1	1	1	1	0	0	1	1	0	0	1	0	1	1	1	1	1	1	1	1	1	0	0	0	0	0	0	0	0	0	0	0	0	0	0	0
0	0	1	1	0	0	1	1	0	1	0	0	1	1	1	1	1	1	1	0	0	1	0	0	1	0	1	1	1	1	1	0	1	0	1	0	0	1	0	0	0	0	0	0	0	1	0	0	0	0
0	0	1	1	0	0	1	1	0	0	0	0	0	0	0	1	1	1	1	0	1	1	0	0	1	1	1	0	1	1	1	1	1	0	0	0	0	0	0	0	0	0	0	1	0	1	0	0	0	0
0	0	0	1	0	0	1	1	0	0	0	0	1	1	1	1	1	1	1	0	0	1	0	0	1	0	1	1	0	1	1	1	0	0	0	0	0	1	0	0	0	0	1	0	0	0	0	0	0	0
0	0	0	1	0	0	1	1	0	0	0	0	1	1	1	1	1	1	0	0	0	1	0	0	1	0	0	1	0	1	0	0	1	0	0	0	0	0	0	0	0	1	0	0	0	1	0	0	0	0
0	0	0	0	1	0	1	1	0	1	0	0	1	1	1	1	1	1	0	0	1	1	0	0	0	0	1	0	0	1	0	0	1	0	0	0	0	1	0	0	0	1	0	0	0	0	0	0	0	0
0	0	0	0	0	0	1	1	0	1	0	0	1	0	1	1	1	1	0	0	1	1	0	0	1	0	1	0	1	1	0	0	1	0	1	0	0	0	0	0	0	0	0	0	0	0	0	0	0	0
1	0	1	0	1	0	1	1	0	1	0	0	1	0	0	0	1	1	1	0	0	1	0	0	1	0	1	1	0	1	0	0	1	0	1	0	0	1	0	0	0	0	1	0	0	0	0	0	0	0
1	0	1	1	1	0	1	1	0	1	1	0	1	1	1	0	1	1	0	0	1	1	0	0	0	0	1	0	0	1	0	1	1	0	0	0	0	0	0	0	0	0	0	0	0	0	0	0	0	0
1	0	0	1	0	0	1	1	0	0	0	0	1	0	1	1	1	1	1	0	1	1	0	0	1	1	1	1	1	1	0	0	1	0	1	0	0	0	0	0	0	1	0	0	0	0	0	0	0	0
1	0	1	1	1	0	1	1	0	0	0	0	1	1	1	1	1	1	0	0	1	1	0	1	0	0	1	0	1	1	0	1	1	0	1	0	0	1	0	0	0	0	1	0	0	0	0	0	0	0
1	0	0	1	1	0	1	1	0	0	0	0	1	1	1	1	1	1	1	0	0	1	0	0	1	0	1	1	1	1	0	1	1	0	1	0	0	1	0	0	0	1	1	0	0	0	0	0	0	0
1	0	0	0	0	0	1	1	0	0	1	0	1	1	0	1	1	1	1	0	0	0	0	0	1	0	1	0	1	1	0	0	1	0	0	0	0	1	0	0	0	0	0	0	0	0	0	0	0	0
0	0	0	1	1	0	1	1	0	1	1	0	1	1	1	1	1	1	0	0	1	1	0	0	1	0	1	1	1	1	1	1	1	0	1	0	0	1	0	0	0	0	0	0	0	0	0	0	0	0
0	0	1	1	0	0	1	1	0	1	0	0	1	1	1	1	1	1	1	0	1	1	0	0	1	0	1	0	1	1	0	1	1	0	1	0	0	0	0	0	0	0	1	0	0	0	0	0	0	0
0	0	1	1	0	0	1	1	0	1	1	1	1	0	0	1	0	1	1	0	0	1	0	0	0	0	1	1	1	1	0	1	1	0	1	0	0	1	0	0	0	1	0	0	0	1	0	0	0	0
0	0	1	1	0	0	0	1	1	1	1	1	1	0	1	1	1	1	1	0	1	1	0	0	1	1	1	1	1	1	0	0	1	0	1	0	1	1	0	0	0	1	0	0	0	0	0	0	0	0
0	0	1	1	0	0	0	1	0	0	0	0	1	0	0	1	1	1	1	0	1	1	0	0	0	0	0	0	1	1	0	1	1	0	0	0	0	0	0	0	0	0	0	0	0	0	0	0	0	0
1	0	0	1	1	0	1	1	0	1	0	0	1	0	1	1	1	1	0	0	0	1	0	0	1	0	1	1	1	0	0	1	1	0	1	0	0	0	0	0	0	1	0	0	0	0	0	0	0	0
0	0	1	1	1	0	1	1	0	1	1	1	1	1	1	1	1	1	0	0	1	1	0	0	1	0	1	0	1	1	1	1	1	1	0	0	0	1	0	0	0	0	0	0	0	0	0	0	0	0
0	0	1	1	1	0	1	1	0	0	0	0	1	1	1	1	0	1	0	0	1	1	0	0	1	0	1	0	0	1	1	0	1	1	1	0	0	1	0	0	0	1	0	0	0	0	0	0	0	0
0	0	1	1	1	0	1	1	0	1	0	0	1	1	1	1	1	1	0	0	1	1	0	0	0	0	1	0	0	1	1	1	1	0	1	0	0	0	0	0	0	0	0	0	0	0	0	0	0	0
0	0	1	1	0	0	1	1	0	0	0	0	1	0	1	1	0	1	1	0	1	1	0	0	1	0	1	1	1	1	1	1	1	1	1	0	0	1	0	0	0	0	0	0	0	0	0	0	0	0
0	0	0	1	1	0	1	1	0	0	0	0	1	1	0	1	1	1	1	0	0	1	0	0	0	0	0	1	1	1	0	1	1	0	1	0	0	0	1	0	0	0	0	0	0	0	1	0	0	0
0	0	0	1	0	0	1	1	0	0	0	0	1	1	1	1	0	1	0	0	0	1	0	0	1	0	1	1	1	1	0	0	1	0	1	0	0	0	0	0	0	0	0	0	0	0	0	0	0	0
0	0	0	0	1	0	1	1	0	1	1	0	1	1	1	1	1	1	1	0	1	1	0	0	0	0	1	0	1	1	1	1	1	0	1	0	0	0	0	0	0	1	0	0	0	0	0	0	0	0
0	0	1	1	0	0	1	1	0	0	0	0	1	0	1	1	1	1	1	0	0	1	0	0	1	0	1	1	1	1	1	0	1	1	1	0	0	1	1	0	0	0	0	0	0	0	0	0	0	0
1	0	0	1	0	0	1	1	0	1	0	0	1	0	1	0	0	1	1	0	0	1	0	0	1	0	1	1	1	1	1	1	1	0	1	0	0	1	0	0	0	0	0	0	0	1	0	0	0	0
0	0	1	1	1	0	1	1	0	0	0	0	1	1	1	0	0	1	1	0	1	0	0	0	1	0	1	1	1	1	1	0	1	1	1	0	0	1	0	0	0	1	1	0	0	0	0	0	0	0
1	0	1	1	1	0	1	1	0	0	0	0	1	0	1	1	1	1	1	0	1	1	0	0	1	0	1	1	0	1	0	1	0	0	0	0	0	1	0	0	0	1	0	0	0	1	0	0	0	0
1	0	1	1	0	0	1	1	0	0	1	0	1	1	0	1	0	1	0	0	0	1	0	0	1	0	1	0	1	1	0	1	1	0	0	0	0	0	0	0	0	1	0	0	0	0	0	0	0	0
1	0	0	1	0	0	1	1	0	0	0	0	0	0	0	1	1	1	1	0	1	1	0	0	1	0	0	0	1	1	1	1	1	0	0	0	0	0	0	0	0	0	0	0	0	0	0	0	0	0
0	0	1	0	0	0	0	1	0	0	1	1	0	1	0	1	0	1	0	0	0	1	0	0	1	0	1	0	0	1	0	0	1	1	0	1	0	1	0	0	0	1	0	0	0	0	0	0	0	0
1	0	0	1	1	0	1	1	0	0	0	0	1	0	0	1	1	1	1	0	1	1	0	0	1	0	1	0	0	1	0	1	1	0	0	0	0	0	0	0	0	0	0	0	0	0	0	0	1	0
0	0	1	1	0	0	1	1	0	1	1	0	1	0	1	1	1	1	0	0	1	0	0	0	0	0	1	0	0	1	0	1	0	1	0	0	0	1	0	0	0	0	0	0	0	1	0	0	0	0
1	0	1	0	0	0	1	1	0	0	0	0	0	0	1	1	1	1	1	0	0	1	0	0	0	0	1	1	0	1	0	1	1	0	0	0	0	1	0	0	0	0	0	0	0	0	0	0	0	0
1	0	0	0	0	0	1	1	0	1	0	0	0	0	0	1	1	1	0	0	0	1	0	0	1	0	1	0	1	1	1	0	1	0	0	0	0	1	0	0	0	1	0	0	0	0	0	0	0	0
1	0	1	0	0	0	0	1	0	0	0	0	1	0	0	1	1	1	1	0	0	1	0	1	0	0	1	0	1	1	1	1	1	0	0	0	0	1	0	0	0	0	0	0	0	0	0	0	0	0
0	0	1	0	0	0	1	1	0	0	0	0	0	1	1	1	1	1	1	0	1	1	1	0	0	0	1	1	1	1	0	0	1	0	0	0	0	1	0	1	0	1	0	0	0	0	0	0	0	0
0	0	1	1	0	0	0	1	1	0	0	1	1	1	0	0	1	1	0	0	0	1	0	0	0	0	1	1	1	1	1	1	1	0	0	0	0	1	0	0	0	1	0	0	0	0	0	0	0	0
1	0	0	1	0	0	0	1	0	0	0	0	1	0	1	1	1	1	0	0	1	1	0	0	1	0	1	1	1	1	1	1	1	0	0	0	0	0	1	0	0	0	0	0	0	0	0	0	0	0
1	0	1	1	1	0	1	1	0	0	1	1	1	1	0	1	1	1	0	0	1	1	0	0	0	0	1	0	1	1	1	1	1	0	0	0	1	0	0	0	0	0	0	0	0	0	0	0	0	0
0	0	1	1	0	0	1	1	0	0	0	0	1	1	1	1	1	1	1	0	1	1	0	0	0	0	1	1	1	1	0	0	1	0	0	0	0	1	0	0	0	1	0	0	0	0	0	0	0	0
0	0	0	1	0	0	1	1	0	0	0	0	1	1	1	1	1	1	0	0	0	1	0	0	0	0	1	1	1	1	1	1	1	0	0	0	0	0	0	0	0	0	0	0	0	0	0	0	0	0
1	0	1	1	0	0	1	1	0	0	0	0	1	1	1	1	1	1	1	0	1	1	0	0	1	0	1	1	1	1	0	1	0	0	0	0	0	1	1	0	0	0	0	0	0	0	0	0	0	0
1	0	0	0	0	0	0	1	0	0	0	1	1	1	1	1	0	1	1	0	0	1	0	0	0	0	1	1	1	1	0	0	1	0	0	0	0	1	0	0	0	0	0	0	0	0	0	0	0	0
0	0	1	1	1	0	0	1	0	0	0	0	0	1	0	1	1	1	0	0	0	1	0	0	1	0	1	1	1	1	0	0	1	0	0	0	0	0	0	0	0	0	0	0	0	0	0	0	0	0
1	0	1	1	0	0	0	1	0	0	0	0	1	1	1	1	1	1	0	0	0	1	0	0	1	0	1	1	1	1	0	0	1	0	0	0	0	1	1	0	0	0	0	0	0	1	0	0	0	0
1	0	0	1	0	0	0	1	0	1	0	0	1	1	1	1	1	1	1	0	0	1	0	0	1	0	1	1	1	1	0	1	1	0	1	0	0	1	0	0	0	0	0	0	0	0	0	0	0	0
0	0	1	1	1	0	0	1	0	1	0	0	1	1	0	1	1	1	1	0	0	1	0	0	1	0	1	1	1	1	1	1	1	0	0	0	0	1	0	0	0	1	0	0	0	0	0	0	0	0
1	0	1	1	0	0	0	1	0	0	0	0	1	1	0	1	1	1	1	0	0	1	0	0	1	0	1	1	1	1	1	1	1	0	0	0	0	1	0	0	0	0	0	1	0	0	0	0	0	0
0	0	1	0	0	0	0	1	0	1	0	0	1	1	1	1	1	1	1	0	0	1	0	0	1	0	1	1	1	1	1	1	1	0	1	0	0	0	0	0	0	0	0	0	0	0	0	0	0	0
0	0	0	0	0	0	1	1	0	0	0	0	1	0	1	1	1	1	1	0	0	1	0	0	1	0	0	1	1	1	0	0	1	0	0	0	0	1	0	0	0	1	1	0	0	0	0	0	0	0
1	0	0	0	0	0	0	1	0	0	0	0	1	0	1	1	1	1	1	0	0	1	0	0	0	0	0	1	1	1	0	1	1	0	0	0	0	1	0	0	0	1	0	0	0	0	0	0	0	0
0	0	1	1	0	0	1	1	0	0	0	0	0	0	1	1	1	1	1	0	0	1	0	0	0	0	1	1	1	1	1	0	1	0	1	1	0	0	0	0	0	0	0	0	0	0	0	0	0	0
1	0	1	1	1	0	0	1	0	0	0	0	0	0	1	1	1	1	1	0	0	1	0	0	0	0	1	1	1	1	0	0	1	0	1	0	0	0	0	0	0	1	1	0	0	0	0	0	0	0
1	0	1	1	1	0	1	1	0	0	0	0	1	1	1	1	1	1	1	0	0	1	0	1	0	0	1	1	0	1	1	1	1	0	0	0	0	1	0	0	0	1	0	0	0	0	0	0	0	0
0	0	1	1	0	0	1	1	0	0	0	0	0	1	1	1	1	1	1	0	0	1	0	0	0	0	1	1	1	0	0	0	1	0	0	0	0	0	1	0	0	0	0	0	0	0	0	0	0	0
0	0	1	1	1	0	1	1	0	1	1	0	1	1	1	1	1	1	0	0	0	1	0	0	1	0	1	1	1	1	1	1	1	0	0	0	0	0	0	0	0	1	1	0	0	0	0	0	0	0
1	0	1	1	0	0	1	1	0	1	0	1	1	0	0	1	1	1	0	0	0	1	0	0	0	0	0	1	1	1	1	0	1	1	0	0	0	0	0	0	0	1	1	0	0	0	0	0	0	0
1	0	1	1	1	0	1	1	0	1	0	1	1	1	1	1	1	1	0	0	0	1	0	0	0	0	1	1	1	0	0	0	1	0	0	1	1	0	0	0	0	1	0	0	0	0	0	0	0	0
1	0	1	0	1	0	1	1	0	1	0	0	0	1	1	1	1	1	1	1	0	1	0	0	1	0	0	1	1	1	0	1	1	0	0	0	0	1	0	0	0	1	0	0	0	0	0	0	0	0
1	0	1	1	0	0	1	1	0	0	0	0	1	1	1	1	1	1	1	0	1	1	0	0	0	0	1	1	1	1	0	0	1	0	0	0	0	1	0	0	0	1	0	0	0	0	0	0	0	0
0	0	1	1	1	0	1	1	0	1	0	0	0	0	0	1	1	1	0	0	1	1	0	0	1	0	1	1	1	1	0	1	1	1	0	0	0	1	0	0	0	1	0	0	0	0	0	0	0	0
1	0	0	1	1	0	1	0	0	0	0	0	1	0	1	1	1	1	1	0	0	1	0	0	1	0	1	1	1	1	0	1	1	0	0	0	0	0	0	0	0	0	0	0	0	0	0	0	0	0
1	0	0	1	0	0	1	1	0	1	0	0	0	0	1	1	0	1	1	0	1	1	0	0	1	0	1	1	1	1	1	1	0	0	1	0	0	0	0	0	0	0	0	0	0	0	0	0	0	0
1	0	1	1	1	0	1	1	0	0	0	0	1	1	1	0	1	1	0	0	1	1	0	0	0	0	1	1	1	1	1	1	1	0	0	0	0	0	1	0	0	0	0	0	0	0	0	0	0	0
1	0	0	1	0	0	1	1	0	0	0	0	1	1	1	1	1	1	1	0	0	1	0	0	0	0	1	1	1	1	1	1	1	0	0	0	0	0	0	0	0	0	0	0	0	0	0	0	0	0
0	0	1	1	0	0	1	1	0	1	1	0	0	0	1	1	1	1	0	0	1	1	0	0	1	0	1	0	1	0	1	1	0	0	0	0	0	0	1	0	0	0	0	0	0	1	0	0	0	0
1	0	0	0	0	0	1	1	0	0	0	0	0	0	0	1	1	1	0	0	0	1	0	0	1	0	1	0	1	1	1	0	1	0	0	0	0	0	0	0	0	1	0	0	0	1	0	0	0	0
0	0	1	0	0	0	0	1	0	1	1	0	0	1	1	1	1	1	1	0	0	1	0	0	0	0	1	0	1	1	0	1	1	0	0	0	0	0	0	0	0	0	0	0	0	0	0	0	0	0
1	0	0	0	0	0	1	1	0	1	1	0	1	1	0	0	1	1	1	0	0	1	0	0	0	0	0	0	1	1	1	1	1	0	0	0	1	0	0	0	0	0	0	0	0	0	0	0	0	0
0	0	1	0	0	0	1	1	0	0	1	0	0	0	1	1	1	1	0	0	0	1	0	0	1	0	1	0	1	1	1	1	1	0	0	0	0	1	0	0	0	0	0	0	0	0	0	0	0	0
0	0	1	1	0	0	1	1	0	0	0	0	0	0	0	0	1	1	0	0	1	1	0	0	0	0	1	0	1	1	1	1	1	0	0	0	0	1	0	0	0	0	0	0	0	0	0	0	0	0
0	0	1	0	0	0	1	1	0	0	0	0	1	0	1	1	1	1	1	0	0	1	0	0	0	0	1	0	1	1	1	1	1	0	0	0	0	0	1	0	0	0	0	0	0	1	0	0	0	0
0	0	0	0	0	0	1	1	0	0	0	0	1	1	1	0	1	1	1	0	0	1	0	0	1	0	1	0	1	1	0	1	1	0	0	0	0	0	0	0	0	0	0	0	0	0	0	0	0	0
0	0	1	1	0	0	0	1	0	0	0	0	0	0	1	1	1	1	0	0	0	1	0	0	0	0	1	0	1	1	1	1	1	0	0	0	1	1	0	0	0	0	0	0	0	0	0	0	0	0
1	0	0	1	0	0	1	1	0	1	0	0	1	1	1	1	1	1	0	0	0	0	0	0	0	0	1	0	1	1	0	1	1	0	0	0	0	1	0	0	0	0	1	0	0	0	0	0	0	0
1	0	0	1	0	0	1	1	0	1	1	0	0	0	1	1	1	1	1	0	0	1	0	0	1	0	1	0	1	1	1	1	1	0	0	0	0	0	0	0	0	0	0	0	0	0	0	0	0	0
0	0	0	1	0	0	1	1	0	0	0	0	1	0	1	1	1	1	0	0	1	1	0	0	1	0	1	0	1	1	0	1	1	1	0	0	0	0	0	0	0	0	0	0	0	0	0	0	0	0
0	0	0	1	0	0	1	1	0	0	0	0	0	1	1	1	1	1	1	0	0	1	0	0	0	0	1	0	1	1	1	1	0	0	0	0	0	1	0	0	0	0	1	0	0	0	0	0	0	0
1	0	0	1	0	0	1	1	0	0	0	0	1	1	0	1	1	1	1	0	1	1	0	0	0	0	1	1	1	1	0	0	1	0	0	0	0	0	0	0	0	1	0	0	0	0	0	0	0	0
1	0	1	1	1	0	1	1	0	0	0	1	1	0	0	1	1	1	1	0	1	1	0	0	1	0	1	0	1	1	0	0	1	0	0	0	0	1	0	0	0	1	0	0	0	0	0	0	0	0
0	0	0	1	1	0	1	1	0	0	0	0	1	0	0	1	1	1	1	0	1	1	0	0	1	0	1	0	1	0	1	1	1	0	0	0	0	0	0	0	0	1	0	0	0	0	0	0	0	0
0	0	1	1	1	0	1	1	0	1	1	0	1	1	0	1	1	1	1	0	0	1	0	0	1	0	1	0	1	1	0	1	1	0	0	0	0	1	0	0	0	1	0	0	0	1	0	0	0	0
0	0	1	1	0	0	1	1	0	1	1	0	0	0	0	1	1	1	1	0	1	1	0	1	0	0	1	0	1	0	1	1	1	0	0	0	1	1	0	0	0	0	0	0	0	0	0	0	0	0
0	0	0	1	1	0	1	1	0	1	0	0	0	0	0	1	1	1	1	1	1	1	0	0	0	1	1	0	1	1	1	1	1	0	0	0	1	1	0	0	0	1	0	0	0	0	0	0	0	0
0	0	1	1	0	0	1	1	0	1	1	0	0	0	0	1	1	1	1	0	0	1	0	0	1	0	1	0	1	1	1	0	1	1	0	1	0	0	0	0	0	1	0	0	0	1	0	0	0	0
0	0	1	1	1	0	1	1	0	0	0	1	1	1	0	1	1	1	1	0	0	1	0	0	0	0	1	0	1	1	1	1	1	0	0	0	0	0	1	0	0	1	0	0	0	0	0	0	0	0
0	0	1	1	1	0	1	1	0	1	0	1	1	1	1	1	1	1	1	0	0	1	0	1	1	0	1	0	1	1	0	1	1	0	0	0	0	0	0	0	0	1	0	0	0	0	0	0	0	0
0	0	0	0	0	0	1	1	0	1	1	1	1	1	0	1	1	1	1	0	1	0	0	1	1	0	1	0	1	1	0	1	1	0	0	0	1	0	0	0	0	0	0	0	0	0	0	0	0	0
0	0	1	1	1	0	1	1	0	0	0	0	0	1	0	1	1	1	0	0	1	1	0	0	1	1	1	0	1	1	0	0	1	0	0	0	1	0	1	0	0	1	0	0	0	0	0	0	1	0
0	0	1	1	0	0	1	1	0	0	0	1	1	0	0	1	1	1	0	0	1	1	0	0	1	0	1	0	1	1	0	0	1	1	0	0	0	1	0	0	0	1	0	0	0	0	0	0	1	0
1	0	1	1	1	0	1	1	1	0	1	0	1	0	0	1	1	1	1	0	1	1	0	0	1	0	1	0	1	1	0	1	1	1	0	0	0	0	0	0	0	1	1	0	0	0	0	0	1	0
0	0	0	1	0	0	1	1	1	1	1	0	0	1	0	1	1	1	1	0	1	1	0	0	1	0	1	0	1	1	1	1	1	0	0	0	0	1	0	0	0	0	0	0	0	0	0	0	1	0
0	0	0	0	1	0	1	1	1	0	1	0	1	0	0	0	0	1	0	0	1	1	0	0	1	0	1	0	0	1	1	1	1	0	0	1	0	1	0	0	0	0	0	0	0	0	0	0	1	0
1	0	0	1	0	0	1	1	1	1	1	0	0	0	0	1	1	1	1	0	1	1	0	0	0	0	1	0	1	1	1	0	1	0	0	0	0	0	0	0	0	1	1	0	0	0	0	0	1	0
1	0	0	0	0	0	1	1	1	1	0	0	1	1	0	0	1	1	1	0	0	1	0	0	1	0	1	0	1	1	1	0	1	0	0	0	0	1	0	0	0	0	0	0	0	0	0	0	0	0
0	0	1	1	1	0	1	1	1	1	0	0	1	0	0	1	1	1	1	0	0	1	0	0	0	0	1	0	1	1	0	0	1	0	0	0	0	1	0	0	0	0	0	0	0	1	0	0	1	0
1	0	1	1	1	0	1	1	1	1	0	0	1	1	0	1	1	1	1	0	1	1	0	0	0	0	1	0	1	1	0	1	1	0	0	0	1	1	0	0	0	0	1	0	0	1	0	0	0	0
1	0	1	1	1	0	1	1	1	0	1	0	1	0	0	1	1	1	1	0	1	1	0	0	0	0	1	0	1	1	0	1	1	0	0	0	0	1	0	0	0	0	0	0	0	0	0	0	1	0
0	0	1	1	1	0	1	1	1	0	1	0	1	0	0	1	1	1	1	0	1	1	0	0	1	0	1	0	0	1	0	1	1	1	0	0	0	0	1	0	0	0	0	0	0	0	0	0	1	0
0	0	0	1	1	0	1	1	1	0	1	0	1	0	0	0	1	1	1	0	1	1	0	0	0	0	1	0	0	1	0	1	1	0	0	0	0	0	1	0	0	0	0	0	0	1	0	0	1	0
1	0	1	1	0	0	1	1	1	1	1	0	1	1	0	0	0	1	1	0	1	1	0	0	1	0	1	0	0	1	0	1	0	0	0	0	0	1	1	0	0	0	0	0	0	0	0	0	1	0
0	0	1	1	0	0	1	1	0	1	0	0	1	0	0	0	0	1	0	0	0	1	0	0	1	0	1	0	0	1	0	0	1	0	0	0	0	0	0	0	0	0	0	0	0	0	0	0	0	0
0	0	0	1	0	0	1	1	0	1	1	0	1	1	0	1	1	1	1	0	0	1	0	0	1	0	1	0	0	1	0	1	1	0	0	0	0	0	0	0	0	0	0	0	0	0	0	0	0	0
1	0	0	1	1	0	1	1	0	1	1	0	0	1	0	0	1	1	0	0	0	1	0	0	0	0	1	0	0	0	1	1	1	0	0	0	1	0	0	0	0	0	0	0	0	1	0	0	1	0
1	0	0	0	0	0	1	1	0	1	1	0	1	0	0	0	1	1	1	0	0	1	0	0	1	0	1	0	0	1	0	1	1	0	0	0	0	0	0	0	0	0	0	0	0	0	0	0	1	0
0	0	0	1	0	0	1	1	0	0	1	0	1	1	0	1	0	1	0	0	0	1	0	0	1	0	1	0	0	1	0	1	1	1	0	0	0	1	0	0	0	0	0	0	0	0	0	0	1	0
1	0	0	0	1	0	1	1	0	1	1	0	1	0	1	1	1	1	0	1	0	1	0	0	0	1	1	1	0	1	0	1	1	0	0	0	0	0	0	0	0	0	0	0	0	0	0	0	0	0
0	0	1	1	1	0	1	1	0	1	0	0	1	1	0	0	0	1	0	0	0	1	0	0	1	0	1	1	0	0	0	1	1	0	0	0	0	0	0	0	0	1	0	0	0	0	0	0	0	0
0	0	1	0	0	0	1	1	1	1	0	0	1	1	1	1	1	1	0	0	0	1	0	0	0	0	1	1	0	0	1	1	1	1	1	0	1	1	0	0	0	1	0	0	0	0	0	0	0	0
0	0	1	1	1	0	1	1	0	1	0	0	1	1	1	1	1	1	0	0	0	1	0	0	1	0	1	1	0	0	1	1	1	0	0	0	0	0	0	0	0	0	1	0	0	0	0	0	0	0
1	0	1	0	1	0	1	1	0	1	0	0	1	0	0	0	1	1	0	0	0	0	0	1	1	0	0	1	0	1	0	1	1	0	0	0	1	0	0	0	0	0	0	0	0	0	0	0	0	0
1	0	1	1	1	0	1	1	0	1	0	0	1	1	1	0	1	1	0	0	0	1	0	0	0	0	1	1	0	1	0	0	1	0	0	0	0	1	0	0	0	1	0	0	0	0	0	0	0	0
0	0	1	0	1	0	1	1	0	1	1	0	1	1	1	1	1	1	0	0	0	1	0	0	0	0	1	1	0	1	0	1	0	1	0	0	1	0	0	0	0	0	0	0	0	0	0	0	0	0
1	0	0	1	1	0	1	1	1	1	0	0	1	1	1	1	1	1	0	0	0	1	0	1	0	0	1	0	0	1	0	0	0	0	0	0	0	0	0	0	0	1	0	0	0	0	0	0	0	0
1	0	1	1	1	0	1	1	1	1	0	0	1	1	1	0	1	1	0	0	0	1	0	0	1	0	1	1	0	1	0	1	1	0	0	0	1	0	0	0	0	0	0	0	0	1	0	0	0	0
0	0	1	0	1	0	1	1	0	1	0	0	1	1	1	0	1	1	0	0	0	1	0	1	1	0	1	1	0	1	1	1	0	0	0	0	1	0	0	0	0	0	0	0	0	0	0	0	0	0
0	0	1	0	1	0	1	1	0	0	1	0	1	1	0	0	1	1	0	0	0	1	0	0	1	0	1	1	0	1	0	1	0	0	1	1	1	0	0	0	0	0	0	0	0	0	0	0	0	0
0	0	1	1	0	0	1	1	0	1	0	0	1	1	0	0	0	1	0	0	0	1	0	0	1	0	1	1	0	0	0	1	0	0	1	0	1	0	0	0	0	0	0	0	0	1	0	0	0	0
0	0	1	1	1	0	1	1	1	1	0	0	1	1	0	1	1	1	0	0	0	1	0	0	0	0	1	0	0	1	0	1	0	0	0	0	1	0	0	0	0	1	0	0	0	0	0	0	0	0
1	0	1	0	0	0	1	1	0	1	0	0	0	1	1	0	1	1	0	0	0	1	0	0	0	0	1	0	0	0	1	1	0	0	0	0	1	0	0	0	0	0	0	0	0	1	0	0	0	0
1	0	1	1	0	0	1	1	0	1	0	0	1	1	0	1	1	1	0	0	0	1	0	0	1	0	1	0	0	1	1	1	0	0	0	0	0	1	0	0	0	0	0	0	0	1	0	0	0	0
0	0	0	1	0	0	1	1	1	0	0	0	1	1	0	0	1	1	0	0	0	1	0	0	0	0	1	1	0	0	0	0	0	0	0	0	1	1	1	0	0	0	0	0	0	0	0	0	0	0
1	0	1	1	0	0	1	1	1	1	0	0	1	1	1	0	1	1	0	0	0	1	0	0	1	0	1	1	0	0	0	1	0	0	1	0	1	0	0	0	0	0	0	0	0	0	0	0	0	0
1	0	1	1	1	0	1	1	0	1	0	0	1	1	0	1	1	1	0	0	0	1	0	0	1	0	1	1	0	0	0	1	0	1	1	0	1	0	0	0	0	1	0	0	0	0	0	0	0	0
1	0	1	1	0	0	1	1	0	0	0	0	1	1	1	0	1	1	0	1	0	1	0	0	0	0	1	1	0	1	0	0	0	0	1	0	0	1	0	0	0	0	0	0	0	0	0	0	0	0
0	0	1	1	1	0	1	1	0	0	1	0	1	1	0	0	1	1	0	1	0	1	0	0	0	0	1	1	0	0	0	1	0	0	0	0	0	0	1	0	0	1	0	0	0	0	0	0	0	0
1	0	1	1	1	0	1	1	1	1	0	0	1	1	1	1	1	1	0	1	0	1	0	0	0	0	1	1	0	1	0	1	1	1	0	0	1	0	0	0	0	1	0	0	0	0	0	0	0	0
0	0	1	1	1	0	1	1	0	1	1	0	1	1	1	1	1	1	0	1	0	1	0	0	0	0	1	1	1	0	0	1	0	0	0	0	1	0	0	0	0	1	0	0	0	1	0	0	0	0
0	0	1	1	1	0	1	1	0	1	0	0	1	1	1	0	1	1	0	0	0	1	0	0	0	0	1	1	1	0	0	1	0	0	0	0	1	0	0	0	0	1	0	0	0	1	0	0	0	0
0	0	0	0	1	0	1	1	1	1	1	0	1	1	1	1	1	1	1	0	0	1	0	0	0	0	1	1	0	1	0	1	0	0	0	0	0	0	0	0	0	1	0	0	0	0	0	0	0	0
0	0	0	1	1	0	1	1	1	1	0	0	1	1	1	1	1	1	0	0	0	1	0	0	0	0	1	1	1	1	0	1	0	0	1	0	0	0	0	0	0	1	0	0	0	1	0	0	0	0
0	0	1	1	1	0	1	1	1	1	0	0	1	1	1	1	1	1	1	0	1	1	0	0	0	0	1	1	0	1	0	1	0	1	1	0	0	0	0	0	0	0	0	0	0	1	0	0	0	0
0	0	0	1	1	0	1	1	1	1	0	0	1	1	1	1	1	1	0	0	1	1	0	0	0	1	1	0	0	1	0	0	0	0	0	0	0	0	0	0	0	1	0	0	0	1	0	0	0	0
0	0	1	1	0	0	1	1	1	0	0	0	1	1	1	1	1	1	1	0	0	1	0	0	0	0	1	0	0	1	0	1	0	0	0	0	0	0	0	0	0	0	0	0	0	0	0	0	0	0
0	0	0	1	1	0	1	1	1	0	0	0	1	1	0	1	1	1	1	0	1	1	0	0	1	0	1	1	0	1	0	1	0	0	0	0	0	0	0	0	0	1	0	0	0	0	0	0	0	0
0	0	0	1	1	0	1	1	1	1	0	0	1	0	1	1	1	1	1	1	1	1	0	0	1	1	1	1	0	1	0	1	1	0	0	0	0	0	0	0	0	0	0	0	0	0	0	0	0	0
0	0	0	0	0	0	1	1	1	1	1	0	1	0	0	1	1	1	1	0	1	1	0	0	0	0	1	0	0	1	0	1	0	1	0	0	0	0	0	0	0	1	0	0	0	0	0	0	0	0
0	0	0	1	0	0	1	1	1	0	0	0	1	0	1	1	1	1	0	0	0	1	0	0	0	0	1	0	0	1	0	0	0	0	0	0	0	0	0	0	0	0	0	0	0	0	0	0	0	0
0	0	1	1	1	0	1	1	1	1	0	0	1	1	0	1	1	1	1	0	1	0	0	0	0	0	1	1	0	1	0	1	0	0	1	0	0	0	0	0	0	1	0	0	0	0	0	0	0	0
0	0	1	1	1	0	1	1	1	1	0	0	1	0	0	1	1	1	1	0	0	1	0	0	0	0	1	0	0	1	0	1	0	0	0	1	0	0	0	0	0	1	0	0	0	0	0	0	0	0
0	0	1	1	1	0	1	1	1	0	0	0	1	0	0	1	1	1	1	0	0	1	0	0	0	0	1	1	0	1	0	1	1	0	0	0	0	0	0	0	0	0	0	0	0	0	0	0	0	0
0	0	0	1	1	0	1	1	1	1	1	0	1	1	0	1	1	1	1	0	1	1	0	0	0	0	1	0	0	1	0	1	0	0	0	0	0	0	0	0	0	0	0	0	0	0	0	0	0	0
0	0	0	0	1	0	1	1	1	0	0	0	1	0	1	1	1	1	0	0	1	1	0	0	1	0	1	1	0	1	0	1	0	0	0	0	0	0	0	0	0	0	0	0	0	0	0	0	0	0
0	0	0	1	1	0	1	1	1	0	0	0	1	0	0	1	1	1	1	0	1	1	0	0	1	0	1	1	0	1	0	1	0	0	1	0	0	0	1	0	0	1	0	0	0	1	0	0	0	0
0	0	1	1	1	0	1	1	1	1	0	0	1	1	1	1	0	1	1	0	1	1	0	0	0	1	1	1	0	1	0	1	0	0	0	0	0	0	0	0	0	0	0	0	0	1	0	0	0	0
0	0	0	1	1	0	1	1	1	1	0	0	1	0	1	1	1	1	0	0	1	1	0	0	1	1	1	1	0	1	0	0	0	0	0	0	0	0	0	0	0	1	0	0	0	0	0	0	0	0
0	0	0	1	0	0	1	1	1	0	0	0	1	0	0	1	1	1	1	0	1	1	0	0	0	0	1	0	0	1	0	0	0	0	0	0	0	0	0	0	0	1	0	0	0	0	0	0	0	0
0	0	0	1	1	0	1	1	0	0	0	0	1	1	1	1	1	1	1	0	0	1	0	0	0	0	1	0	0	1	0	1	0	0	0	0	0	0	1	0	0	1	0	0	0	0	0	0	0	0
0	0	1	1	1	0	1	1	1	0	0	0	1	1	0	0	0	1	1	0	1	1	0	0	1	0	1	1	0	1	0	1	0	0	1	0	0	0	0	0	0	1	0	0	0	0	0	0	0	0
0	0	0	0	1	0	1	1	1	1	1	0	1	1	1	1	1	1	0	0	1	1	0	0	0	0	1	0	0	1	0	1	0	0	0	0	0	0	0	0	0	1	0	0	0	0	0	0	0	0
0	0	0	0	0	0	1	1	1	1	0	0	1	1	1	1	1	1	1	0	1	1	0	0	1	0	1	1	0	1	0	1	0	0	0	0	0	0	0	0	0	1	0	0	0	1	0	0	0	0
0	0	0	0	1	0	1	1	1	1	1	0	1	1	1	1	1	1	1	0	0	1	0	0	1	0	1	0	1	1	0	1	0	0	0	1	0	0	0	0	1	0	0	0	0	0	0	1	0	0
0	0	0	0	1	0	1	1	1	1	0	0	0	1	0	0	1	1	1	0	1	1	0	0	1	0	1	1	0	1	0	0	0	0	1	0	0	0	0	0	0	0	0	0	0	0	0	0	0	0
0	0	0	1	0	0	1	1	1	1	0	0	1	1	0	1	1	1	0	0	1	1	0	0	1	0	1	0	1	1	0	1	0	0	0	0	0	0	1	0	0	0	0	0	0	1	0	0	0	0
0	0	0	0	0	0	1	1	1	1	1	0	1	1	1	1	1	1	0	0	1	1	0	0	0	0	1	0	0	0	0	1	0	0	0	0	0	1	0	0	0	0	0	0	0	0	0	0	0	0
0	0	0	0	0	0	1	1	1	1	0	0	1	0	0	1	1	1	0	0	1	1	0	0	1	0	1	0	0	1	0	1	0	0	0	1	0	0	0	0	0	0	0	0	0	0	0	0	0	0
0	0	0	1	0	0	1	1	1	1	1	0	1	1	1	1	1	1	1	0	0	1	0	0	1	0	1	0	0	1	0	1	0	0	0	0	0	0	0	0	0	0	0	0	0	0	0	0	0	0
0	0	0	0	0	0	1	1	1	1	0	0	1	1	1	1	1	1	1	0	0	1	0	0	1	0	1	0	0	1	0	0	0	0	0	0	0	0	0	0	0	1	0	0	0	0	0	0	0	0
0	0	0	0	0	0	1	1	1	1	1	0	0	1	1	1	1	1	0	0	1	1	0	0	1	0	1	0	0	0	0	1	0	0	0	0	0	1	1	0	0	0	0	0	0	0	0	0	0	0
0	0	1	0	0	0	1	1	1	1	1	0	1	1	0	0	1	1	0	0	1	1	0	0	0	0	1	0	0	1	0	1	0	0	0	0	0	0	0	0	0	1	0	0	0	0	0	0	0	0
0	0	1	1	0	0	1	1	1	1	1	0	1	1	1	1	1	1	0	0	1	1	0	0	0	0	1	0	0	0	0	0	0	0	0	0	0	0	0	0	0	1	0	0	0	0	0	0	0	0
0	0	1	1	0	0	1	1	1	1	1	0	1	1	0	1	1	1	0	0	1	1	0	0	1	0	1	0	0	1	0	0	0	0	0	0	1	0	0	0	0	0	0	0	0	0	0	0	0	0
0	0	0	0	0	0	1	1	1	1	1	0	0	1	1	1	1	1	0	0	0	1	0	0	1	0	1	0	0	1	0	0	0	0	0	1	0	0	0	0	0	1	0	0	0	1	0	0	0	0
0	0	1	1	0	0	1	1	1	0	1	0	1	1	1	1	0	1	0	0	0	1	0	0	1	1	1	0	0	0	0	1	0	0	0	0	0	0	0	0	0	0	0	0	0	0	0	0	0	0
0	0	1	0	0	0	1	1	1	1	1	0	1	1	0	1	1	1	0	0	0	1	0	0	1	0	1	0	0	0	0	1	0	0	0	1	0	0	0	0	0	0	0	0	0	1	0	0	0	0
0	0	1	0	0	0	1	1	1	1	1	0	0	1	0	1	1	1	0	0	0	1	0	0	1	1	1	0	0	0	0	0	1	0	0	1	1	0	0	0	0	0	0	0	0	0	0	0	0	0
0	0	1	1	0	0	1	1	0	0	1	0	0	1	1	0	1	1	0	0	1	0	0	1	1	0	1	0	0	0	0	1	0	0	0	1	0	0	0	0	0	0	0	0	0	0	0	0	0	0
0	0	1	1	0	0	1	1	1	1	1	0	1	1	0	1	1	1	0	0	1	1	0	0	1	0	1	0	0	1	0	1	0	0	0	1	0	0	0	0	0	0	0	0	0	1	0	0	0	0
0	0	1	0	0	0	1	1	1	1	1	0	0	1	0	1	1	1	0	0	0	1	0	1	1	1	1	0	0	1	0	0	0	0	0	1	0	0	0	0	0	0	0	0	0	1	0	0	0	0
0	0	0	0	1	0	1	1	1	1	0	0	0	1	1	1	1	1	0	0	1	1	0	1	1	1	1	0	0	0	0	1	1	0	0	1	0	0	0	0	0	0	0	0	0	1	0	0	0	0
0	0	1	1	0	0	1	1	1	0	1	0	0	1	1	1	1	1	0	0	1	0	0	1	1	1	1	0	0	1	0	1	1	0	0	0	1	0	0	0	0	0	0	0	0	0	0	0	0	0
0	0	1	1	1	0	1	1	1	1	1	0	0	1	1	0	0	1	0	0	0	1	0	1	1	0	1	0	0	0	0	0	0	0	0	1	0	0	0	0	0	1	0	0	0	0	0	0	0	0
0	0	1	1	0	0	1	1	1	1	1	0	0	1	1	1	1	1	0	0	1	1	0	1	0	1	1	0	0	0	0	0	1	0	0	0	1	0	0	0	0	0	0	0	0	0	0	1	0	0
0	0	1	1	0	0	1	1	1	1	1	0	0	1	1	1	1	1	0	0	1	1	0	1	1	0	1	0	1	1	0	1	1	0	0	0	1	0	0	0	0	0	0	1	0	0	0	0	0	0
0	0	0	1	1	0	1	1	1	1	1	0	1	1	1	1	1	1	0	0	1	1	0	1	0	1	1	0	1	1	0	0	1	0	0	0	1	0	0	0	0	0	0	0	0	0	0	0	0	0
0	0	1	1	1	0	1	1	1	1	0	0	0	1	1	1	1	1	0	0	1	1	0	0	1	0	1	0	1	1	0	1	1	0	0	0	1	0	0	0	0	0	0	0	0	0	0	0	0	0
0	0	1	1	1	0	1	1	1	0	1	0	1	1	1	1	1	1	0	0	1	1	0	0	1	1	1	0	1	1	0	0	0	0	0	1	0	0	0	0	0	0	0	0	0	0	0	0	0	0
0	0	1	1	1	0	1	1	1	1	1	0	0	1	0	1	1	1	0	0	0	1	0	0	1	0	1	0	1	1	0	1	1	0	0	0	0	0	0	0	0	0	0	0	0	1	0	0	0	0
0	0	1	1	1	0	1	1	1	1	1	0	0	1	0	1	1	1	0	0	1	1	0	0	1	0	1	0	1	1	0	0	0	1	0	1	0	0	0	0	0	0	0	0	0	0	0	1	0	0
0	0	1	1	1	0	1	1	1	1	0	0	0	1	0	1	1	1	0	0	1	1	0	0	0	0	1	0	1	1	0	1	1	0	0	1	1	0	0	0	0	1	0	0	0	0	0	0	0	0
0	0	1	0	0	0	1	1	1	1	1	0	0	1	1	0	1	1	0	0	1	1	0	0	0	0	1	0	1	1	0	0	1	0	0	0	1	0	0	0	0	0	0	0	0	0	0	0	0	0
1	0	1	1	0	0	1	1	1	0	0	0	0	1	1	1	1	1	0	0	0	1	0	1	0	0	1	0	1	1	0	1	1	1	0	0	1	0	0	0	0	0	0	0	0	0	0	0	0	0
1	0	1	1	0	0	1	1	1	0	1	0	0	1	0	1	1	1	0	0	1	1	0	0	1	0	1	0	1	0	0	1	1	0	0	1	1	0	0	0	0	0	1	0	0	0	0	0	0	0
0	0	0	0	0	0	1	1	1	0	1	0	1	0	0	1	1	1	0	0	1	1	0	0	1	0	1	0	1	1	0	1	1	0	0	0	1	0	0	0	0	0	0	0	0	0	0	0	0	0
0	0	0	0	0	0	1	1	1	1	0	0	1	1	0	0	1	1	0	0	0	1	0	0	0	0	1	0	1	0	0	1	1	0	0	1	0	0	0	0	0	0	0	0	0	0	0	0	0	0
1	0	1	0	0	0	1	1	1	1	1	0	1	1	1	1	1	1	0	0	1	0	0	1	0	0	1	0	1	1	0	0	1	0	0	1	1	0	0	0	0	0	0	0	0	0	0	0	0	0
0	0	1	0	1	0	1	1	1	1	0	0	0	1	0	0	1	1	0	0	0	0	0	0	1	0	1	0	1	1	0	1	1	1	0	1	0	1	0	0	0	0	0	0	0	1	0	0	0	0
0	0	0	1	0	0	1	1	1	1	1	0	1	1	0	0	1	1	0	0	1	1	0	0	1	0	1	0	1	1	0	1	1	0	0	1	1	0	0	0	0	0	0	0	0	0	0	0	0	0
1	0	0	0	0	0	1	1	1	1	1	0	1	1	1	1	1	1	1	0	1	1	0	1	0	1	1	0	1	1	0	0	1	0	0	0	0	1	0	0	0	0	0	0	0	0	0	0	0	0
0	0	1	1	1	0	1	1	1	0	0	0	0	1	1	1	1	1	1	0	1	1	0	1	1	1	1	0	1	1	0	1	1	0	0	1	1	0	0	0	1	0	0	0	0	0	0	0	0	0
1	0	1	1	0	0	1	1	1	0	0	0	0	1	1	0	1	1	0	0	1	1	0	0	1	0	1	0	1	1	0	0	1	1	0	1	1	0	0	0	0	0	1	0	0	0	0	0	0	0
1	0	1	0	0	0	1	1	1	1	0	0	1	1	0	1	1	1	1	0	1	1	0	1	1	0	1	0	1	1	0	0	1	0	0	1	1	1	0	0	0	0	0	0	0	1	0	0	0	0
0	0	0	1	0	0	1	1	1	1	1	0	0	1	1	0	1	1	1	0	1	1	0	0	1	0	1	0	1	1	0	0	1	0	0	1	1	1	0	0	0	0	0	0	0	1	0	0	0	0
1	0	0	1	0	0	1	1	1	1	0	0	1	1	1	1	1	1	0	0	0	1	0	1	1	0	1	0	1	1	0	1	1	0	0	0	0	0	0	0	0	0	0	0	0	0	0	0	0	0
1	0	1	0	1	1	1	1	1	1	1	0	0	0	0	1	1	1	1	0	1	1	0	1	1	0	1	0	1	1	0	0	1	0	0	1	1	0	0	0	0	0	0	0	0	0	0	0	0	0
0	0	0	1	0	1	1	1	1	1	1	0	0	1	1	0	1	1	1	0	1	1	0	1	0	0	1	0	1	1	0	1	1	0	0	1	0	0	0	0	0	0	0	0	0	0	0	0	0	0
1	0	1	1	1	1	1	1	1	0	1	0	1	1	1	1	1	1	0	0	1	1	0	1	1	0	1	0	0	1	0	0	1	0	0	0	1	0	0	0	0	1	0	0	0	0	0	0	0	0
1	0	0	1	0	0	1	1	1	0	1	0	0	1	1	1	1	1	1	0	0	1	1	1	1	0	1	0	0	1	0	0	1	0	0	1	1	0	0	0	0	1	0	0	0	0	0	0	0	0
0	0	1	1	0	1	1	1	1	1	1	0	0	1	1	1	1	1	1	0	0	1	0	1	0	1	1	0	1	1	0	1	1	0	0	1	1	0	0	0	0	0	0	0	0	0	0	1	0	0
0	0	1	0	1	0	1	1	1	0	1	0	0	1	0	1	1	1	1	0	0	1	0	1	1	0	1	0	0	1	0	0	1	1	0	1	1	0	0	0	0	0	0	0	0	0	0	1	0	0
0	0	1	1	1	0	0	1	1	1	0	0	0	1	0	0	1	1	0	0	0	1	0	1	1	0	1	0	0	1	0	1	1	0	0	1	1	0	0	0	0	0	0	0	0	0	0	0	0	0
0	0	1	0	1	0	1	1	1	0	0	0	1	1	0	1	1	1	0	0	1	1	0	1	1	0	1	0	0	1	0	0	1	1	0	1	1	0	0	0	0	0	0	0	0	0	0	0	0	0
0	0	1	0	0	0	1	1	1	0	1	0	0	1	0	1	1	1	0	0	1	1	0	1	0	0	1	0	0	1	0	0	1	0	0	0	1	0	0	0	0	0	0	0	0	0	0	0	0	0
0	0	0	1	1	0	1	1	1	1	1	0	0	1	0	1	1	1	1	0	1	1	0	0	1	0	1	0	0	1	0	0	1	0	0	1	1	0	1	0	0	0	0	0	0	0	0	0	0	0
0	0	1	0	0	0	1	1	1	1	1	0	0	1	0	0	1	1	1	0	0	1	0	0	1	0	1	0	0	1	0	0	1	0	0	1	1	0	0	0	0	0	0	0	0	1	0	0	0	0
0	0	0	1	1	0	1	1	1	1	1	0	0	1	0	0	1	1	0	0	0	1	0	0	1	0	1	0	0	1	0	1	1	1	0	1	1	0	0	0	0	0	0	0	0	0	0	0	0	0
0	0	0	1	0	0	1	1	1	1	0	0	0	1	0	0	1	1	0	0	0	1	0	0	1	0	1	0	0	0	0	0	1	1	0	1	1	0	0	0	0	0	0	0	0	1	0	1	0	0
0	0	0	0	0	0	1	1	1	1	1	0	0	1	1	1	1	1	0	0	1	1	0	0	1	0	1	0	0	1	0	1	1	0	0	0	1	0	1	0	0	1	0	0	0	0	0	0	0	0
0	0	1	1	0	0	1	1	1	1	0	0	0	1	1	0	0	1	0	0	1	1	0	0	1	0	1	0	0	1	0	1	1	0	0	1	1	0	0	0	1	0	0	0	0	0	0	0	0	0
0	0	1	0	1	0	1	1	1	1	0	0	0	1	1	1	1	1	0	0	1	1	0	0	0	0	1	1	0	1	0	1	1	0	1	1	0	0	0	0	0	0	0	0	0	0	0	0	0	0
0	0	1	0	1	1	1	1	0	1	0	0	0	1	1	1	1	1	0	0	1	1	0	0	1	0	1	0	0	1	0	1	1	0	0	0	1	0	0	0	0	0	0	0	0	0	0	0	0	0
0	0	0	1	1	0	1	1	0	1	1	0	0	1	1	0	1	1	0	0	0	1	0	1	1	0	1	1	0	1	0	0	0	1	0	1	0	0	0	0	0	0	0	0	0	1	0	1	0	0
0	0	1	0	0	0	1	1	1	1	0	0	0	1	0	0	1	1	0	0	1	1	0	1	0	0	1	0	0	1	0	0	0	0	0	1	1	0	0	0	0	0	0	0	0	0	0	0	0	0
1	0	1	0	0	0	1	1	1	1	1	0	0	1	1	1	1	1	1	0	0	1	0	0	1	0	1	0	0	1	0	0	1	0	0	1	1	0	0	0	0	1	0	0	0	0	0	0	0	0
0	0	1	0	0	0	1	1	0	0	0	0	0	1	1	0	1	1	0	0	0	1	0	0	0	0	1	0	0	1	0	1	1	0	0	1	0	0	0	0	0	0	0	0	0	0	0	0	0	0
0	0	1	0	0	0	1	1	0	1	1	0	0	1	1	1	1	1	1	0	1	1	0	0	0	0	1	0	0	1	0	0	1	0	0	1	1	0	0	0	0	0	0	0	0	0	0	0	0	0
1	0	1	1	0	0	1	1	1	1	1	0	0	1	1	0	1	1	1	0	0	1	0	1	0	0	1	0	0	1	0	0	1	0	0	0	1	0	0	0	0	0	0	0	0	0	0	0	0	0
1	0	1	1	1	0	1	1	0	1	1	0	0	1	1	0	1	1	0	0	1	0	0	0	1	0	1	0	0	1	0	1	1	0	0	1	1	0	0	0	0	0	0	0	0	1	0	0	0	0
1	0	1	1	0	0	0	1	1	1	1	0	0	1	0	0	1	1	1	0	1	1	0	0	1	0	1	0	0	1	0	0	1	0	0	0	1	0	0	0	0	0	0	0	0	1	0	0	0	0
0	0	1	1	1	0	1	1	0	1	1	0	0	0	1	0	1	1	0	0	1	0	0	0	0	0	1	0	0	1	0	1	1	0	0	1	1	0	0	0	0	0	0	0	0	0	0	0	0	0
0	0	1	1	1	1	0	1	1	1	1	0	0	1	1	0	1	1	1	0	1	1	0	0	1	0	1	0	0	1	0	1	1	0	0	0	0	0	0	0	0	0	0	0	0	0	0	0	0	0
1	0	0	1	0	0	0	1	1	1	1	0	0	1	1	0	1	1	1	0	0	1	0	0	1	0	1	0	0	1	0	1	1	0	0	1	1	0	1	0	0	0	0	0	0	1	0	0	0	0
0	0	0	1	0	0	1	1	1	1	1	0	0	1	1	1	1	1	0	1	1	1	0	0	1	0	1	0	0	1	0	0	1	0	0	0	1	0	0	0	0	0	0	0	0	0	0	0	0	0
0	0	1	1	0	0	1	1	0	1	1	0	0	1	1	0	1	1	0	0	0	1	0	0	0	0	1	0	0	0	0	0	1	0	0	0	1	0	0	0	0	0	1	0	0	0	0	0	0	0
1	0	1	0	1	0	0	1	1	1	1	0	0	1	1	0	1	1	0	1	1	1	0	0	0	0	1	0	0	0	0	1	1	1	0	0	1	0	0	0	0	0	1	0	0	0	0	0	0	0
0	0	0	1	0	0	0	1	0	0	0	0	0	1	0	1	1	1	0	1	0	1	0	1	1	0	1	1	0	1	0	1	1	0	0	1	1	0	0	0	0	0	0	0	0	1	0	0	0	0
1	0	0	1	1	0	0	1	0	1	1	0	0	1	0	0	1	1	0	1	1	1	0	0	0	0	1	1	0	1	0	1	1	0	1	0	1	0	0	0	0	0	0	0	0	0	0	0	0	0
1	0	1	1	1	0	0	1	0	1	1	1	0	1	1	0	1	1	1	1	0	1	0	0	1	0	1	1	0	1	0	1	1	0	0	0	1	1	0	0	0	0	1	0	0	0	0	0	0	0
0	0	1	1	1	0	0	1	0	0	0	0	0	1	1	1	1	1	0	1	0	1	0	0	0	0	1	0	0	1	0	0	1	1	0	0	1	0	0	0	0	0	0	0	0	0	0	0	0	0
1	0	1	1	1	0	0	1	0	0	1	0	0	1	1	1	1	1	0	1	0	1	0	1	1	0	1	0	0	1	0	1	1	0	0	1	0	0	0	0	0	0	1	0	0	0	0	0	0	0
0	0	0	1	1	0	0	1	0	1	1	0	0	1	1	0	0	1	0	1	0	1	0	0	1	0	1	0	0	1	0	1	1	1	0	0	1	0	0	0	0	0	0	0	0	0	0	0	0	0
1	0	1	1	1	0	0	1	1	0	0	0	0	1	1	1	1	1	0	0	1	1	0	0	1	0	1	0	0	0	0	0	1	1	0	0	1	0	0	0	0	0	1	0	0	0	0	0	0	0
1	0	1	0	1	0	0	1	0	1	1	0	0	1	1	0	1	1	0	0	1	1	0	0	1	0	1	0	0	0	0	1	1	0	0	1	0	1	0	0	0	0	0	0	0	1	0	0	0	0
1	0	1	1	0	0	0	1	0	1	1	0	0	1	1	0	1	1	0	0	0	1	0	0	1	0	1	0	0	1	0	0	1	0	0	1	1	1	0	0	0	0	1	0	0	0	0	1	0	0
0	0	0	1	0	0	0	1	0	1	1	0	0	1	1	1	1	1	0	0	0	1	0	0	1	0	1	0	0	1	0	1	1	0	0	0	1	0	0	0	0	0	0	0	0	0	0	0	0	0
0	0	1	0	0	0	0	1	0	1	1	0	0	1	0	0	1	1	0	0	1	1	0	0	1	0	1	0	0	1	0	1	1	1	0	1	1	1	0	0	0	0	0	0	0	1	0	0	0	0
0	0	1	1	0	0	0	1	0	1	1	0	0	1	1	0	1	1	0	0	0	1	0	0	0	0	1	0	0	1	0	1	1	0	0	0	1	0	1	0	0	1	0	0	0	1	0	0	0	0
0	0	1	1	0	0	0	1	0	1	1	0	0	1	1	1	1	1	1	0	0	1	0	1	1	0	1	0	0	0	0	1	1	0	0	1	1	0	0	0	0	1	0	0	0	0	0	0	0	0
1	0	1	0	0	0	0	1	0	0	0	1	0	1	0	0	1	1	0	0	1	1	0	0	0	0	1	0	0	1	0	1	1	0	0	1	1	1	0	0	0	1	1	0	0	0	0	0	0	0
0	0	1	1	0	0	0	1	1	1	1	0	0	1	1	0	1	1	0	0	0	1	0	0	0	0	1	0	0	1	0	1	1	0	0	0	1	1	0	0	0	0	0	0	0	0	0	1	0	0
0	0	1	1	0	0	0	1	0	0	0	0	0	1	0	1	1	1	0	0	0	1	0	0	0	0	1	0	0	1	0	1	1	0	0	0	1	0	0	0	0	0	0	0	0	0	0	0	0	0
0	0	1	1	0	0	0	1	0	0	0	0	0	1	0	1	1	1	0	0	0	1	0	0	0	0	1	0	0	1	0	1	0	0	0	0	1	0	0	0	0	1	0	0	0	0	0	0	0	0
0	0	0	0	0	0	0	1	0	1	1	0	1	1	1	1	0	1	0	0	0	1	0	0	1	0	1	0	0	1	0	0	1	0	0	0	1	0	0	0	0	1	0	0	0	1	0	0	0	0
0	0	1	0	1	0	0	1	0	1	0	0	1	1	0	1	1	1	0	0	0	1	0	0	1	0	1	0	0	0	0	1	1	0	0	0	1	0	0	0	0	0	0	0	0	0	0	0	0	0
1	0	0	1	1	0	0	1	0	1	0	0	1	1	0	0	1	1	0	0	0	1	0	0	0	0	1	0	0	1	0	1	1	0	0	0	1	0	0	0	0	1	0	0	0	0	0	0	0	0
0	0	1	1	1	0	0	1	0	0	1	0	1	1	1	1	1	1	0	0	1	1	0	0	1	0	1	0	0	1	0	0	1	0	0	0	1	0	0	0	0	0	0	0	0	0	0	0	0	0
1	0	1	1	1	0	0	1	0	1	0	0	1	1	0	1	0	1	0	0	0	0	0	0	1	0	1	0	0	1	0	1	1	0	0	0	1	0	0	0	0	0	0	0	0	0	0	0	0	0
0	0	0	0	1	0	1	1	0	1	0	0	1	1	1	0	1	1	0	0	1	1	0	0	1	0	1	0	0	1	0	1	1	0	0	0	1	1	0	0	0	0	0	0	0	0	0	0	0	0
0	0	1	1	0	0	0	1	0	1	0	0	1	1	0	0	1	1	1	0	1	1	0	0	1	0	1	0	0	0	0	0	1	0	0	0	1	0	0	0	0	0	0	0	0	0	0	0	0	0
0	0	0	1	0	0	0	1	1	0	0	0	0	1	0	1	0	1	0	0	1	1	0	0	1	0	1	1	0	1	0	1	1	0	0	0	1	0	0	0	0	0	0	0	0	0	0	0	0	0
1	0	1	1	1	0	0	1	1	1	0	0	1	1	1	0	1	1	0	0	1	1	0	0	1	0	1	0	0	1	0	1	1	0	0	0	1	0	0	0	0	0	0	0	0	0	0	0	0	0
0	0	1	1	1	0	0	1	1	0	0	0	0	1	0	1	1	1	0	0	1	1	0	0	0	1	1	1	0	1	0	1	1	0	0	0	1	0	0	0	0	0	0	0	0	0	0	0	0	0
0	0	0	0	1	0	0	1	1	1	0	0	1	1	1	0	0	1	0	0	1	1	0	0	1	0	1	0	0	0	0	1	1	0	0	0	1	0	0	0	0	0	0	0	0	0	0	0	0	0
0	0	1	1	1	0	0	1	1	1	1	0	1	1	1	1	1	1	0	0	1	1	0	0	0	0	1	0	0	0	0	0	1	0	0	0	1	0	0	0	0	0	0	0	0	0	0	0	0	0
0	0	1	1	1	0	0	1	1	0	1	0	1	1	1	1	1	1	0	0	1	1	0	0	1	0	1	0	0	0	0	1	1	0	0	0	1	0	0	0	0	0	0	0	0	0	0	0	0	0
0	0	1	1	0	0	0	1	1	1	1	0	1	1	1	0	1	1	0	0	1	1	0	0	0	0	1	1	0	1	0	1	1	0	0	1	1	0	0	0	0	0	0	0	0	1	0	0	0	0
0	0	1	1	1	0	1	1	0	0	0	1	1	1	0	1	1	1	0	0	1	1	0	0	1	0	1	0	0	1	0	0	1	0	0	0	1	0	0	0	0	1	0	0	0	0	0	0	0	0
0	0	1	1	1	0	0	1	1	1	0	0	1	1	1	1	1	1	0	0	1	1	0	0	1	0	1	1	0	1	0	0	1	0	0	0	1	0	0	0	0	0	0	0	0	0	0	0	0	0
0	0	1	1	1	0	0	1	1	1	0	0	1	1	1	1	1	1	0	0	1	1	0	0	1	0	1	0	0	0	0	0	1	0	0	0	1	0	0	0	0	0	0	0	0	0	0	0	0	0
0	0	1	1	1	0	0	1	1	1	0	0	1	1	1	1	1	1	0	0	1	1	0	0	1	1	1	0	0	1	0	1	1	0	0	0	1	0	0	0	0	0	0	0	0	0	0	0	0	0
1	1	0	1	0	0	0	1	1	1	1	0	1	1	0	1	1	1	0	0	1	1	0	0	1	0	1	0	0	1	0	1	1	1	0	0	1	0	0	0	0	0	0	0	0	0	0	0	0	0
0	1	1	1	1	0	0	1	1	1	1	0	0	1	0	0	1	1	0	0	1	1	0	0	1	0	1	0	0	0	0	1	1	0	0	0	1	0	0	0	0	0	0	0	0	0	0	0	1	0
0	0	1	1	1	0	0	1	1	0	1	0	0	1	0	0	1	1	0	0	0	1	0	0	1	0	1	0	1	0	0	0	1	0	0	1	0	0	0	0	0	0	0	0	0	0	0	0	1	0
0	0	1	1	1	0	0	1	1	1	1	0	0	1	0	0	1	1	0	0	1	1	0	0	1	0	1	0	0	0	0	0	1	0	0	0	1	0	0	0	0	0	0	0	0	0	0	0	1	0
0	0	1	1	1	0	0	1	1	1	0	0	0	1	0	0	1	1	0	0	1	1	0	0	0	0	1	0	0	0	0	0	1	0	0	1	1	0	0	0	0	0	0	0	0	0	0	0	1	0
1	0	0	1	1	0	0	1	1	0	1	0	1	1	0	0	1	1	0	0	1	1	0	0	1	0	1	0	1	1	0	1	1	0	0	0	1	0	0	0	0	0	0	0	0	0	0	0	1	0
0	0	1	1	1	0	0	1	1	1	1	0	1	1	0	0	0	1	0	0	1	1	0	0	1	0	1	0	0	1	0	1	1	0	0	0	1	0	0	0	0	0	0	0	0	1	0	0	1	0
0	1	1	1	1	0	0	1	1	0	1	0	0	1	0	0	1	1	0	0	1	1	0	0	1	0	1	0	1	1	0	1	1	0	0	1	1	0	1	0	0	0	0	0	0	0	0	0	1	0
1	1	1	1	1	0	0	1	1	1	1	0	0	1	0	0	1	1	0	0	1	1	0	1	1	0	1	0	1	0	0	0	1	1	0	1	1	0	0	0	0	0	0	0	0	0	0	1	1	0
0	0	1	1	1	0	0	1	1	0	1	0	1	1	0	0	1	1	0	0	0	1	0	0	0	0	1	0	0	1	0	1	1	0	0	0	1	0	1	0	0	0	0	0	0	0	0	0	1	0
1	1	1	1	0	0	0	1	1	1	1	0	1	1	0	0	1	1	0	0	0	1	0	0	1	0	1	0	1	1	0	0	1	1	0	1	1	0	0	0	0	1	0	0	0	1	0	0	1	0
0	0	1	1	1	0	0	1	1	1	1	0	0	1	0	1	1	1	0	0	1	1	0	0	1	0	1	0	1	1	0	1	1	0	0	1	1	0	0	0	0	0	0	0	0	0	0	0	1	0
0	0	1	1	0	0	1	1	1	1	0	0	0	1	0	1	1	1	0	0	1	1	0	0	1	0	1	0	0	1	0	0	1	0	0	0	1	0	0	0	0	0	0	0	0	0	0	0	0	0
0	0	1	1	0	0	0	1	1	1	0	0	1	1	0	1	1	1	0	0	1	1	0	0	0	0	1	0	0	0	0	1	1	0	0	0	1	0	0	0	0	0	0	0	0	0	0	0	0	0
0	0	0	1	0	0	0	1	1	1	0	0	1	1	0	1	1	1	0	0	1	1	0	0	0	0	1	0	0	0	0	0	1	0	0	0	1	0	0	0	0	0	0	0	0	1	0	0	0	0
0	0	1	1	1	0	0	1	1	1	0	0	1	1	0	0	0	1	0	0	1	1	0	0	0	0	1	0	0	1	0	1	1	0	0	0	1	0	0	0	0	1	0	0	0	1	0	0	0	0
0	1	0	1	0	0	0	1	1	1	0	0	1	0	0	1	1	1	0	0	1	1	0	0	0	0	1	0	0	1	0	1	1	0	0	1	1	0	0	0	0	0	0	0	0	1	0	0	0	0
0	0	1	1	0	0	0	1	1	1	1	0	1	1	0	1	1	1	0	0	1	1	0	0	1	0	1	0	0	1	0	0	1	0	0	0	1	0	0	0	0	1	0	0	0	1	0	0	0	0
1	1	1	0	0	0	0	1	1	1	1	0	0	1	0	0	1	1	0	0	1	1	0	0	0	0	1	0	0	1	0	0	1	0	0	1	1	0	0	0	0	1	0	0	0	0	0	0	1	0
0	1	1	1	1	0	0	1	1	1	1	0	0	1	0	1	1	1	0	0	1	1	0	0	1	0	1	0	0	1	0	0	1	0	0	1	1	1	0	0	0	1	0	0	0	0	0	1	1	0
0	0	0	1	1	0	0	1	1	1	1	0	1	1	0	1	1	1	0	0	1	1	0	0	1	0	1	0	0	1	0	1	1	0	0	1	1	0	0	0	0	0	0	0	0	0	0	0	1	0
0	0	1	1	1	0	0	1	1	1	1	0	1	1	0	1	0	1	0	0	1	1	0	0	1	0	1	0	0	0	0	1	1	0	0	1	1	0	0	0	0	1	0	0	0	1	0	0	1	0
1	1	0	1	0	0	0	1	1	1	1	0	0	1	0	0	1	1	0	0	1	1	0	0	1	0	1	0	0	1	0	1	1	0	0	1	0	0	0	0	0	0	0	0	0	0	0	0	1	0
1	0	1	1	1	0	0	1	1	1	0	0	0	1	0	0	1	1	0	0	0	1	0	0	0	0	1	0	0	1	0	0	1	0	0	1	1	0	0	0	0	1	0	0	0	1	0	1	1	0
1	0	1	1	1	0	0	1	1	1	1	0	0	1	0	1	1	1	0	0	0	1	0	0	0	0	1	0	0	1	0	1	1	0	0	1	1	0	0	0	0	1	0	0	0	0	0	0	1	0
0	1	1	1	0	0	0	1	1	1	1	0	0	1	0	1	0	1	0	0	0	1	0	0	1	0	1	0	0	0	0	0	1	1	0	1	1	0	0	0	0	0	0	0	0	0	0	0	1	0
0	1	1	0	0	0	0	1	1	0	1	0	0	1	0	1	1	1	0	0	0	1	0	0	1	0	1	0	0	0	0	1	1	0	0	1	1	0	0	0	0	1	0	0	0	0	0	0	1	0
1	0	1	1	1	0	0	1	1	1	1	0	0	1	0	0	1	1	0	0	1	1	0	0	1	0	1	0	0	0	0	1	1	1	0	0	1	0	0	0	0	1	0	0	0	0	0	0	1	0
0	0	1	1	0	0	0	1	1	1	1	0	0	1	0	1	1	1	0	0	1	1	0	1	0	0	1	0	0	1	0	0	1	0	0	1	1	0	0	0	0	1	0	0	0	1	0	1	1	0
0	1	1	0	0	0	0	1	1	1	1	0	0	1	0	0	1	1	0	0	1	1	0	0	1	0	1	0	1	1	0	0	1	0	0	1	0	0	0	0	0	1	0	0	0	0	0	1	1	0
0	1	1	1	1	0	0	1	1	1	1	0	0	1	0	0	1	1	0	0	1	1	0	0	1	0	1	0	1	0	0	1	1	1	0	1	1	0	0	0	0	1	0	0	0	0	0	1	1	0
0	0	1	0	1	0	0	1	1	1	1	0	0	1	0	1	1	1	0	0	0	1	0	0	1	0	1	0	1	1	0	0	1	0	0	0	1	0	0	0	0	0	0	0	0	1	0	0	1	0
0	1	1	1	0	0	0	1	1	1	1	0	1	1	0	0	0	1	0	0	0	1	0	0	1	0	1	0	1	1	0	0	1	1	0	1	1	0	0	0	0	0	0	0	0	1	0	0	1	0
1	1	1	0	0	0	0	1	1	0	1	0	1	1	0	0	1	1	0	0	1	1	0	0	1	0	1	0	1	1	0	1	1	1	0	0	1	0	0	0	0	1	0	0	0	0	0	0	1	0
1	1	1	1	1	0	0	1	1	1	1	0	1	1	0	0	1	1	0	0	1	1	0	0	1	0	1	0	0	1	0	1	1	1	0	1	1	0	0	0	0	0	0	0	0	0	0	0	1	0
1	0	0	0	1	0	0	1	1	1	1	0	0	1	0	1	1	1	0	0	1	1	0	0	1	0	1	0	0	0	0	1	1	0	0	0	1	0	0	0	0	1	0	0	0	0	0	1	1	0
1	1	1	1	1	0	0	1	1	1	1	0	0	1	0	0	1	1	0	0	0	1	0	0	1	0	1	0	1	0	0	0	1	1	0	0	1	0	0	0	0	0	0	0	0	0	0	0	1	0
1	1	0	1	1	0	0	1	1	1	1	1	0	1	0	1	1	1	0	0	1	1	0	0	1	0	1	0	1	0	0	0	1	0	0	1	1	0	0	0	0	0	0	0	0	0	0	1	1	0
0	1	1	0	0	0	0	1	1	1	1	0	0	1	0	1	1	1	0	0	1	1	0	0	1	0	1	0	1	1	0	1	1	1	0	1	1	0	0	0	0	0	0	0	0	0	0	1	1	0
0	1	1	1	0	0	0	1	1	1	1	1	0	1	0	0	1	1	0	0	1	1	0	0	1	0	1	0	1	0	0	1	1	1	0	1	1	0	0	0	0	0	0	0	0	0	0	1	1	0
0	1	1	1	0	0	0	1	1	1	0	1	0	1	0	1	0	1	0	0	1	1	0	1	1	1	1	0	1	1	0	0	1	0	0	1	0	0	0	0	0	1	0	0	0	0	0	1	1	0
0	0	0	1	1	0	0	1	1	0	0	0	0	1	0	0	1	1	0	0	1	1	0	1	1	0	1	0	1	1	0	1	1	0	0	0	1	0	0	0	0	1	0	0	0	0	0	0	1	0
0	1	1	1	0	0	0	1	1	1	1	0	0	1	0	0	0	1	0	0	1	1	0	0	0	0	1	0	1	0	0	1	1	0	0	1	1	0	0	0	0	0	0	0	0	0	0	1	1	0
0	1	1	1	0	0	0	1	1	1	1	0	0	1	0	1	1	1	0	0	0	1	0	0	0	0	1	0	1	0	0	0	1	0	0	1	1	0	0	0	0	0	0	0	0	0	0	0	1	0
0	0	1	1	0	0	0	1	1	1	1	1	0	1	0	1	1	1	0	0	0	1	0	0	0	0	1	0	1	1	0	1	1	0	0	1	1	0	0	0	0	0	0	0	0	0	0	1	1	0
1	1	1	0	0	0	0	1	1	0	1	0	0	1	0	1	1	1	0	0	1	1	0	0	0	0	1	0	1	0	0	1	1	0	0	1	1	0	0	0	0	0	0	0	0	0	0	0	1	0
0	1	0	1	0	0	0	1	1	1	1	0	0	1	0	1	1	1	0	0	0	0	0	0	0	0	1	0	1	0	0	1	1	0	0	1	1	1	0	0	0	0	0	0	0	0	0	1	1	0
0	1	1	1	0	0	0	1	1	1	1	0	0	1	0	1	1	1	0	0	0	1	0	0	1	0	1	0	1	1	0	0	1	1	0	1	1	0	0	0	0	0	0	0	0	0	0	1	1	0
0	1	1	1	0	0	0	1	1	1	1	0	0	1	0	1	1	1	0	0	1	0	0	0	1	0	1	0	1	0	0	1	1	0	0	1	1	0	0	0	0	0	0	0	0	0	0	1	1	0
0	0	1	1	0	0	0	1	1	1	1	0	0	1	0	1	1	1	0	0	1	1	0	0	1	0	1	0	1	1	0	1	1	0	0	0	1	0	0	0	0	1	0	0	0	0	0	1	1	0
0	1	0	1	0	0	0	1	1	1	1	0	0	1	0	1	1	1	0	0	1	1	0	0	1	0	1	0	1	0	0	1	1	1	0	1	1	0	0	0	0	0	0	0	0	0	0	1	1	0
0	1	1	1	0	0	0	1	1	1	0	0	0	0	0	1	1	1	0	0	1	0	0	0	0	0	1	0	1	0	0	0	1	0	0	1	1	0	0	0	0	0	0	1	0	0	0	1	1	0
1	1	1	1	0	0	0	1	1	1	1	0	0	1	0	0	1	1	0	0	1	1	0	0	1	0	1	0	1	0	0	1	1	0	0	1	1	1	0	0	0	0	0	1	0	0	0	0	1	0
0	1	1	0	1	0	0	1	1	1	1	0	0	1	0	0	1	1	0	0	0	1	0	0	1	0	1	0	1	1	0	1	1	0	0	1	1	0	0	0	0	1	0	0	0	0	0	1	1	0
1	0	0	1	1	0	0	1	1	1	1	0	0	1	0	1	1	1	0	0	1	0	0	0	0	0	1	0	1	1	0	1	1	0	0	1	1	0	0	0	0	0	0	0	0	1	0	0	1	0
0	0	0	1	0	0	0	1	1	1	1	0	0	1	0	0	1	1	0	0	1	1	0	0	1	0	1	0	1	1	0	0	1	0	0	1	1	0	1	0	0	0	0	0	0	1	0	1	1	0
0	1	1	1	1	0	0	1	1	1	1	0	0	1	0	0	1	1	0	0	1	1	0	0	1	0	1	0	1	0	0	1	1	0	0	1	1	0	0	0	0	1	0	0	0	0	0	0	1	0
0	1	0	1	0	0	0	1	1	1	1	0	0	1	0	0	1	1	0	0	1	0	1	1	1	0	1	0	1	1	0	1	1	0	0	1	1	0	0	0	0	1	0	0	0	1	0	0	1	0
0	0	1	1	0	0	0	1	1	0	1	0	0	1	0	0	1	1	0	0	1	1	0	0	1	0	1	0	1	1	0	1	1	0	0	1	1	1	0	0	0	0	0	0	0	0	0	0	1	0
0	0	1	1	0	0	0	1	1	1	0	0	0	1	0	1	1	1	0	0	0	1	0	0	0	0	1	0	1	1	0	1	1	0	0	0	1	0	0	0	0	0	0	0	0	0	0	0	1	0
0	0	0	1	0	0	0	1	1	1	0	0	0	1	0	1	1	1	0	0	1	1	0	0	0	0	1	0	1	1	0	1	1	0	0	1	1	1	0	0	0	0	0	0	0	0	0	0	1	0
0	1	1	0	1	0	0	1	1	0	1	0	0	1	0	1	1	1	0	0	1	1	0	0	0	0	1	0	1	1	0	0	1	1	0	1	1	1	0	0	0	1	1	0	0	0	0	1	1	0
0	0	1	1	0	0	0	1	1	1	1	0	0	1	0	1	1	1	0	0	1	1	0	0	1	0	1	0	1	1	0	1	1	0	0	1	1	1	0	0	0	0	0	0	0	0	0	1	1	0
0	1	1	1	0	0	0	1	1	1	1	0	0	1	0	1	1	1	0	0	1	1	0	0	0	0	1	0	0	0	0	0	1	0	0	1	0	1	0	1	0	0	1	0	0	1	0	1	1	0
0	1	1	1	1	0	0	1	1	1	1	0	0	1	0	0	1	1	0	0	1	1	0	0	1	0	1	0	1	1	0	1	1	0	0	1	1	0	0	0	0	1	0	0	0	0	0	0	1	0
0	1	1	0	0	0	0	1	1	1	1	0	0	1	0	1	1	1	0	0	1	1	0	0	0	0	1	0	1	1	0	1	1	1	0	1	1	1	0	0	0	1	0	0	0	0	0	0	1	0
0	1	1	0	1	0	0	1	1	1	0	0	0	1	0	0	1	1	0	0	1	1	0	0	1	0	1	0	1	1	0	1	1	1	0	1	1	0	0	0	0	0	0	0	0	0	0	0	1	0
0	1	1	1	1	0	0	1	1	1	1	0	0	1	0	0	1	1	0	0	0	1	0	0	1	0	1	0	1	1	0	1	1	0	0	1	1	0	0	0	0	0	0	0	0	0	0	0	1	0
1	1	1	1	0	0	0	1	1	1	1	0	0	1	0	1	1	1	0	0	1	1	0	0	1	0	1	0	1	0	0	1	1	1	0	1	1	0	0	0	0	0	0	0	0	0	0	0	1	0
0	1	1	0	0	0	0	1	1	1	1	0	0	1	0	1	1	1	0	0	0	1	0	0	0	0	1	0	1	1	0	1	1	1	0	1	1	1	0	0	0	0	1	0	0	0	0	1	1	0
0	1	1	1	0	0	0	1	1	1	1	0	0	1	0	1	1	1	0	0	0	1	0	0	1	0	1	0	1	1	0	0	1	1	0	1	1	1	0	0	0	0	0	0	0	0	0	1	1	0
0	1	1	0	1	0	0	1	1	1	1	0	0	1	0	1	1	1	0	0	1	1	0	0	1	0	1	0	1	0	0	1	1	1	0	1	1	1	0	0	0	0	1	0	0	0	0	0	1	0
0	1	1	0	0	0	0	1	1	1	1	0	0	1	0	1	1	1	0	0	1	0	0	0	0	0	1	0	0	1	0	0	1	1	0	1	0	1	0	0	0	1	1	0	0	0	0	1	1	0
1	0	1	0	0	0	0	1	1	1	1	0	1	1	0	0	1	1	0	0	1	1	1	0	0	0	1	0	1	1	0	0	1	0	0	1	1	1	0	0	0	0	0	0	0	0	0	1	1	0
1	0	0	1	0	0	0	1	1	1	1	0	0	1	0	1	1	1	1	0	0	1	0	0	0	0	1	0	1	1	0	1	1	1	0	1	1	1	0	0	0	0	1	0	0	1	0	1	1	0
0	1	1	1	1	0	0	1	1	1	0	0	0	1	0	1	1	1	0	0	1	0	0	0	1	0	1	0	1	0	0	1	1	0	0	1	1	1	0	0	0	0	1	0	0	1	0	0	1	0
0	1	0	1	0	0	0	1	1	1	1	0	0	1	0	0	1	1	1	0	1	1	0	0	0	0	1	0	1	1	0	0	1	1	0	1	1	1	0	0	0	0	0	0	0	0	0	1	1	0
0	0	1	1	0	0	0	1	1	1	1	0	0	1	0	0	1	1	1	0	1	1	0	0	0	0	1	0	1	1	0	0	1	1	0	0	1	0	0	0	0	1	0	0	0	1	0	0	1	0
0	1	1	1	0	0	0	1	1	1	1	0	0	1	0	1	0	1	0	0	1	1	0	0	0	0	1	0	0	0	0	1	1	1	0	1	1	0	0	0	0	0	1	0	0	1	0	0	1	0
0	0	1	1	0	0	0	1	1	1	1	0	0	1	0	1	1	1	0	0	1	1	0	0	1	0	1	0	0	1	0	1	1	1	0	0	1	1	0	0	0	1	0	0	0	0	0	0	1	0
0	0	1	1	1	0	0	1	1	1	1	0	0	1	0	0	1	1	0	0	1	0	0	0	1	0	1	0	0	0	0	1	1	0	0	1	1	0	0	0	0	0	0	0	0	0	0	0	1	0
0	1	1	1	0	0	0	1	1	0	1	0	0	1	0	1	1	1	0	0	1	0	0	0	1	0	1	0	0	0	0	0	1	0	0	1	1	1	0	0	0	0	0	0	0	0	0	1	1	0
1	0	1	1	0	0	0	1	1	1	1	0	0	1	0	0	1	1	0	0	1	1	0	0	0	0	1	0	0	1	0	1	1	1	0	1	1	1	0	0	0	0	1	0	0	0	0	0	1	0
0	0	1	0	0	0	0	1	1	1	1	0	0	1	0	0	1	1	0	0	1	1	0	0	0	0	1	0	0	0	0	1	1	1	0	1	1	0	0	0	0	0	0	0	0	0	0	0	1	0
0	1	0	1	0	0	0	1	1	1	1	0	0	1	0	1	1	1	0	0	1	1	0	0	1	0	1	0	0	1	0	0	1	1	0	0	1	1	0	0	0	0	1	0	0	0	0	1	1	0
0	1	1	1	0	0	0	1	1	1	0	0	0	1	0	0	1	1	1	0	1	1	0	0	1	0	1	0	0	1	0	1	1	1	0	1	1	1	0	0	0	0	1	0	0	0	0	0	1	0
1	1	1	1	0	0	0	1	1	1	1	0	0	1	0	0	1	1	0	0	1	1	1	0	1	0	1	0	0	1	0	1	1	0	0	1	1	0	1	0	0	0	0	0	0	0	0	0	1	0
0	1	1	0	0	0	0	1	1	1	0	0	0	1	0	0	1	1	0	0	0	1	0	0	1	0	1	0	0	0	0	1	1	0	0	1	1	0	0	1	0	1	0	0	0	1	0	1	1	0
1	1	1	1	0	0	0	1	1	1	1	0	0	1	0	0	1	1	0	0	1	1	1	0	0	0	1	0	0	0	0	0	1	1	0	1	1	1	0	1	0	1	1	0	0	0	0	0	1	0
0	0	1	1	1	0	0	1	1	1	1	0	0	1	0	1	1	1	0	0	1	1	1	1	1	0	1	0	0	1	0	1	1	1	0	0	1	1	0	0	0	0	1	0	0	0	0	1	1	0
1	0	1	1	0	0	0	1	1	1	1	0	0	1	0	1	1	1	0	0	1	1	1	0	0	0	1	0	0	1	0	1	1	1	0	1	1	1	0	0	0	0	0	0	0	0	0	0	1	0
1	0	1	0	0	0	0	1	1	0	1	0	1	1	0	0	1	1	0	0	0	1	1	1	0	0	1	0	0	1	0	1	1	0	0	0	1	0	0	0	0	0	1	0	0	0	0	0	1	0
1	1	0	1	0	0	0	1	1	1	1	0	0	1	0	1	1	1	0	0	1	1	0	0	1	0	1	0	0	1	0	1	1	1	0	1	1	0	0	0	0	0	1	0	0	0	0	1	1	0
0	0	0	1	1	0	0	1	1	1	1	0	0	1	0	0	1	1	1	0	1	1	1	1	1	0	1	0	0	1	0	1	1	0	0	0	1	0	0	0	0	0	1	0	0	0	0	0	1	0
0	1	1	0	0	0	0	1	1	1	0	0	0	1	0	1	0	1	0	0	1	1	1	0	0	0	1	0	0	1	0	1	1	1	0	1	1	0	0	0	0	0	0	0	0	1	0	1	1	0
1	1	1	0	0	0	0	1	1	0	1	0	0	1	0	0	1	1	0	0	1	1	1	1	0	0	1	0	1	1	0	1	1	0	0	0	1	0	0	0	0	1	0	0	0	0	0	0	1	0
1	1	1	1	0	0	0	1	1	1	1	0	0	1	0	1	1	1	0	0	1	1	1	1	1	0	1	0	1	1	0	0	1	0	0	1	1	0	0	1	0	0	1	0	0	0	0	0	1	0
1	1	1	0	0	1	0	1	1	1	1	0	0	1	0	0	1	1	0	0	1	1	1	1	1	0	1	0	1	0	0	1	1	0	0	1	1	0	0	0	0	0	1	0	0	0	0	1	1	0
0	1	0	0	0	1	0	1	1	1	0	0	0	1	0	0	1	1	0	0	1	0	1	0	1	0	1	0	1	1	0	0	1	0	0	1	1	1	0	0	0	1	0	0	0	0	0	1	1	0
0	0	1	0	0	0	0	1	1	0	0	0	0	1	0	1	1	1	0	0	1	1	1	0	1	0	1	0	1	1	0	1	1	1	0	1	1	1	0	0	0	0	0	0	0	0	0	0	1	0
1	0	1	1	1	0	0	1	1	0	0	0	0	1	0	1	1	1	0	0	1	1	1	1	1	0	1	0	1	1	0	0	1	0	0	1	1	1	0	0	0	0	0	0	0	0	0	1	1	0
1	1	1	1	0	0	0	1	1	1	1	1	0	1	0	1	1	1	0	0	1	1	1	0	1	0	1	0	1	0	0	1	1	0	0	1	1	0	0	0	0	0	1	0	0	0	0	0	1	0
1	1	1	1	0	0	0	1	1	1	1	0	0	1	0	0	1	1	0	0	1	1	0	0	1	0	1	0	1	1	0	1	1	1	0	1	1	1	0	0	0	0	0	0	0	0	0	0	1	0
0	0	1	1	0	0	0	1	1	1	1	0	0	1	0	0	1	1	0	0	1	1	0	0	0	0	1	0	1	0	0	1	1	0	0	1	1	0	0	0	0	0	1	0	0	0	0	0	1	0
0	1	1	1	1	0	0	1	1	1	0	0	0	1	0	0	1	1	0	0	0	1	0	0	1	0	1	0	0	1	0	1	1	0	0	1	1	0	0	0	0	0	0	0	0	0	0	0	1	0
0	0	1	0	0	0	0	1	1	0	1	0	0	1	0	0	1	1	0	0	1	1	1	0	1	0	1	0	1	1	0	0	1	0	0	1	1	0	0	0	0	1	0	0	0	0	0	0	1	0
0	0	1	1	0	1	0	1	1	1	1	0	0	1	0	1	1	1	0	0	0	1	1	1	0	0	1	0	1	1	0	0	1	0	0	1	1	0	0	0	0	0	0	0	0	1	0	0	1	0
1	0	1	0	0	0	0	1	1	1	1	0	1	1	0	0	1	1	0	0	1	1	0	0	1	0	1	0	1	1	0	0	1	0	0	1	1	0	0	0	0	0	0	0	0	0	0	0	1	0
0	0	1	0	0	0	0	1	1	1	1	0	0	1	0	1	1	1	0	0	1	1	0	0	1	0	1	0	1	1	0	1	1	0	0	1	1	0	0	0	0	1	0	0	0	0	0	0	1	0
0	1	1	1	1	0	0	1	1	1	1	0	0	1	0	0	1	1	1	0	1	1	0	0	0	0	1	0	1	1	0	1	1	0	0	0	1	0	0	0	0	0	0	0	0	0	0	0	1	0
1	1	1	0	0	0	0	1	1	0	1	0	0	1	0	1	1	1	1	0	1	1	0	0	1	0	1	0	1	1	0	1	1	0	0	1	1	0	0	0	0	0	0	0	0	0	0	0	1	0
1	0	1	1	0	0	0	1	1	0	1	0	0	1	0	0	1	1	0	0	1	1	1	0	1	0	1	0	1	1	0	0	1	0	0	1	1	0	0	0	0	0	1	0	0	0	0	0	1	0
0	0	1	1	0	0	0	1	1	1	1	0	0	1	0	0	1	1	0	0	1	1	1	1	0	0	1	0	1	1	0	0	1	0	0	0	1	0	0	0	0	0	1	0	0	0	0	1	1	0
0	0	1	1	0	0	0	1	1	1	1	0	0	1	0	0	0	1	1	0	1	1	1	0	0	0	1	0	1	1	0	1	1	0	0	1	1	0	0	0	0	0	0	0	0	1	0	1	1	0
0	1	1	0	0	0	0	1	1	1	1	0	0	1	0	0	1	1	0	0	1	0	0	0	1	0	1	0	1	1	0	1	1	0	0	1	1	0	0	0	0	1	0	0	0	1	0	0	1	0
0	0	1	0	0	0	0	1	1	1	1	0	0	1	0	1	0	1	0	0	0	1	0	0	1	0	1	0	1	1	0	1	1	0	0	1	1	0	0	0	0	0	0	0	0	0	0	1	0	0
0	1	1	0	0	0	0	1	1	1	1	0	0	1	0	1	1	1	0	0	1	0	0	0	0	0	1	0	1	1	0	1	1	0	0	1	0	0	0	0	0	1	0	0	0	0	0	0	0	0
0	0	1	0	0	0	0	1	0	1	1	0	0	1	0	0	1	1	0	0	1	1	0	0	1	0	1	0	1	1	0	1	1	0	0	1	1	0	0	0	0	0	0	0	0	0	0	1	0	0
1	1	0	0	1	0	0	1	1	1	1	0	0	1	0	1	0	1	0	0	1	1	0	0	1	0	1	0	1	1	0	1	1	1	0	1	1	0	0	0	0	0	0	0	0	0	0	0	0	0
0	1	1	0	1	0	0	1	1	1	1	0	0	1	0	1	1	1	0	0	1	1	0	1	0	0	1	0	1	1	0	0	1	0	0	1	0	0	0	0	0	0	0	1	0	0	0	1	0	0
0	1	1	0	0	0	0	1	1	1	1	0	0	0	0	0	1	1	0	0	0	1	0	1	1	0	1	0	0	1	0	0	1	0	0	1	1	0	0	0	0	0	0	0	0	1	0	0	0	0
0	0	1	1	0	0	0	1	0	1	0	0	0	1	0	1	1	1	0	0	1	1	0	0	1	0	1	0	0	1	0	1	1	0	0	1	0	0	0	0	0	0	0	0	0	1	0	0	0	0
0	0	1	0	0	0	0	1	0	1	1	0	0	1	0	1	1	1	0	0	1	1	0	1	1	0	1	0	0	1	0	0	1	0	0	1	1	0	0	0	0	0	0	0	0	0	0	0	0	0
0	1	1	1	0	0	0	1	1	0	0	0	0	1	0	1	1	1	0	0	0	1	0	0	0	0	1	0	1	1	0	0	1	0	0	1	1	0	0	0	0	1	0	0	0	0	0	1	1	0
0	0	1	1	0	0	0	1	1	1	0	0	0	1	0	0	1	1	0	0	1	1	0	0	1	0	1	0	1	1	0	1	1	1	0	1	1	0	1	0	0	0	0	0	0	0	0	0	1	0
1	0	1	1	0	0	0	1	1	1	1	0	0	1	0	0	1	1	1	0	1	0	0	0	1	0	1	0	1	0	0	1	1	1	0	0	1	1	0	0	1	0	0	0	0	0	0	0	1	0
0	1	0	1	0	0	0	1	1	1	1	0	0	1	0	1	1	1	1	0	1	1	0	1	1	0	1	0	1	1	0	1	1	1	0	1	1	0	0	1	0	0	0	0	0	0	0	1	1	0
0	1	1	0	1	0	0	1	1	1	1	0	0	1	0	0	1	1	1	0	1	1	0	0	0	0	1	0	1	1	0	1	1	0	0	0	1	0	0	0	0	0	0	1	0	0	0	0	1	0
1	0	1	0	0	0	0	1	1	1	1	0	0	1	0	0	1	1	1	0	1	1	0	1	1	0	1	0	1	0	0	1	1	0	0	1	1	0	0	0	0	1	0	0	0	1	0	0	1	0
1	0	1	0	1	0	0	1	1	1	0	0	0	1	0	0	0	1	0	0	1	1	0	0	1	0	1	0	0	1	0	1	1	1	0	1	0	0	0	0	0	0	0	0	0	1	0	0	1	0
0	1	1	0	0	0	0	1	1	1	1	0	0	1	0	1	1	1	1	0	1	1	0	0	1	0	1	0	1	1	0	1	1	0	0	1	1	1	0	0	1	0	0	1	0	0	0	0	1	0
0	1	1	1	0	0	0	1	1	1	1	0	0	1	0	1	1	1	0	0	1	1	0	0	0	0	1	0	0	1	0	1	1	0	0	1	1	0	0	0	0	1	0	0	0	0	0	1	1	0
1	1	1	1	0	0	0	1	1	1	1	0	0	1	0	1	1	1	0	0	1	1	0	0	1	0	1	0	0	0	0	1	1	0	0	1	0	0	0	0	1	1	0	0	0	0	0	1	1	0
1	1	1	0	0	0	0	1	1	1	1	0	0	0	0	1	1	1	0	0	1	1	0	0	1	0	1	0	0	1	0	0	1	0	0	1	1	0	0	0	0	0	0	0	0	0	0	1	1	0
1	1	1	0	0	0	0	1	1	0	0	0	0	1	0	1	1	1	1	0	0	1	0	0	0	0	1	0	1	1	0	0	1	0	0	1	0	0	0	0	1	0	0	0	0	0	0	0	1	0
0	0	1	0	0	0	0	1	1	1	1	0	0	1	0	0	1	1	1	0	1	1	0	0	1	0	1	0	0	1	0	1	1	0	0	1	1	0	0	0	0	0	0	0	0	0	0	1	1	0
0	1	0	0	0	0	0	1	1	1	1	0	0	0	0	1	1	1	0	0	1	0	0	0	1	0	1	0	0	1	0	0	1	0	0	1	1	0	0	1	0	0	1	0	0	0	0	0	1	0
0	0	1	1	0	0	0	1	1	0	1	0	0	1	0	0	1	1	1	0	1	1	1	0	1	0	1	0	0	1	0	0	1	1	0	1	0	0	0	0	0	0	0	0	0	1	0	1	1	0
0	1	1	1	0	0	0	1	1	1	0	0	0	1	0	1	1	1	1	0	1	1	1	0	1	0	1	0	0	1	0	0	1	0	0	1	1	0	0	0	0	0	0	0	0	1	0	1	1	0
0	1	0	0	0	1	0	1	1	0	1	0	0	1	0	1	1	1	1	0	1	0	1	1	0	0	1	0	0	1	0	1	1	0	0	1	1	0	0	0	0	1	0	0	0	0	0	1	1	0
0	1	1	0	0	0	0	1	1	1	1	0	0	0	0	1	1	1	1	0	1	1	1	1	0	0	1	0	1	1	0	0	1	0	0	1	1	0	0	0	1	1	0	0	0	0	0	1	1	0
0	0	1	1	0	0	0	1	1	0	1	0	0	1	0	0	1	1	1	0	1	1	1	1	1	0	1	0	0	1	0	0	0	1	0	0	1	0	0	0	0	1	0	0	0	0	0	1	1	0
0	1	1	1	0	0	0	1	1	1	1	0	0	1	0	0	1	1	0	0	1	1	1	0	0	0	1	0	1	1	0	1	1	0	0	1	1	0	0	0	0	0	0	0	0	1	0	1	1	0
1	1	1	1	0	1	0	1	1	1	0	0	0	1	0	0	0	1	1	0	1	0	1	1	1	0	1	0	0	1	0	1	1	0	0	1	1	0	0	0	0	0	0	0	0	0	0	1	1	0
0	1	1	1	0	0	0	1	1	1	1	0	0	1	0	0	0	1	1	0	1	1	1	1	1	0	1	0	0	1	0	1	1	1	0	1	0	0	0	0	0	0	0	0	0	0	0	1	1	0
0	0	1	0	0	1	0	1	1	1	1	0	0	1	0	1	0	1	0	0	0	1	1	0	1	0	1	0	0	0	0	0	1	0	0	1	1	0	0	0	0	1	0	0	0	0	0	1	1	0
0	1	1	0	0	0	0	1	1	1	1	0	0	1	0	1	0	1	0	0	1	1	1	1	1	0	1	0	0	1	0	1	1	0	0	1	1	0	0	0	0	0	0	0	0	0	0	1	1	0
1	1	1	0	0	0	0	1	1	1	1	0	0	1	0	0	1	1	0	0	1	1	1	0	1	0	1	0	0	1	0	1	1	0	0	1	1	0	0	0	0	0	0	0	0	0	0	1	1	0
0	1	1	0	0	0	0	1	1	1	1	0	0	1	0	0	1	1	1	0	1	1	0	1	1	0	1	0	0	1	0	0	1	0	0	1	1	0	0	0	0	0	0	0	0	0	0	0	1	0
0	1	1	0	0	0	0	1	1	1	1	0	0	1	0	0	1	1	1	0	1	1	1	1	1	0	1	0	0	1	0	1	1	0	0	1	1	0	0	0	0	0	0	0	0	1	0	1	1	0
1	1	1	1	0	0	0	1	1	1	1	0	0	1	0	1	1	1	1	0	1	1	1	1	1	0	1	0	0	1	0	0	1	0	0	1	1	0	0	1	1	0	0	0	0	1	0	0	1	0
0	1	0	0	1	0	0	1	1	1	1	0	0	1	0	1	1	1	1	0	1	1	1	1	1	0	1	0	0	1	0	1	1	0	0	1	1	0	0	0	0	0	0	0	0	0	0	1	1	0
0	0	1	1	0	0	0	1	1	1	1	0	0	1	0	1	1	1	0	0	1	1	1	1	0	0	0	0	0	1	0	1	1	1	0	1	1	0	0	0	0	1	0	0	0	0	0	1	1	0
0	1	1	0	0	0	0	1	1	0	1	0	0	1	0	0	1	1	1	0	0	1	1	0	1	0	1	0	1	1	0	1	1	0	0	1	1	0	0	0	0	0	0	0	0	0	0	1	1	0
0	1	1	1	0	0	0	1	1	1	1	0	0	1	0	1	1	1	1	0	1	1	1	0	1	0	1	0	1	1	0	0	1	0	0	0	1	0	0	0	1	0	0	1	0	0	0	1	1	0
1	0	1	1	0	0	0	1	1	1	1	0	0	1	0	0	0	1	0	0	1	0	1	0	1	0	1	0	1	1	0	0	1	0	0	1	0	0	0	1	0	0	0	0	0	0	0	1	1	0
0	0	1	0	0	0	0	1	1	1	0	0	0	1	0	1	1	1	1	0	1	1	1	0	1	0	1	0	1	1	0	1	1	1	0	1	1	1	0	1	0	0	0	0	0	0	0	1	1	0
0	0	1	0	0	0	0	1	1	1	1	0	0	1	0	0	0	1	1	0	1	0	1	0	1	0	1	0	1	1	0	1	1	0	0	1	1	0	0	0	1	0	0	0	0	0	0	1	1	0
1	1	1	1	0	1	0	1	1	1	1	1	0	1	0	1	0	1	1	0	1	1	0	0	0	0	1	0	1	1	0	0	1	0	0	1	1	0	0	1	0	0	0	0	0	0	0	0	1	0
0	1	0	0	0	0	0	1	1	0	1	1	1	0	0	1	0	1	0	0	1	1	1	0	1	0	1	0	1	0	0	0	1	1	0	1	1	0	0	0	0	0	0	0	0	0	0	1	1	0
1	1	1	1	0	1	0	1	1	1	1	0	0	1	0	1	1	1	1	0	0	1	0	0	1	0	1	0	1	1	0	1	1	1	0	1	0	0	0	1	0	0	0	0	0	0	0	1	1	0
0	1	1	0	0	0	0	1	1	1	1	0	0	1	0	1	1	1	0	0	0	1	0	0	1	0	1	0	1	0	0	0	1	1	0	1	0	0	0	1	0	0	0	0	0	0	0	1	1	0
1	1	1	1	0	0	0	1	1	1	0	0	0	1	0	1	1	1	1	0	0	1	1	0	1	0	1	0	1	1	0	1	1	0	0	1	1	0	0	1	1	0	0	0	0	0	0	1	1	0
1	1	1	1	0	1	0	1	1	1	1	1	0	1	0	1	0	1	1	0	1	1	0	0	0	0	1	0	1	1	0	0	1	1	0	1	1	0	0	0	0	0	0	0	0	0	0	1	1	0
1	0	1	0	0	1	0	1	1	1	0	1	0	1	0	0	1	1	1	0	1	1	0	0	0	0	1	0	0	1	0	0	1	1	0	1	1	0	0	1	0	0	0	0	0	0	0	1	1	0
1	0	1	0	0	1	0	1	1	1	1	1	0	0	0	0	1	1	1	0	1	1	1	0	0	0	1	0	0	1	0	1	1	1	0	1	0	1	0	1	0	0	0	0	0	0	0	1	1	0
1	1	1	1	0	0	0	1	1	1	1	0	0	1	0	1	1	1	1	0	0	1	1	0	0	0	1	0	0	1	0	0	1	0	0	1	0	0	0	0	0	0	0	0	0	0	0	1	1	0
1	1	1	0	0	0	0	1	1	1	1	0	0	1	0	0	0	1	0	0	0	1	0	0	0	0	1	0	0	1	0	0	1	0	0	1	0	0	0	0	0	0	0	0	0	0	0	1	1	0
1	1	1	1	0	0	0	1	1	1	0	0	0	1	0	1	1	1	0	0	0	1	1	0	1	0	1	0	0	1	0	0	1	0	0	1	1	0	0	1	0	1	0	0	0	0	0	1	1	0
1	1	1	0	0	1	0	1	1	0	0	0	0	1	0	1	1	1	0	0	0	1	1	0	0	0	1	0	0	0	0	0	1	0	0	1	1	0	0	0	0	0	0	0	0	0	0	1	1	0
1	0	0	0	0	1	0	1	1	1	0	0	0	1	0	0	1	1	0	0	1	1	1	0	1	1	1	0	0	1	0	1	0	0	0	1	0	0	0	0	0	0	0	0	0	0	0	1	1	0
1	1	1	1	0	0	0	1	1	1	1	0	0	1	0	1	1	1	0	0	1	0	1	1	1	0	1	0	0	1	0	1	1	0	0	1	1	0	0	0	0	0	1	0	0	0	0	1	1	0
1	1	1	0	0	1	0	1	1	1	1	0	0	1	0	1	1	1	0	0	1	1	1	0	0	0	1	0	0	1	0	1	1	0	0	1	1	0	0	0	0	0	0	0	0	0	0	1	1	0
1	1	0	0	0	0	0	1	1	1	1	1	0	1	0	1	1	1	0	0	1	1	1	0	1	1	1	0	0	0	0	1	0	0	0	1	1	0	0	0	0	1	0	0	0	1	0	0	1	0
1	1	1	0	0	1	0	1	1	1	1	0	0	1	0	0	1	1	0	0	1	1	0	0	1	0	1	0	0	1	0	1	1	0	0	1	1	0	0	0	0	0	0	0	0	0	0	0	1	0
0	1	1	0	0	0	0	1	1	1	1	1	0	1	0	0	0	1	0	0	1	1	0	1	1	0	1	0	0	1	0	1	1	0	0	1	0	0	0	0	0	0	0	0	0	0	0	1	1	0
1	1	0	1	0	1	0	1	1	1	1	0	0	1	0	0	0	1	1	0	0	1	0	0	1	0	1	0	0	1	0	1	1	0	0	1	1	0	0	0	0	0	0	0	0	0	0	1	1	0
1	1	1	1	0	1	0	1	1	1	0	0	0	1	0	0	1	1	0	0	1	0	0	0	1	0	1	0	0	0	0	1	1	0	0	1	1	0	0	0	0	0	0	0	0	0	0	1	1	0
1	1	1	1	0	0	0	1	1	1	1	0	0	1	0	0	1	1	0	0	1	1	0	0	0	0	1	0	0	0	0	0	1	0	0	1	1	0	0	0	0	0	0	0	0	0	0	1	1	0
1	1	0	1	0	0	0	1	1	1	0	0	0	1	0	0	0	1	0	0	1	0	0	0	1	0	1	0	0	1	0	1	1	0	0	1	0	0	0	0	0	0	0	0	0	0	0	1	1	0
1	0	1	0	1	0	0	1	1	1	1	0	0	1	0	0	1	1	1	0	1	1	0	0	1	0	1	0	0	1	0	0	1	0	0	1	1	0	0	0	0	1	0	0	0	0	0	1	1	0
1	0	1	1	0	0	0	1	1	1	0	0	0	1	0	1	1	1	0	0	1	1	0	0	0	0	1	0	0	0	0	1	1	0	0	1	1	0	0	0	0	0	0	0	0	1	0	1	1	0
1	1	1	1	1	0	0	1	1	1	1	0	0	1	0	1	1	1	0	0	1	1	0	0	1	0	1	0	1	0	0	1	1	0	0	1	1	0	0	0	0	0	0	0	0	0	0	1	1	0
1	0	1	0	0	0	0	1	1	1	1	0	1	1	0	0	1	1	0	0	1	1	0	0	0	0	1	0	0	0	0	1	1	0	0	1	1	0	0	0	0	0	0	0	0	0	0	0	1	0
0	1	1	1	1	0	0	1	1	1	1	0	0	1	0	1	1	1	1	0	1	1	0	0	0	0	1	0	0	0	0	1	1	0	0	1	0	0	0	0	0	0	0	0	0	1	0	1	1	0
1	1	1	0	0	0	0	1	1	1	1	0	0	1	0	1	0	1	0	0	1	1	0	0	0	1	1	0	0	1	0	0	1	0	0	1	0	0	0	0	0	0	0	0	0	0	0	1	1	0
0	1	1	0	0	0	0	1	1	1	1	0	0	1	0	0	1	1	0	0	1	1	0	1	1	0	1	0	0	1	0	0	1	0	0	0	1	0	0	0	0	0	0	0	0	0	0	1	1	0
1	1	1	0	0	1	0	1	1	1	0	0	0	1	0	1	1	1	0	0	1	1	1	0	1	0	1	0	0	1	0	0	1	0	0	1	1	0	0	0	0	0	0	0	0	1	0	1	1	0
1	1	0	0	0	0	0	1	1	1	1	0	0	1	0	1	1	1	0	0	1	1	0	0	0	0	1	0	0	0	0	1	1	1	0	1	1	0	0	1	0	0	0	0	0	0	0	0	1	0
1	0	0	1	0	0	0	1	1	1	1	0	0	1	0	1	1	1	0	0	1	1	1	1	0	0	1	0	1	0	0	0	1	0	0	1	1	0	0	0	0	1	0	0	0	0	0	1	1	0
1	0	1	0	0	0	0	1	1	1	0	0	0	1	0	0	1	1	0	0	1	1	1	1	1	0	1	0	1	1	0	0	1	1	0	1	1	0	0	0	0	0	0	0	0	0	0	0	1	0
0	1	1	0	1	0	0	1	1	0	1	0	1	1	0	1	1	1	1	0	0	1	0	0	1	0	1	0	0	1	0	0	1	1	0	1	0	0	0	0	0	0	0	0	0	0	0	1	1	0
1	1	1	1	0	0	0	1	1	1	0	1	0	1	0	1	1	1	0	0	1	1	0	0	1	0	1	0	0	1	0	0	1	1	0	0	1	1	0	1	0	1	0	0	0	0	0	1	1	0
1	0	1	1	0	0	0	1	1	1	0	0	0	1	0	1	1	1	0	0	1	0	1	1	0	0	1	0	1	1	0	0	1	0	0	1	1	0	0	0	0	0	0	0	0	1	0	1	1	0
1	1	1	1	0	0	0	1	1	0	0	0	0	1	0	1	1	1	0	0	0	0	1	1	0	0	1	0	1	1	0	0	1	0	0	1	1	0	0	0	0	0	0	0	0	0	0	1	1	0
1	1	1	1	0	1	0	1	1	1	0	0	0	1	0	1	1	1	0	0	1	1	0	0	1	0	1	0	1	0	0	0	1	1	0	1	1	0	0	0	0	1	0	0	0	0	0	0	1	0
1	1	0	0	0	1	0	1	1	1	1	0	0	1	0	0	1	1	1	0	1	1	0	0	0	0	1	0	1	0	0	0	1	1	0	1	1	0	0	0	0	0	0	0	0	0	0	0	1	0
1	1	1	1	0	0	0	1	1	1	1	0	0	1	0	1	1	1	0	0	1	1	1	1	1	0	1	0	1	0	0	0	0	1	0	1	1	0	0	0	0	1	0	0	0	0	0	0	1	0
0	1	1	1	0	0	0	1	1	1	1	0	0	1	0	1	0	1	0	0	1	1	1	1	0	0	1	0	1	1	0	0	1	0	0	1	1	1	0	0	0	0	0	0	0	0	0	0	1	0
0	1	1	0	0	0	0	1	1	1	1	0	0	1	0	1	0	1	0	0	1	1	0	1	0	0	1	0	1	0	0	0	1	0	0	1	1	0	0	0	0	1	0	0	0	0	0	0	1	0
0	1	1	0	0	1	0	1	1	1	1	0	0	1	0	1	1	1	0	0	1	1	0	0	1	0	1	0	0	1	0	0	1	0	0	1	0	0	0	0	0	0	0	0	0	1	0	0	1	0
0	1	1	1	0	0	0	1	1	1	1	0	0	1	0	1	0	1	0	0	1	1	0	0	1	0	1	0	0	1	0	0	1	1	0	1	1	0	0	0	0	1	0	0	0	0	0	0	1	0
0	1	0	1	0	0	0	1	1	1	1	0	0	0	0	1	1	1	0	0	1	1	1	0	1	0	1	0	0	1	0	1	1	0	0	1	0	0	0	0	0	1	0	0	0	0	0	0	1	0
0	1	1	0	0	1	0	1	1	0	1	0	0	1	0	1	1	1	0	0	1	1	1	1	1	1	1	0	0	1	0	0	1	0	0	0	1	0	0	0	0	1	0	0	0	0	0	0	1	0
0	1	1	1	0	1	0	1	1	1	0	0	0	1	0	1	1	1	0	0	1	1	0	0	1	0	1	0	0	1	0	0	1	0	0	1	0	0	0	0	0	1	0	0	0	1	0	0	1	0
0	1	1	1	0	1	0	1	1	0	1	0	0	1	0	1	0	1	0	0	1	1	1	0	1	0	1	0	0	1	0	1	1	0	0	1	1	0	0	0	0	0	0	0	0	1	0	0	1	0
0	1	1	0	0	1	0	1	1	1	1	0	0	0	0	1	1	1	0	0	1	1	0	1	1	1	1	0	0	1	0	1	0	1	0	1	1	0	0	0	0	0	0	0	0	0	0	1	1	0
0	1	1	1	0	1	0	1	1	1	1	0	0	1	0	1	1	1	0	0	1	1	1	1	0	1	1	0	0	0	0	1	1	0	0	1	1	0	0	0	0	0	0	0	0	0	0	0	1	0
0	1	1	0	0	1	0	1	1	1	1	0	0	0	0	1	0	1	0	0	1	1	0	1	1	1	1	0	0	1	0	1	1	0	0	1	1	0	0	0	0	0	0	0	0	0	0	0	1	0
0	1	1	1	0	0	0	1	1	1	1	0	0	1	0	1	1	1	0	0	0	1	0	0	0	1	1	0	1	1	0	1	0	0	0	1	1	0	0	0	0	0	0	0	0	0	0	0	1	0
0	1	1	0	0	1	0	1	1	1	1	0	0	1	0	1	1	1	0	0	0	1	1	1	0	1	1	0	1	1	0	1	1	0	0	1	1	0	0	0	0	0	0	0	0	1	0	0	1	0
0	1	1	1	1	0	0	1	1	1	0	0	0	1	0	1	1	1	0	0	1	1	0	0	1	0	1	0	1	0	0	0	1	1	0	1	1	0	0	1	0	0	0	0	0	0	0	0	1	0
0	1	1	1	0	1	0	1	1	1	1	0	1	1	0	1	1	1	0	0	0	1	1	1	0	1	1	0	0	1	0	0	1	1	0	1	1	0	0	0	0	0	0	0	0	1	0	0	1	1
0	0	1	1	0	0	0	1	1	1	1	0	0	1	0	1	1	1	0	0	1	0	0	1	0	1	1	0	0	0	0	1	1	0	0	1	1	0	0	0	0	0	1	0	0	0	0	0	1	0
0	1	1	0	0	1	0	1	1	0	1	0	1	1	0	1	1	1	0	0	1	1	0	0	0	1	1	0	0	0	0	1	1	0	0	1	0	0	0	0	0	0	0	0	0	0	0	0	1	0
0	1	1	0	0	1	0	1	1	0	1	0	0	1	0	1	1	1	0	0	0	1	1	0	1	0	0	0	0	1	0	1	1	0	0	1	1	0	0	0	0	0	0	0	0	1	0	0	1	0
0	1	1	0	0	0	0	1	1	1	0	0	0	1	0	1	1	1	1	0	1	1	1	0	0	0	1	0	0	1	0	0	1	1	0	1	1	0	0	0	0	0	0	0	0	0	0	0	1	0
0	1	1	1	0	1	0	1	1	1	1	1	0	0	0	1	1	1	0	0	1	0	0	1	1	1	1	0	0	1	0	0	1	0	0	1	1	0	0	0	0	0	0	0	0	0	0	1	1	0
0	0	1	0	0	1	0	1	1	1	0	1	0	1	0	0	1	1	0	0	0	1	1	1	1	0	1	0	0	1	0	0	1	0	0	0	1	1	0	0	0	0	0	0	0	0	0	0	1	0
1	1	1	1	0	0	0	1	1	0	1	1	0	1	0	1	1	1	0	0	1	1	1	0	1	0	1	0	0	0	0	1	1	0	0	1	1	0	0	0	0	1	0	0	0	0	0	0	1	0
1	1	1	1	0	0	0	1	1	1	1	0	0	1	0	0	1	1	0	0	0	1	0	1	0	0	1	0	0	0	0	1	1	0	0	1	1	0	0	0	0	0	0	0	0	1	0	0	1	0
0	1	1	1	0	0	0	1	1	1	1	0	0	1	0	1	1	1	0	0	1	1	1	0	0	0	1	0	0	0	0	1	1	1	0	1	1	0	0	0	0	0	0	0	0	0	0	1	1	0
1	1	0	1	1	0	0	0	1	1	0	0	1	1	0	1	1	1	0	0	1	1	0	0	0	0	1	0	0	0	0	0	1	1	0	1	1	0	0	0	0	0	0	0	0	0	0	1	1	0
0	1	1	1	0	1	0	1	1	0	1	0	0	1	0	1	1	1	0	0	1	1	0	0	1	0	1	0	0	1	0	1	1	0	0	1	1	0	0	0	0	1	0	0	0	0	0	0	1	0
0	1	1	0	0	0	0	1	1	1	1	0	0	1	0	1	1	0	0	0	1	1	0	0	1	0	1	0	0	0	0	1	1	0	0	1	1	0	0	0	0	1	0	0	0	0	0	0	1	0
0	1	1	1	0	0	0	1	1	1	1	0	0	0	0	0	1	1	0	0	1	1	0	0	1	0	1	0	0	1	0	1	1	0	0	1	1	0	0	0	0	0	0	0	0	0	0	0	1	0
1	1	1	1	0	0	0	1	1	0	1	0	0	1	0	0	1	1	0	0	1	1	0	0	1	0	1	0	0	1	0	1	1	0	0	1	1	0	0	0	0	0	0	0	0	1	0	0	1	0
0	1	1	0	0	0	0	1	1	0	1	0	0	1	0	1	1	1	0	0	1	1	0	0	1	0	1	0	0	0	0	1	0	0	0	1	1	0	0	0	0	1	0	0	0	0	0	0	1	0
1	1	1	1	0	1	0	1	1	1	1	0	0	1	0	1	1	1	0	0	1	1	0	1	1	0	1	0	0	0	0	1	1	0	0	1	1	0	0	0	0	1	0	0	0	0	0	0	1	0
1	1	1	0	0	0	0	1	1	0	1	0	0	1	0	0	1	1	0	0	1	1	0	0	1	0	1	0	0	1	0	1	1	0	0	1	1	0	0	0	0	1	0	0	0	0	0	0	1	0
0	1	1	0	0	1	0	1	1	1	1	0	0	1	0	0	1	1	0	0	1	1	1	1	1	0	1	0	0	1	0	1	1	0	0	1	1	0	0	0	0	1	0	0	0	1	0	1	1	0
0	1	1	1	0	1	0	1	1	1	0	0	0	0	0	1	1	1	0	0	1	1	1	0	1	0	1	0	0	1	0	1	1	0	0	1	1	0	0	0	0	1	0	0	0	0	0	0	1	0
0	1	1	0	0	1	0	1	1	0	1	0	0	1	0	1	1	1	0	0	1	1	0	0	1	0	1	0	0	1	0	0	1	0	0	1	1	0	0	0	0	0	0	0	0	0	0	1	1	0
0	1	1	1	0	0	0	1	1	1	1	0	0	1	0	1	1	1	0	0	1	1	0	0	1	0	1	0	0	1	0	1	1	1	0	1	0	0	0	0	0	1	0	0	0	0	0	0	1	0
0	1	1	1	0	1	0	1	1	1	1	0	0	1	0	1	0	1	0	0	0	1	0	0	1	0	1	0	0	1	0	1	1	0	0	1	1	0	0	0	0	1	0	0	0	0	0	0	1	0
0	1	1	1	0	0	0	1	1	1	0	0	0	1	0	1	1	1	0	0	0	1	0	0	1	0	1	0	0	0	0	0	1	1	0	1	1	0	0	0	0	1	0	0	0	0	0	0	1	0
1	0	1	0	0	1	0	1	1	1	1	0	0	1	0	1	1	1	0	0	1	1	1	0	0	0	1	0	0	1	0	1	1	0	0	1	1	0	0	0	0	1	0	0	0	0	0	0	1	0
0	1	1	1	0	0	0	1	1	1	0	1	0	1	0	1	1	1	0	0	1	1	1	1	0	0	1	0	0	1	0	1	1	0	0	1	1	0	0	0	0	1	0	1	0	0	0	0	1	0
0	1	1	1	0	1	0	1	1	1	1	0	0	1	0	1	1	1	1	0	0	1	0	0	0	0	1	0	0	1	0	1	1	0	0	0	1	0	0	0	1	1	0	0	0	0	0	0	1	0
1	1	1	1	0	1	0	1	1	1	1	0	0	1	0	1	1	0	1	0	1	1	1	0	1	0	1	0	0	0	0	0	1	0	0	1	1	0	0	0	0	1	0	0	0	1	0	0	1	0
0	1	1	1	0	0	0	1	1	1	0	0	0	1	0	0	0	1	0	0	0	1	1	0	0	0	1	0	0	1	0	1	0	1	0	1	1	0	0	0	0	0	0	0	0	0	0	0	1	0
0	1	1	1	0	0	0	1	1	1	1	0	0	1	0	1	1	1	0	0	1	1	0	1	1	0	1	0	0	0	0	1	1	1	0	1	1	0	0	0	0	0	0	0	0	0	0	0	1	0
0	1	1	0	0	0	0	1	1	1	1	0	0	1	0	0	1	1	1	0	1	1	1	1	1	0	1	0	0	0	0	1	1	0	0	1	0	0	0	0	0	1	0	0	0	0	0	0	1	1
0	1	1	1	0	1	0	1	1	0	1	0	0	1	0	1	1	1	0	0	0	1	0	1	0	0	1	0	0	0	0	1	1	0	0	1	1	0	0	0	0	1	0	0	0	0	0	0	1	0
0	1	1	0	0	0	0	1	1	1	1	0	0	1	0	0	1	1	1	0	1	1	1	0	1	0	1	0	0	1	0	1	1	1	0	1	1	0	0	0	0	0	0	0	0	0	0	0	1	0
0	1	1	0	1	1	0	1	1	1	1	0	0	1	0	1	1	1	1	0	0	1	1	1	0	0	1	0	0	1	0	0	1	0	0	1	1	0	0	0	1	1	0	0	0	0	0	0	1	0
0	1	1	1	0	0	0	1	1	1	1	0	0	1	0	1	1	1	1	0	0	1	1	1	0	0	1	0	0	1	0	1	1	0	0	1	1	0	0	0	0	0	0	0	0	0	0	0	1	0
0	1	1	0	0	0	0	1	1	0	1	0	0	1	0	1	1	1	1	0	0	1	1	0	1	0	1	0	0	0	0	1	1	0	0	1	1	0	0	0	0	1	0	0	0	0	0	0	1	0
0	1	1	1	0	0	0	1	1	1	1	0	0	1	0	0	1	1	1	0	0	0	0	0	1	0	1	0	1	0	0	1	1	0	0	0	1	0	0	0	0	0	0	0	0	0	0	0	1	0
0	1	1	1	0	0	0	1	1	0	1	0	0	1	0	0	1	1	1	0	0	1	1	0	0	0	1	0	0	1	0	1	1	0	0	1	1	0	0	0	0	1	0	0	0	0	0	0	1	0
0	1	1	0	0	1	0	1	1	1	1	1	0	1	0	1	1	1	0	0	1	1	1	1	1	1	1	0	0	0	0	1	1	0	0	1	1	0	0	0	0	1	0	0	0	0	0	0	1	0
1	0	1	0	0	0	0	1	1	1	1	0	0	1	0	1	1	1	1	0	0	1	1	0	0	0	1	0	0	1	0	1	1	0	0	1	1	0	0	0	0	1	0	0	0	0	0	0	1	0
1	1	1	0	1	0	0	1	1	1	1	0	0	1	0	0	1	1	1	0	1	0	0	0	0	0	1	0	0	0	0	1	1	0	0	1	0	0	0	0	0	1	0	0	0	0	0	0	1	0
0	1	1	1	0	1	0	1	1	1	1	0	0	1	0	1	1	1	0	0	1	1	1	1	1	0	1	0	0	1	0	0	1	0	0	1	1	0	0	0	0	0	0	0	0	0	0	0	1	0
0	1	1	1	0	1	0	1	1	1	1	0	0	1	0	0	1	1	0	0	1	1	1	1	0	0	1	0	0	1	0	1	1	0	0	1	1	0	0	0	0	1	0	0	0	0	0	0	1	0
0	1	1	1	0	1	0	1	1	1	1	0	0	1	0	1	1	1	0	0	0	1	0	1	0	0	1	0	0	1	0	0	1	0	0	0	1	0	0	0	0	1	0	0	0	1	0	0	1	0
0	1	0	1	0	0	0	1	1	1	1	0	0	1	0	0	0	1	0	0	1	1	1	1	1	0	1	0	0	1	0	0	1	0	0	1	1	0	0	0	0	1	0	0	0	0	0	0	1	0
0	1	0	0	0	0	0	1	1	0	0	0	0	1	0	1	1	1	0	0	0	1	1	1	1	0	1	0	0	1	0	1	1	0	0	1	1	1	0	0	0	0	0	0	0	0	0	0	1	0
1	0	1	0	0	0	0	1	1	0	1	0	0	1	0	1	1	1	0	0	1	1	1	1	1	0	1	0	0	1	0	0	1	0	0	1	1	0	0	0	0	1	0	0	0	0	0	0	1	0
0	1	1	0	0	0	0	1	1	1	1	0	0	1	0	1	0	1	1	0	0	1	1	0	1	0	1	0	0	1	0	0	1	0	0	1	1	0	0	0	1	0	0	0	0	0	0	0	1	0
0	1	1	0	0	1	0	1	1	1	1	0	0	1	0	1	1	1	1	0	1	1	1	1	1	1	1	0	0	1	0	0	1	0	0	1	1	0	0	0	0	0	0	0	0	0	0	0	1	1
0	1	1	1	0	1	0	1	1	1	0	0	0	1	0	1	1	1	1	0	1	1	1	0	0	0	1	0	0	1	0	0	1	1	0	1	1	1	0	0	0	1	0	0	0	0	0	0	1	0
0	0	1	1	0	0	0	1	1	0	1	0	0	1	0	1	1	1	1	0	1	1	1	0	1	0	1	0	0	1	0	0	1	0	0	1	1	0	0	0	1	0	0	0	0	0	0	0	1	0
0	0	1	1	0	0	0	1	1	1	1	0	0	1	0	1	1	1	1	0	1	1	0	1	1	0	1	0	0	0	0	1	1	0	0	1	1	0	0	0	0	0	0	0	0	0	0	1	1	0
0	1	1	1	1	0	0	1	1	1	1	0	0	1	0	1	1	1	1	0	1	1	0	1	0	0	1	0	0	1	0	0	1	1	0	1	1	0	0	0	0	0	0	0	0	0	0	0	1	0
1	1	1	1	0	0	0	1	1	1	1	0	0	1	0	1	1	1	1	0	1	1	1	1	1	0	1	0	0	1	0	1	1	1	0	1	1	1	0	0	0	0	0	0	0	0	0	0	1	0
0	1	1	0	0	0	0	1	1	0	1	0	0	1	0	0	1	1	1	0	1	1	0	0	0	0	1	0	0	0	0	1	1	1	0	1	1	0	0	0	0	0	0	0	0	0	0	0	1	0
0	1	1	0	0	0	0	1	1	1	0	0	0	1	0	1	1	1	1	0	0	1	0	0	1	0	1	0	0	0	0	0	1	0	0	1	1	0	0	0	0	1	0	0	0	1	0	0	1	0
0	1	1	1	0	0	0	1	1	0	1	0	0	1	0	0	1	1	1	0	0	1	1	1	1	0	1	0	0	1	0	0	1	0	0	1	1	0	0	1	0	0	0	0	0	0	0	0	1	0
1	1	1	0	0	0	0	1	1	1	1	0	0	1	0	0	1	1	1	0	1	1	1	1	0	0	1	0	0	0	0	0	1	0	0	1	1	0	0	0	0	1	0	0	0	0	0	0	1	0
0	1	1	0	1	0	0	1	1	1	1	0	0	1	0	1	0	1	1	0	1	1	0	1	1	0	1	0	0	0	0	0	1	0	0	1	0	0	0	0	0	1	0	0	0	0	0	0	1	0
0	1	0	1	0	0	0	1	1	1	1	0	0	1	0	1	1	1	1	0	0	1	0	1	1	1	1	0	0	1	0	0	1	0	0	0	0	1	0	0	1	0	0	0	0	0	0	1	1	0
0	1	1	1	0	0	0	1	1	1	0	0	0	0	0	0	1	1	1	0	1	0	1	1	1	0	1	0	0	1	0	0	1	0	0	1	1	0	0	0	0	0	0	0	0	0	0	0	1	0
1	1	1	1	0	1	0	1	1	0	1	0	0	1	0	1	1	1	1	0	0	1	0	1	1	1	1	0	0	0	0	1	1	1	0	1	1	0	0	0	0	0	0	0	0	0	0	1	1	0
0	1	1	0	0	1	0	1	1	0	1	0	0	0	0	1	1	1	1	0	1	1	1	1	1	0	1	0	0	1	0	0	1	0	0	1	1	0	0	0	0	0	0	0	0	0	0	1	1	0
0	1	0	0	0	0	0	1	1	1	1	0	0	1	0	1	0	1	1	0	0	1	1	1	1	0	1	0	0	1	0	1	1	0	0	0	1	0	0	0	0	0	0	0	0	0	0	0	1	0
0	0	1	0	0	0	0	1	1	1	1	0	0	1	0	0	1	1	1	0	0	1	1	1	1	0	1	0	0	0	0	0	1	0	0	1	1	1	0	0	0	0	0	0	0	0	0	0	1	0
0	1	1	1	1	1	0	1	1	1	1	0	0	1	0	0	1	1	1	0	0	1	1	0	0	0	1	0	0	1	0	0	1	1	0	1	0	0	0	0	0	1	0	0	0	0	0	0	1	0
0	1	1	1	0	1	0	1	1	1	1	0	0	1	0	1	0	1	1	0	0	1	1	0	1	0	1	0	0	1	0	0	1	0	0	1	0	0	0	0	0	0	0	0	0	0	0	0	1	0
0	1	1	1	1	1	0	1	1	1	1	0	0	0	0	1	1	1	1	0	1	1	1	1	0	0	1	0	0	1	0	1	1	0	0	1	1	0	0	0	0	0	0	0	0	0	0	0	1	0
0	1	1	0	0	0	0	1	1	1	1	0	0	1	0	0	1	1	1	0	1	1	1	1	0	0	1	0	0	1	0	1	1	0	0	1	1	1	0	0	1	1	0	0	0	0	0	0	1	0
0	1	1	1	1	0	0	1	1	1	1	0	0	1	0	0	0	1	1	0	0	1	1	1	1	0	1	0	0	1	0	0	1	1	0	1	1	0	0	0	1	1	0	0	0	0	0	1	1	0
1	0	1	1	1	0	0	1	1	1	1	0	0	1	0	1	1	1	1	0	1	1	1	1	0	0	1	0	0	0	0	1	1	0	0	1	1	1	0	0	0	1	0	0	0	0	0	0	1	0
0	1	0	1	0	0	0	1	1	1	1	0	0	0	0	1	1	1	1	0	1	1	1	1	0	0	1	0	0	1	0	1	1	1	0	1	1	0	0	0	0	1	0	0	0	0	0	0	1	1
0	1	0	1	0	1	0	1	1	1	1	0	1	1	0	0	1	1	0	0	1	1	1	0	1	0	1	0	0	1	0	1	1	0	0	1	1	0	0	0	0	0	0	0	0	0	0	0	1	0
0	1	0	1	0	1	0	1	1	1	1	0	0	1	0	1	1	1	1	0	0	1	0	1	1	0	1	0	0	1	0	0	1	0	0	0	0	1	0	0	0	0	0	0	0	0	0	0	1	1
1	0	1	1	0	0	0	1	1	0	1	0	0	1	0	0	1	1	0	0	1	1	1	0	0	0	1	0	0	1	0	0	1	0	0	1	0	0	0	0	0	1	0	0	0	0	0	0	1	0
0	1	1	1	0	0	0	1	1	1	1	0	0	1	0	1	1	1	1	0	1	1	1	0	0	0	1	0	0	1	0	1	1	1	0	1	1	1	0	0	1	0	0	0	0	1	0	0	1	0
0	1	1	1	0	1	0	1	1	1	1	1	0	1	0	1	1	1	1	0	1	1	1	1	1	0	1	0	0	1	0	1	1	0	0	1	1	0	0	0	0	0	0	0	0	0	0	0	1	0
0	1	0	1	0	1	0	1	1	1	1	0	0	1	0	0	1	1	1	0	0	1	1	1	1	0	1	0	0	1	0	0	1	0	0	1	1	0	0	0	0	1	0	0	0	0	0	0	1	0
0	1	1	1	0	0	0	1	1	1	1	0	0	1	0	0	1	1	1	0	0	0	1	0	1	0	1	0	0	1	0	1	1	1	0	1	1	0	0	0	0	0	0	0	0	0	0	0	1	0
0	1	1	0	1	1	0	1	1	0	0	0	0	1	0	0	1	1	0	0	1	1	1	0	1	0	1	0	0	1	0	1	1	0	0	1	1	0	0	0	1	0	0	0	0	0	0	0	1	1
1	1	1	1	0	1	0	1	1	1	1	0	1	1	0	1	1	1	1	0	1	1	1	1	1	0	1	0	0	0	0	1	1	1	0	1	1	1	0	0	0	0	0	0	0	0	0	0	1	0
0	1	1	1	0	1	0	1	1	1	1	0	0	1	0	1	1	1	0	0	1	1	1	1	1	1	1	0	0	1	0	1	1	1	0	1	1	0	0	0	0	0	0	0	0	1	0	0	1	1
0	1	1	1	0	1	0	1	1	1	1	0	0	1	0	0	1	1	0	0	1	1	1	0	0	0	1	0	0	0	0	1	1	1	0	1	1	0	0	0	0	0	0	0	0	0	0	0	1	0
0	1	1	1	0	0	0	1	1	1	1	0	0	1	0	1	1	1	1	0	1	0	1	0	0	0	1	0	0	0	0	1	1	0	0	1	1	0	0	0	0	0	0	0	0	0	0	0	1	0
0	1	1	1	1	1	0	1	1	0	0	0	0	1	0	1	1	1	1	0	1	1	1	1	0	0	1	0	0	0	0	1	1	0	0	1	1	1	0	0	0	1	0	0	0	0	0	0	1	0
0	1	1	1	0	1	0	1	1	1	1	0	1	1	0	1	1	1	1	0	1	1	1	1	0	0	1	0	0	0	0	1	1	0	0	1	1	1	0	0	0	0	0	0	0	0	0	0	1	0
1	1	0	1	1	0	0	1	1	1	1	0	1	1	0	1	1	1	1	0	1	1	1	1	1	0	1	0	0	1	0	0	1	1	0	1	1	0	0	0	0	0	0	0	0	0	0	0	1	0
0	1	1	0	0	1	0	1	1	1	1	0	0	1	0	0	0	1	1	0	0	1	1	1	0	0	1	0	0	0	0	0	1	0	0	1	1	0	0	0	0	0	0	0	0	0	0	0	1	0
1	1	1	1	0	1	0	1	0	1	1	0	0	1	0	0	1	1	0	0	0	1	1	1	0	0	1	0	0	1	0	0	1	0	0	1	0	0	0	0	0	0	0	0	0	0	0	0	1	0
0	1	1	1	0	0	0	1	0	1	1	0	0	1	0	1	1	1	1	0	1	1	1	1	1	0	1	0	0	1	0	1	1	0	0	0	1	0	0	0	0	0	0	0	0	0	0	0	1	0
1	1	1	0	0	0	0	1	1	0	1	0	0	1	0	0	1	1	1	0	0	1	0	0	0	0	1	0	0	1	0	1	0	0	0	1	1	0	0	0	0	0	0	0	0	0	0	0	1	0
0	1	1	1	0	0	0	1	1	0	1	0	0	1	0	0	1	1	0	0	1	1	1	1	0	0	1	0	0	1	0	0	1	1	0	1	1	0	0	0	0	0	0	0	0	0	0	1	1	0
0	1	1	1	0	0	0	1	1	1	1	0	0	1	0	1	0	1	1	0	1	0	1	0	1	0	1	0	0	0	0	1	1	0	0	1	1	1	0	0	0	0	0	0	0	0	0	0	1	0
0	1	1	0	0	0	0	1	1	1	1	0	0	1	0	0	1	1	0	0	1	1	1	1	1	0	1	0	0	0	0	0	1	1	0	1	1	0	0	0	0	0	0	0	0	0	0	0	1	0
0	1	1	1	0	0	0	1	1	0	1	0	0	1	0	1	1	1	1	0	1	1	1	1	1	0	1	0	0	1	0	0	1	0	0	1	1	0	0	0	1	0	0	0	0	0	0	0	1	0
0	1	1	1	0	1	0	1	1	1	1	0	0	1	0	0	1	1	1	0	1	1	1	1	1	0	1	0	0	1	0	1	1	0	0	1	1	0	0	0	0	0	0	0	0	0	0	1	1	0
0	1	1	1	1	1	0	1	1	1	1	0	0	1	0	1	1	1	1	0	1	1	1	0	1	0	1	0	0	1	0	0	1	1	0	1	1	1	0	0	1	0	0	0	0	0	0	0	1	0
0	1	1	1	0	1	0	1	1	1	1	0	0	1	0	1	1	1	1	0	1	1	1	0	0	0	1	0	0	1	0	0	1	1	0	1	0	0	0	0	0	1	0	0	0	0	0	0	1	0
0	1	1	1	1	0	0	1	1	0	1	0	0	1	0	0	1	1	0	0	1	1	1	1	0	1	1	0	0	1	0	0	0	0	0	1	1	0	0	0	0	0	0	0	0	0	0	0	1	1
1	1	1	1	0	1	0	1	1	0	1	0	0	1	0	0	1	1	1	0	0	1	0	1	0	0	1	0	0	1	0	1	0	0	0	1	1	0	0	0	0	1	0	0	0	0	0	0	1	1
0	1	1	1	0	0	0	1	1	1	1	0	0	1	0	0	1	1	1	0	1	1	0	0	0	0	1	0	0	1	0	0	0	1	0	1	1	0	0	0	1	0	0	0	0	0	0	0	1	0
0	1	1	0	0	1	0	1	1	1	1	0	0	1	0	1	1	1	1	0	1	1	1	1	1	0	1	0	0	1	0	0	1	0	0	1	1	0	0	0	0	1	0	0	0	0	0	1	1	0
0	1	1	1	0	1	0	1	1	1	1	0	0	1	0	0	1	1	1	0	1	1	1	1	1	1	1	0	0	1	0	0	1	0	0	1	1	0	0	0	1	0	0	0	0	1	0	0	1	1
0	0	1	1	1	1	0	1	1	1	1	0	0	1	0	1	1	1	1	0	1	1	1	1	1	0	1	0	0	1	0	1	1	0	0	1	0	0	0	0	0	0	0	0	0	0	0	0	1	1
1	1	1	1	0	1	0	1	1	1	1	0	0	1	0	1	1	1	0	0	1	1	0	1	0	1	1	0	0	0	0	1	1	0	0	1	1	1	0	0	0	0	0	0	0	0	0	1	1	1
0	0	1	0	1	0	0	1	1	1	1	0	0	1	0	1	1	1	0	0	0	1	0	0	0	0	1	0	0	1	0	0	1	0	0	1	1	1	0	0	0	1	0	0	0	0	0	0	1	1
1	0	1	1	0	0	0	1	1	1	0	0	0	1	0	1	0	1	0	0	1	1	1	0	1	0	1	0	0	1	0	1	1	0	0	1	1	0	0	0	0	0	0	0	0	0	0	0	1	0
0	1	1	0	0	1	0	1	1	1	1	0	0	1	0	0	1	1	1	0	1	1	1	1	1	0	1	0	0	1	0	1	1	0	0	1	0	0	0	0	0	1	0	0	0	0	0	0	1	0
0	1	1	1	0	1	0	1	1	1	1	0	0	1	0	1	1	1	0	0	0	1	1	1	1	0	1	0	0	1	0	0	1	1	0	1	1	0	0	0	0	0	0	0	0	0	0	0	1	0
0	1	1	1	0	1	0	1	1	1	1	0	0	1	0	1	1	1	0	0	1	1	1	0	1	0	1	0	0	0	0	0	1	1	0	1	1	1	0	0	0	0	0	0	0	0	0	0	1	0
0	1	1	1	0	1	0	1	1	1	1	0	0	1	0	1	1	1	1	0	1	0	0	0	0	1	1	0	0	1	0	0	1	1	0	1	1	0	0	0	0	0	1	0	0	1	0	0	1	1
0	1	1	0	0	1	0	1	1	0	1	0	0	1	0	1	1	1	1	0	0	1	1	1	1	0	1	0	0	1	0	0	1	0	0	1	1	0	0	0	0	1	0	0	0	0	0	0	1	0
0	1	1	1	0	0	0	1	1	1	1	0	0	1	0	1	1	1	0	0	1	1	1	0	0	0	1	0	0	1	0	0	0	1	0	0	1	1	0	0	0	1	0	0	0	1	0	1	1	1
0	1	1	1	0	0	0	1	1	1	1	1	0	1	0	0	1	1	0	0	1	1	1	0	0	0	1	0	0	1	0	1	1	1	0	1	0	0	0	0	0	1	0	0	0	0	0	0	1	0
0	1	1	0	0	0	0	1	1	0	1	0	0	1	0	0	1	1	0	0	1	1	1	0	1	0	1	0	0	1	0	0	1	0	0	1	1	0	0	0	0	1	0	0	0	0	0	0	1	0
0	1	1	0	1	0	0	1	1	1	1	0	0	1	0	1	1	1	0	0	1	1	1	1	1	0	1	0	0	0	0	1	1	0	0	1	1	0	0	0	0	0	0	0	0	0	0	1	1	0
0	1	0	1	1	1	0	1	1	1	1	0	0	1	0	1	1	1	0	0	0	1	1	1	1	0	1	0	0	1	0	0	1	1	0	1	1	0	0	0	0	0	0	0	0	0	0	1	1	1
0	1	1	1	0	1	0	1	1	1	1	0	0	1	0	0	0	1	1	0	1	0	1	1	0	0	1	0	0	1	0	0	0	1	0	1	1	0	0	0	0	0	0	0	0	1	0	0	1	1
0	1	0	1	0	0	0	1	1	1	1	0	0	1	0	1	1	1	0	0	1	1	1	1	0	0	1	0	0	1	0	1	1	0	0	1	1	0	0	0	0	0	0	0	0	1	0	0	1	0
0	0	1	1	0	0	0	1	1	1	1	0	0	1	0	0	1	1	0	0	1	0	1	1	0	0	1	0	0	1	0	1	1	0	0	1	1	1	0	0	0	1	0	0	0	0	0	0	1	0
0	1	1	1	1	1	0	1	1	1	1	0	0	1	0	1	1	1	0	0	0	1	1	1	0	1	1	0	0	1	0	1	1	0	0	1	1	0	0	0	0	1	0	0	0	1	0	0	1	0
0	1	1	0	1	1	0	1	1	0	1	0	0	1	0	0	1	1	1	0	1	1	1	0	1	0	1	0	0	1	0	1	1	0	0	1	1	0	0	0	1	1	0	0	0	0	0	0	1	0
0	1	0	1	0	0	0	1	1	1	1	0	1	1	0	1	1	1	1	0	0	1	1	0	1	1	1	0	0	1	0	1	1	1	0	1	0	0	0	0	0	1	1	0	0	0	0	0	1	0
0	0	1	1	0	1	0	1	1	1	1	0	0	1	0	1	1	1	1	0	1	1	1	1	0	1	1	0	0	0	0	1	1	1	0	1	1	0	0	0	0	1	1	0	0	1	0	0	1	0
0	1	1	1	0	0	0	1	1	1	1	0	0	1	0	1	1	1	0	0	1	1	0	0	1	1	1	0	0	1	0	1	1	0	0	0	1	0	0	0	0	1	0	0	0	0	0	1	1	0
0	0	1	1	0	0	0	1	1	1	1	0	0	1	0	1	1	1	1	0	0	1	0	0	0	0	1	0	0	1	0	1	1	1	0	1	1	0	0	0	1	0	0	0	0	0	0	1	1	0
0	1	1	1	0	0	0	1	1	1	1	0	0	1	0	1	0	1	1	0	1	1	0	0	0	0	1	0	0	0	0	0	1	1	0	1	1	0	0	0	0	1	0	0	0	0	0	0	1	0
0	1	1	1	0	0	0	1	1	0	0	0	1	1	0	1	0	1	0	0	1	1	0	0	1	0	1	0	0	0	0	0	1	1	0	1	1	0	0	0	0	0	0	0	0	0	0	0	1	0
1	1	0	1	0	0	0	1	1	1	1	0	0	1	0	1	1	1	1	0	1	1	0	0	1	0	1	0	0	0	0	0	1	1	0	1	1	0	0	0	0	0	0	0	0	0	0	0	1	0
0	1	0	0	0	0	0	1	1	1	1	0	0	1	0	0	1	1	0	0	1	1	0	0	0	0	1	0	0	1	0	1	1	0	0	1	1	0	0	0	1	0	0	0	0	0	0	0	1	0
0	1	1	1	0	0	0	1	1	1	1	0	0	1	0	1	1	1	0	0	1	1	0	0	0	0	1	0	0	0	0	0	1	1	0	1	1	0	0	0	0	1	0	0	0	0	0	0	1	0
0	1	1	0	1	0	0	1	1	1	1	0	0	1	0	1	1	1	0	0	0	1	0	0	0	0	1	0	0	1	0	1	1	0	0	1	1	0	0	0	0	1	0	0	0	0	0	0	1	0
0	1	0	1	1	0	0	1	1	1	1	0	0	1	0	1	0	1	0	0	1	1	0	0	0	0	1	0	0	0	0	0	1	0	0	1	1	0	0	0	0	0	0	0	0	0	0	0	1	0
0	0	1	0	0	0	0	1	1	1	1	0	0	1	0	1	1	1	0	0	1	1	0	0	1	0	0	0	0	1	0	1	1	0	0	0	1	0	0	0	0	0	0	0	0	0	0	1	1	0
1	1	1	0	0	0	0	1	1	1	1	0	0	1	0	0	0	1	0	0	1	0	0	0	1	0	1	0	0	0	0	0	1	1	0	1	1	1	0	0	0	0	0	0	0	0	0	0	1	0
1	1	1	0	0	0	0	1	1	0	1	0	0	1	0	1	0	1	0	0	1	1	0	0	0	0	1	0	0	1	0	0	1	0	0	1	1	0	0	0	0	1	0	0	0	1	0	0	1	0
1	1	1	1	0	0	0	1	1	1	1	0	0	1	0	1	1	1	0	0	1	1	0	0	1	0	1	0	0	1	0	1	1	1	0	1	1	1	0	0	0	0	0	0	0	0	0	1	1	0
1	1	1	1	1	0	0	1	1	1	1	0	0	1	0	1	0	1	1	0	1	1	0	0	1	0	1	0	0	1	0	1	1	0	0	1	1	0	0	0	1	0	0	0	0	0	0	0	1	0
0	1	0	0	0	0	0	1	1	1	1	0	0	1	0	1	0	1	0	0	1	1	1	0	1	0	1	0	0	1	0	1	1	1	0	1	1	1	0	0	0	0	0	0	0	0	0	0	1	0
1	1	1	1	0	0	0	1	1	0	0	0	0	1	0	1	1	1	0	0	1	1	0	0	0	0	1	0	0	1	0	0	1	0	0	1	1	1	0	0	0	0	0	0	0	0	0	0	1	0
0	1	0	1	1	0	0	1	1	0	1	0	0	1	0	1	1	1	0	0	0	1	0	0	1	0	1	0	0	1	0	1	1	1	0	1	1	1	0	0	0	0	0	0	0	1	0	0	1	0
0	1	1	1	0	0	0	1	1	1	1	0	0	1	0	0	1	1	1	0	1	1	0	0	1	0	1	0	0	1	0	0	1	0	0	1	1	1	0	0	0	0	0	0	0	0	0	0	1	0
0	1	1	1	1	0	0	1	1	1	1	0	0	1	0	1	1	1	0	0	0	1	0	0	1	0	1	0	0	0	0	1	1	1	0	0	1	1	0	0	0	0	0	0	0	0	0	0	1	0
0	0	0	1	0	0	0	1	1	0	1	0	0	1	0	0	1	1	0	0	0	1	0	0	0	0	1	0	0	1	0	0	1	0	0	1	1	0	0	0	1	1	0	0	0	0	0	0	1	0
1	0	1	1	0	0	0	1	1	1	1	0	0	1	0	0	1	1	1	0	0	0	0	0	0	0	1	0	0	0	0	0	1	0	0	1	1	1	0	0	0	1	0	0	0	1	0	0	1	0
1	0	1	1	0	0	0	1	1	1	1	0	0	1	0	0	0	1	0	0	0	1	0	0	1	0	1	0	0	1	0	1	1	1	0	1	1	0	0	0	0	0	0	0	0	1	0	0	1	0
0	0	0	1	0	0	0	1	0	1	1	0	1	1	0	0	1	1	1	0	0	1	1	0	1	0	1	0	0	1	0	1	1	0	0	1	1	1	0	0	0	0	0	0	0	0	0	0	1	0
0	1	1	0	0	0	0	1	0	1	1	0	1	1	0	0	1	1	0	0	1	1	0	0	1	0	1	0	0	1	0	0	1	0	0	1	0	0	0	0	0	0	0	0	0	0	0	0	1	0
1	0	1	1	0	0	0	1	1	1	1	0	0	1	0	1	1	1	0	0	1	1	0	0	1	0	1	0	0	1	0	0	1	0	0	1	1	0	0	0	0	0	0	0	0	0	0	0	1	0
0	1	1	1	0	0	0	1	1	1	1	0	1	1	0	0	1	1	0	0	0	1	0	0	0	0	1	0	0	0	0	1	1	0	0	0	1	0	0	0	0	0	0	0	0	0	0	0	1	0
0	1	1	1	1	0	0	1	1	1	1	0	0	1	0	1	1	1	1	0	0	1	0	0	1	0	1	0	0	0	0	0	1	0	0	1	1	0	0	0	0	1	0	0	0	0	0	0	1	0
1	1	1	0	0	0	0	1	1	1	1	0	0	0	0	0	0	1	1	0	1	1	1	0	1	0	1	0	0	1	0	1	1	0	0	1	0	0	0	0	0	0	0	0	0	0	0	0	1	0
1	0	1	0	0	0	0	1	1	0	1	0	1	1	0	0	0	1	0	0	1	1	0	0	1	0	1	0	0	0	0	1	1	0	0	1	1	0	0	0	0	0	1	0	0	1	0	0	1	0
0	1	1	1	1	0	0	1	1	1	1	0	0	1	0	1	1	1	0	0	1	1	1	0	0	0	1	0	0	1	0	0	1	1	0	1	1	0	0	0	0	0	0	0	0	0	0	0	1	0
1	1	1	0	0	0	0	1	1	1	1	0	0	1	0	1	0	0	1	0	1	1	1	0	0	0	1	0	0	1	0	1	1	0	0	1	1	0	0	0	1	0	0	0	0	0	0	1	1	0
0	0	1	0	0	0	0	1	1	0	1	0	0	1	0	0	1	1	1	0	1	1	0	0	0	0	1	0	0	0	0	1	1	0	0	1	0	0	0	0	0	0	0	0	0	0	0	0	1	0
0	0	1	0	0	0	0	1	1	0	0	0	1	1	0	1	1	1	1	0	1	1	0	1	0	0	1	0	0	1	0	1	0	1	0	1	1	0	0	0	0	1	0	0	0	0	0	0	1	0
1	1	1	1	0	0	0	1	1	1	1	0	0	0	0	0	1	1	0	0	1	1	0	1	1	0	1	0	1	0	0	0	1	1	0	1	1	0	0	0	0	0	0	0	0	0	0	0	1	0
0	1	1	0	1	0	0	1	1	0	1	0	0	1	0	1	1	1	0	0	0	1	0	0	0	0	1	0	0	1	0	1	0	0	0	1	1	1	1	0	0	0	0	0	0	0	0	0	1	0
0	1	1	1	0	0	0	1	1	1	1	0	0	1	0	1	0	1	0	0	1	1	1	0	0	0	1	0	0	0	0	1	1	0	0	1	1	1	0	0	0	1	0	0	0	0	0	0	1	0
0	1	1	1	0	0	0	1	1	1	1	0	0	1	0	0	1	1	0	0	0	1	0	0	1	0	1	0	0	1	0	1	1	1	0	1	1	0	0	0	0	1	0	0	0	1	0	0	1	0
0	1	1	1	1	0	0	1	1	1	1	0	0	1	0	0	1	1	0	0	0	1	0	1	1	0	1	0	0	1	0	1	1	0	0	1	1	0	0	0	0	0	0	0	0	1	0	1	1	0
1	1	0	1	0	0	0	1	1	1	1	0	0	1	0	1	0	1	1	0	1	1	1	1	1	0	1	0	0	1	0	1	1	0	0	1	0	0	0	0	0	0	0	0	0	0	0	0	1	0
0	1	0	0	0	0	0	1	1	1	1	0	0	1	0	0	0	1	1	0	1	1	1	1	0	0	1	0	0	1	0	1	0	0	0	1	1	0	0	0	0	1	0	0	0	0	0	0	1	0
1	0	1	1	0	1	0	1	1	1	0	0	0	1	0	0	0	1	1	0	0	1	1	0	1	0	1	0	0	1	0	0	0	0	0	1	0	0	0	0	0	0	0	0	0	0	0	0	1	0
0	1	1	1	0	1	0	1	1	1	1	0	0	1	0	0	1	1	0	0	1	1	1	1	1	0	1	0	0	1	0	1	0	0	0	1	0	0	0	0	0	1	0	0	0	0	0	0	1	0
1	0	1	0	0	0	0	1	1	1	1	0	0	1	0	0	0	1	0	0	0	1	1	1	1	0	1	0	0	1	0	0	1	1	0	1	1	0	0	0	1	0	0	0	0	0	0	0	1	0
0	1	1	1	0	1	0	1	1	1	1	0	0	1	0	0	0	1	0	0	1	1	1	1	0	0	1	0	0	0	0	1	1	0	0	1	1	1	0	0	1	1	0	0	0	0	0	0	1	1
0	1	1	1	0	0	0	1	1	1	1	0	0	1	0	0	0	1	0	0	1	1	1	1	1	0	1	0	0	1	0	1	1	0	0	1	1	0	0	0	1	0	0	0	0	0	0	0	1	0
0	1	0	1	0	1	0	0	1	1	1	0	1	1	0	1	0	1	0	0	1	1	1	1	0	0	1	0	0	1	0	0	1	1	0	1	1	0	0	0	0	0	0	0	0	1	0	0	1	1
0	1	1	1	1	0	0	1	1	1	1	0	0	1	0	1	1	1	0	0	1	1	1	0	1	0	1	0	0	1	0	1	0	1	0	0	1	1	0	0	0	0	0	0	0	0	0	0	1	0
0	0	1	1	0	0	0	1	1	1	1	0	0	1	0	0	1	1	0	0	0	1	1	1	0	0	1	0	0	0	0	1	1	0	0	1	1	0	0	0	0	1	0	0	0	0	0	0	1	0
0	1	1	1	0	0	0	1	1	1	1	0	0	1	0	1	1	1	0	0	1	1	1	0	0	0	1	0	0	1	0	1	1	0	0	1	1	1	0	1	0	1	0	0	0	0	0	0	1	0
0	1	1	1	0	0	0	1	1	1	1	0	0	1	0	0	1	1	0	0	1	1	1	0	0	0	1	0	0	0	0	0	1	1	0	1	1	1	0	0	0	0	0	0	0	0	0	0	1	0
1	0	1	1	1	0	0	1	1	1	1	0	0	1	0	0	1	1	1	0	1	1	1	0	1	0	1	0	0	1	0	1	1	0	0	1	1	1	0	0	0	0	0	0	0	0	0	0	1	0
1	1	0	1	1	0	0	1	1	0	0	0	0	1	0	1	0	1	1	0	1	1	0	0	0	0	1	0	0	0	0	0	1	1	0	1	1	0	0	1	0	1	0	0	0	0	0	0	1	0
1	1	0	1	1	0	0	1	1	1	1	0	0	1	0	0	1	1	1	0	1	1	1	1	1	0	1	0	0	1	0	1	0	0	0	1	1	0	0	0	1	1	0	0	0	1	0	0	1	0
0	1	0	1	0	0	0	1	1	1	1	0	0	1	0	0	1	1	0	0	1	1	1	0	0	0	1	0	0	1	0	1	1	1	0	1	1	0	0	1	0	1	0	0	0	0	0	0	1	0
0	1	1	1	0	0	0	1	1	1	1	0	0	1	0	0	1	1	0	0	1	1	1	0	0	0	1	0	0	1	0	1	1	1	0	1	1	0	0	1	0	0	0	0	0	0	0	0	1	0
0	1	0	1	0	0	0	1	1	1	0	0	0	1	0	0	1	1	0	0	1	1	1	0	1	0	1	0	0	1	0	1	0	0	0	1	0	0	0	0	0	1	0	0	0	0	0	0	1	0
0	1	1	0	0	0	0	1	1	1	1	0	1	1	0	1	0	1	1	0	1	1	1	0	1	0	1	0	0	1	0	1	1	1	0	1	1	0	0	0	0	1	0	0	0	0	0	0	1	0
0	1	1	1	0	0	0	1	1	1	1	0	1	1	0	0	1	1	0	0	1	1	1	1	1	0	1	0	0	1	0	0	1	0	0	1	1	0	0	0	0	0	0	0	0	0	0	0	1	0
0	0	1	1	0	0	0	1	1	1	0	0	0	1	0	1	1	1	0	0	1	1	1	1	0	0	1	0	0	1	0	1	1	0	0	1	1	1	0	0	0	0	0	0	0	0	0	0	1	0
0	1	1	1	0	0	0	1	1	1	1	0	0	1	0	1	1	1	1	0	1	1	1	0	0	0	1	0	0	1	0	1	1	0	0	1	1	1	0	0	1	0	0	0	0	0	0	0	1	0
0	1	1	0	1	0	0	1	1	1	1	0	0	1	0	0	1	1	0	0	1	1	1	1	0	0	1	0	0	1	0	1	1	0	0	1	1	1	0	0	1	1	0	0	0	0	0	0	1	0
0	1	0	1	0	0	0	1	1	0	1	0	0	1	0	0	1	1	0	0	1	1	1	1	1	0	1	0	0	1	0	1	1	0	0	1	1	1	0	1	0	0	0	0	0	0	0	0	1	0
1	1	1	0	1	0	0	1	1	1	1	0	1	1	0	0	1	1	0	0	0	1	1	1	1	0	1	0	0	1	0	1	1	0	0	1	1	1	0	0	1	0	0	0	0	1	0	0	1	0
0	1	1	0	1	0	0	1	1	1	1	0	0	1	0	0	0	1	0	0	1	1	1	0	0	0	1	0	0	1	0	1	0	0	0	1	1	0	0	0	0	1	0	0	0	0	0	1	1	0
1	1	1	1	1	0	0	1	1	1	1	0	0	1	0	0	0	1	1	0	0	1	1	1	0	0	1	0	0	1	0	1	1	0	0	1	1	0	0	1	1	1	0	0	0	0	0	1	1	0
1	1	1	0	0	0	0	1	1	1	1	0	1	1	0	0	1	1	0	0	1	1	1	0	0	0	1	0	0	1	0	0	1	0	0	1	1	0	0	0	0	1	0	0	0	0	0	0	1	0
1	1	1	1	0	0	0	0	1	1	1	0	0	1	0	0	1	1	0	0	1	1	1	0	0	0	1	0	0	1	0	1	1	0	0	1	1	1	0	0	1	0	0	0	0	0	0	1	1	0
0	1	1	0	0	0	0	1	1	1	1	0	0	1	0	1	1	1	0	0	0	1	1	0	1	0	1	0	0	1	0	0	1	1	0	1	1	0	0	1	1	0	0	0	0	0	0	0	1	0
0	0	1	1	0	0	0	1	1	1	1	0	0	1	0	0	1	1	0	0	1	1	1	1	0	0	1	0	0	1	0	0	1	1	0	0	1	0	0	0	0	0	0	0	0	0	0	0	1	0
0	1	1	1	0	0	0	1	1	1	1	0	1	1	0	1	1	1	0	0	1	1	1	1	0	0	1	0	0	1	0	0	1	1	0	1	1	1	0	0	0	0	0	0	0	0	0	0	1	0
0	1	1	1	0	0	0	1	1	1	1	0	0	1	0	0	1	1	1	0	1	1	1	0	1	0	1	0	0	1	0	1	1	0	0	1	1	0	0	0	0	0	0	0	0	1	0	0	1	0
1	1	0	1	0	0	0	1	1	1	1	0	1	1	0	0	0	1	1	0	1	1	1	0	1	0	1	0	0	1	0	1	0	0	0	1	1	1	0	0	1	0	0	0	0	0	0	0	1	0
0	1	1	1	0	0	0	1	1	1	1	0	0	1	0	0	0	1	1	0	1	1	0	0	1	0	1	0	0	1	0	1	1	0	0	1	0	0	0	0	1	0	0	0	0	0	0	1	1	0
0	0	0	1	1	0	0	1	1	0	1	0	0	1	0	0	1	1	1	0	1	1	0	0	0	0	1	0	0	1	0	1	1	0	0	1	1	1	0	0	0	1	0	0	0	0	0	0	1	0
0	1	1	0	0	0	0	1	1	1	1	0	0	1	0	1	1	1	1	0	1	1	1	1	1	0	1	0	0	1	0	1	1	0	0	1	1	0	0	0	0	1	0	0	0	0	0	0	1	0
0	0	0	1	0	0	0	1	1	1	1	0	0	1	0	1	1	1	0	0	1	1	1	0	0	0	1	0	0	1	0	0	1	0	0	1	1	0	0	0	0	0	0	0	0	0	0	0	1	0
0	1	1	0	0	0	0	1	1	1	1	0	0	1	0	0	0	1	1	0	1	1	1	1	0	0	1	0	0	1	0	0	1	0	0	1	1	1	0	0	1	0	0	0	0	0	0	0	1	0
0	1	1	1	0	0	0	1	1	1	1	0	0	1	0	1	0	1	0	0	0	1	1	1	1	0	1	0	0	1	0	1	1	0	0	1	0	1	0	1	0	0	0	0	0	0	0	0	1	0
0	1	1	1	0	0	0	1	1	1	1	0	0	1	0	0	0	1	0	0	1	1	1	1	0	0	1	0	0	1	0	1	1	1	0	1	1	1	0	0	1	1	0	0	0	0	0	0	1	0
0	1	1	1	0	0	0	1	1	1	1	0	0	1	0	0	0	1	0	0	1	1	1	1	0	0	1	0	0	1	0	0	0	0	0	1	1	1	0	0	1	0	0	0	0	0	0	1	1	0
0	1	1	0	0	0	0	1	1	1	1	0	0	1	0	0	0	1	0	0	1	1	0	1	0	0	1	0	0	1	0	0	1	0	0	1	1	1	0	0	1	0	0	0	0	0	0	1	1	0
1	1	0	1	0	0	0	1	1	1	1	0	0	1	0	0	1	1	1	0	1	1	0	0	1	0	1	0	0	1	0	1	1	0	0	1	1	0	0	0	1	0	0	0	0	0	0	0	1	0
0	1	1	0	1	0	0	1	1	1	1	0	0	1	0	1	1	1	0	0	1	1	1	0	1	0	1	0	0	1	0	1	0	0	0	1	1	0	0	0	1	0	0	0	0	0	0	1	1	0
0	1	1	1	0	0	0	1	1	1	1	0	0	1	0	0	0	1	0	0	1	1	1	0	0	0	1	0	0	1	0	0	1	0	0	1	1	1	0	0	0	0	0	0	0	0	0	0	1	0
0	1	1	1	0	0	0	1	1	1	1	0	1	1	0	0	1	1	0	0	0	1	1	0	0	0	1	0	0	1	0	1	1	1	0	1	1	0	0	0	0	0	0	0	0	1	0	1	1	0
0	1	1	0	0	0	0	1	1	1	1	0	0	1	0	0	0	1	0	0	1	1	0	0	1	0	1	0	0	1	0	0	0	1	0	1	1	1	0	0	0	1	0	0	0	1	0	1	1	0
1	1	1	1	0	0	0	1	1	1	1	0	0	1	0	0	0	1	1	0	1	1	1	1	1	0	1	0	0	1	0	1	0	1	0	1	1	0	0	0	0	0	0	0	0	0	0	1	1	0
0	0	1	1	0	0	0	1	1	1	1	0	1	1	0	0	0	1	0	0	1	1	1	1	1	0	1	0	1	1	0	1	1	1	0	1	0	1	0	0	1	0	0	0	0	0	0	1	1	0
1	1	1	1	0	0	0	1	1	1	1	0	0	1	0	1	1	1	1	0	1	1	1	0	0	0	1	0	1	0	0	1	1	1	0	1	1	1	0	0	1	0	0	0	0	1	0	0	1	0
1	1	1	1	1	0	0	1	1	1	1	0	0	1	0	1	1	1	1	0	1	1	1	0	0	0	1	0	1	1	0	0	0	0	0	1	0	0	0	1	1	0	0	0	0	1	0	0	1	0
1	0	1	1	0	0	0	1	1	1	0	0	0	1	0	1	1	1	0	0	1	1	1	1	1	0	1	0	1	1	0	1	1	0	0	1	1	0	0	1	0	0	0	0	0	0	0	0	1	0
0	1	1	1	0	0	0	1	1	1	1	0	1	1	0	1	0	1	0	0	0	1	1	1	0	0	1	0	1	0	0	1	1	0	0	1	1	0	0	0	0	1	0	0	0	0	0	0	1	0
0	1	1	1	0	0	0	1	1	1	1	1	1	1	0	1	1	1	0	0	1	1	0	1	0	1	1	0	1	1	0	0	0	1	0	1	1	0	0	0	0	1	0	0	0	0	0	0	1	0
0	1	1	1	0	0	0	1	1	1	1	0	1	1	0	1	1	1	1	0	1	1	0	0	1	0	1	0	1	1	0	1	0	0	0	1	0	1	0	0	0	0	0	0	0	0	0	0	1	0
0	0	1	1	1	0	0	1	1	1	1	1	0	1	0	0	1	1	0	0	0	1	0	0	1	0	1	0	1	1	0	1	1	0	0	1	1	1	0	0	0	0	0	0	0	0	0	1	1	0
0	1	1	0	0	0	0	1	1	1	1	0	0	1	0	0	0	1	0	0	1	1	0	0	0	0	1	0	1	1	0	1	0	0	0	1	1	0	0	0	0	0	1	0	0	0	0	1	1	0
0	1	0	0	0	0	0	1	1	1	1	0	0	1	0	1	0	1	0	0	1	1	0	0	1	0	1	0	1	1	0	1	0	0	0	1	1	1	0	0	0	0	1	0	0	1	0	0	1	0
1	1	0	0	0	1	0	1	1	1	1	0	0	1	0	0	1	1	0	0	1	1	1	1	1	1	1	0	1	1	0	1	0	1	0	1	1	0	0	0	0	0	0	0	0	0	0	0	1	0
0	1	0	0	0	0	0	1	1	1	0	0	0	1	0	0	0	1	0	0	1	1	1	0	1	0	1	0	1	1	0	1	0	0	0	1	1	1	0	0	0	0	0	0	0	0	0	1	1	0
0	1	1	1	0	1	0	1	1	1	1	0	0	1	0	0	0	1	1	0	1	1	1	1	0	0	1	0	1	1	0	1	1	1	0	0	0	1	0	0	1	0	0	0	0	1	0	1	1	0
0	1	1	1	0	1	0	1	1	1	1	0	0	1	0	1	1	1	0	0	1	1	1	1	0	1	1	0	1	1	0	1	0	0	0	1	1	1	0	0	1	0	0	0	0	0	0	0	1	0
0	1	1	0	0	1	0	1	1	1	1	0	0	1	0	0	1	1	0	0	1	1	1	1	0	0	1	0	1	1	0	1	0	0	0	1	1	0	0	0	0	1	1	0	0	0	0	1	1	0
0	1	0	1	1	1	0	1	1	1	0	0	0	1	0	0	1	1	0	0	0	1	1	1	1	0	1	0	1	1	0	1	1	1	0	1	1	1	0	0	1	1	1	0	0	0	0	0	1	0
0	0	1	1	1	0	0	1	1	0	0	0	0	1	0	0	0	1	0	0	1	1	1	0	1	0	1	0	1	1	0	0	1	1	0	0	1	0	0	0	0	1	0	0	0	0	0	1	1	0
0	1	0	1	0	0	0	1	1	1	0	0	0	1	0	0	1	1	1	0	1	1	1	1	1	0	1	0	1	1	0	0	0	1	0	1	0	0	0	0	1	0	1	0	0	0	0	1	1	0
0	1	1	1	1	0	0	1	1	1	0	1	0	1	0	1	1	1	0	0	1	1	1	0	1	0	1	0	0	1	0	1	0	1	0	0	1	0	0	0	0	1	1	0	0	0	0	1	1	0
0	0	1	1	1	0	0	1	1	1	1	0	0	1	0	0	1	1	0	0	1	1	1	0	1	0	1	0	0	1	0	1	0	1	0	0	1	0	0	0	1	0	0	0	0	0	0	1	1	0
0	1	0	1	0	1	0	1	1	1	1	1	0	1	0	0	1	1	0	0	1	1	1	0	1	0	1	0	1	1	0	1	0	1	0	1	0	0	0	0	0	1	1	0	0	0	0	1	1	0
0	1	1	0	0	1	0	1	1	1	1	0	0	1	0	0	0	1	0	0	1	1	1	1	1	1	1	0	1	1	0	1	1	0	0	1	1	0	0	0	1	1	0	0	0	0	0	1	1	0
0	0	1	0	0	0	0	1	1	0	0	0	0	1	0	1	1	1	1	0	1	1	1	1	0	0	1	0	1	1	0	0	0	0	0	1	1	0	0	0	0	0	0	0	0	0	0	1	1	0
0	0	1	1	1	1	0	1	1	1	0	0	0	1	0	1	1	1	0	0	1	1	1	1	0	0	1	0	1	1	0	1	0	0	0	1	1	0	0	0	0	0	0	0	0	0	0	1	1	0
0	0	1	0	1	1	0	1	1	1	0	0	1	1	0	0	1	1	0	0	1	1	1	1	0	0	1	0	1	1	0	1	1	0	0	1	1	0	0	0	1	1	0	0	0	0	0	1	1	0
1	0	0	1	1	1	0	1	1	1	1	0	0	1	0	1	1	1	0	0	0	0	1	0	0	0	1	0	1	1	0	1	0	0	0	1	1	0	0	0	0	0	0	0	0	0	0	1	1	0
0	0	1	1	1	0	0	1	1	1	1	0	0	1	0	1	0	1	0	0	0	1	1	1	1	0	1	0	1	0	0	1	1	0	0	1	1	1	0	0	0	0	0	0	0	0	0	1	1	0
0	1	0	1	0	1	0	1	1	1	0	0	0	1	0	1	1	1	0	0	1	1	1	1	1	0	1	0	1	0	0	0	1	1	0	1	0	0	0	0	0	1	0	0	0	0	0	1	1	0
0	1	1	1	1	1	0	1	1	1	1	0	0	1	0	1	1	1	0	0	1	1	1	0	0	0	1	0	1	1	0	1	1	0	0	0	1	1	0	1	0	0	0	0	0	0	0	1	1	0
0	1	1	0	0	1	0	1	1	1	1	0	0	1	0	1	1	1	0	0	0	1	1	0	1	0	1	0	1	0	0	0	1	0	0	1	0	1	0	0	0	0	1	0	0	0	0	1	1	0
0	1	1	1	0	0	0	1	1	1	1	0	0	1	0	0	0	1	0	0	1	0	1	1	0	0	1	0	1	1	0	1	1	1	0	1	1	0	0	0	1	0	0	0	0	1	0	0	1	0
0	1	1	1	1	0	0	1	1	0	1	0	0	1	0	1	1	1	0	0	1	1	1	0	1	0	1	0	1	1	0	1	0	1	0	1	1	1	0	0	0	1	0	0	0	0	0	1	1	0
0	1	1	1	0	0	0	1	1	1	0	0	0	1	0	0	1	1	0	0	1	1	1	1	1	0	1	0	1	1	0	0	1	1	0	1	0	1	0	0	0	0	0	0	0	1	0	1	1	0
1	1	0	1	1	1	0	1	1	1	0	0	0	1	0	0	1	1	0	0	0	1	1	1	1	0	1	0	1	1	0	0	0	1	0	1	1	1	0	0	0	0	0	0	0	0	0	0	1	1
0	1	0	1	1	1	0	1	1	1	1	0	0	1	0	1	1	1	0	0	1	1	1	0	0	1	1	0	1	1	0	1	0	0	0	1	1	0	0	0	0	1	0	0	0	1	0	1	1	1
0	1	1	0	0	1	0	1	1	1	0	0	0	1	0	0	1	1	0	0	1	1	1	1	1	1	1	0	1	1	0	1	1	1	0	1	1	1	0	0	0	1	0	0	0	1	0	1	1	0
0	1	1	0	0	1	0	1	1	1	1	0	0	1	0	1	0	1	0	0	1	1	1	1	0	1	1	0	1	1	0	1	0	0	0	1	1	1	0	0	0	1	0	0	0	0	0	1	1	1
0	0	1	1	1	1	0	1	1	0	1	0	0	1	0	1	1	1	0	0	1	1	1	1	0	1	1	0	1	1	0	1	0	1	0	0	0	1	0	0	0	1	0	0	0	0	0	0	1	0
0	1	0	0	0	0	0	1	1	0	0	0	0	1	0	1	1	1	1	0	1	1	1	0	0	0	1	0	1	1	0	1	1	0	0	0	1	1	0	0	0	0	0	0	0	0	0	1	1	0
0	1	1	1	0	1	0	1	1	1	1	0	1	0	0	1	1	1	0	0	1	1	1	1	0	1	1	0	1	1	0	1	0	0	0	0	1	1	0	0	0	0	0	0	0	0	0	1	1	0
1	1	1	1	0	0	0	1	1	0	1	0	0	1	0	0	1	1	0	0	1	1	0	0	1	0	1	0	1	1	0	1	0	0	0	1	0	0	0	0	1	0	0	0	0	0	0	0	1	0
1	1	0	1	0	1	0	1	1	1	1	0	0	1	0	0	0	1	0	0	1	0	0	0	1	0	1	0	1	1	0	1	1	0	0	1	1	0	0	0	0	1	0	0	0	1	0	0	1	0
0	1	0	1	0	1	0	1	1	1	0	0	0	1	0	1	1	1	1	0	1	1	1	0	1	0	1	0	1	1	0	1	1	0	0	1	1	0	0	0	0	1	0	0	0	0	0	1	1	0
0	0	1	1	0	0	0	1	1	1	0	0	0	1	0	0	1	1	0	0	1	1	0	0	1	1	1	0	1	0	0	1	0	0	0	1	1	1	0	0	0	0	0	0	0	0	0	1	1	0
0	1	1	1	0	0	0	1	1	1	1	0	0	1	0	1	0	1	0	0	1	1	0	0	1	1	1	0	1	0	0	1	1	0	0	1	1	1	0	0	0	1	0	0	0	1	0	1	1	0
1	1	1	0	0	1	0	1	1	1	1	0	0	1	0	1	1	1	0	0	0	1	0	1	1	0	1	0	1	1	0	1	0	0	0	0	1	0	0	0	0	1	0	0	0	0	0	1	1	0
1	1	0	1	0	0	0	1	1	1	1	0	1	0	0	0	1	1	0	0	1	1	0	0	0	0	1	0	1	1	0	1	1	0	0	1	0	0	0	0	0	0	0	0	0	0	0	0	1	0
0	1	1	0	1	1	0	1	1	1	1	0	0	1	0	1	1	1	0	0	1	1	1	0	1	1	1	0	1	1	0	1	0	0	0	1	0	1	0	0	0	0	0	0	0	1	0	1	1	0
0	1	1	0	0	1	0	1	1	1	1	0	0	1	0	1	1	1	0	0	1	1	1	1	1	0	1	0	1	1	0	1	1	0	0	1	0	1	0	0	0	0	0	0	0	0	0	0	1	0
0	1	0	0	1	0	0	1	1	1	0	0	1	1	0	1	1	1	0	0	1	1	0	0	0	0	1	0	1	0	0	1	1	1	0	1	0	1	0	0	0	1	0	0	0	0	0	0	1	0
0	1	1	1	0	1	0	1	1	1	1	0	0	0	0	1	0	1	1	0	1	1	0	1	1	0	1	0	1	1	0	1	0	0	0	1	1	0	0	0	0	0	0	0	0	1	0	1	1	0
0	1	1	1	0	0	0	1	1	0	1	0	0	1	0	0	1	1	0	0	1	1	1	1	1	0	1	0	1	1	0	1	0	0	0	1	1	0	0	0	0	0	0	0	0	0	0	0	1	0
0	1	1	0	0	1	0	1	1	1	1	0	0	1	0	0	0	1	0	0	0	1	1	1	0	0	1	0	1	1	0	0	1	1	0	1	1	0	0	0	0	1	0	0	0	0	0	0	1	0
0	0	1	0	0	0	0	1	1	1	1	0	0	1	0	0	1	1	0	0	1	1	0	1	1	0	1	0	1	1	0	1	0	1	0	1	1	0	0	0	0	0	0	0	0	0	0	1	1	0
0	1	1	1	1	1	0	1	1	0	0	0	0	1	0	1	1	1	0	0	1	1	0	0	0	0	1	0	1	1	0	1	1	0	0	0	1	0	0	0	0	1	0	0	0	0	0	0	1	0
0	1	1	1	1	0	0	1	1	0	0	0	0	1	0	1	1	1	0	0	1	1	1	0	1	1	1	0	1	1	0	1	1	0	0	1	1	1	0	0	0	1	0	0	0	0	0	0	1	0
1	1	1	1	0	0	0	1	1	1	0	0	0	1	0	1	1	1	0	0	1	1	0	0	1	0	1	0	1	0	0	1	1	1	0	1	1	0	0	0	0	0	0	0	0	0	0	0	1	0
1	1	1	1	0	0	0	1	1	1	0	0	0	1	0	0	1	1	0	0	1	1	0	0	1	0	1	0	1	1	0	1	1	1	0	1	1	0	0	0	0	0	0	0	0	0	0	1	1	0
0	1	1	0	0	0	0	1	1	1	1	0	1	1	0	1	1	1	0	0	0	1	0	0	1	0	1	0	1	1	0	0	0	0	0	1	1	0	0	0	0	1	0	0	0	0	0	0	1	0
0	0	1	1	1	0	0	1	1	1	1	0	0	1	0	1	1	1	0	0	1	1	0	1	1	0	1	0	1	1	0	0	1	0	0	1	1	1	0	0	0	0	0	0	0	0	0	0	1	0
0	1	1	0	0	1	0	1	1	1	1	0	0	1	0	1	1	1	0	0	1	1	1	1	0	1	1	0	1	1	0	0	1	0	0	1	1	1	0	0	0	0	0	0	0	0	0	0	1	0
0	1	1	1	1	0	0	1	1	1	1	0	0	1	0	1	1	1	0	0	1	1	0	0	1	0	1	0	1	1	0	0	0	0	0	1	1	0	0	0	0	0	0	0	0	0	0	0	1	0
1	1	1	1	0	1	0	1	1	1	1	0	0	1	1	1	1	1	0	0	1	1	1	0	1	0	1	0	1	1	0	0	1	0	0	1	1	1	0	0	0	1	0	0	0	0	0	1	1	0
0	1	1	0	0	0	0	1	1	0	1	0	0	1	0	1	0	1	0	0	1	1	0	1	0	0	1	0	1	0	0	1	1	0	0	1	1	0	0	0	0	0	0	0	0	0	0	0	1	0
0	1	1	1	1	0	0	1	1	1	1	0	0	1	0	1	1	1	0	0	1	1	0	0	0	0	1	0	1	0	0	0	1	0	0	0	1	1	0	0	0	0	0	0	0	0	0	1	1	0
0	1	1	1	1	0	0	1	1	1	1	0	0	1	0	0	1	1	0	0	1	1	0	0	1	0	1	0	1	0	0	0	1	0	0	1	1	0	0	0	0	0	0	0	0	0	0	1	1	0
1	1	1	0	0	0	0	1	1	1	1	0	0	1	0	0	1	1	0	0	1	1	0	0	1	0	1	0	1	1	0	0	1	0	0	1	1	0	0	0	0	0	0	0	0	0	0	0	1	0
1	0	1	0	0	0	0	1	1	1	1	0	0	1	0	0	1	1	0	0	1	1	0	1	1	0	1	0	1	0	0	1	1	0	0	1	1	0	0	0	0	1	0	0	0	0	0	0	1	0
0	1	1	0	0	0	0	1	1	1	1	0	0	1	0	1	1	1	0	0	1	1	0	0	1	0	1	0	1	1	0	1	1	0	0	1	1	1	0	0	0	0	0	0	0	1	0	0	1	0
0	1	1	0	1	0	0	1	1	1	1	0	0	1	0	1	1	1	0	0	0	1	0	0	0	0	1	0	1	1	0	1	1	0	0	1	1	0	0	0	0	0	0	0	0	0	0	1	1	0
0	1	1	1	1	0	0	1	1	1	1	0	0	1	0	1	1	1	0	0	1	1	0	1	1	0	1	0	1	0	0	1	0	0	0	1	1	1	0	0	0	0	0	0	0	0	0	1	1	0
0	0	1	1	0	0	0	1	1	1	1	0	0	1	0	1	1	1	0	0	0	0	0	0	0	0	1	0	1	1	0	1	1	0	0	1	1	0	0	0	0	0	0	0	0	0	0	1	1	0
1	1	1	1	0	1	0	1	1	1	1	0	0	1	0	0	1	1	0	0	0	0	0	1	0	0	1	0	1	0	0	0	1	0	0	1	1	0	0	0	0	1	0	0	0	0	0	0	1	0
0	1	1	1	0	0	0	1	1	0	0	0	0	1	0	1	1	1	1	0	1	1	0	0	1	0	1	0	1	1	0	0	1	0	0	0	0	0	0	0	1	0	0	0	0	0	0	1	1	0
1	1	1	0	1	0	0	1	1	1	1	1	0	1	0	1	1	1	0	0	0	1	0	0	1	0	1	0	0	1	0	1	1	0	0	1	1	0	0	0	0	1	0	0	0	0	0	0	1	0
1	1	1	0	0	0	0	1	1	1	1	1	0	1	0	0	1	1	0	0	1	1	0	1	1	0	1	0	0	1	0	0	1	0	0	1	1	0	0	0	0	0	1	0	0	0	0	1	1	0
1	1	0	0	1	0	0	1	1	1	1	1	0	1	0	1	1	1	1	0	0	1	0	0	1	0	1	0	0	1	0	0	1	1	0	1	1	1	0	0	0	0	0	0	0	0	0	1	1	0
0	0	0	1	0	0	0	1	1	1	1	0	0	1	0	1	1	1	0	0	1	1	0	0	1	0	1	0	0	1	0	1	1	1	0	1	1	1	0	0	0	0	0	0	0	0	0	1	1	0
1	1	1	1	1	0	0	1	1	1	1	0	0	1	0	1	1	1	0	0	1	1	0	0	0	0	1	0	0	1	0	0	1	0	0	1	0	1	0	0	0	1	0	0	0	1	0	0	1	0
1	0	1	0	0	0	0	1	1	0	1	0	0	1	0	0	1	1	0	0	1	1	0	0	1	0	1	0	0	0	0	1	0	0	0	1	1	1	0	0	0	0	0	0	0	0	0	1	1	0
1	1	1	0	0	0	0	1	1	1	1	0	0	0	0	1	1	1	0	0	1	1	0	0	0	0	1	0	0	0	0	1	1	1	0	1	1	0	0	0	0	0	0	0	0	0	0	1	1	0
1	1	1	0	1	0	0	1	1	1	1	0	0	1	0	1	0	1	0	0	1	1	0	0	0	0	1	0	0	1	0	1	1	1	0	1	1	0	0	0	0	0	0	0	0	0	0	0	1	0
0	1	1	0	0	0	0	1	1	1	1	0	0	1	0	1	1	1	0	0	0	1	0	0	1	0	1	0	0	1	0	1	1	0	0	0	1	1	0	0	0	1	0	0	0	0	0	1	1	0
1	0	1	0	0	0	0	1	1	0	0	0	0	1	0	1	1	1	0	0	1	1	0	0	0	0	1	0	0	1	0	0	1	0	0	0	1	1	0	0	0	0	0	0	0	0	0	0	1	0
0	1	1	0	0	0	0	1	1	1	1	0	0	1	0	1	1	1	0	0	1	1	0	0	1	0	1	0	0	0	0	0	1	0	0	1	1	0	0	0	0	1	0	0	0	0	0	1	1	0
0	1	1	0	0	0	0	1	1	1	1	0	0	1	0	0	1	1	0	0	1	1	1	0	1	0	1	0	0	0	0	1	1	0	0	1	1	0	0	0	0	1	0	0	0	0	0	0	1	0
0	1	1	0	0	0	0	1	1	0	0	0	0	1	0	0	0	1	0	0	0	1	0	0	1	0	1	0	0	0	0	0	1	0	0	1	1	0	0	0	0	0	0	0	0	0	0	0	1	0
0	1	1	0	1	0	0	1	1	1	1	0	0	1	0	1	0	1	0	0	0	1	0	0	1	0	1	0	0	1	0	1	1	1	0	1	1	1	0	0	0	0	0	0	0	0	0	1	1	0
0	1	1	0	1	0	0	1	1	1	1	0	0	1	0	1	1	1	0	0	1	1	0	0	0	0	1	0	0	0	0	1	1	0	0	1	1	0	0	0	0	1	0	0	0	1	0	1	1	0
0	1	1	1	0	0	0	1	1	1	1	0	0	1	0	0	1	1	0	0	1	1	0	0	1	0	1	0	0	1	0	0	1	0	0	0	1	1	0	0	0	0	0	0	0	0	0	1	1	0
0	1	1	1	0	0	0	1	1	1	0	0	0	1	0	0	1	1	0	0	0	1	0	0	1	0	1	0	0	1	0	1	1	0	0	1	1	0	0	0	0	1	0	0	0	0	0	1	1	0
1	1	1	0	1	0	0	1	1	1	1	0	0	1	0	1	1	1	1	0	1	1	0	0	1	0	1	0	0	1	0	1	1	1	0	1	0	1	0	0	0	0	0	0	0	0	0	1	1	0
0	1	0	0	1	0	0	1	1	1	0	0	0	1	0	1	1	1	0	0	1	1	0	0	1	0	1	0	0	1	0	1	1	0	0	0	1	1	0	1	0	0	0	0	0	0	0	0	1	0
0	1	1	0	0	0	0	1	1	1	1	0	0	1	0	0	1	1	1	0	1	1	0	0	0	0	1	0	0	1	0	0	1	0	0	0	1	1	0	0	0	0	0	0	0	0	0	1	1	0
0	1	1	1	0	0	0	1	1	1	1	0	0	1	0	0	1	1	1	0	1	1	1	0	1	0	1	0	0	0	0	0	1	0	0	1	1	1	0	0	0	0	0	0	0	1	0	1	1	0
0	1	1	1	0	0	0	1	1	1	1	0	0	1	0	1	1	1	0	0	1	1	0	0	0	0	1	0	0	1	0	1	1	1	0	1	0	1	0	0	0	0	0	0	0	0	0	1	1	0
0	1	1	0	1	0	0	1	1	1	1	0	0	1	0	1	1	1	0	0	1	1	1	0	1	0	1	0	0	0	0	1	1	1	0	1	1	0	0	0	0	0	0	0	0	0	0	1	1	0
0	0	1	1	0	0	0	1	1	1	1	0	0	1	0	1	1	1	1	0	0	1	1	0	1	0	1	0	0	1	0	0	1	0	0	1	1	1	0	1	0	0	0	0	0	0	0	1	1	0
0	1	1	1	0	0	0	1	1	1	1	0	0	1	0	0	1	1	0	0	1	1	0	0	1	0	1	0	0	1	0	1	1	1	0	1	1	1	0	0	0	0	0	0	0	0	0	1	1	0
0	1	1	0	0	0	0	1	1	1	1	0	0	1	0	1	1	1	0	0	0	1	0	0	0	0	1	0	0	0	0	1	1	0	0	1	1	1	0	0	0	1	0	0	0	0	0	1	1	0
0	1	1	0	0	0	0	1	1	1	1	0	0	1	0	1	1	1	1	0	0	1	0	0	1	0	1	0	0	1	0	0	1	0	0	1	0	1	0	0	0	1	0	0	0	1	0	1	1	0
0	1	1	0	0	0	0	1	1	1	1	0	0	1	0	1	1	1	1	0	1	1	1	0	0	0	1	0	0	0	0	1	1	0	0	1	1	1	0	1	0	0	0	0	0	0	0	1	1	0
0	1	1	1	0	0	0	1	1	0	1	0	0	1	0	1	1	1	0	0	0	1	1	0	0	0	1	0	0	0	0	1	1	0	0	1	1	1	0	0	0	1	0	0	0	0	0	1	1	0
0	1	1	0	0	0	0	1	1	1	1	0	0	1	0	0	1	1	0	0	0	1	0	0	0	0	1	0	0	1	0	1	1	1	0	1	1	0	0	0	0	1	0	0	0	0	0	1	1	0
0	1	1	0	0	0	0	1	1	1	1	0	0	1	0	1	1	1	0	0	1	1	0	0	1	0	1	0	0	1	0	0	1	0	0	1	1	0	0	0	0	0	0	0	0	0	0	1	1	0
1	1	0	1	0	0	0	1	1	1	1	0	0	1	0	1	0	1	0	0	1	1	0	0	0	0	1	0	0	1	0	1	1	1	0	1	1	1	0	0	0	1	0	0	0	0	0	1	1	0
1	0	1	1	0	0	0	1	1	0	1	0	0	1	0	0	1	1	0	0	1	1	1	0	0	0	1	0	0	1	0	1	1	0	0	1	1	0	0	0	0	1	0	0	0	0	0	1	1	0
1	1	1	1	1	0	0	1	1	0	0	0	0	1	0	0	1	1	0	0	1	1	0	0	0	0	1	0	0	1	0	0	1	1	0	1	1	1	0	0	0	0	0	0	0	0	0	1	1	0
0	1	1	0	0	0	0	1	1	1	1	0	0	1	0	1	1	1	1	0	0	1	0	0	1	0	1	0	0	1	0	1	0	0	0	1	1	0	0	0	1	0	0	0	0	0	0	1	1	0
0	1	1	1	0	0	0	1	1	1	1	0	0	1	0	0	1	1	1	0	1	0	0	0	0	0	1	0	0	1	0	0	1	1	0	0	1	0	0	0	1	0	1	0	0	1	0	1	1	0
0	1	1	1	0	0	0	1	1	1	1	0	0	1	0	0	1	1	0	0	1	1	0	0	0	0	1	0	0	1	0	1	0	1	0	1	0	0	0	0	1	0	1	0	0	0	0	1	1	0
0	1	0	1	0	0	0	1	1	1	1	0	0	1	0	1	1	1	0	0	0	1	1	0	1	0	1	0	0	0	0	0	0	1	0	1	1	1	0	0	0	0	1	0	0	0	0	1	1	0
1	1	1	1	0	0	0	1	1	1	1	0	0	1	0	0	1	1	0	0	1	1	0	0	1	0	1	0	0	1	0	1	1	1	0	1	1	0	0	0	0	0	0	0	0	0	0	1	1	0
0	1	1	0	0	1	0	1	1	1	1	0	0	1	0	0	1	1	0	0	0	1	1	0	0	0	1	0	0	1	0	1	1	0	0	1	1	0	0	0	0	1	0	0	0	0	0	0	1	0
0	0	1	1	1	1	0	1	1	1	1	0	0	1	0	0	1	1	0	0	1	1	1	0	1	0	1	0	0	0	0	1	1	0	0	1	1	0	0	0	0	0	0	0	0	0	0	1	1	0
0	1	1	0	0	1	0	1	1	1	1	0	0	1	0	0	0	1	0	0	1	1	0	1	1	0	1	0	0	1	0	0	1	0	0	1	1	0	0	0	0	1	0	0	0	0	0	0	1	0
1	1	0	0	0	0	0	1	1	1	1	0	0	1	0	0	1	1	0	0	1	1	1	1	1	0	1	0	0	1	0	0	1	0	0	1	1	0	0	0	0	0	0	0	0	0	0	1	1	0
0	1	1	0	1	1	0	1	1	1	1	0	0	1	0	1	1	1	0	0	0	1	1	0	1	0	1	0	0	1	0	0	1	1	0	1	1	0	0	0	0	0	0	0	0	0	0	1	1	0
0	1	1	1	1	0	0	1	1	1	1	0	0	1	0	0	1	1	1	0	1	1	0	0	0	0	1	0	0	1	0	0	1	0	0	1	1	0	0	0	0	1	0	0	0	0	0	1	1	0
0	1	0	0	0	1	0	1	1	1	1	0	0	1	0	1	1	1	0	0	1	1	0	1	1	1	1	0	0	0	0	1	1	1	0	1	1	0	0	0	0	0	0	0	0	0	0	1	1	0
0	1	1	0	1	0	0	1	1	1	1	0	1	1	0	1	1	1	1	0	0	1	1	1	0	0	1	0	0	1	0	1	1	0	0	0	1	0	0	0	0	1	0	0	0	0	0	1	1	0
0	0	0	1	0	0	0	1	1	1	1	0	0	1	0	0	1	1	0	0	1	1	1	0	1	0	1	0	0	1	0	0	1	0	0	1	1	0	0	0	0	0	0	0	0	1	0	1	1	0
0	1	0	1	1	1	0	1	1	1	1	0	0	1	0	1	0	1	0	0	0	0	1	0	0	0	1	0	0	0	0	1	1	0	0	1	1	0	0	0	0	1	0	0	0	0	0	1	1	0
0	1	1	0	1	1	0	1	1	1	0	1	0	1	0	0	1	1	1	0	0	1	1	1	0	1	1	0	0	0	0	1	1	0	0	1	1	1	0	0	0	1	0	0	0	0	0	1	1	0
0	1	1	1	0	1	0	1	1	1	1	0	0	1	0	1	0	1	0	0	1	1	1	1	1	0	1	0	0	1	0	0	0	0	0	1	1	0	0	0	0	0	0	0	0	1	0	1	1	0
0	1	1	1	0	1	0	1	1	1	1	0	0	1	0	0	1	1	0	0	0	1	1	0	1	0	1	0	0	0	0	0	1	0	0	1	1	1	0	0	0	0	0	0	0	0	0	0	1	0
0	1	1	1	0	0	0	1	1	1	1	0	0	1	0	1	0	1	0	0	0	1	0	0	0	0	1	0	0	0	0	1	1	0	0	1	1	0	0	0	0	0	1	0	0	0	0	0	1	0
0	1	1	1	0	0	0	1	1	1	0	0	0	1	0	0	1	1	0	0	1	1	1	0	1	0	1	0	0	1	0	0	1	0	0	1	1	1	0	0	0	0	0	0	0	1	0	1	1	0
1	1	1	0	0	1	0	1	1	1	1	0	0	1	0	1	1	1	1	0	1	1	1	0	1	0	1	0	0	1	0	0	1	1	0	1	1	1	0	0	0	1	0	0	0	0	0	1	1	0
1	1	1	0	1	1	0	1	1	1	1	0	0	1	0	1	1	1	0	0	1	1	1	1	1	0	1	0	0	1	0	0	1	1	0	1	1	1	0	0	0	1	0	0	0	0	0	1	1	0
0	1	1	1	0	1	0	1	1	1	1	0	0	1	0	0	1	1	0	0	0	1	0	1	1	0	1	0	0	1	0	1	1	0	0	1	1	1	0	0	0	0	0	0	0	0	0	0	1	0
0	1	1	0	0	0	0	1	1	1	1	1	0	1	0	1	1	1	0	0	1	1	0	0	1	0	1	0	0	1	0	1	1	0	0	1	1	1	0	0	0	0	1	0	0	1	0	1	1	0
0	1	1	1	0	0	0	1	1	1	1	0	0	1	0	1	1	1	0	0	1	0	0	0	1	0	1	0	0	0	0	1	1	1	0	0	1	1	0	0	0	1	0	0	0	0	0	1	1	0
0	1	0	0	0	1	0	1	1	0	1	0	0	1	0	1	0	1	1	0	0	1	0	0	0	0	1	0	0	0	0	1	1	0	0	0	1	0	0	0	0	0	0	0	0	0	0	0	1	0
1	1	1	1	1	0	0	1	1	1	1	0	0	1	0	0	1	1	0	0	0	1	1	0	0	0	1	0	0	0	0	0	1	0	0	1	1	1	0	0	0	1	0	0	0	0	0	0	1	1
0	1	1	0	0	0	0	1	1	1	1	0	0	1	0	1	1	1	0	0	0	1	1	0	0	0	1	0	0	0	0	1	1	1	0	1	1	1	0	0	0	0	0	0	0	0	0	0	1	0
0	1	1	1	1	0	0	1	1	1	1	0	0	1	0	1	1	1	1	0	0	1	1	0	1	0	1	0	0	1	0	0	1	1	0	1	1	1	0	0	0	1	0	0	0	1	0	1	1	0
1	0	1	1	1	1	0	1	1	1	1	0	0	1	0	1	1	1	1	0	0	1	1	0	1	0	1	0	0	0	0	0	1	0	0	1	1	0	0	0	0	1	0	0	0	1	0	0	1	0
1	0	1	1	0	0	0	1	1	0	1	0	0	1	0	0	0	1	1	0	1	1	0	1	0	0	1	0	0	1	0	0	1	0	0	1	1	0	0	0	0	0	0	0	0	1	0	0	1	0
0	1	0	0	0	1	0	1	1	1	1	0	0	1	0	1	1	1	0	0	0	1	0	0	1	0	1	0	0	1	0	1	1	0	0	1	1	0	0	0	0	1	0	0	0	1	0	1	1	0
0	1	1	1	0	0	0	1	1	1	1	0	0	1	0	1	1	1	0	0	1	1	0	0	1	0	1	0	0	0	0	0	1	0	0	1	1	0	0	0	0	1	1	0	0	1	0	1	1	0
0	1	1	1	1	0	0	1	1	1	1	0	0	1	0	1	1	1	0	0	1	1	0	0	0	0	1	0	1	0	0	0	1	0	0	1	1	0	0	0	0	1	0	0	0	0	0	1	1	0
0	1	1	0	0	0	0	1	1	1	1	0	0	1	0	1	1	1	1	0	0	1	0	0	0	0	1	0	1	1	0	0	1	0	0	1	1	0	0	0	1	1	0	0	0	0	0	1	1	0
0	0	1	1	1	0	0	1	1	1	0	0	0	1	0	1	1	1	1	0	1	1	1	0	0	0	1	0	1	0	0	1	1	0	0	1	1	0	0	0	0	0	0	0	0	1	0	1	1	0
0	1	1	1	0	0	0	1	1	1	1	0	0	1	0	0	1	1	0	0	1	1	0	0	0	0	1	0	1	0	0	0	1	0	0	1	0	1	0	0	0	0	0	0	0	0	0	1	1	0
0	1	1	1	0	0	0	1	1	1	1	0	0	1	0	0	0	1	1	0	1	1	0	0	1	0	1	0	1	1	0	1	1	0	0	1	1	0	0	0	1	0	1	0	0	0	0	1	1	0
0	1	0	0	1	0	0	1	1	1	1	0	0	1	0	1	1	1	1	0	1	1	1	0	0	0	1	0	1	0	0	1	1	1	0	1	1	0	0	0	1	0	1	0	0	0	0	1	1	0
1	0	0	1	1	0	0	1	1	1	1	0	0	1	0	0	1	1	1	0	1	1	0	0	1	0	1	0	1	0	0	0	1	0	0	1	1	0	0	0	0	1	0	0	0	0	0	1	1	0
0	1	1	1	1	0	0	1	1	1	1	0	0	1	0	1	1	1	0	0	1	1	1	0	1	0	1	0	1	1	0	1	1	0	0	1	1	0	0	0	0	0	0	0	0	1	0	1	1	0
0	1	1	1	0	0	0	0	1	1	1	0	0	1	0	0	1	1	0	0	0	1	1	0	0	0	1	0	1	1	0	1	1	1	0	1	1	1	0	0	0	0	0	0	0	0	0	1	1	0
0	1	1	0	1	0	0	1	1	1	1	0	0	1	0	1	1	1	1	0	0	1	0	0	0	0	1	0	1	1	0	0	1	0	0	0	1	1	0	1	0	0	0	0	0	0	0	1	1	0
0	1	1	1	0	0	0	1	1	1	1	0	0	1	0	0	1	1	0	0	0	1	0	0	1	0	1	0	1	1	0	1	1	0	0	1	1	0	0	0	0	1	0	0	0	1	0	1	1	0
0	1	1	1	0	0	0	1	1	0	1	0	0	1	0	1	1	1	0	0	0	1	0	0	1	0	1	0	1	1	0	1	1	1	0	1	1	0	0	0	0	0	0	0	0	0	0	1	1	0
0	1	1	0	0	0	0	1	1	1	1	0	0	1	0	1	0	1	1	0	1	1	0	0	1	0	1	0	1	1	0	0	1	0	0	1	1	1	0	0	0	0	0	0	0	0	0	1	1	0
1	1	1	0	0	0	0	1	1	1	1	0	0	1	0	0	1	1	0	0	1	1	0	0	1	0	1	0	1	0	0	1	1	1	0	1	1	1	0	0	0	0	0	0	0	0	0	1	1	0
1	1	1	0	0	0	0	1	1	1	0	0	0	1	0	0	1	1	0	0	1	1	0	0	1	0	1	0	1	1	0	1	1	0	0	1	0	1	0	0	0	0	0	0	0	0	0	1	1	0
0	1	0	0	1	0	0	1	1	1	1	0	0	1	0	1	1	1	1	0	0	1	0	0	0	0	1	0	1	1	0	0	1	0	0	1	1	0	0	0	0	0	0	0	0	0	0	1	1	0
0	1	1	0	0	0	0	1	1	1	1	0	0	1	0	1	1	1	0	0	0	1	0	0	0	0	1	0	0	0	0	1	1	0	0	1	1	0	0	0	0	1	0	0	0	0	0	0	1	0
1	1	1	0	0	0	0	1	1	1	1	0	0	1	0	0	1	1	0	0	1	1	0	0	1	0	1	0	1	0	0	1	1	1	0	1	1	0	0	0	0	0	0	0	0	0	0	0	1	0
1	0	1	1	0	0	0	1	1	1	1	0	0	1	0	0	1	1	0	0	0	1	1	1	1	0	1	0	1	0	0	1	1	0	0	1	1	0	0	0	0	0	0	0	0	0	0	1	1	0
1	1	0	0	0	1	0	1	1	1	1	0	0	0	0	0	1	1	0	0	1	1	1	1	1	0	1	0	1	0	0	1	1	0	0	1	1	0	0	0	0	1	0	0	0	0	0	1	1	1
0	1	1	1	1	0	0	1	1	1	1	0	0	1	0	0	1	1	0	0	0	1	1	1	0	0	1	0	1	0	0	1	1	0	0	1	1	0	0	0	0	0	0	0	0	0	0	1	1	0
1	1	1	1	0	1	0	1	1	1	1	0	0	1	0	0	1	1	1	0	0	1	1	1	1	0	1	0	1	1	0	1	1	0	0	1	1	0	0	0	0	0	0	0	0	0	0	1	1	1
1	1	1	1	1	1	0	1	1	0	1	0	0	1	0	0	1	1	1	0	1	1	1	1	0	1	1	0	1	1	0	1	1	0	0	0	1	0	0	0	0	0	0	0	0	0	0	1	1	1
0	1	1	1	1	1	0	1	1	1	1	0	0	1	0	1	1	1	0	0	0	1	1	1	0	0	1	0	1	0	0	1	1	0	0	1	1	0	0	0	0	1	0	0	0	0	0	1	1	1
0	1	1	1	0	1	0	1	1	1	1	0	0	1	0	1	1	1	0	0	1	1	1	1	1	0	1	0	1	0	0	1	1	1	0	1	1	0	0	0	0	0	0	0	0	1	0	1	1	1
1	1	0	0	0	1	0	1	1	1	1	0	0	1	0	1	1	1	0	0	1	1	1	0	1	0	1	0	1	0	0	1	1	0	0	1	1	0	0	0	0	1	0	0	0	0	0	0	1	0
1	0	1	0	1	1	0	1	1	1	1	0	0	1	0	1	1	1	0	0	1	1	1	0	1	0	1	0	1	1	0	1	1	0	0	1	1	0	0	0	0	0	0	0	0	0	0	1	1	1
0	1	1	0	0	0	0	1	1	1	1	0	0	1	0	1	0	1	1	0	1	1	1	1	1	0	1	0	1	0	0	1	1	0	0	1	1	0	0	0	0	1	0	0	0	0	0	0	1	0
0	1	1	1	0	0	0	1	1	1	1	0	0	1	0	1	1	1	1	0	0	1	1	1	1	0	1	0	1	1	0	1	1	0	0	1	1	0	0	0	0	0	0	0	0	0	0	0	1	0
1	1	1	0	0	1	0	1	1	1	1	1	0	1	0	0	1	1	0	0	1	1	0	1	1	0	1	0	1	0	0	0	1	1	0	1	1	0	0	0	1	0	0	0	0	0	0	0	1	1
0	1	1	1	0	1	0	1	1	1	1	0	0	1	0	1	1	1	1	0	1	1	0	1	0	0	1	0	1	0	0	1	1	1	0	1	1	0	0	0	1	1	1	0	0	0	0	0	1	1
0	0	0	1	0	1	0	1	1	1	1	0	0	1	0	0	1	1	1	0	1	1	1	1	0	0	1	0	1	0	0	1	1	0	0	1	1	0	0	0	0	1	1	0	0	0	0	1	1	1
0	1	1	1	0	1	0	1	1	1	1	0	0	1	0	1	1	1	0	0	1	1	1	1	1	1	1	0	1	1	0	1	1	1	0	1	1	0	0	0	0	0	0	0	0	0	0	1	1	1
0	1	1	0	0	1	0	1	1	0	1	0	0	1	0	0	1	1	0	0	1	1	0	0	1	1	1	0	1	0	0	1	1	0	0	1	0	0	0	0	0	0	0	0	0	0	0	0	1	0
0	1	1	1	1	0	0	1	1	1	1	0	0	1	0	1	1	1	0	0	1	1	1	1	0	0	0	0	1	0	0	1	1	0	0	1	1	1	0	0	0	0	0	0	0	1	0	1	1	1
0	1	1	1	1	0	0	1	1	1	1	0	0	1	0	1	1	1	0	0	1	1	0	0	0	0	1	0	1	1	0	1	1	0	0	1	1	0	0	0	0	0	0	0	0	0	0	1	1	1
0	1	1	1	0	1	0	1	1	1	1	0	0	1	0	1	1	1	0	0	0	1	1	1	1	1	1	0	1	1	0	1	1	0	0	1	1	0	0	0	0	1	0	0	0	0	0	1	1	0
0	1	1	0	0	1	0	1	1	1	1	0	0	1	0	1	1	1	0	0	1	1	1	1	0	0	1	0	1	1	0	1	1	0	0	1	1	0	0	0	0	1	1	0	0	1	0	1	1	1
0	1	1	1	0	1	0	1	1	1	1	0	0	1	0	0	1	1	0	0	0	1	1	0	0	0	1	0	1	1	0	1	1	0	0	0	1	1	0	0	0	0	1	0	0	0	0	1	1	1
1	1	1	1	0	0	0	1	1	1	1	0	0	1	0	0	1	1	0	0	1	1	1	0	1	0	1	0	1	0	0	1	1	1	0	1	0	0	0	0	0	0	1	0	0	0	0	1	1	1
0	1	1	1	0	1	0	1	1	1	1	0	0	1	0	0	1	1	0	0	1	0	1	1	1	0	1	0	1	1	0	0	1	0	0	1	1	0	0	0	0	0	0	0	0	0	0	1	1	1
1	1	1	1	0	1	0	1	1	1	1	0	0	1	0	0	1	1	0	0	1	1	1	0	1	0	1	0	1	0	0	1	1	1	0	1	0	0	0	0	0	0	1	0	0	1	0	1	1	1
0	1	1	0	0	1	0	1	1	0	1	0	0	1	0	1	1	1	0	0	0	1	1	1	0	0	1	0	1	0	0	1	1	1	0	1	1	0	0	0	0	1	0	0	0	0	0	1	1	0
1	1	1	0	0	1	0	1	1	1	1	0	0	1	0	1	1	1	1	0	1	1	0	1	0	0	1	0	1	0	0	1	1	1	0	1	1	0	0	0	0	0	0	0	0	0	0	1	1	1
0	1	1	0	0	0	0	1	1	0	1	0	0	1	0	1	1	1	0	0	1	1	1	1	1	0	1	0	1	0	0	0	1	0	0	1	1	0	0	0	0	0	1	0	0	0	0	1	1	0
1	1	0	0	0	0	0	1	1	1	1	0	0	1	0	0	1	1	1	0	1	1	0	1	1	0	1	0	1	1	0	1	1	1	0	1	1	0	0	0	0	1	0	0	0	0	0	0	1	0
1	1	0	1	0	1	0	1	1	1	0	0	0	1	0	0	1	1	0	0	0	1	1	1	0	0	1	0	1	0	0	1	1	1	0	0	1	0	0	0	0	1	0	0	0	0	0	1	1	1
0	1	0	1	1	0	0	1	1	0	1	0	0	1	0	0	1	1	0	0	1	1	1	0	0	0	1	0	1	0	0	0	1	0	0	1	1	0	0	0	0	0	0	0	0	0	0	1	1	0
0	0	1	1	0	1	0	1	1	1	1	0	0	1	0	1	1	1	0	0	1	1	1	1	0	0	1	0	1	0	0	1	1	0	0	1	1	0	0	0	0	0	0	0	0	0	0	1	1	0
0	1	1	1	0	1	0	1	1	1	1	0	0	1	0	1	1	1	0	0	1	1	1	1	1	0	1	0	1	1	0	1	1	1	0	1	1	0	0	0	0	0	0	0	0	0	0	1	1	0
0	1	0	0	0	1	0	1	1	0	1	0	0	1	0	0	1	1	0	0	1	1	1	1	0	0	1	0	1	0	0	0	1	1	0	1	1	0	0	0	0	0	0	0	0	0	0	1	1	0
1	1	1	0	0	1	0	1	1	1	1	0	0	1	0	0	1	1	0	0	1	1	0	0	1	0	1	0	1	0	0	0	1	1	0	1	1	0	0	0	0	0	0	0	0	0	0	1	1	0
1	0	1	0	0	0	0	1	1	1	1	0	0	1	0	1	1	1	0	0	1	1	0	0	1	1	0	0	1	0	0	1	1	0	0	1	1	0	0	0	0	0	1	0	0	0	0	1	1	0
0	1	1	1	0	1	0	1	1	1	1	1	0	1	0	1	1	1	0	0	1	1	1	0	1	1	1	0	1	0	0	1	1	0	0	1	1	0	0	0	0	0	0	0	0	0	0	0	1	0
0	1	1	1	1	1	0	1	1	1	1	0	0	1	0	1	1	1	1	0	1	1	1	0	1	0	1	0	1	0	0	1	1	0	0	1	1	0	0	0	0	1	0	0	0	0	0	1	1	0
0	1	1	0	0	1	0	1	1	1	0	0	0	1	0	0	1	1	0	0	1	1	1	1	1	1	1	0	1	0	0	0	1	1	0	1	1	0	0	0	0	1	0	0	0	0	0	1	1	0
0	0	1	1	1	1	0	1	1	0	0	0	0	1	0	1	1	1	0	0	0	1	1	0	1	1	1	0	0	0	0	1	1	0	0	1	1	0	0	0	0	1	0	0	0	0	0	1	1	0
0	1	1	0	1	1	0	1	1	1	1	0	0	1	0	0	1	1	0	0	1	1	1	0	0	0	1	0	0	0	0	1	1	0	0	1	1	0	0	0	0	1	0	0	0	0	0	1	1	0
0	1	1	1	1	0	0	1	1	1	1	0	0	1	0	1	1	1	0	0	1	1	1	1	0	0	1	0	0	0	0	1	1	0	0	1	1	0	0	0	0	0	0	0	0	0	0	1	1	0
1	1	1	0	1	1	0	1	1	1	0	0	0	1	0	0	1	1	0	0	1	1	1	1	0	0	1	0	0	0	0	1	1	0	0	1	1	0	0	0	0	1	0	0	0	0	0	1	1	0
0	1	1	1	0	0	0	1	1	1	1	1	0	1	0	1	1	1	0	0	1	1	0	0	0	0	1	0	0	0	0	1	1	0	0	1	1	0	0	0	0	0	0	0	0	0	0	1	1	0
0	1	1	0	1	0	0	1	1	1	1	0	0	1	0	1	1	1	0	0	1	1	1	1	0	1	1	0	0	1	0	1	1	0	0	1	1	0	0	0	0	0	0	0	0	0	0	1	1	0
0	0	1	1	1	0	0	1	1	1	0	1	0	1	0	1	1	1	0	0	1	1	0	0	0	1	1	0	0	0	0	0	1	1	0	1	1	0	0	0	0	0	0	0	0	0	0	0	1	0
1	1	1	1	0	0	0	1	1	1	1	0	0	1	0	0	1	1	0	0	1	0	1	0	1	0	1	0	1	0	0	0	1	0	0	1	1	0	0	0	0	1	0	0	0	0	0	1	1	0
0	1	1	0	0	1	0	1	1	1	1	1	0	1	0	1	1	1	0	0	1	1	1	0	1	0	1	0	1	0	0	1	1	1	0	1	1	0	0	0	0	0	0	0	0	0	0	1	1	0
0	1	1	0	0	0	0	1	1	1	1	0	0	1	0	1	1	1	0	0	1	1	1	0	0	0	1	0	1	1	0	0	1	0	0	1	1	0	0	1	0	1	0	0	0	0	0	1	1	0
0	1	0	0	0	0	0	1	1	1	0	0	0	1	0	1	1	1	0	0	0	1	0	0	1	0	1	0	1	0	0	0	1	0	0	1	1	0	0	0	0	0	0	0	0	0	0	1	1	0
1	1	1	1	1	0	0	1	1	1	0	0	0	1	0	1	1	1	0	0	1	1	0	0	1	0	1	0	1	1	0	0	1	0	0	1	1	0	0	0	0	0	0	0	0	0	0	1	1	0
1	1	1	0	0	0	0	1	1	1	1	0	0	1	0	1	1	1	0	0	1	1	0	0	0	0	1	0	1	1	0	1	1	0	0	1	1	0	0	0	0	0	0	0	0	1	0	1	1	0
0	1	1	0	0	0	0	1	1	1	1	0	0	1	0	1	1	1	0	0	0	1	0	0	0	0	1	0	1	0	0	0	1	0	0	1	1	0	0	0	0	1	0	0	0	0	0	1	1	0
0	1	1	0	1	0	0	1	1	1	1	0	0	1	0	1	1	1	0	0	1	1	0	0	1	0	1	0	1	1	0	0	1	0	0	1	1	0	0	0	0	1	0	0	0	0	0	1	1	0
0	0	0	0	0	0	0	1	1	1	1	0	0	1	0	1	1	1	0	0	0	1	0	0	1	0	1	0	1	0	0	1	1	0	0	1	0	1	0	0	0	0	0	0	0	0	0	1	1	0
1	1	1	0	0	0	0	1	1	1	1	0	0	1	0	0	0	1	0	0	0	1	0	0	0	0	1	0	1	0	0	1	1	1	0	1	1	1	0	0	0	1	0	0	0	0	0	1	1	0
0	1	1	1	1	0	0	1	1	1	1	0	0	1	0	0	1	1	0	0	1	1	0	0	1	0	1	0	1	0	0	0	1	0	0	0	1	1	0	0	0	0	0	0	0	1	0	1	1	0
1	1	1	1	1	0	0	1	1	1	1	0	0	1	0	0	1	1	0	0	1	1	1	0	1	0	1	0	1	1	0	0	1	1	0	1	1	1	0	1	0	0	0	0	0	0	0	0	1	0
0	1	1	1	1	0	0	1	1	1	1	0	0	1	0	1	1	1	1	0	1	1	0	0	1	0	1	0	0	0	0	1	1	0	0	1	1	1	0	0	0	0	0	0	0	1	0	1	1	0
0	1	0	0	0	0	0	1	1	1	1	0	0	1	0	0	1	1	0	0	1	1	0	0	1	0	1	0	0	0	0	0	1	0	0	1	1	1	0	0	0	0	0	0	0	0	0	1	1	0
0	1	1	0	0	0	0	1	1	1	1	0	0	1	0	0	1	1	0	0	1	1	1	0	1	0	1	0	0	1	0	0	1	0	0	1	1	0	0	0	0	1	0	0	0	0	0	1	1	0
0	1	1	1	1	0	0	1	1	1	1	0	0	1	0	1	1	1	0	0	0	1	0	0	1	0	1	0	0	1	0	1	1	1	0	1	1	0	0	0	0	0	0	0	0	0	0	1	1	0
0	1	1	0	0	0	0	1	1	1	0	0	0	1	0	0	1	1	0	0	1	1	0	0	1	0	1	0	0	0	0	1	1	0	0	1	1	1	0	0	0	1	0	0	0	0	0	1	1	0
1	1	1	1	0	0	0	1	1	1	1	0	0	1	0	0	1	1	1	0	0	1	0	1	0	0	1	0	0	0	0	1	1	0	0	1	1	0	0	0	0	1	0	0	0	0	0	0	1	0
1	1	0	1	0	0	0	1	1	1	1	0	0	1	0	1	1	1	0	0	1	1	0	0	1	0	1	0	1	0	0	0	1	0	0	1	1	1	0	0	0	0	0	0	0	0	0	0	1	0
0	1	0	1	1	0	0	1	1	1	1	0	0	1	0	0	1	1	0	0	1	1	0	0	0	0	1	0	0	0	0	0	1	1	0	1	1	1	0	0	0	0	0	0	0	0	0	1	1	0
0	1	1	0	1	0	0	1	1	1	1	0	0	1	0	0	1	1	0	0	1	1	0	0	1	0	1	0	0	0	0	1	1	1	0	1	1	1	0	0	0	0	0	0	0	0	0	0	1	0
0	1	1	1	1	0	0	1	1	0	1	0	0	1	0	1	1	1	1	0	1	1	0	0	1	0	1	0	0	0	0	1	1	1	0	1	1	0	0	0	0	1	0	0	0	0	0	0	1	0
0	1	1	1	0	0	0	1	1	1	1	0	0	1	0	0	1	1	0	0	1	1	1	0	0	0	1	0	0	1	0	0	0	1	0	1	1	0	0	0	0	1	0	0	0	0	0	1	1	0
0	1	0	0	1	0	0	0	1	0	0	0	0	1	0	1	1	1	0	0	0	1	0	0	1	0	1	0	0	1	0	1	0	1	0	0	0	0	0	0	0	0	0	0	0	0	0	0	1	0
0	1	1	1	1	0	0	1	1	1	1	0	0	1	0	1	0	1	1	0	1	1	0	1	1	0	1	0	0	0	0	1	0	1	0	1	1	1	0	0	0	1	0	0	0	0	0	1	1	0
0	1	1	0	0	0	0	1	1	1	0	0	0	1	0	1	1	1	0	0	1	1	0	0	1	0	1	0	0	0	0	1	0	0	0	1	1	1	0	0	0	0	0	0	0	0	0	1	1	0
0	1	1	0	1	0	0	1	1	1	1	0	0	1	0	0	1	1	0	0	0	1	1	0	1	0	1	0	1	0	0	1	0	0	0	1	1	1	0	1	0	0	0	0	0	0	0	0	1	0
0	1	1	1	0	0	0	1	1	1	1	0	0	1	0	1	1	1	0	0	1	1	0	0	0	0	1	0	1	1	0	1	0	0	0	1	1	0	0	0	0	0	0	0	0	0	0	1	1	0
0	0	1	1	0	0	0	1	1	1	0	0	0	1	0	0	0	1	0	0	1	1	0	0	0	0	1	0	1	1	0	1	1	0	0	1	1	0	0	0	0	1	0	0	0	0	0	1	1	0
0	0	1	1	1	0	0	1	1	1	1	0	0	1	0	1	1	1	0	0	1	1	1	0	1	0	1	0	0	0	0	1	1	0	0	1	1	0	0	1	0	0	0	0	0	1	0	1	1	0
0	1	1	0	0	0	0	1	1	1	1	0	0	0	0	1	1	1	0	0	1	1	0	0	0	0	1	0	0	0	0	0	0	0	0	1	1	0	0	0	0	1	0	0	0	0	0	1	1	0
0	1	1	0	0	0	0	1	1	1	1	0	0	1	0	1	1	1	0	0	0	1	0	0	1	0	1	0	1	0	0	0	0	1	0	1	1	1	0	1	0	1	0	0	0	0	0	1	1	0
0	1	1	0	0	0	0	1	1	0	1	0	0	1	0	1	1	1	0	0	1	1	1	0	0	0	1	0	1	1	0	0	1	0	0	1	0	1	0	0	0	0	0	0	0	1	0	1	1	0
0	1	1	1	0	1	0	1	1	1	1	0	0	1	0	1	1	1	1	0	1	1	1	1	1	0	1	0	1	0	0	1	0	1	0	1	1	1	0	0	1	0	0	0	0	0	0	1	1	0
0	1	1	1	0	0	0	1	1	1	1	0	0	1	0	1	1	1	1	0	1	1	1	0	1	0	1	0	1	0	0	0	1	1	0	1	1	1	0	0	0	0	0	0	0	1	0	1	1	0
1	1	1	1	0	1	0	1	1	1	1	0	0	1	0	0	1	1	1	0	1	1	1	0	1	0	1	0	1	1	0	0	0	1	0	1	1	0	0	0	0	1	0	0	0	0	0	1	1	1
0	1	1	1	0	0	0	1	1	1	1	1	0	1	0	1	1	1	1	0	1	1	1	1	1	0	1	0	1	0	0	1	0	0	0	0	1	1	0	0	0	1	0	0	0	1	0	1	1	0
0	0	1	1	1	1	0	1	1	1	1	0	0	1	0	1	1	1	0	0	1	1	1	1	0	0	1	0	1	1	0	0	0	1	0	1	1	1	0	0	0	1	0	0	0	0	0	1	1	0
0	1	1	0	1	1	0	1	1	0	1	0	0	1	0	1	0	1	0	0	1	1	1	0	1	0	1	0	1	0	0	0	0	0	0	1	1	1	0	0	0	1	0	0	0	0	0	1	1	0
0	1	1	0	1	0	0	1	1	1	1	0	0	1	0	1	1	1	0	0	1	1	1	0	1	0	1	0	1	0	0	1	1	1	0	0	1	1	0	0	0	1	0	0	0	0	0	1	1	0
0	1	1	0	0	1	0	1	1	1	1	0	0	1	0	1	1	1	0	0	1	1	1	1	1	0	1	0	1	0	0	0	1	0	0	1	1	0	0	0	0	1	0	0	0	1	0	1	1	0
0	1	1	0	0	1	0	1	1	1	1	0	0	1	0	1	1	1	0	0	1	1	1	1	1	0	1	0	1	0	0	1	1	1	0	1	1	0	0	0	0	1	0	0	0	0	0	1	1	0
0	1	1	1	0	1	0	1	1	1	1	0	0	1	0	1	1	1	0	0	1	1	1	1	0	0	1	0	1	0	0	1	1	1	0	1	1	0	0	0	0	1	0	0	0	1	0	1	1	1
0	1	1	0	0	0	0	1	1	1	1	0	0	1	0	0	1	1	1	0	1	1	1	0	1	0	1	0	1	0	0	1	1	0	0	1	1	1	0	0	0	1	1	0	0	0	0	1	1	0
1	1	1	0	0	0	0	1	1	1	1	0	0	1	0	0	1	1	1	0	1	1	1	1	1	0	1	0	1	1	0	0	0	1	0	0	0	1	0	0	0	1	0	0	0	0	0	1	1	0
1	1	1	0	0	1	0	1	1	1	1	0	0	1	0	0	1	1	1	0	1	1	1	1	1	1	1	0	1	0	0	0	1	1	0	1	1	0	0	0	0	1	0	0	0	0	0	0	1	0
1	1	1	1	1	1	0	1	1	1	1	0	0	1	0	0	1	1	0	0	1	1	1	1	1	0	1	0	1	1	0	1	0	0	0	1	1	1	0	0	0	1	0	0	0	0	0	1	1	1
1	1	0	1	0	1	0	1	1	0	1	0	0	1	0	1	0	1	1	0	1	1	1	1	0	0	1	0	1	1	0	1	1	0	0	1	1	0	0	0	1	1	0	0	0	0	0	0	1	0
0	1	1	0	1	1	0	1	1	1	1	0	0	1	0	0	1	1	1	0	1	1	1	1	0	1	1	0	0	0	0	1	1	0	0	1	1	1	0	0	1	0	0	0	0	1	0	1	1	0
0	1	1	1	1	1	0	1	1	1	0	0	0	1	0	1	1	1	1	0	1	1	1	1	1	0	1	0	0	1	0	1	1	0	0	0	1	0	0	0	1	1	0	0	0	0	0	1	1	0
0	1	1	1	0	1	0	1	1	1	1	0	0	1	0	1	1	1	1	0	1	1	1	0	1	0	1	0	1	0	0	0	1	0	0	1	1	0	0	0	0	1	0	0	0	0	0	0	1	0
0	1	1	0	1	0	0	1	1	1	1	0	0	1	0	1	1	1	1	0	1	1	1	0	1	0	1	0	1	0	0	1	1	1	0	1	1	0	0	0	1	0	0	0	0	0	0	0	1	0
0	0	0	1	0	1	0	1	1	1	1	0	0	1	0	1	1	1	0	0	0	1	1	0	0	0	1	0	1	0	0	1	1	0	0	1	0	0	0	0	1	0	0	0	0	0	0	1	1	0
0	1	0	0	1	1	0	1	1	1	1	0	0	1	0	0	0	1	1	0	1	1	1	0	1	0	1	0	1	0	0	0	1	1	0	1	1	1	0	0	1	0	0	0	0	0	0	0	1	0
0	1	1	1	0	1	0	1	1	1	1	0	0	1	0	0	1	1	0	0	1	1	1	1	1	0	1	0	1	0	0	0	1	0	0	1	1	0	0	0	1	0	0	0	0	0	0	1	1	0
0	1	1	1	0	1	0	1	1	1	0	0	0	1	0	1	0	1	1	0	0	1	1	0	0	1	1	0	1	1	0	1	1	0	0	1	1	0	0	0	1	0	0	0	0	1	0	1	1	0
0	1	1	1	0	1	0	1	1	1	1	1	0	1	0	1	1	1	1	0	1	1	1	1	1	0	1	0	1	1	0	1	1	0	0	1	1	1	0	0	0	0	0	0	0	1	0	1	1	0
1	1	1	0	0	1	0	1	1	1	1	0	0	1	0	1	1	1	0	0	0	1	1	0	1	0	1	0	1	0	0	1	1	0	0	1	1	1	0	0	0	0	0	0	0	1	0	1	1	0
1	1	1	1	0	1	0	1	1	1	1	0	0	1	0	0	1	1	1	0	0	1	1	0	1	0	1	0	1	1	0	1	1	1	0	1	1	1	0	1	1	1	0	0	0	1	0	1	1	0
1	0	1	1	0	1	0	1	1	0	1	0	0	1	0	0	1	1	0	0	1	1	1	0	1	1	1	0	1	0	0	0	1	0	0	0	1	1	0	1	1	0	0	0	0	0	0	1	1	0
0	0	1	1	1	1	0	1	1	0	0	1	0	1	0	1	1	1	0	0	1	1	1	1	0	1	1	0	1	1	0	1	1	0	0	1	1	0	0	0	0	0	0	0	0	0	0	0	1	0
0	0	1	0	1	1	0	1	1	1	0	1	0	1	0	1	1	1	1	0	1	1	1	0	1	1	1	0	1	1	0	1	1	0	0	1	1	1	0	0	0	0	0	0	0	0	0	1	1	0
0	1	1	1	0	1	0	1	1	1	1	1	0	1	0	0	1	1	1	0	1	1	1	1	1	0	1	0	1	0	0	0	1	0	0	1	1	0	0	0	1	1	0	0	0	1	0	1	1	0
0	1	1	0	0	1	0	1	1	1	0	1	0	1	0	0	1	1	1	0	1	1	1	1	0	0	1	0	1	0	0	1	1	0	0	1	1	1	0	0	1	0	0	0	0	0	0	0	1	0
0	0	1	0	0	1	0	1	1	1	1	1	0	1	0	1	1	1	0	0	1	1	1	0	0	0	1	0	1	1	0	1	1	0	0	1	1	0	0	0	0	0	0	0	0	0	0	1	1	0
0	1	1	0	0	1	0	1	1	1	1	1	0	0	0	1	1	1	1	0	1	1	1	1	1	0	1	0	1	1	0	1	1	0	0	1	1	0	0	1	1	0	0	0	0	1	0	0	1	0
0	1	1	1	0	0	0	1	1	1	1	1	0	1	0	0	1	1	0	0	0	1	0	0	1	0	1	0	1	0	0	1	1	1	0	0	1	0	0	0	0	0	0	0	0	0	0	1	1	0
0	0	1	1	0	0	0	1	1	1	0	1	0	1	0	1	1	1	1	0	0	1	1	0	1	0	1	0	1	1	0	1	0	0	0	1	1	0	0	0	1	0	0	0	0	1	0	1	1	0
0	1	0	0	1	0	0	1	1	1	1	1	0	1	0	1	1	1	1	0	1	1	1	0	1	0	1	0	1	1	0	1	1	1	0	1	1	0	0	0	1	0	0	0	0	0	0	1	1	0
0	1	1	1	0	1	0	1	1	1	1	1	0	1	0	0	1	1	0	0	1	1	1	1	1	0	1	0	1	0	0	0	1	1	0	1	1	1	0	0	0	0	0	0	0	0	0	1	1	0
1	1	1	0	1	1	0	1	1	1	0	0	0	1	0	1	1	1	0	0	1	1	1	0	1	0	1	0	1	1	0	0	0	1	0	0	1	1	0	0	1	0	0	0	0	0	0	1	1	0
0	0	1	0	1	1	0	1	1	1	0	0	0	1	0	1	1	1	0	0	0	1	1	1	1	0	1	0	1	1	0	1	1	1	0	1	0	1	0	0	1	0	0	0	0	1	0	1	1	0
0	1	1	1	0	1	0	1	1	1	0	1	0	1	0	1	1	1	0	0	0	1	1	1	1	0	1	0	1	0	0	1	1	1	0	1	1	0	0	0	1	0	0	0	0	1	0	1	1	0
0	1	0	0	0	1	0	1	1	1	1	0	0	1	0	0	1	1	0	0	1	1	0	0	1	0	1	0	1	1	0	1	1	1	0	1	1	0	0	0	1	0	0	0	0	1	0	1	1	0
0	1	0	0	0	0	0	1	1	1	1	0	0	1	0	0	1	1	1	0	0	1	1	0	1	0	0	0	1	0	0	0	1	0	0	1	1	0	0	0	0	1	0	0	0	0	0	1	1	0
1	1	1	0	0	1	0	1	1	1	1	1	0	1	0	0	0	1	0	0	0	1	1	0	1	0	1	0	1	1	0	0	1	0	0	1	1	0	0	0	1	0	0	0	0	0	0	1	1	0
1	1	1	1	0	0	0	1	1	1	1	1	0	1	0	0	0	1	1	0	0	1	1	0	1	0	1	0	1	1	0	0	1	0	0	1	1	0	0	0	1	1	0	0	0	0	0	1	1	0
0	1	1	1	0	1	0	1	1	1	1	1	0	1	0	1	1	1	1	0	0	1	1	0	1	0	1	0	1	1	0	1	1	1	0	1	1	0	0	0	1	0	0	0	0	1	0	1	1	0
0	1	1	1	0	1	0	1	1	1	1	0	0	1	0	1	1	1	1	0	1	1	1	1	0	0	1	0	1	1	0	1	1	0	0	1	1	0	0	0	0	0	0	0	0	0	0	1	1	0
0	1	0	0	0	0	0	1	1	1	1	1	0	1	0	1	1	1	0	0	0	1	1	0	0	1	1	0	1	1	0	1	1	0	0	1	1	0	0	0	1	0	0	0	0	1	0	0	1	0
0	1	1	1	0	1	0	1	1	0	1	1	0	1	0	1	1	1	1	0	1	1	1	0	0	0	1	0	1	1	0	1	1	0	0	1	1	0	0	0	1	0	1	0	0	0	0	1	1	0
0	1	1	1	0	0	0	1	1	0	1	1	0	1	0	0	1	1	1	0	1	1	1	1	0	0	1	0	1	0	0	1	1	0	0	1	1	1	0	0	1	0	0	0	0	0	0	1	1	1
0	1	1	0	0	1	0	1	1	1	1	1	0	0	0	1	1	1	1	0	1	1	1	1	1	0	1	0	1	1	0	0	1	1	0	1	1	1	0	0	0	0	0	0	0	1	0	1	1	1
0	0	1	1	0	0	0	1	1	1	1	1	0	1	0	1	1	1	1	0	0	1	1	0	1	0	1	0	1	1	0	0	1	0	0	1	1	1	0	0	0	0	0	0	0	0	0	0	1	1
0	1	1	1	0	1	0	1	0	1	1	1	0	1	0	0	1	1	1	0	0	1	1	1	1	0	1	0	1	1	0	1	1	0	0	1	1	1	0	0	1	0	0	0	0	0	0	0	1	0
0	1	1	0	0	1	0	0	0	1	1	0	0	1	0	1	1	1	0	0	1	1	1	1	1	0	1	0	1	0	0	0	1	0	0	0	1	0	0	0	0	0	0	0	0	1	0	1	1	0
0	0	1	1	0	1	0	1	1	1	0	0	0	1	0	1	1	1	1	0	1	1	1	0	0	0	1	0	1	0	0	1	1	0	0	1	1	1	0	0	0	0	0	0	0	0	0	1	1	0
0	1	1	1	0	0	0	1	1	0	1	1	0	1	0	0	0	1	0	0	1	0	1	0	1	0	1	0	1	1	0	0	1	1	0	1	1	1	0	0	0	0	0	0	0	0	0	1	1	0
0	1	1	1	1	0	0	1	1	1	1	0	0	1	0	0	1	1	0	0	0	1	1	0	0	0	1	0	1	1	0	0	1	0	0	1	1	0	0	0	0	0	0	0	0	1	0	1	1	0
0	1	1	0	0	0	0	1	1	1	1	0	0	1	0	1	1	1	0	0	1	1	1	1	0	0	1	0	1	1	0	1	1	0	0	1	1	1	0	0	0	0	0	0	0	1	0	1	1	0
0	1	1	0	0	0	0	1	0	1	1	0	0	1	0	0	1	1	0	0	0	1	1	1	0	0	1	0	1	1	0	1	1	0	0	1	1	1	0	0	0	0	0	0	0	0	0	1	1	0
0	1	1	1	0	1	0	1	1	1	1	1	0	1	0	1	1	1	0	0	0	1	1	1	1	0	1	0	1	1	0	1	1	0	0	1	1	1	0	0	0	0	0	0	0	0	0	1	1	0
0	1	1	1	0	1	0	1	1	1	1	0	0	1	0	0	0	1	0	0	0	1	1	1	1	0	1	0	1	0	0	1	1	0	0	1	1	1	0	0	1	0	0	0	0	0	0	0	1	0
1	1	1	1	1	1	0	1	1	0	1	1	0	1	0	0	1	1	0	0	0	0	1	1	0	0	1	0	1	0	0	1	1	0	0	0	1	1	0	1	0	0	0	0	0	0	0	0	0	0
1	0	0	0	1	1	0	1	1	1	1	0	0	1	0	0	1	1	1	0	1	1	1	1	1	0	1	0	1	1	0	1	1	0	0	0	1	0	0	1	1	0	0	0	0	0	0	0	0	0
0	1	0	1	1	0	0	1	1	1	1	0	0	0	0	1	1	1	1	0	1	1	0	0	1	0	1	0	1	1	0	0	1	0	0	1	1	0	0	0	0	1	0	0	0	0	0	1	1	0
0	0	1	0	0	0	0	1	1	1	1	0	0	1	0	1	1	1	0	0	1	1	1	0	1	0	1	0	1	1	0	0	1	0	0	1	1	1	0	1	0	0	0	0	0	0	0	1	1	0
0	0	1	1	1	0	0	1	1	1	1	1	0	1	0	1	0	1	1	0	0	1	1	0	0	0	1	0	1	1	0	1	1	0	0	1	1	1	0	0	0	1	0	0	0	0	0	1	1	0
0	1	1	0	1	1	0	1	1	1	0	0	0	1	0	1	1	1	0	0	1	1	1	0	0	0	1	0	1	1	0	0	1	1	0	1	1	1	0	0	0	1	0	0	0	0	0	1	1	0
0	1	1	0	0	1	0	1	1	1	1	1	0	1	0	1	1	1	1	0	1	1	1	0	0	0	1	0	1	0	0	0	1	1	0	1	1	1	0	0	1	0	0	0	0	0	0	1	1	0
0	1	0	1	0	0	0	1	1	1	0	1	0	1	0	0	1	1	0	0	0	1	1	0	1	0	1	0	1	1	0	0	1	1	0	1	1	1	0	0	0	0	0	0	0	0	0	1	1	0
0	1	1	1	0	1	0	1	1	1	1	1	0	1	0	0	0	1	1	0	0	1	1	0	0	0	1	0	1	1	0	1	1	0	0	1	1	1	0	0	1	1	0	0	0	0	0	1	1	0
0	1	1	1	0	0	0	1	1	1	1	0	0	1	0	1	1	1	0	0	0	1	0	0	1	0	1	0	1	0	0	1	1	1	0	0	1	1	0	0	1	0	0	0	0	0	0	1	1	0
0	1	1	1	1	0	0	1	1	0	1	0	0	1	0	0	1	1	0	0	1	1	0	0	1	0	1	0	1	0	0	1	1	0	0	1	1	1	0	0	0	0	0	0	0	1	0	1	1	0
1	1	1	0	0	1	0	1	1	1	1	0	0	1	0	0	0	1	0	0	0	1	1	0	1	0	1	0	1	0	0	1	1	1	0	1	1	1	0	0	1	0	0	0	0	0	0	1	1	0
0	0	1	0	0	1	0	1	1	1	0	0	1	1	0	1	1	1	1	0	1	1	0	0	1	0	1	0	1	0	0	0	0	0	0	0	1	1	0	0	1	0	0	0	0	0	0	0	1	0
1	1	0	0	0	0	0	1	1	1	0	0	0	1	0	0	1	1	1	0	1	1	0	0	1	0	1	0	1	1	0	0	1	0	0	1	1	1	0	0	1	0	0	0	0	0	0	0	1	0
0	1	1	1	0	0	0	1	1	1	1	1	0	1	0	0	1	1	0	0	1	1	0	0	0	0	1	0	1	0	0	1	1	0	0	1	1	1	0	0	0	1	0	0	0	1	0	1	1	0
1	1	1	0	0	1	0	1	1	1	0	0	0	1	0	1	1	1	0	0	0	1	1	0	1	1	1	0	1	0	0	0	0	0	0	1	1	1	0	0	0	1	0	0	0	0	0	0	1	0
0	1	1	0	0	1	0	1	1	1	1	0	1	1	0	1	0	1	0	0	1	1	0	0	1	0	1	0	1	0	0	0	1	1	0	1	1	1	0	0	0	0	0	0	0	1	0	0	1	0
1	1	1	0	0	1	0	1	1	1	0	1	1	1	0	0	0	1	0	0	1	1	1	0	1	0	1	0	1	0	0	1	1	1	0	1	1	1	0	0	0	0	0	0	0	0	0	0	1	0
1	0	1	1	0	1	0	1	1	1	1	1	0	1	0	0	0	1	0	0	1	1	0	1	0	0	1	0	1	0	0	1	1	0	0	1	1	0	0	0	0	1	0	0	0	0	0	0	1	0
1	0	1	1	0	1	0	1	1	1	1	1	0	1	0	0	0	1	0	0	1	1	1	0	1	1	1	0	1	0	0	0	1	0	0	1	1	1	0	0	0	1	0	0	0	0	0	0	1	0
0	1	1	0	0	1	0	1	1	1	1	1	0	1	0	0	0	1	0	0	1	1	0	0	1	1	1	0	1	1	0	1	1	0	0	1	1	0	0	0	0	1	0	0	0	0	0	0	1	0
0	1	1	1	0	0	0	1	1	1	1	0	0	1	0	0	1	1	0	0	0	1	0	0	1	0	1	0	1	0	0	0	1	0	0	1	1	0	0	0	0	0	0	0	0	0	0	0	1	0
1	1	1	1	0	0	0	1	1	1	1	0	0	0	0	1	0	1	1	0	1	1	0	0	0	0	1	0	1	1	0	1	1	0	0	1	1	1	0	0	0	0	0	0	0	0	0	0	1	0
0	1	0	0	0	0	0	1	1	0	1	0	0	1	0	0	1	1	0	0	1	1	0	0	1	0	1	0	1	0	0	1	1	0	0	1	1	1	0	0	0	0	0	0	0	0	0	0	1	0
0	0	1	1	1	0	0	1	1	1	1	0	0	1	0	1	1	1	0	0	1	1	0	0	0	0	1	0	1	0	0	0	1	0	0	1	1	1	0	0	0	0	0	0	0	0	0	0	1	0
0	0	1	0	1	0	0	1	1	0	1	1	0	1	0	1	1	1	0	0	1	1	1	0	1	0	1	0	1	0	0	0	1	0	0	1	1	1	0	0	0	0	0	0	0	0	0	0	1	0
0	0	1	1	1	0	0	1	1	0	1	0	0	1	0	0	1	1	0	0	1	1	1	0	1	0	1	0	1	1	0	1	1	1	0	1	1	1	0	0	0	0	0	0	0	1	0	0	1	0
1	1	1	0	0	1	0	1	1	1	1	0	0	1	0	1	1	1	1	0	1	1	1	1	0	0	1	0	1	0	0	1	1	0	0	1	1	1	0	0	0	1	0	0	0	0	0	0	1	0
0	1	1	0	0	0	0	1	1	1	1	0	0	1	0	1	1	1	0	0	1	1	0	1	0	0	1	0	1	0	0	1	1	0	0	1	1	1	0	0	1	1	1	0	0	0	0	0	1	0
1	1	1	1	1	0	0	1	1	1	1	0	0	1	0	1	1	1	1	0	1	1	0	0	1	0	1	0	0	1	0	1	1	0	0	0	1	1	0	0	1	1	0	0	0	0	0	1	1	0
0	0	1	0	0	0	0	1	1	1	1	1	0	1	0	1	1	1	1	0	0	1	0	0	0	0	1	0	0	0	0	1	1	0	0	1	1	1	0	0	1	0	0	0	0	0	0	0	1	0
0	1	1	0	1	0	0	1	1	1	1	0	0	1	0	0	0	1	0	0	0	1	0	1	1	0	1	0	1	0	0	1	1	0	0	1	1	0	0	0	0	0	0	0	0	0	0	0	1	0
0	0	1	1	1	0	0	1	1	1	1	1	0	1	0	0	1	1	1	0	1	1	0	0	0	0	1	0	1	0	0	1	1	0	0	1	0	0	0	0	1	0	0	0	0	0	0	1	1	0
0	1	0	0	0	1	0	1	1	0	1	1	0	1	0	0	0	1	0	0	1	1	1	0	1	0	1	0	1	1	0	0	1	0	0	1	1	0	0	0	0	0	0	0	0	0	0	0	1	0
0	1	1	1	1	1	0	1	1	1	1	1	0	1	0	1	1	1	0	0	1	1	1	0	1	0	1	0	1	1	0	1	0	0	0	1	1	1	0	0	0	0	0	0	0	0	0	0	1	0
0	1	1	0	0	0	0	1	1	1	1	0	0	1	0	0	1	1	0	0	1	1	0	0	1	0	1	0	1	1	0	0	1	1	0	1	0	1	0	0	0	0	0	0	0	0	0	0	1	0
1	1	1	1	1	0	0	1	1	1	1	0	0	1	0	0	1	1	1	0	0	1	0	0	0	0	1	0	1	1	0	1	0	0	0	1	1	0	0	0	1	1	0	0	0	0	0	0	1	0
0	1	1	0	0	0	0	1	1	1	1	1	0	1	0	1	1	1	1	0	1	1	0	0	1	0	1	0	1	1	0	0	1	1	0	1	1	0	0	0	0	0	0	0	0	0	0	0	1	0
0	1	1	1	0	0	0	1	1	1	1	0	0	1	0	1	1	1	0	0	1	1	0	0	0	0	1	0	1	1	0	0	1	0	0	1	1	0	0	0	0	0	1	0	0	0	0	0	1	0
0	1	1	1	0	0	0	1	1	1	1	0	0	0	0	1	1	1	0	0	1	1	1	0	1	0	1	0	1	1	0	0	1	0	0	1	1	0	0	0	0	1	1	0	0	0	0	0	1	0
0	1	1	1	0	0	0	1	1	1	1	0	0	1	0	1	1	1	0	0	1	1	0	0	0	0	1	0	1	1	0	0	1	0	0	1	0	0	0	0	0	0	0	0	0	0	0	0	1	0
0	1	1	0	0	0	0	1	1	0	0	1	0	1	0	1	1	1	0	0	1	0	0	0	1	0	1	0	1	1	0	0	1	0	0	1	1	1	0	1	0	0	1	0	0	0	0	0	1	0
1	1	1	0	0	0	0	1	1	1	1	0	0	1	0	0	1	1	0	0	0	1	1	1	0	0	1	0	1	1	0	0	1	0	0	1	1	0	0	1	0	0	0	0	0	0	0	0	1	0
0	1	0	0	0	0	0	1	1	1	0	1	0	1	0	0	1	1	1	0	0	1	0	0	1	0	1	0	1	1	0	1	1	1	0	1	1	0	0	0	1	0	1	0	0	0	0	1	1	0
1	1	1	0	1	0	0	1	1	1	1	0	0	1	0	0	1	1	1	0	1	1	0	0	1	0	1	0	1	0	0	0	1	1	0	1	1	1	0	0	0	0	0	0	0	0	0	0	0	0
1	1	1	0	1	0	0	1	1	1	1	0	0	1	0	0	1	1	0	0	1	1	0	0	1	0	1	0	1	1	0	1	0	0	0	1	1	0	0	0	1	0	0	0	0	0	0	0	0	0
1	1	1	1	1	0	0	1	1	1	1	0	0	1	0	0	1	1	1	0	0	1	0	0	0	0	1	0	1	1	0	0	1	0	0	1	1	0	0	0	1	0	1	0	0	0	0	0	0	0
1	1	1	1	1	0	0	1	1	1	1	0	0	1	0	0	1	1	1	0	1	1	0	0	0	0	1	0	1	1	0	1	1	1	0	1	1	1	0	0	0	0	0	0	0	0	0	0	1	0
1	0	1	0	1	0	0	1	1	0	0	0	0	1	0	0	1	1	1	0	1	1	0	0	0	0	1	0	1	0	0	1	1	0	0	1	1	1	0	0	1	0	0	0	0	0	0	0	1	0
1	1	0	1	0	0	0	1	1	0	1	0	0	1	0	0	1	1	1	0	1	1	0	0	1	0	1	0	1	1	0	1	1	0	0	0	1	0	0	0	1	0	0	0	0	0	0	0	1	0
1	1	0	1	0	0	0	1	1	1	1	0	0	1	0	0	0	1	1	0	0	1	0	0	1	0	1	0	1	1	0	1	1	0	0	1	1	1	0	0	1	0	0	0	0	1	0	0	1	0
0	1	1	1	1	0	0	1	1	1	1	0	0	1	0	0	0	1	1	0	1	1	0	0	1	0	1	0	1	1	0	1	1	0	0	1	1	1	0	0	1	0	0	0	0	1	0	0	1	0
0	0	1	0	0	0	0	1	1	1	1	0	1	1	0	0	1	1	0	0	1	1	0	0	1	0	1	0	1	1	0	1	1	0	0	0	1	0	0	0	0	0	0	0	0	0	0	0	1	0
0	1	1	1	1	0	0	1	1	1	1	0	0	1	0	0	0	1	0	0	0	1	0	0	1	0	1	0	1	1	0	1	1	0	0	1	1	0	0	0	0	0	0	0	0	0	0	0	1	0
1	1	1	0	0	0	0	1	1	1	1	0	0	1	0	0	0	1	1	0	1	1	0	0	0	0	1	0	1	1	0	1	1	0	0	1	1	1	0	0	0	1	0	0	0	1	0	0	1	0
0	0	1	1	0	0	0	1	1	1	1	0	0	1	0	0	0	1	1	0	0	1	0	0	1	0	1	0	1	1	0	0	1	0	0	0	1	1	0	0	1	0	0	0	0	0	0	0	1	0
0	1	1	1	0	0	0	1	1	1	1	0	0	1	0	0	1	1	0	0	1	1	0	0	0	0	1	0	1	1	0	0	1	0	0	1	1	1	0	0	1	1	0	0	0	0	0	0	1	0
0	1	1	1	0	0	0	1	1	1	1	0	0	1	0	0	1	1	1	0	1	1	0	0	0	0	1	0	1	1	0	1	1	0	0	1	1	0	0	0	1	1	0	0	0	0	0	0	1	0
0	0	1	1	0	0	0	1	1	1	1	0	0	1	0	0	1	1	1	0	1	1	0	0	1	0	1	0	0	1	0	0	1	0	0	1	1	1	0	0	1	0	0	0	0	0	0	0	1	0
1	1	1	1	0	0	0	1	1	1	1	0	0	1	0	0	1	1	0	0	1	1	0	0	1	0	1	0	1	0	0	0	1	0	0	1	1	0	0	0	0	0	0	0	0	0	0	0	1	0
0	0	1	0	0	0	0	1	1	1	0	0	0	1	0	0	1	1	0	0	1	1	0	1	1	0	1	0	1	0	0	1	1	1	0	1	1	0	0	0	1	0	0	0	0	0	0	0	1	0
0	0	1	0	0	1	0	1	1	1	1	0	0	1	0	1	1	1	0	0	0	1	1	1	0	0	1	0	1	1	0	1	1	1	0	0	1	0	0	0	0	0	0	0	0	0	0	0	1	1
0	1	1	1	0	0	0	1	1	1	1	0	0	1	0	0	1	1	0	0	1	1	1	1	0	0	1	0	1	1	0	1	1	0	0	1	1	0	0	0	0	1	0	0	0	0	0	0	1	0
0	1	1	0	1	0	0	1	1	1	1	1	0	1	0	1	1	1	0	0	0	0	1	0	1	0	1	0	1	1	0	1	1	0	0	1	1	0	0	0	0	1	0	0	0	0	0	0	1	0
0	1	1	1	1	1	0	1	1	1	1	1	0	1	0	1	1	1	0	0	0	1	1	1	1	0	1	0	1	1	0	0	1	0	0	1	1	0	0	0	0	1	0	0	0	0	0	0	1	0
1	1	1	1	0	1	0	1	1	1	1	0	0	1	0	0	1	1	0	0	1	1	1	1	0	0	1	0	1	1	0	0	1	0	0	0	1	0	0	0	0	1	0	0	0	0	0	0	1	0
1	0	1	1	0	0	0	1	1	1	1	1	0	1	0	0	1	1	0	0	1	0	1	0	1	0	1	0	1	1	0	1	1	0	0	1	1	0	0	0	0	0	0	0	0	1	0	0	1	0
0	1	1	0	0	0	0	1	1	1	0	1	0	1	0	1	0	1	0	0	1	1	1	0	0	0	1	0	1	1	0	0	1	0	0	1	1	0	0	0	0	1	0	0	0	0	0	0	1	0
0	1	1	0	0	0	0	1	1	1	1	0	1	1	0	1	1	1	0	0	1	1	1	0	1	0	1	0	1	1	0	1	1	0	0	1	1	1	0	0	0	0	0	0	0	0	0	0	1	1
0	1	1	0	1	0	0	1	1	1	1	0	0	0	0	1	1	1	0	0	1	1	1	0	0	0	1	0	1	1	0	1	1	0	0	1	1	0	0	0	0	0	0	0	0	0	0	0	1	0
0	1	1	1	1	1	0	1	1	1	1	1	1	1	0	1	0	1	0	0	0	1	1	0	1	0	1	0	1	1	0	1	1	1	0	1	1	0	0	0	0	0	0	0	0	0	0	0	1	1
0	0	1	0	1	1	0	1	1	1	1	1	1	0	0	1	1	1	0	0	1	1	1	1	0	0	1	0	1	0	0	1	1	1	0	1	1	0	0	0	0	0	0	0	0	0	0	0	1	1
1	1	1	0	1	1	0	1	1	1	1	0	0	1	0	1	1	1	0	0	1	1	1	1	0	0	1	0	1	1	0	1	1	0	0	1	1	1	0	0	0	0	0	0	0	0	0	0	1	1
0	1	1	1	0	1	0	1	1	1	1	0	0	1	0	1	1	1	0	0	1	1	1	1	1	0	1	0	1	1	0	1	1	0	0	1	1	0	0	0	0	0	0	0	0	0	0	0	1	1
0	1	1	1	0	0	0	1	1	1	1	0	0	1	0	1	1	1	0	0	1	1	1	0	1	0	1	0	1	1	0	1	1	0	0	1	1	1	0	0	0	0	0	0	0	1	0	0	1	0
0	1	1	1	1	0	0	1	1	1	1	0	0	1	0	0	1	1	0	0	1	1	0	1	1	0	1	0	1	1	0	1	1	1	0	0	1	1	0	0	0	0	0	0	0	0	0	0	1	1
0	1	1	1	0	1	0	1	1	1	1	0	0	1	0	1	1	1	0	0	1	0	1	0	1	0	1	0	1	1	0	1	1	0	0	1	1	1	0	1	0	0	0	0	0	0	0	0	1	0
0	1	1	1	1	0	0	1	1	1	1	1	0	1	0	1	1	1	0	0	1	1	1	0	0	0	1	0	1	0	0	0	1	0	0	1	1	1	0	1	0	1	0	0	0	0	0	0	1	0
0	1	1	1	0	1	0	1	1	0	0	1	0	1	0	0	1	1	1	0	0	1	0	0	1	0	1	0	1	0	0	0	1	0	0	1	1	0	0	1	1	0	0	0	0	0	0	0	1	0
0	1	1	0	0	0	0	1	0	1	1	0	0	1	0	0	1	1	0	0	0	1	1	0	0	0	1	0	1	1	0	1	1	0	0	1	1	0	0	1	1	0	0	0	0	0	0	0	1	0
1	1	1	1	0	1	0	1	1	1	1	0	0	1	0	0	1	1	0	0	1	1	1	0	0	0	1	0	0	1	0	0	1	0	0	1	1	0	0	0	0	0	0	0	0	0	0	0	1	0
0	1	1	1	0	0	0	1	1	1	1	0	0	1	0	0	0	1	0	0	0	1	1	0	1	0	1	0	1	1	0	1	1	1	0	1	1	1	0	0	0	0	0	0	0	0	0	0	1	0
1	1	0	1	0	0	0	1	1	1	1	1	0	0	0	0	0	1	0	0	1	1	1	0	1	0	1	0	1	1	0	1	1	0	0	1	1	1	0	1	0	0	0	0	0	0	0	0	1	0
0	1	1	0	0	0	0	1	1	1	1	1	0	1	0	0	1	1	1	0	1	1	0	0	1	0	1	0	1	1	0	0	1	0	0	1	1	0	0	1	1	0	0	0	0	0	0	0	1	0
0	1	1	0	0	0	0	1	1	1	1	1	0	1	0	0	1	1	0	0	0	1	1	0	1	0	1	0	0	1	0	0	1	1	0	1	1	0	0	1	0	0	0	0	0	0	0	0	1	0
0	1	1	1	0	0	0	0	1	0	1	0	1	1	0	1	1	1	0	0	0	1	0	0	1	0	1	0	1	1	0	0	1	0	0	1	1	0	0	1	0	0	0	0	0	0	0	0	1	0
0	1	1	1	0	1	0	1	1	1	1	0	0	1	0	1	1	1	1	0	0	1	1	0	1	0	1	0	1	1	0	1	1	1	0	1	1	0	0	1	0	0	0	0	0	1	0	0	1	0
0	1	1	0	0	0	0	1	1	1	0	1	0	1	0	1	1	1	0	0	1	1	1	0	1	0	1	0	1	1	0	0	1	1	0	1	1	1	0	1	0	0	0	0	0	0	0	1	1	0
0	0	0	1	0	0	0	1	1	1	1	0	0	1	0	1	1	1	1	0	1	1	1	0	0	0	1	0	0	0	0	0	1	0	0	1	1	1	0	1	0	1	0	0	0	0	0	0	1	0
0	1	1	1	0	1	0	1	1	1	1	0	0	1	0	1	1	1	0	0	1	1	1	0	0	0	1	0	0	0	0	1	1	1	0	1	1	0	0	0	0	0	0	0	0	0	0	0	1	0
0	1	1	0	0	0	0	1	1	1	0	0	1	1	0	0	0	1	1	0	1	1	0	0	1	0	1	0	0	1	0	0	1	0	0	1	1	0	0	1	1	0	0	0	0	0	0	1	1	0
1	1	1	1	0	0	0	1	1	1	1	1	0	1	0	1	0	1	0	0	0	1	1	0	1	0	1	0	0	1	0	1	1	0	0	1	1	1	0	1	0	0	0	0	0	0	0	0	1	0
0	1	1	1	0	1	0	0	1	0	1	0	0	1	0	1	1	1	0	0	1	1	1	0	1	0	1	0	0	0	0	1	1	1	0	1	1	0	0	1	1	0	0	0	0	0	0	0	1	0
1	1	1	1	0	1	0	1	1	0	1	1	0	1	0	1	1	1	1	0	0	1	1	0	1	0	1	0	0	0	0	0	1	0	0	1	1	1	0	1	0	0	0	0	0	0	0	0	1	0
1	0	0	0	0	1	0	1	1	1	1	0	1	1	0	1	1	1	0	0	1	1	0	0	1	0	1	0	0	1	0	0	1	1	0	1	1	1	0	1	1	0	0	0	0	0	0	1	1	0
0	1	1	1	0	0	0	1	1	1	1	1	0	1	0	1	1	1	1	0	1	1	1	0	1	0	1	0	0	0	0	0	1	0	0	1	0	1	0	1	1	1	0	0	0	0	0	0	1	0
0	0	1	1	0	0	0	1	1	0	1	0	0	1	0	1	1	1	1	0	1	1	0	0	0	0	1	0	0	1	0	1	1	0	0	0	1	1	0	1	1	0	0	0	0	0	0	0	1	0
0	0	0	1	0	0	0	1	1	0	1	1	0	1	0	0	0	1	0	0	0	1	1	0	1	0	1	0	0	0	0	1	1	1	0	1	1	1	0	0	1	0	0	0	0	0	0	0	1	0
1	1	0	0	0	0	0	1	1	1	1	0	0	1	0	0	0	1	1	0	0	1	1	0	1	0	1	0	0	0	0	1	1	0	0	1	1	0	0	1	1	0	0	0	0	0	0	0	1	0
1	1	1	0	0	0	0	0	1	0	1	1	0	1	0	0	1	1	0	0	1	1	1	0	1	0	1	0	0	0	0	0	1	0	0	1	1	0	0	1	1	0	0	0	0	0	0	0	1	0
1	1	1	1	0	1	0	1	1	0	1	0	0	1	0	0	1	1	0	0	0	1	1	0	0	0	1	0	0	1	0	0	1	0	0	0	1	0	0	1	1	0	0	0	0	0	0	0	1	0
1	1	1	0	0	0	0	1	1	1	1	1	0	1	0	0	1	1	1	0	1	1	1	0	1	0	1	0	0	0	0	0	1	0	0	1	1	0	0	1	1	0	0	0	0	0	0	0	1	0
1	1	1	1	0	0	0	1	1	1	1	1	0	1	0	0	1	1	1	0	1	1	0	0	0	0	1	0	0	1	0	0	1	0	0	1	1	0	0	1	1	0	0	0	0	0	0	0	1	0
1	1	0	1	0	0	0	1	1	0	1	0	0	1	0	0	1	1	1	0	0	0	1	0	0	0	1	0	1	0	0	1	1	0	0	1	1	0	0	0	0	0	0	0	0	0	0	0	1	0
0	1	1	0	0	0	0	1	1	1	1	0	0	1	0	0	1	1	1	0	0	1	1	0	1	0	1	0	1	0	0	1	1	0	0	1	1	0	0	0	1	0	0	0	0	1	0	0	1	0
1	1	1	1	0	0	0	1	1	0	1	1	0	1	0	1	1	1	1	0	0	1	1	0	1	0	1	0	1	0	0	0	1	0	0	0	1	1	0	0	1	0	0	0	0	0	0	0	1	0
0	1	1	1	0	0	0	1	1	1	1	0	0	1	0	0	1	1	1	0	1	1	1	0	1	0	1	0	1	0	0	1	1	0	0	1	1	0	0	0	1	0	0	0	0	0	0	0	1	0
0	1	1	1	0	0	0	1	1	1	1	1	0	1	0	0	0	1	1	0	0	1	1	0	1	0	1	0	1	0	0	1	1	0	0	0	1	0	0	1	1	1	1	0	0	0	0	0	1	0
1	0	1	1	0	0	0	1	1	1	1	1	0	1	0	0	1	1	1	0	0	1	0	0	1	0	1	0	1	1	0	0	1	1	0	0	1	0	0	1	1	0	0	0	0	0	0	1	1	0
1	1	0	0	0	0	0	1	1	0	1	0	0	1	0	0	1	1	1	0	0	1	1	0	1	0	1	0	1	1	0	0	1	0	0	1	0	0	0	0	1	0	0	0	0	0	0	0	1	0
1	1	1	1	0	1	0	1	1	1	1	1	0	1	0	1	1	1	1	0	0	1	1	0	1	0	1	0	1	0	0	1	1	1	0	1	1	0	0	1	1	0	0	0	0	0	0	0	1	0
1	1	1	0	0	1	0	0	1	1	1	1	0	1	0	1	1	1	1	0	0	1	1	0	1	0	1	0	1	0	0	1	1	1	0	1	1	0	0	1	1	0	0	0	0	0	0	0	1	0
0	1	1	1	0	0	0	1	1	1	1	1	0	1	0	0	1	1	0	0	1	0	1	0	1	0	1	0	1	0	0	0	1	1	0	1	1	1	0	1	1	0	0	0	0	0	0	0	1	0
0	1	1	1	0	0	0	1	1	1	0	0	0	1	0	0	1	1	1	0	1	1	1	0	1	0	1	0	1	1	0	0	1	1	0	1	1	0	0	1	1	1	0	0	0	0	0	0	1	0
0	1	0	1	0	0	0	1	1	1	1	0	0	1	0	0	1	1	0	0	0	1	0	0	1	0	1	0	1	0	0	1	1	1	0	0	1	0	0	1	1	0	0	0	0	0	0	0	1	0
0	1	1	0	0	0	0	1	1	1	1	1	0	1	0	1	1	1	1	0	0	1	0	0	0	0	1	0	1	1	0	0	1	0	0	1	1	0	0	1	1	0	0	0	0	0	0	0	1	0
1	1	1	1	0	0	0	1	1	1	1	1	0	1	0	1	1	1	1	0	1	1	0	0	1	0	1	0	1	1	0	0	1	1	0	1	1	0	0	1	1	0	0	0	0	1	0	0	1	0
1	1	0	0	0	0	0	1	1	1	1	1	0	1	0	0	1	1	1	0	0	1	0	0	0	0	1	0	1	1	0	1	1	1	0	1	1	1	0	1	1	0	0	0	0	1	0	0	1	0
0	1	1	1	0	0	0	0	1	1	1	0	0	1	0	1	1	1	1	0	1	1	0	0	0	0	1	0	1	1	0	0	1	0	0	1	1	1	0	0	1	0	0	0	0	0	0	0	1	0
0	0	1	1	0	0	0	1	1	0	1	0	0	1	0	1	1	1	1	0	1	1	0	0	1	0	1	0	1	1	0	1	1	0	0	1	1	1	0	1	1	0	0	0	0	0	0	0	1	0
1	1	0	0	1	0	0	1	1	1	1	0	1	1	0	1	1	1	1	0	1	1	0	0	0	0	1	0	1	1	0	1	1	0	0	1	1	1	0	0	0	0	0	0	0	0	0	0	1	0
0	1	0	0	0	0	0	1	1	1	1	0	0	1	0	0	1	1	1	0	1	1	0	0	1	0	1	0	1	1	0	1	1	0	0	1	0	1	0	1	0	0	0	0	0	0	0	0	1	0
0	1	1	0	0	0	0	1	1	1	1	0	0	1	0	1	1	1	0	0	1	1	0	0	1	0	1	0	1	1	0	1	1	0	0	1	1	0	0	0	0	0	0	0	0	0	0	0	1	0
0	1	1	0	0	0	0	1	1	1	1	1	0	1	0	1	0	1	1	0	1	1	0	0	1	0	1	0	1	1	0	1	1	0	0	1	1	1	0	0	0	0	0	0	0	0	0	0	1	0
0	1	1	1	0	0	0	1	1	1	1	0	0	1	0	1	1	1	1	0	1	1	0	0	0	0	1	0	1	1	0	1	1	0	0	1	1	0	0	0	0	1	0	0	0	0	0	0	1	0
0	1	1	1	0	0	0	1	1	1	0	0	0	1	0	0	1	1	1	0	1	1	0	0	1	0	1	0	1	0	0	1	1	1	0	0	1	1	0	0	1	0	0	0	0	1	0	0	0	0
1	1	1	0	0	0	0	1	1	1	1	0	0	1	0	1	1	1	1	0	1	1	0	0	1	0	1	0	1	1	0	1	1	0	0	1	1	0	0	0	0	1	0	0	0	1	0	0	0	0
0	0	1	1	0	0	0	1	1	1	1	1	0	1	0	1	1	1	0	0	1	1	0	0	1	0	1	0	1	0	0	0	1	0	0	0	1	0	0	0	0	1	0	0	0	0	0	0	0	0
0	1	1	1	0	0	0	1	1	1	1	0	0	1	0	0	1	1	1	0	1	1	0	0	1	0	1	0	1	0	0	1	1	1	0	1	1	1	0	0	0	0	0	0	0	1	0	0	0	0
0	1	1	0	0	0	0	1	1	1	0	0	0	1	0	1	1	1	1	0	0	1	0	0	1	0	1	0	1	0	0	0	1	1	0	1	1	0	0	0	0	1	0	0	0	0	0	0	0	0
0	1	1	1	0	0	0	0	1	1	1	0	0	1	0	0	1	1	0	0	1	1	0	0	1	0	1	0	1	0	0	1	1	0	0	1	1	1	0	0	0	0	0	0	0	0	0	0	0	0
1	1	1	0	0	1	0	1	1	1	1	1	0	1	0	0	1	1	0	0	1	1	0	0	1	0	1	0	1	1	0	0	1	1	0	1	1	1	0	0	0	0	0	0	0	1	0	0	0	0
0	1	1	0	0	1	0	1	0	1	1	1	0	1	0	0	1	1	1	0	1	1	0	0	1	0	1	0	1	0	0	1	1	0	0	1	1	1	0	1	1	1	0	0	0	1	0	1	0	0
0	1	1	0	0	1	0	0	1	1	1	1	0	1	0	1	1	1	0	0	0	1	0	0	0	0	1	0	1	1	0	1	1	0	0	0	1	0	0	1	0	0	0	0	0	1	0	0	0	0
0	0	1	0	0	1	0	1	0	1	1	1	0	1	0	1	0	1	1	0	1	1	0	0	0	0	1	0	1	1	0	1	1	0	0	0	1	0	0	1	1	0	0	0	0	0	0	0	0	0
0	1	1	1	0	0	0	1	0	1	1	0	0	1	0	1	1	1	1	0	0	1	0	0	1	0	1	0	1	1	0	1	1	0	0	0	1	1	0	1	1	1	0	0	0	1	0	0	0	0
0	1	1	1	0	0	0	1	1	1	1	1	0	1	0	0	1	1	0	0	1	1	0	0	0	0	1	0	1	0	0	0	1	1	0	0	1	0	0	1	0	1	0	0	0	0	0	0	0	0
0	1	1	0	0	0	0	1	1	1	1	1	0	1	0	1	1	1	0	0	1	1	0	0	1	0	1	0	1	1	0	1	1	0	0	1	1	0	0	0	0	0	0	0	0	0	0	1	1	0
0	0	1	0	0	0	0	1	1	0	1	1	0	1	0	1	1	1	0	0	0	1	0	0	1	0	1	0	1	0	0	1	1	1	0	1	1	1	0	0	0	0	0	0	0	0	0	0	1	0
0	1	1	0	0	0	0	1	1	1	1	0	0	1	0	1	1	1	0	0	1	1	0	0	1	0	1	0	1	1	0	1	1	0	0	0	0	1	0	0	0	0	0	0	0	1	0	1	0	0
0	1	1	0	0	0	0	1	1	1	1	0	0	1	0	1	1	1	1	0	1	1	0	0	1	0	1	0	1	0	0	1	1	1	0	0	0	0	0	0	1	0	0	0	0	0	0	1	0	0
0	1	1	0	0	0	0	1	0	1	1	1	1	1	0	0	1	1	0	0	1	1	0	0	1	0	1	0	1	1	0	0	1	0	0	1	1	1	0	0	1	0	0	0	0	1	0	0	0	0
0	0	0	0	0	1	0	0	1	1	1	0	0	0	0	1	1	1	0	0	1	1	0	0	1	0	1	0	1	1	0	1	1	1	0	1	1	0	0	0	0	0	0	0	0	0	0	0	0	0
1	0	1	1	0	0	0	1	0	1	1	1	0	1	0	0	1	1	1	0	1	1	0	0	1	0	1	0	1	0	0	1	1	0	0	1	1	0	0	0	1	0	0	0	0	0	0	0	0	0
0	1	1	0	1	0	0	0	0	1	1	1	0	1	0	1	1	1	0	0	1	1	0	0	1	0	1	0	1	1	0	1	1	1	0	1	1	1	0	0	0	0	0	0	0	0	0	0	0	0
1	0	1	1	0	0	0	1	0	1	1	1	0	1	0	0	1	1	0	0	1	1	0	0	1	0	1	0	1	1	0	0	1	0	0	1	1	1	0	0	0	0	0	0	0	0	0	0	0	0
0	0	1	1	0	0	0	1	0	0	1	0	0	1	0	1	1	1	0	0	1	1	0	0	0	0	1	0	1	1	0	0	1	1	0	1	1	1	0	0	0	0	0	0	0	1	0	0	0	0
0	0	1	1	1	0	0	1	0	0	1	1	0	1	0	1	1	1	1	0	1	1	0	0	1	0	1	0	1	1	0	1	1	1	0	0	1	1	0	1	0	0	0	0	0	1	0	0	0	0
0	1	1	0	0	0	0	1	0	1	1	1	0	1	0	0	1	1	0	0	1	1	0	0	1	0	1	0	1	1	0	1	1	0	0	0	1	1	0	0	1	0	0	0	0	0	0	0	0	0
0	1	1	0	0	1	0	1	0	1	0	1	0	1	0	1	1	1	1	0	1	1	0	0	1	0	1	0	1	1	0	1	1	0	0	1	1	1	0	1	0	0	0	0	0	0	0	1	0	0
0	1	1	0	0	0	0	0	0	1	1	1	0	1	0	0	1	1	0	0	1	1	0	0	1	0	1	0	1	1	0	0	1	1	0	0	1	0	0	0	0	0	0	0	0	1	0	1	0	0
1	0	1	0	0	0	0	1	1	0	1	0	0	1	0	1	1	1	1	0	1	1	0	0	1	0	1	0	1	1	0	1	1	0	0	0	1	1	0	0	0	0	0	0	0	1	0	1	0	0
0	1	1	0	0	0	0	1	1	1	1	0	0	1	0	0	1	1	1	0	0	1	0	0	1	0	1	0	1	1	0	0	1	0	0	1	1	1	0	1	0	0	0	0	0	0	0	0	0	0
0	0	1	0	1	0	0	1	0	1	1	1	0	1	1	0	1	1	0	0	0	0	0	0	1	0	1	0	1	1	0	1	1	0	0	1	1	1	0	1	0	0	0	0	0	0	0	1	0	0
0	1	1	0	1	0	0	1	0	1	1	1	0	1	0	0	1	1	1	0	0	1	0	0	1	0	1	0	1	1	0	1	1	1	0	0	1	1	0	1	1	0	0	0	0	1	0	0	0	0
0	1	1	0	0	0	0	0	0	1	1	1	0	1	0	0	1	1	1	0	0	1	0	0	0	0	1	0	1	0	0	0	1	0	0	1	1	1	0	1	0	1	1	0	0	1	0	0	0	0
0	1	1	0	0	0	0	1	0	1	1	1	0	1	0	0	1	1	0	0	1	1	0	0	1	0	1	0	1	1	0	1	1	0	0	0	1	1	0	0	0	0	1	0	0	1	0	0	0	0
0	1	1	0	1	0	0	1	1	1	1	1	1	1	0	1	1	1	0	0	0	1	0	0	1	0	1	0	1	1	0	0	1	0	0	0	1	0	0	0	0	0	0	0	0	0	0	0	0	0
0	1	1	0	0	0	0	1	1	1	1	0	0	1	0	0	1	1	1	0	0	1	0	0	1	0	1	0	1	1	0	1	1	1	0	1	1	0	0	1	0	0	0	0	0	1	0	0	0	0
0	0	1	1	1	0	0	1	1	0	1	0	0	1	0	1	1	1	0	0	0	1	0	0	1	0	1	0	1	1	0	1	1	0	0	1	1	1	0	0	0	1	0	0	0	0	0	0	0	0
0	1	1	0	1	0	0	1	0	1	1	1	0	1	0	0	1	1	1	0	0	1	0	0	1	0	1	0	1	1	0	0	1	1	0	1	0	1	0	0	0	0	1	0	0	1	0	0	0	0
0	0	1	0	1	0	0	1	1	1	1	1	1	1	0	0	1	1	1	0	0	1	0	0	0	0	1	0	1	1	0	1	1	0	0	1	1	1	0	0	1	1	0	0	0	1	0	0	0	0
0	1	1	0	0	0	0	1	1	1	1	1	0	1	0	1	1	1	0	0	1	1	0	0	0	0	1	0	1	1	0	0	1	1	0	0	1	0	0	0	0	1	0	0	0	0	0	1	0	0
1	0	0	0	0	0	0	1	1	1	1	1	0	1	0	0	1	1	0	0	0	1	0	0	1	0	1	0	1	1	0	0	1	0	0	1	1	0	0	0	0	0	0	0	0	0	0	0	0	0
1	1	1	0	0	0	0	1	1	1	1	1	0	1	0	0	1	1	1	0	1	1	0	0	0	0	1	0	1	1	0	1	1	0	0	0	1	1	0	0	1	0	0	0	0	0	0	0	1	0
0	0	1	1	0	0	0	1	0	1	1	0	0	1	0	1	1	1	0	0	0	1	0	0	1	0	1	0	1	1	0	0	1	0	0	0	1	1	0	0	0	0	0	0	0	1	0	1	0	0
1	1	1	0	0	0	0	0	0	1	1	1	0	1	0	1	1	1	1	0	1	1	0	0	0	0	1	0	1	0	0	1	1	0	0	1	1	1	0	0	0	0	1	0	0	1	0	0	0	0
0	0	1	1	0	0	0	1	0	1	0	1	0	0	0	0	0	1	0	0	0	1	0	0	0	0	1	0	1	1	0	0	1	0	0	0	1	0	0	0	0	0	0	0	0	0	0	0	0	0
0	1	1	0	0	1	0	1	0	1	1	1	0	1	0	0	1	1	0	0	0	1	0	0	1	0	1	0	1	0	0	1	1	0	0	1	1	1	0	0	1	0	0	0	0	0	0	0	0	0
1	1	0	0	0	0	0	1	0	1	1	1	0	1	0	0	1	1	1	0	0	1	0	0	1	0	1	0	1	1	0	0	1	1	0	1	1	1	0	0	1	0	0	0	0	1	0	0	0	0
0	1	0	0	1	0	0	1	1	1	1	0	0	1	0	0	1	1	0	0	1	1	0	0	1	0	1	0	1	1	0	1	1	0	0	1	1	1	0	0	1	0	0	0	0	1	0	1	0	0
0	0	1	1	0	0	0	1	1	1	1	1	1	1	0	0	1	1	0	0	1	0	0	0	1	0	1	0	1	0	0	1	1	0	0	1	1	1	1	0	0	0	0	0	0	0	0	0	0	0
0	0	1	0	0	0	0	0	0	1	1	1	0	1	0	1	1	1	0	0	1	1	0	0	1	0	1	0	1	0	0	1	1	1	0	1	1	0	0	0	0	1	1	0	0	1	0	0	0	0
0	1	0	0	1	0	0	0	0	1	1	1	0	1	0	1	1	1	0	0	0	0	0	0	1	0	1	0	1	1	0	0	1	1	0	0	1	0	0	0	0	1	1	0	0	0	0	0	0	0
0	0	0	0	0	0	0	1	1	1	1	0	0	1	0	0	1	1	1	0	1	1	0	0	0	0	1	0	1	1	0	0	1	0	0	1	1	0	0	1	0	1	1	0	0	0	0	0	0	0
0	0	1	0	0	0	0	1	1	1	0	1	1	1	0	0	1	1	0	0	0	0	0	0	1	0	1	0	1	1	0	0	1	0	0	1	1	0	0	1	0	0	1	0	0	1	0	0	0	0
1	0	0	0	0	0	0	1	1	1	0	1	0	0	0	1	1	1	0	0	1	1	0	0	1	0	1	0	1	1	0	0	1	1	0	0	1	1	0	0	0	0	1	0	0	0	0	0	0	0
1	0	0	1	0	1	0	1	1	1	0	1	0	1	0	1	1	1	0	0	1	0	0	0	1	0	1	0	1	1	0	1	1	1	0	1	1	0	0	0	0	1	1	0	0	1	0	0	0	0
0	1	0	0	0	1	0	1	1	1	0	1	0	1	0	0	1	1	0	0	1	1	0	0	1	0	1	0	1	1	0	0	1	1	0	1	1	0	0	0	0	1	1	0	0	0	0	0	1	0
1	0	1	1	1	0	0	0	1	1	0	1	1	1	0	0	1	1	0	0	1	1	0	0	1	1	1	0	1	1	0	1	1	0	0	0	1	0	0	1	0	0	1	0	0	0	0	0	1	0
1	1	1	1	1	1	0	1	1	1	1	0	0	1	0	1	1	1	0	0	0	1	0	0	1	0	1	0	1	1	0	0	1	1	0	1	1	0	0	0	0	1	1	0	0	1	0	0	1	0
0	1	1	0	0	1	0	1	1	1	0	1	0	1	0	0	1	1	0	0	0	1	0	0	1	0	1	0	1	1	0	1	1	0	0	1	1	0	0	0	0	0	0	0	0	1	0	0	1	0
0	1	1	1	0	0	0	1	1	1	1	1	0	1	0	1	1	1	0	0	0	1	0	0	1	0	1	0	1	0	0	1	1	0	0	0	1	0	0	0	0	0	0	0	0	0	0	0	1	0
0	0	0	0	0	0	0	1	1	1	0	0	0	0	0	0	1	1	0	0	1	1	0	0	1	0	1	0	1	1	0	0	1	1	0	1	1	0	0	0	0	1	0	0	0	1	0	0	1	0
1	1	1	0	1	0	0	1	1	1	1	1	0	1	0	1	1	1	0	0	1	1	0	0	1	0	1	0	1	0	0	1	1	0	0	1	1	0	0	0	0	0	0	0	0	0	0	1	1	0
0	0	0	0	0	0	0	1	1	1	1	0	0	1	0	1	1	1	0	0	1	1	0	0	1	0	1	0	1	1	0	0	1	0	0	1	1	0	0	0	0	0	0	0	0	0	0	0	1	0
1	1	0	0	0	0	0	1	1	0	1	0	0	1	0	0	1	1	0	0	0	1	0	0	1	0	1	0	1	0	0	0	1	1	0	1	1	0	0	0	0	0	0	0	0	0	0	0	1	0
1	1	0	0	0	0	0	1	1	1	1	1	0	1	0	0	1	1	0	0	1	1	0	0	1	0	1	0	0	1	0	1	1	0	0	0	1	0	0	0	0	0	0	0	0	0	0	1	1	0
1	1	0	0	0	0	0	1	1	1	1	1	0	1	0	0	0	1	0	0	1	1	0	0	1	0	1	0	1	1	0	1	1	0	0	1	1	1	0	0	0	0	1	0	0	0	0	0	1	0
1	1	1	0	0	0	0	1	1	1	1	1	0	1	0	0	1	1	0	0	1	1	0	0	1	0	1	0	0	1	0	1	1	0	0	1	1	0	0	0	0	0	0	0	0	0	0	1	1	0
1	1	1	1	1	0	0	1	1	1	1	1	0	1	0	0	1	1	0	0	1	0	0	0	1	0	0	0	0	1	0	1	1	0	0	1	1	0	0	1	0	0	0	0	0	0	0	0	1	0
1	1	1	1	1	1	0	1	1	1	1	1	0	1	0	0	1	1	0	0	1	1	0	0	0	0	1	0	1	1	0	1	1	0	0	1	1	0	0	1	0	0	0	0	0	0	0	1	1	0
0	1	1	0	0	0	0	1	1	1	1	1	0	1	0	1	1	1	0	0	1	1	0	0	1	0	1	0	1	0	0	1	1	0	0	0	1	1	0	1	0	0	0	0	0	1	0	1	1	0
1	0	1	1	0	0	0	1	1	1	1	1	0	1	0	0	1	1	0	0	1	1	0	0	1	0	1	0	1	1	0	0	1	0	0	1	1	0	0	0	0	0	0	0	0	0	0	0	1	0
1	1	1	0	0	0	0	1	1	1	1	0	0	1	0	0	1	1	0	0	1	1	0	0	0	0	1	0	1	0	0	1	1	0	0	1	1	0	0	1	0	0	0	0	0	0	0	1	1	0
0	1	0	0	0	0	0	1	1	1	1	1	0	1	0	1	1	1	0	0	1	1	0	0	1	0	1	0	1	1	0	0	1	1	0	1	0	0	0	0	0	1	0	0	0	1	0	0	1	0
0	0	1	0	0	0	0	1	1	1	1	0	0	1	0	0	1	1	0	0	1	1	0	0	1	0	1	0	1	1	0	1	1	0	0	1	1	0	0	1	0	1	0	0	0	0	0	1	1	0
0	0	0	0	0	0	0	1	1	1	1	0	0	1	0	0	1	1	0	0	0	1	0	0	1	0	1	0	1	0	0	0	1	0	0	1	1	0	0	0	0	0	0	0	0	0	0	0	1	0
1	1	1	0	1	1	0	1	1	1	0	0	0	0	0	0	1	1	0	0	1	1	0	0	0	0	1	0	1	1	0	1	1	0	0	1	1	0	0	1	0	0	0	0	0	0	0	0	1	0
0	1	0	0	0	1	0	1	1	1	1	1	0	1	0	1	1	1	0	0	0	1	0	0	1	0	1	0	1	1	0	0	1	1	0	1	1	0	0	1	0	0	0	0	0	1	0	1	1	0
0	1	1	0	0	0	0	1	1	1	0	0	0	1	0	1	1	1	0	0	0	1	0	0	1	0	1	0	1	1	0	0	1	0	0	1	1	1	0	0	0	0	0	0	0	1	0	1	1	0
0	1	1	0	0	0	0	1	1	1	1	0	0	1	0	1	1	1	0	0	0	1	0	0	0	0	1	0	1	0	0	1	1	1	0	1	1	0	0	0	0	0	0	0	0	0	0	0	1	0
0	1	1	0	0	1	0	1	1	1	0	1	0	1	0	1	1	1	0	0	1	1	0	0	0	0	1	0	1	1	0	0	1	0	0	1	1	0	0	1	0	0	0	0	0	0	0	0	1	0
0	1	1	0	1	0	0	0	0	1	1	0	0	1	0	0	1	1	0	0	0	1	0	0	1	0	1	0	1	1	0	1	1	0	0	1	1	1	0	0	0	1	0	0	0	0	0	1	1	0
0	1	1	0	0	0	0	1	1	1	1	1	0	1	0	0	1	1	0	0	1	1	0	0	1	0	1	0	1	1	0	1	1	0	0	1	1	0	0	0	0	1	0	0	0	0	0	1	1	0
0	1	1	1	0	0	0	1	1	1	1	1	0	1	0	0	0	1	0	0	0	1	0	0	0	0	1	0	1	1	0	1	1	0	0	1	1	1	0	0	0	0	0	0	0	1	0	0	1	0
1	1	0	0	0	0	0	1	1	1	1	1	0	0	0	0	1	1	0	0	1	1	0	0	1	0	1	0	1	1	0	1	1	0	0	1	1	0	0	0	0	1	0	0	0	0	0	0	1	0
1	1	1	0	0	0	0	1	1	1	1	1	0	1	0	0	0	1	0	0	1	1	0	0	0	0	1	0	1	1	0	0	1	0	0	1	1	1	0	0	0	1	0	0	0	0	0	1	1	0
0	1	1	0	0	0	0	1	1	0	0	1	0	1	0	0	1	1	0	0	1	1	0	0	0	0	1	0	1	0	0	0	1	0	0	1	1	0	0	0	1	0	0	0	0	0	0	0	1	0
0	0	0	0	0	0	0	0	1	1	1	1	0	1	0	0	0	1	0	0	0	1	0	0	1	0	1	0	1	1	0	1	1	0	0	0	1	0	0	0	0	0	0	0	0	0	0	1	1	0
0	0	1	0	0	0	0	1	1	1	1	1	0	0	0	0	1	1	1	0	1	1	0	0	1	0	1	0	1	1	0	0	1	0	0	0	1	0	0	1	0	0	0	0	0	0	0	1	1	0
0	1	1	0	0	1	0	1	1	1	1	0	0	1	0	1	1	1	0	0	1	1	0	0	1	0	1	0	1	1	0	0	1	0	0	1	1	0	0	1	0	1	0	0	0	1	0	1	1	0
0	1	1	0	0	1	0	0	1	1	1	1	0	1	0	0	1	1	0	0	1	1	0	0	1	0	0	0	1	1	0	1	1	0	0	1	1	0	0	0	0	0	0	0	0	0	0	0	1	0
0	0	1	0	0	0	0	1	1	1	1	1	0	1	0	0	1	1	0	0	1	1	0	0	1	0	1	0	1	1	0	1	1	0	0	1	1	1	0	0	0	0	0	0	0	0	0	0	0	0
1	1	1	1	0	0	1	0	0	1	1	1	0	1	0	0	1	1	0	0	1	1	0	0	1	0	1	0	1	1	0	1	1	1	0	0	1	0	0	0	0	0	1	0	0	0	0	0	0	0
0	0	1	0	1	0	0	1	1	1	1	1	0	1	0	0	1	1	1	0	1	1	0	0	1	0	1	0	1	1	0	1	1	0	0	1	1	0	0	0	0	0	0	0	0	0	0	1	0	0
0	0	1	0	0	0	0	1	1	1	0	0	0	1	0	1	1	1	0	0	1	1	0	0	1	0	1	0	1	1	0	1	1	0	0	0	1	0	0	0	0	0	0	0	0	0	0	1	0	0
0	1	1	0	0	0	0	1	1	1	1	1	0	0	0	0	1	1	0	0	1	1	0	0	1	0	1	0	1	1	0	0	1	0	0	1	1	1	0	0	0	0	1	0	0	0	0	0	1	0
0	1	0	0	0	0	0	1	1	0	1	0	1	1	0	0	1	1	0	0	1	1	0	0	1	0	1	0	1	1	0	1	1	0	0	1	1	0	0	0	0	0	0	0	0	1	0	0	1	0
0	1	1	0	1	0	0	1	1	1	1	0	0	1	0	0	1	1	0	0	0	1	0	0	1	0	1	0	1	1	0	1	1	1	0	1	1	1	0	0	0	0	0	0	0	0	0	0	1	0
0	0	0	0	0	0	0	1	1	1	1	1	0	1	0	0	1	1	1	0	1	1	0	0	1	0	1	0	1	1	0	0	1	0	0	0	0	1	0	0	0	0	0	0	0	0	0	1	1	0
0	0	1	0	0	0	0	1	1	0	1	1	1	1	0	0	0	1	0	0	0	1	0	0	1	0	1	0	1	1	0	0	1	0	0	1	1	0	0	0	0	0	0	0	0	0	0	0	1	0
0	1	1	1	0	0	0	1	1	1	1	1	0	1	0	0	1	1	1	0	1	1	0	0	0	0	1	0	1	1	0	0	1	0	0	0	1	0	0	0	0	1	1	0	0	0	0	1	1	0
0	0	1	0	0	0	0	1	1	1	1	1	0	1	0	0	1	1	0	0	1	1	0	0	1	0	1	0	1	1	0	1	1	0	0	1	1	1	0	0	0	0	1	0	0	1	0	0	1	0
0	0	1	0	0	1	0	1	1	1	1	1	0	0	0	0	1	1	0	0	1	1	0	0	1	0	1	0	1	0	0	1	1	0	0	0	1	0	0	0	0	1	1	0	0	1	0	0	1	0
0	1	1	0	0	0	0	1	1	1	0	1	0	1	0	0	1	1	0	0	0	1	0	0	1	0	1	0	0	1	0	1	1	0	0	0	1	0	0	0	0	0	0	0	0	1	0	1	1	0
0	1	1	0	0	0	0	1	1	1	1	0	0	1	0	0	1	1	1	0	1	1	0	0	1	0	1	0	0	1	0	1	1	0	0	1	1	0	0	0	0	0	0	0	0	0	0	0	1	0
0	1	1	0	0	0	0	1	1	1	1	0	0	1	0	0	1	1	1	0	1	1	0	0	1	0	1	0	1	1	0	0	1	0	0	1	1	1	0	0	0	1	1	0	0	1	0	0	1	0
0	1	0	0	1	1	0	0	1	0	1	1	0	1	0	1	1	1	0	0	0	1	0	0	1	1	1	0	0	1	0	0	1	0	0	1	1	0	0	0	0	0	0	0	0	0	0	0	1	0
0	1	1	1	1	0	0	1	1	1	1	1	0	1	0	0	1	1	1	0	0	1	0	0	0	0	1	0	0	1	0	1	1	0	0	1	1	1	0	0	0	1	0	0	0	0	0	0	1	0
0	1	0	1	0	1	0	1	1	1	1	0	1	1	0	0	1	1	0	0	0	1	0	0	1	0	1	0	1	1	0	0	1	0	0	1	1	0	0	0	0	0	0	0	0	0	0	0	1	0
0	1	1	0	0	0	0	1	1	1	1	0	0	1	0	0	0	1	0	0	0	0	0	0	1	0	1	0	1	1	0	1	1	0	0	1	1	0	0	0	0	0	0	1	0	0	0	0	1	0
0	1	1	0	0	0	0	0	1	1	0	0	0	1	0	1	1	1	1	0	0	1	0	0	1	0	1	0	1	1	0	0	1	0	0	1	1	0	0	0	0	0	0	0	0	0	0	0	1	0
0	1	1	0	0	1	0	1	1	0	1	0	0	1	0	1	0	1	1	0	1	1	0	0	1	0	1	0	0	1	0	0	1	0	0	1	1	0	0	0	0	1	0	0	0	0	0	0	1	0
1	0	1	0	0	1	0	1	1	1	1	1	0	1	0	0	0	1	1	0	1	0	0	0	1	0	1	0	1	1	0	0	1	0	0	1	1	0	0	1	0	0	0	0	0	0	0	0	1	0
1	1	1	0	0	0	0	1	1	0	1	1	0	0	0	0	0	1	0	0	1	1	0	0	0	0	1	0	0	1	0	1	1	0	0	1	1	0	0	1	0	0	0	0	0	0	0	0	1	0
0	1	1	0	0	0	0	1	1	1	1	1	0	1	0	1	0	1	1	0	1	1	0	0	0	0	1	0	0	1	0	1	1	0	0	1	1	0	0	1	0	0	0	0	0	0	0	0	1	0
0	1	1	0	0	0	0	0	1	0	1	1	1	1	0	0	0	1	0	0	1	0	0	0	1	0	0	0	0	1	0	1	1	0	0	1	1	0	0	0	0	0	0	0	0	0	0	0	1	0
1	1	1	1	0	1	0	1	1	0	1	0	0	1	0	1	0	1	0	0	0	1	0	0	1	0	1	0	1	1	0	0	1	0	0	1	1	1	0	0	0	0	0	0	0	0	0	1	1	0
0	1	0	1	0	1	0	1	1	1	1	1	0	1	0	1	0	1	1	0	1	1	0	0	1	0	1	0	1	1	0	0	1	0	0	1	1	0	0	1	0	1	0	0	0	0	0	0	1	0
0	1	1	1	0	1	0	1	1	1	0	0	0	1	0	0	0	1	1	0	1	1	0	0	1	0	1	0	1	1	0	0	1	0	0	1	1	0	0	0	0	0	0	0	0	0	0	0	1	0
0	1	1	0	1	1	0	0	1	1	1	1	0	1	0	1	0	1	1	0	1	1	0	0	1	0	1	0	1	0	0	0	1	0	0	1	1	0	0	1	0	0	0	0	0	0	0	1	1	0
1	1	1	0	0	0	0	1	1	1	1	1	0	1	0	0	1	1	0	0	1	1	0	0	1	0	1	0	0	1	0	1	1	0	0	1	1	0	0	1	0	0	0	0	0	0	0	0	1	0
0	1	1	0	0	0	0	1	1	1	0	0	0	1	0	0	1	1	1	0	1	1	0	0	1	0	1	0	1	1	0	1	1	1	0	1	1	0	0	1	0	0	0	0	0	0	0	0	1	0
0	1	1	0	1	1	0	1	1	1	0	0	0	1	0	1	1	1	0	0	1	1	0	0	1	0	1	0	0	1	0	1	0	1	0	1	1	0	0	0	0	0	0	0	0	0	0	0	1	0
0	1	1	0	0	1	0	1	1	1	1	1	0	1	0	0	0	1	1	0	1	1	0	0	1	0	1	0	1	1	0	0	1	0	0	1	1	0	0	1	0	0	0	0	0	1	0	0	1	0
0	1	1	0	0	0	0	1	1	0	1	1	0	1	0	1	0	1	1	0	1	1	0	0	1	0	1	0	1	1	0	1	1	0	0	1	1	1	0	0	0	0	0	0	0	0	0	0	1	0
1	1	1	0	0	1	0	1	1	1	1	1	0	1	0	0	1	1	0	0	1	1	0	0	1	0	1	0	1	1	0	0	1	0	0	1	1	0	0	1	0	1	0	0	0	0	0	0	1	0
1	1	1	1	0	1	0	1	1	0	0	1	0	1	0	0	1	1	0	0	1	1	0	0	1	0	1	0	1	1	0	1	1	0	0	1	1	1	0	0	0	0	0	0	0	0	0	0	1	0
0	1	1	0	0	0	0	1	1	0	1	1	0	1	0	1	0	1	1	0	0	1	0	0	1	0	1	0	0	1	0	1	1	0	0	1	1	0	0	0	0	0	0	0	0	0	0	0	1	0
0	1	1	0	0	0	0	1	1	1	1	1	0	1	0	0	1	1	1	0	1	1	0	0	1	0	1	0	1	1	0	0	1	0	0	1	1	1	0	0	0	0	1	0	0	1	0	0	1	0
0	0	1	1	0	1	0	1	1	0	1	0	0	1	0	0	0	1	1	0	1	1	0	0	1	1	1	0	0	1	0	0	1	0	0	1	1	1	0	0	0	0	0	0	0	0	0	0	1	0
0	1	0	0	0	0	0	0	1	1	1	0	0	1	0	0	0	1	1	0	1	1	0	0	1	0	1	0	1	1	0	0	1	0	0	1	1	0	0	0	0	0	0	0	0	0	0	1	1	0
0	1	0	0	0	0	0	1	1	1	1	1	0	1	0	1	1	1	1	0	1	1	0	0	1	0	1	0	1	1	0	1	1	1	0	1	1	0	0	0	0	1	0	0	0	0	0	0	1	0
0	1	1	0	0	0	0	0	1	1	1	0	1	1	0	0	1	1	0	0	1	1	0	0	1	0	1	0	1	1	0	0	1	0	0	1	1	0	0	0	0	0	0	0	0	0	0	0	1	0
0	1	1	1	1	0	0	1	1	1	1	1	0	1	0	0	1	1	0	0	1	0	0	0	1	0	1	0	1	1	0	0	1	1	0	1	1	0	0	0	0	0	1	0	0	1	0	0	1	0
0	1	1	0	0	0	0	1	1	1	1	1	0	1	0	0	1	1	1	0	1	1	0	0	0	0	1	0	1	1	0	0	1	0	0	1	1	0	0	1	0	1	1	0	0	1	0	1	1	0
0	0	0	0	0	1	0	1	1	1	1	0	0	1	0	0	1	1	1	0	1	1	0	0	1	0	1	0	0	1	0	0	1	0	0	1	0	0	0	1	0	0	1	0	0	0	0	0	1	0
0	1	0	1	0	0	0	1	1	0	1	1	0	1	0	1	1	1	1	0	1	1	0	0	1	0	1	0	0	1	0	1	1	0	0	1	1	0	0	1	0	0	0	0	0	0	0	0	1	0
0	1	0	0	0	0	0	1	1	1	1	1	0	1	0	1	0	1	1	0	0	1	0	0	1	0	1	0	0	1	0	1	1	0	0	1	1	0	0	1	0	0	1	0	0	1	0	0	1	0
0	0	1	0	0	0	0	1	1	1	1	1	0	1	0	0	1	1	1	0	1	0	0	0	1	0	0	0	1	1	0	1	1	0	0	1	1	1	0	1	0	0	1	0	0	0	0	1	1	0
0	1	1	1	0	1	0	1	1	0	0	0	0	1	0	0	1	1	1	0	1	1	0	0	1	0	1	0	0	1	0	1	1	0	0	1	1	1	0	1	0	0	0	0	0	0	0	0	1	0
0	1	1	0	0	0	0	1	1	1	0	0	0	1	0	1	1	1	0	0	1	1	0	0	1	0	1	0	0	1	0	0	1	1	0	1	1	1	0	0	1	0	0	0	0	0	0	0	1	0
1	1	0	0	1	1	0	1	1	1	1	1	0	1	0	0	1	1	1	0	1	1	0	0	1	0	1	0	0	1	0	1	1	1	0	1	1	1	0	1	1	1	1	0	0	0	0	1	1	0
0	1	0	0	1	1	0	1	1	1	1	1	0	1	0	1	1	1	1	0	0	1	0	0	1	0	1	0	0	1	0	0	1	0	0	1	1	1	0	0	0	0	1	0	0	0	0	0	1	0
1	1	1	1	1	1	0	1	1	1	1	1	0	1	0	0	1	1	1	0	1	1	0	0	1	0	1	0	0	1	0	0	1	0	0	1	1	1	0	0	0	1	1	0	0	0	0	0	1	0
0	1	0	0	1	1	0	1	1	0	0	1	0	1	0	0	1	1	1	0	0	1	0	0	1	0	1	0	0	1	0	0	1	0	0	1	1	0	0	0	0	0	0	0	0	0	0	0	1	0
1	0	0	0	0	0	0	1	1	1	1	1	0	1	0	0	1	1	1	0	1	1	0	0	1	0	0	0	0	1	0	1	1	1	0	1	1	0	0	0	1	0	0	0	0	0	0	0	1	0
0	1	0	0	1	0	0	1	1	0	1	1	0	1	0	0	1	1	0	0	0	1	0	0	0	0	1	0	0	1	0	1	1	0	0	1	1	1	0	1	0	0	0	0	0	1	0	0	1	0
1	1	0	0	0	0	0	1	1	1	1	1	0	1	0	1	0	1	0	0	0	1	0	0	0	1	1	0	0	1	0	1	1	0	0	1	1	1	0	0	0	1	1	0	0	0	0	1	1	0
0	1	1	0	0	0	0	1	0	1	1	1	0	0	0	0	1	1	0	0	1	1	0	0	1	0	1	0	0	1	0	0	1	1	0	1	1	1	0	0	0	1	0	0	0	1	0	0	1	0
0	1	1	0	1	0	0	1	1	1	1	1	0	1	0	0	1	1	1	0	1	1	0	0	1	0	0	0	0	1	0	1	1	1	0	0	1	0	0	0	0	1	0	0	0	1	0	1	1	0
0	1	1	0	0	1	0	1	1	1	1	0	0	1	0	0	1	1	0	0	0	1	0	0	1	0	1	0	0	1	0	0	1	1	0	1	1	1	0	1	0	1	0	0	0	1	0	0	1	0
1	1	1	0	0	0	0	1	1	1	1	0	0	1	0	1	1	1	1	0	1	1	0	0	1	0	1	0	0	1	0	0	1	0	0	1	0	0	0	0	0	0	0	0	0	0	0	0	1	0
0	1	1	0	0	0	0	1	1	1	1	1	0	1	0	0	1	1	0	0	1	1	0	0	1	0	1	0	0	1	0	0	1	0	0	1	1	0	0	0	1	0	0	0	0	1	0	0	1	0
0	0	1	0	1	0	0	1	1	1	1	0	0	1	0	1	1	1	1	0	1	1	0	0	1	0	1	0	0	1	0	1	1	0	0	1	1	0	0	0	0	0	1	0	0	0	0	0	1	0
0	0	1	0	0	0	0	1	1	1	1	0	0	1	0	1	0	1	0	0	1	1	0	0	1	0	1	0	0	0	0	0	1	0	0	1	1	0	0	0	0	1	1	0	0	0	0	0	1	0
0	1	0	1	0	1	1	1	1	1	1	0	0	1	0	0	1	1	0	0	1	1	0	0	1	0	1	0	0	1	0	0	1	1	0	1	1	0	0	0	0	1	0	0	0	1	0	1	1	0
0	1	1	1	0	0	0	1	1	1	1	0	0	1	0	1	1	1	0	0	1	1	0	0	1	0	1	0	0	1	0	1	1	0	0	1	1	0	0	0	0	0	0	0	0	0	0	0	1	0
0	1	1	0	1	0	0	1	1	1	1	1	0	1	0	0	1	1	0	0	1	1	0	0	1	1	1	0	0	0	0	0	1	0	0	1	1	0	0	0	0	1	1	0	0	1	0	1	1	0
1	1	1	0	0	1	0	1	0	1	1	0	0	1	0	0	1	1	0	0	1	1	0	0	1	0	1	0	0	0	0	0	1	0	0	1	1	0	0	0	0	1	0	0	0	0	0	0	1	0
0	1	0	0	0	0	0	1	1	1	1	0	0	1	0	0	1	1	0	0	1	1	0	0	1	0	1	0	0	1	0	0	1	0	0	1	1	0	0	0	0	1	0	0	0	0	0	0	1	0
0	1	0	0	0	0	0	1	1	1	1	1	0	1	0	1	1	1	0	0	1	1	0	0	1	0	1	0	0	1	0	0	1	0	0	1	1	0	0	0	0	0	0	0	0	1	0	0	1	0
1	1	0	0	0	1	0	1	1	1	1	1	0	1	0	0	1	1	0	0	1	1	0	0	1	0	1	0	0	1	0	1	1	0	0	1	1	0	0	0	0	0	0	0	0	0	0	0	1	0
0	1	1	1	0	0	0	1	1	1	1	0	0	1	0	0	0	1	0	0	0	1	0	0	0	0	0	0	0	1	0	1	1	0	0	1	1	0	0	0	0	1	0	0	0	0	0	0	1	0
0	1	1	1	0	1	0	1	1	1	1	1	0	1	0	1	1	1	0	0	0	1	0	0	1	1	1	0	1	1	0	0	1	1	0	0	1	0	0	0	0	0	0	0	0	0	0	0	1	0
0	1	1	1	0	1	0	1	1	1	1	1	0	1	0	0	1	1	0	0	1	1	0	0	1	0	1	0	1	1	0	1	1	0	0	1	0	0	0	0	0	0	0	0	0	0	0	0	1	0
0	1	0	0	0	0	0	1	1	1	1	1	0	1	0	0	1	1	0	0	1	1	0	0	1	0	1	0	0	0	0	0	1	1	0	1	1	0	0	0	0	0	0	0	0	0	0	0	1	0
0	1	1	0	1	0	0	1	1	0	1	1	0	1	0	1	1	1	0	0	1	1	0	0	0	0	1	0	0	0	0	0	1	0	0	1	1	1	0	0	0	0	0	0	0	0	0	0	1	0
0	1	1	0	0	0	0	1	1	1	0	1	0	1	0	0	1	1	0	0	0	1	0	0	0	0	1	0	0	0	0	0	1	0	0	1	1	0	0	0	0	0	0	0	0	0	0	1	1	0
0	0	1	1	1	1	0	1	1	0	0	0	0	1	0	1	1	1	0	0	1	1	0	0	0	1	1	0	1	1	0	1	1	0	0	1	1	0	0	0	0	0	0	0	0	0	0	1	1	0
0	1	1	0	0	0	0	0	0	1	1	1	0	1	0	0	1	1	0	0	0	1	0	0	1	0	1	0	1	0	0	1	1	1	0	1	1	0	0	0	0	0	0	0	0	1	0	0	1	0
0	1	0	0	1	0	0	1	0	0	1	1	0	1	0	1	0	1	0	0	1	1	0	0	1	0	1	0	1	1	0	0	1	1	0	1	1	0	0	0	0	1	0	0	0	0	0	0	1	0
0	1	1	0	0	1	0	1	0	1	1	0	0	1	0	1	0	1	0	0	1	1	0	0	1	0	1	0	1	0	0	0	1	0	0	1	1	0	0	0	0	1	0	0	0	0	0	0	1	0
1	0	1	1	0	0	0	1	1	1	1	0	0	1	0	1	1	1	0	0	1	1	0	0	1	0	1	0	1	0	0	1	1	0	0	1	1	1	0	0	0	0	0	0	0	0	0	0	1	0
0	1	1	0	0	1	0	0	1	1	1	1	0	1	0	1	1	1	0	0	1	1	0	0	1	0	1	0	1	1	0	1	1	1	0	1	1	0	0	0	0	0	0	0	0	0	0	1	1	0
0	1	0	0	0	0	0	0	1	0	1	1	0	1	0	1	1	1	0	0	1	0	0	0	1	0	1	0	1	1	0	1	1	1	0	1	1	0	0	0	0	0	0	0	0	0	0	0	1	0
0	1	1	1	0	0	0	1	1	1	1	0	0	1	0	1	1	1	0	0	1	1	0	0	1	0	1	0	1	0	0	1	1	0	0	1	1	0	0	0	0	0	0	0	0	1	0	0	1	0
0	1	1	0	1	1	0	0	0	1	1	1	0	1	0	1	1	1	0	0	0	1	0	0	0	0	1	0	1	0	0	1	1	0	0	1	1	0	0	0	0	1	0	0	0	0	0	0	1	0
0	0	1	0	1	0	0	0	1	1	1	1	0	1	0	1	0	1	0	0	1	1	0	0	1	0	1	0	1	1	0	1	1	0	0	1	1	0	0	0	0	1	0	0	0	0	0	0	1	0
0	1	0	1	0	0	0	1	1	0	1	1	0	1	0	1	1	1	0	0	1	1	0	0	0	0	1	0	1	1	0	1	1	0	0	1	1	0	0	0	0	0	0	0	0	1	0	0	1	0
1	1	1	0	0	0	0	1	1	0	1	1	0	1	0	1	1	1	0	0	1	1	0	0	1	0	1	0	1	0	0	1	1	0	0	1	1	0	0	0	0	0	0	0	0	0	0	1	1	0
0	1	1	0	0	0	0	1	1	1	1	1	0	1	0	1	1	1	0	0	1	1	0	0	1	0	1	0	1	1	0	0	1	0	0	1	1	0	0	0	0	0	0	0	0	0	0	0	1	0
0	1	1	0	0	0	0	1	1	1	1	1	0	1	0	0	0	0	0	0	1	1	0	0	1	0	1	0	1	1	0	0	1	1	0	1	1	0	0	0	0	0	0	0	0	1	0	0	1	0
0	1	1	0	1	0	0	1	1	1	1	0	0	1	0	0	1	1	0	0	1	1	0	0	1	0	1	0	1	0	0	1	1	0	0	1	1	1	0	0	0	1	0	0	0	0	0	0	1	0
0	1	1	0	0	0	0	0	1	1	1	1	0	1	0	0	1	1	0	0	0	1	0	0	0	0	1	0	1	1	0	1	1	0	0	1	1	1	0	0	0	0	0	0	0	0	0	0	1	0
0	1	1	1	0	0	0	1	1	0	1	1	0	1	0	0	1	1	0	0	0	1	0	0	1	0	1	0	1	1	0	0	1	1	0	1	1	0	0	0	0	0	0	1	0	0	0	1	1	0
0	1	1	1	1	0	0	1	1	1	1	1	0	1	0	1	1	1	0	0	1	1	0	0	1	0	1	0	1	1	0	1	1	0	0	1	1	1	0	0	0	0	0	1	0	0	0	1	1	0
0	1	1	1	0	1	0	1	1	1	1	0	0	1	0	1	1	1	0	0	1	1	0	0	1	0	1	0	1	0	0	1	1	0	0	1	1	1	0	0	0	0	0	1	0	0	0	1	1	0
0	1	1	1	0	1	0	1	1	1	1	1	0	1	0	1	0	1	0	0	1	1	0	0	1	1	1	0	1	1	0	0	1	0	0	1	1	0	0	0	0	1	0	1	0	1	0	0	1	0
0	1	0	0	0	1	0	1	1	0	1	1	0	1	0	1	1	1	0	0	0	1	0	0	1	0	1	0	1	1	0	1	1	0	0	1	1	1	0	0	0	0	0	1	0	0	0	0	1	0
0	1	1	0	0	0	0	1	1	1	1	1	0	1	0	1	1	1	0	0	1	1	0	0	1	0	1	0	1	1	0	0	1	1	0	1	1	0	0	0	0	0	0	1	0	0	0	0	1	0
0	1	1	1	0	1	0	1	1	1	1	1	0	1	0	1	0	1	0	0	1	1	0	0	1	1	1	0	1	0	0	1	1	0	0	1	1	0	0	0	0	0	0	1	0	0	0	0	1	0
1	1	0	0	0	1	0	1	1	1	1	1	0	1	0	0	1	1	0	0	1	1	0	0	1	0	1	0	1	0	0	0	1	0	0	1	1	1	0	0	0	1	0	1	0	0	0	0	1	0
1	1	0	0	0	1	0	1	1	1	1	0	0	0	0	1	1	1	0	0	1	1	0	0	1	0	1	0	1	0	0	0	1	0	0	1	1	1	0	0	0	0	0	1	0	0	0	1	1	0
1	1	0	1	1	0	0	1	0	1	1	0	0	0	0	1	1	1	0	0	1	1	0	0	1	0	1	0	0	1	0	1	1	1	0	0	1	0	0	0	0	0	0	1	0	0	0	1	1	0
1	0	1	0	0	0	0	1	1	1	1	0	0	1	0	1	1	1	0	0	1	1	0	0	1	0	1	0	1	1	0	0	1	1	0	1	1	1	0	0	0	0	0	1	0	0	0	0	1	0
0	0	1	0	0	1	0	0	1	1	1	1	0	1	0	0	1	1	0	0	0	1	0	0	1	1	1	0	1	0	0	0	1	1	0	1	1	0	0	0	0	0	0	1	0	0	0	0	1	0
1	0	1	0	0	1	1	1	1	1	1	1	0	1	0	0	0	1	0	0	1	1	0	0	1	1	1	0	1	0	0	0	1	1	0	1	1	0	0	0	0	0	0	1	0	0	0	0	1	0
0	1	1	0	0	1	0	1	1	1	1	0	0	1	0	0	1	1	0	0	0	0	0	0	1	1	1	0	1	0	0	1	1	0	0	1	1	0	0	0	0	1	0	1	0	0	0	0	1	0
0	1	1	0	0	0	0	1	1	1	1	1	0	1	0	1	1	1	0	0	1	1	0	0	1	0	1	0	1	0	0	0	1	0	0	1	1	1	0	0	0	0	0	1	0	0	0	0	1	0
0	1	1	0	0	1	0	1	1	1	1	0	0	1	0	1	1	1	0	0	1	1	0	0	1	0	0	0	1	1	0	0	1	0	0	1	1	1	0	0	0	0	0	1	0	0	0	0	1	0
0	1	1	1	0	0	0	1	1	1	1	0	0	1	0	1	1	1	0	0	1	1	0	0	1	0	1	0	1	0	0	0	1	0	0	1	0	0	0	0	0	1	0	1	0	1	0	0	1	0
0	1	1	0	0	1	0	1	1	1	1	1	0	1	0	1	1	1	0	0	1	1	0	0	1	1	1	0	1	0	0	1	1	0	0	0	1	0	0	0	0	1	0	1	0	0	0	1	1	0
0	1	0	0	0	1	0	1	1	1	1	1	0	1	0	0	0	1	0	0	1	1	0	0	1	0	1	0	1	0	0	1	1	0	0	1	1	1	0	0	0	0	0	1	0	0	0	0	1	0
0	1	0	0	0	0	0	1	1	0	1	1	0	1	0	0	1	1	0	0	0	1	0	0	1	0	0	0	1	0	0	0	1	0	0	1	1	1	0	0	0	1	0	1	0	0	0	0	1	0
1	1	1	0	0	1	0	1	1	1	1	1	0	1	0	0	1	1	0	0	1	1	0	0	1	1	0	0	1	0	0	0	1	0	0	1	1	0	0	0	0	0	0	1	0	1	0	0	1	0
0	0	1	0	0	1	0	1	1	0	1	1	0	1	0	1	1	1	0	0	1	1	0	0	1	1	1	0	1	0	0	1	1	0	0	1	1	1	0	0	0	0	0	1	0	0	0	0	1	0
1	1	0	0	0	1	0	1	1	1	1	0	0	1	0	1	1	1	0	0	0	1	0	0	1	0	1	0	1	0	0	0	1	1	0	0	1	1	0	0	1	0	0	1	0	0	0	0	1	0
0	1	1	0	0	1	0	1	1	1	1	1	0	1	0	1	1	1	0	0	1	1	0	0	1	0	1	0	1	0	0	1	1	0	0	1	1	0	0	0	0	0	0	1	0	0	0	1	1	0
1	1	1	1	0	1	0	1	1	1	0	1	0	1	0	1	1	1	0	0	0	1	0	0	1	1	1	0	1	0	0	0	1	0	0	1	1	1	0	0	0	1	0	1	0	1	0	0	1	0
0	1	1	0	0	0	0	1	1	1	1	0	0	1	0	1	0	1	0	0	1	1	0	0	1	1	1	0	1	0	0	0	1	0	0	0	1	1	0	0	0	0	0	1	0	0	0	1	1	0
1	1	1	0	0	0	0	1	1	1	0	1	0	1	0	0	1	1	0	0	0	0	0	0	1	0	1	0	1	0	0	1	1	0	0	1	1	1	0	1	0	0	0	1	0	0	0	0	1	0
0	0	1	0	0	0	0	1	1	0	1	1	0	1	0	1	1	1	0	0	0	1	0	0	0	0	1	0	0	0	0	0	1	1	0	1	1	1	0	0	0	0	0	1	0	0	0	0	1	0
0	0	1	0	0	1	0	0	1	1	1	0	1	1	0	1	1	1	0	0	1	0	0	0	1	0	1	0	1	0	0	0	1	0	0	1	1	0	0	1	0	0	0	1	0	0	0	0	1	0
1	1	0	1	0	1	0	1	1	1	1	0	0	1	0	1	1	1	0	0	0	1	0	0	1	0	1	0	1	0	0	0	1	0	0	1	1	0	0	0	0	0	0	1	0	1	0	0	1	0
0	1	1	0	1	1	0	1	1	1	1	0	0	1	0	1	1	1	0	0	1	1	0	0	1	0	1	0	0	1	0	0	1	0	0	1	1	0	0	0	0	0	0	1	0	1	0	0	1	0
0	1	1	0	0	1	0	1	1	1	1	0	0	1	0	1	0	1	0	0	0	1	0	0	0	0	1	0	0	0	0	0	1	1	0	1	1	0	0	0	0	0	0	1	0	0	0	0	1	0
0	1	1	1	0	0	0	1	1	1	1	0	1	1	0	1	1	1	0	0	0	1	0	0	0	0	1	0	1	0	0	1	1	0	0	1	0	0	0	0	0	1	0	1	0	1	0	0	1	0
0	0	1	0	0	1	0	1	1	1	0	0	0	1	0	0	1	1	0	0	1	0	0	0	1	0	1	0	1	0	0	1	1	1	0	1	1	0	0	0	0	0	0	1	0	0	0	1	1	0
1	0	1	0	1	1	0	1	1	1	1	1	0	1	0	1	1	1	0	0	0	1	0	0	1	0	1	0	1	1	0	1	1	0	0	1	1	1	0	0	0	0	0	1	0	0	0	1	1	0
1	0	1	0	0	1	0	1	1	0	0	0	0	1	0	1	1	1	0	0	1	1	0	0	1	0	1	0	1	0	0	0	1	1	0	1	1	1	0	0	0	0	0	1	0	0	0	0	1	0
0	1	1	0	0	1	0	1	1	1	1	0	0	1	0	0	1	1	0	0	1	1	0	0	1	0	1	0	1	0	0	1	1	1	0	1	1	1	0	0	0	0	0	1	0	0	0	1	1	0
1	0	1	0	1	1	0	1	1	1	0	0	0	1	0	0	1	1	0	0	1	1	0	0	1	0	1	0	1	0	0	0	1	1	0	1	1	1	0	0	0	1	0	1	0	0	0	1	1	0
1	1	1	0	0	1	0	1	1	1	1	0	0	1	0	0	1	1	0	0	0	1	0	0	1	0	1	0	1	1	0	0	1	0	0	1	1	1	0	0	0	0	0	1	0	1	0	1	1	0
1	0	1	0	0	0	0	1	1	0	1	1	0	1	0	0	1	1	0	0	0	1	0	0	1	0	0	0	1	1	0	1	1	1	0	1	1	1	0	0	0	1	0	1	0	0	0	0	1	0
0	0	0	1	1	1	0	1	1	1	1	0	0	1	0	0	1	1	1	0	1	1	0	0	0	0	1	0	1	0	0	0	1	1	0	1	1	1	0	1	1	1	0	1	0	0	0	0	1	0
0	1	1	0	0	1	0	1	1	0	1	0	0	1	0	0	1	1	0	0	0	1	0	0	1	0	1	0	1	1	0	0	1	0	0	1	1	1	0	0	0	0	0	1	0	0	0	1	1	0
0	0	0	0	0	1	0	1	1	0	1	0	0	1	0	0	1	1	0	0	0	1	0	0	1	0	1	0	1	1	0	0	1	0	0	1	1	1	0	0	0	1	0	1	0	0	0	0	1	0
0	0	1	0	1	1	0	1	1	1	1	0	0	1	0	0	1	1	0	0	1	1	0	0	1	0	1	0	1	0	0	1	1	0	0	1	1	1	0	0	0	0	0	1	0	0	0	1	1	0
0	1	1	0	0	1	0	1	1	0	1	1	0	1	0	0	1	1	0	0	1	1	0	0	1	0	1	0	1	0	0	0	1	0	0	1	1	0	0	0	0	0	0	1	0	1	0	1	1	0
0	1	1	0	0	0	0	1	1	0	1	0	0	1	0	0	1	1	0	0	1	1	0	0	1	0	1	0	1	1	0	1	1	0	0	1	1	1	0	0	0	0	0	1	0	1	0	0	1	0
0	0	0	0	0	1	0	1	1	1	1	1	0	1	0	0	1	1	0	0	1	0	0	0	1	0	1	0	1	0	0	0	1	1	0	1	0	0	0	1	0	0	0	1	0	0	0	0	1	0
0	1	1	1	0	1	0	1	1	0	1	1	0	1	0	0	1	1	0	0	1	1	0	0	1	1	1	0	1	1	0	0	1	1	0	1	1	1	0	1	1	0	1	1	0	1	0	1	1	0
0	0	1	1	0	0	0	1	1	1	1	0	0	1	0	0	1	1	0	0	1	1	0	0	1	0	1	0	1	0	0	0	1	1	0	1	1	1	0	0	0	0	1	1	0	1	0	1	1	0
0	0	1	1	0	1	0	1	1	1	1	1	0	1	0	0	1	1	0	0	0	1	0	0	1	0	1	0	1	0	0	0	1	0	0	1	1	1	0	0	0	0	0	1	0	0	0	1	1	0
0	0	0	0	0	0	0	1	1	1	1	0	0	1	0	1	1	1	0	0	1	1	0	0	1	0	1	0	1	1	0	1	1	0	0	1	1	1	0	0	0	0	0	1	0	0	0	0	1	0
0	0	1	0	0	0	0	1	1	0	1	0	0	1	0	1	1	1	0	0	1	1	0	0	1	0	1	0	1	0	0	1	1	0	0	1	1	0	0	0	0	0	0	1	0	0	0	0	1	0
1	1	0	0	0	1	0	1	1	1	1	0	0	1	0	0	0	1	0	0	1	1	0	0	1	0	1	0	1	0	0	0	1	1	0	0	1	1	0	0	0	0	0	1	0	1	0	0	1	0
0	0	1	1	0	1	0	1	1	0	0	0	0	0	0	0	1	1	0	0	1	1	0	0	1	0	1	0	1	1	0	1	1	0	0	1	1	1	0	0	0	0	1	1	0	0	0	0	1	0
0	1	1	1	0	0	0	1	1	1	1	0	0	1	0	0	1	1	0	0	0	1	0	0	1	0	1	0	1	0	0	1	1	0	0	1	0	1	0	0	0	0	1	1	0	0	0	0	1	0
0	0	1	1	0	1	0	1	1	1	1	0	0	1	0	1	1	1	0	0	0	1	0	0	1	0	1	0	1	1	0	0	1	0	0	1	0	0	0	0	0	1	1	1	0	0	0	0	1	0
0	1	1	0	0	0	0	1	1	1	1	1	0	1	0	1	1	1	0	0	0	1	0	0	1	0	1	0	1	0	0	1	1	0	0	1	1	1	0	0	0	0	1	1	0	1	0	0	1	0
0	1	1	0	0	0	0	1	1	1	0	1	0	1	0	1	1	1	0	0	1	1	0	0	1	0	1	0	1	1	0	0	1	0	0	1	1	1	0	0	0	1	1	1	0	0	0	0	1	0
1	0	0	1	0	1	0	1	1	1	1	0	0	1	0	1	1	1	0	0	0	1	0	0	1	1	1	0	1	0	0	1	1	0	0	1	0	1	0	0	0	0	0	1	0	1	0	1	1	0
0	0	1	0	0	0	0	1	1	0	1	0	0	1	0	0	1	1	0	0	1	1	0	0	1	0	1	0	1	1	0	1	1	1	0	1	1	0	0	0	0	0	0	1	0	0	0	0	1	0
0	1	1	1	0	0	0	1	1	1	1	0	0	1	0	0	1	1	0	0	1	1	0	0	1	0	1	0	1	1	0	0	1	0	0	1	1	0	0	0	0	0	0	1	0	1	0	0	1	0
0	1	0	1	0	1	0	0	1	1	1	1	1	1	0	1	1	1	0	0	0	1	0	0	1	0	1	0	1	0	0	0	1	0	0	1	1	1	0	1	0	0	0	1	0	1	0	0	1	0
0	0	1	0	0	0	0	1	1	1	1	0	0	1	0	1	1	1	0	0	0	1	0	0	1	0	1	0	1	0	0	0	1	0	0	1	1	1	0	1	0	0	0	0	0	0	0	0	1	0
0	0	1	1	0	0	0	1	1	0	1	0	0	1	0	1	1	1	0	0	0	1	0	0	0	0	1	0	1	1	0	0	1	0	0	1	1	1	0	0	0	0	0	0	0	0	0	1	1	0
0	0	1	0	0	1	0	1	1	1	1	0	0	1	0	0	0	1	1	0	1	1	0	0	1	0	1	0	1	1	0	0	1	0	0	1	1	0	0	0	1	0	0	0	0	0	0	0	1	0
0	0	1	0	0	0	0	1	1	1	1	0	0	1	0	1	1	1	0	0	1	1	0	0	0	0	1	0	1	1	0	1	1	0	0	1	1	1	0	0	0	0	1	1	0	0	0	0	1	0
0	1	1	0	0	1	0	1	1	1	0	0	0	1	0	0	1	1	0	0	0	1	0	0	1	0	1	0	1	0	0	0	0	0	0	1	1	1	0	1	0	0	0	1	0	0	0	1	1	0
0	1	1	0	0	0	0	1	1	1	1	1	0	1	0	1	1	1	0	0	1	0	0	0	0	0	1	0	1	1	0	0	1	0	0	0	1	1	0	0	0	1	1	1	0	0	0	0	1	0
0	0	1	0	0	0	0	1	1	0	1	0	0	1	0	0	1	1	0	0	1	1	0	0	1	0	1	0	1	0	0	0	1	0	0	1	1	0	0	0	1	1	0	1	0	0	0	0	1	0
1	0	1	0	1	0	0	1	1	1	1	0	0	1	0	1	1	1	0	0	1	1	0	0	1	0	0	0	1	0	0	0	1	1	0	0	1	0	0	0	0	1	0	1	0	0	0	0	1	0
0	0	0	0	0	0	0	1	1	1	1	0	0	1	0	1	1	1	0	0	0	1	0	0	1	0	1	0	1	1	0	1	1	0	0	1	1	1	0	0	0	0	0	1	0	1	0	0	1	0
0	1	1	0	0	0	0	1	1	1	1	1	0	1	0	0	1	1	1	0	0	1	0	0	1	0	1	0	1	1	0	1	1	0	0	1	1	1	0	0	0	0	0	1	0	0	0	0	1	0
0	0	0	0	0	0	0	1	1	1	1	0	0	1	0	0	0	1	1	0	1	1	0	0	1	0	1	0	1	1	0	1	1	1	0	1	1	0	0	0	0	1	1	1	0	0	0	0	1	0
0	1	1	1	0	0	0	1	1	1	1	1	0	1	0	1	1	1	0	0	1	1	0	0	1	0	1	0	1	1	0	0	1	0	0	1	1	0	0	0	0	0	0	1	0	0	0	1	1	0
0	1	1	1	0	1	0	1	1	0	0	0	0	0	0	1	1	1	1	0	1	1	0	0	0	0	1	0	1	0	0	1	1	0	0	1	1	1	0	0	1	1	1	1	0	0	0	0	1	0
0	1	1	1	0	0	0	1	1	1	1	1	0	1	0	0	1	1	0	0	1	1	0	0	1	1	1	0	1	1	0	0	1	1	0	1	1	0	0	0	0	1	0	0	0	0	0	0	1	0
0	1	1	0	1	1	0	1	1	1	1	0	0	0	0	1	1	1	1	0	0	1	0	0	1	0	1	0	1	0	0	0	1	0	0	1	1	0	0	1	0	1	0	0	0	0	0	0	1	0
0	1	1	1	0	1	0	1	1	0	1	0	0	0	0	1	1	1	1	0	1	1	0	0	1	0	1	0	1	1	0	0	1	0	0	1	1	1	0	1	0	1	0	0	0	0	0	0	1	0
1	1	1	0	0	1	0	1	1	1	1	0	0	1	0	0	1	1	0	0	0	1	0	0	0	0	1	0	1	0	0	1	1	0	0	1	1	1	0	1	0	0	0	0	0	0	0	0	1	0
0	1	0	0	0	1	0	1	1	0	0	0	0	1	0	1	1	1	0	0	1	1	0	0	1	1	1	0	1	1	0	0	1	0	0	1	1	0	0	1	0	1	0	0	0	0	0	1	1	0
1	1	0	1	0	1	0	1	1	1	1	0	1	1	0	0	1	1	1	0	1	1	0	0	1	0	1	0	1	1	0	0	1	0	0	1	1	0	0	0	0	0	0	0	0	0	0	1	1	0
1	1	1	1	1	0	0	1	1	1	1	0	1	1	0	0	1	1	1	0	1	1	0	0	1	0	1	0	1	1	0	0	1	0	0	1	1	0	0	1	0	0	0	0	0	0	0	0	1	0
1	1	1	1	1	1	0	1	1	1	1	1	0	1	0	0	1	1	0	0	1	1	0	0	1	0	1	0	1	1	0	0	1	1	0	1	1	1	0	0	1	1	1	0	0	1	0	0	1	0
0	0	1	1	0	0	0	1	1	1	1	0	0	1	0	1	1	1	0	0	0	1	0	0	0	0	1	0	1	1	0	0	1	1	0	1	1	1	0	1	0	0	0	0	0	0	0	1	1	0
0	1	1	0	0	0	0	1	1	1	1	1	0	0	0	1	1	1	0	0	1	1	0	0	1	0	1	0	1	1	0	1	1	0	0	1	1	1	0	0	0	0	0	0	0	0	0	0	1	0
0	1	0	0	0	1	0	1	1	1	1	0	0	1	0	0	1	1	0	0	1	1	0	0	1	0	1	0	1	0	0	0	0	0	0	1	1	0	0	1	1	0	1	0	0	0	0	1	1	0
0	1	1	0	0	0	0	1	1	1	1	1	0	1	0	1	1	1	0	0	0	1	0	0	1	0	1	0	1	1	0	0	1	1	0	1	1	0	0	1	0	0	1	0	0	0	0	0	1	0
0	1	1	0	0	1	0	1	1	0	1	1	0	1	0	1	1	0	0	0	1	0	0	0	0	0	1	0	1	0	0	1	1	0	0	1	1	0	0	1	0	0	0	0	0	0	0	0	1	0
0	1	0	0	0	0	0	1	1	0	1	1	0	1	0	0	1	1	0	0	1	0	0	0	0	0	1	0	0	1	0	1	1	0	0	1	1	0	0	1	0	0	1	0	0	0	0	0	1	0
1	1	1	0	0	1	0	1	1	0	1	0	0	1	0	1	1	1	0	0	1	1	0	0	1	1	1	0	1	0	0	0	1	0	0	1	1	1	0	0	0	0	0	0	0	0	0	0	1	0
1	1	1	0	0	0	0	1	1	1	1	1	0	1	0	1	1	1	0	0	0	1	0	0	1	0	0	0	0	1	0	1	1	0	0	1	1	1	0	1	0	0	0	0	0	0	0	0	1	0
0	1	0	0	0	0	0	1	1	1	1	0	0	1	0	0	1	1	0	0	0	1	0	0	1	0	1	0	0	1	0	0	1	0	0	1	1	0	0	1	0	0	0	0	0	0	0	1	1	0
0	0	1	0	0	1	0	1	1	1	1	0	0	0	0	0	1	1	1	0	1	1	0	0	1	0	1	0	0	1	0	0	1	0	0	1	1	1	0	1	1	0	0	1	0	0	0	0	1	0
1	1	0	0	0	0	0	1	1	1	1	1	0	1	0	1	1	1	1	0	1	1	0	0	1	0	1	0	1	1	0	0	1	0	0	1	1	0	0	0	1	0	0	1	0	0	0	1	1	0
0	0	1	0	0	0	0	1	1	1	1	1	0	1	0	1	1	1	1	0	1	1	0	0	0	0	1	0	1	1	0	0	1	0	0	0	1	1	0	1	0	0	0	1	0	0	0	0	1	0
1	1	0	0	0	1	0	1	1	1	1	1	0	1	0	1	1	1	0	0	1	1	0	0	1	0	1	0	1	0	0	1	1	0	0	1	1	1	0	1	0	0	0	1	0	0	0	0	1	0
0	0	1	0	0	0	0	1	1	1	1	1	0	1	0	0	1	1	1	0	0	1	0	0	0	0	1	0	1	1	0	0	1	0	0	1	0	1	0	1	1	0	0	1	0	0	0	1	1	0
0	1	1	1	0	0	0	1	1	1	1	1	0	1	0	1	1	1	1	0	1	1	0	0	1	0	1	0	1	1	0	0	1	0	0	1	1	0	0	1	1	0	0	1	0	0	0	1	1	0
0	1	0	0	1	1	0	1	1	1	1	1	0	1	0	0	1	1	1	0	0	1	0	0	1	0	1	0	1	1	0	0	1	1	0	1	1	1	0	1	1	0	0	1	0	0	0	1	1	0
0	1	0	1	0	0	0	1	1	1	1	1	0	1	0	0	1	1	0	0	0	1	0	0	0	0	1	0	1	1	0	1	1	1	0	1	1	0	0	1	1	1	0	1	0	0	0	0	1	0
0	1	1	1	0	0	0	1	1	1	1	1	0	1	0	0	1	1	1	0	1	1	0	0	0	0	1	0	1	1	0	0	1	1	0	0	1	0	0	0	0	0	0	1	0	0	0	1	1	0
0	1	1	0	0	0	0	1	1	1	1	1	0	1	0	1	1	1	0	0	1	1	0	0	1	0	1	0	1	1	0	0	1	0	0	1	1	0	0	0	0	0	1	1	0	0	0	0	1	0
1	0	1	1	0	0	0	1	1	0	1	0	0	1	0	0	1	1	1	0	1	1	0	0	1	0	1	0	1	1	0	1	1	0	0	1	1	1	0	0	0	0	0	1	0	0	0	0	1	0
1	1	1	1	0	0	0	1	1	1	1	1	0	1	0	0	1	1	1	0	1	1	0	0	1	0	1	0	1	1	0	0	1	0	0	1	1	1	0	0	0	0	0	0	0	0	0	1	1	0
1	1	0	1	0	1	0	1	1	1	1	1	0	1	0	0	1	1	0	0	0	1	0	0	0	0	1	0	1	1	0	0	1	0	0	1	1	0	0	0	0	0	0	0	0	0	0	1	1	0
0	1	0	0	0	0	0	1	1	1	1	1	0	1	0	0	1	1	1	0	1	1	0	0	1	0	1	0	1	1	0	0	1	0	0	1	1	0	0	0	0	0	0	0	0	1	0	0	1	0
1	1	1	0	0	1	0	1	1	0	1	1	0	1	0	1	1	1	0	0	0	1	0	0	1	0	1	0	1	1	0	0	1	1	0	1	1	1	0	0	0	0	0	0	0	0	0	0	1	0
0	0	0	0	0	1	0	1	1	1	1	1	0	1	0	0	1	1	0	0	1	1	0	0	1	0	1	0	1	1	0	0	1	0	0	0	1	1	0	0	1	0	0	0	0	0	0	0	1	0
1	1	1	0	0	1	0	1	1	1	1	0	0	1	0	0	1	1	1	0	0	1	0	0	0	0	1	0	1	1	0	0	1	0	0	1	0	1	0	0	0	0	0	0	0	0	0	0	1	0
1	1	1	0	0	0	0	1	1	1	1	1	0	1	0	0	1	1	1	0	1	1	0	0	1	0	1	0	1	1	0	0	1	0	0	1	1	1	0	0	1	0	0	0	0	0	0	0	1	0
0	1	1	0	0	0	0	1	0	1	0	0	0	1	0	1	1	1	0	0	0	1	0	0	0	1	1	0	0	1	0	0	1	0	0	1	1	1	0	0	0	0	0	0	0	0	0	0	1	0
0	1	1	0	1	1	0	1	1	1	1	0	0	1	0	0	1	1	1	0	0	1	0	0	1	0	1	0	0	1	0	1	1	0	0	1	0	1	0	0	0	0	0	0	0	0	0	1	1	0
0	0	1	0	0	1	0	1	1	1	1	0	0	1	0	1	1	1	0	0	0	1	0	0	1	0	1	0	0	1	0	0	1	0	0	1	1	1	0	1	0	0	1	0	0	0	0	0	1	0
0	1	1	1	0	0	0	1	1	1	1	0	0	1	0	1	1	1	1	0	0	1	0	0	1	0	1	0	1	1	0	0	1	0	0	1	1	1	0	0	1	0	0	1	0	1	0	0	1	0
1	0	0	0	0	1	0	1	1	1	1	1	0	1	0	1	1	1	1	0	0	1	0	0	0	0	1	0	1	1	0	0	1	1	0	1	1	0	0	0	0	0	1	1	0	0	0	0	1	0
0	1	0	1	0	0	0	1	1	1	0	0	0	1	0	1	1	1	1	0	1	1	0	0	0	0	1	0	1	1	0	1	1	0	0	1	0	1	0	0	0	0	0	1	0	1	0	0	1	0
1	0	1	0	0	0	0	1	1	0	1	0	0	1	0	1	1	1	1	0	1	1	0	0	1	0	1	0	1	1	0	1	1	1	0	1	1	1	0	1	0	0	0	1	0	1	0	1	1	0
0	1	1	0	0	1	0	1	1	1	1	0	0	1	0	0	1	1	0	0	0	1	0	0	1	0	1	0	1	1	0	0	1	0	0	1	1	1	0	0	0	0	0	1	0	0	0	1	1	0
1	1	1	0	0	0	0	1	1	1	1	1	1	1	0	1	0	1	0	0	1	1	0	0	1	0	1	0	1	1	0	1	1	0	0	1	1	1	0	0	0	0	1	1	0	0	0	0	1	0
1	1	1	0	0	0	0	1	1	1	1	1	0	1	0	1	1	1	0	0	0	1	0	0	1	1	1	0	1	0	0	1	1	0	0	1	1	1	0	1	0	0	0	1	0	0	0	1	1	0
1	0	1	1	0	1	0	1	1	0	1	1	0	1	0	0	1	1	1	0	0	1	0	0	1	0	1	0	1	1	0	0	1	0	0	1	1	1	0	0	1	0	0	1	0	0	0	1	1	0
0	1	1	0	0	0	0	1	1	1	1	0	0	1	0	1	1	1	1	0	0	1	0	0	1	0	1	0	1	1	0	0	1	0	0	1	1	1	0	0	0	0	1	1	0	0	0	1	1	0
0	1	1	0	0	0	0	1	1	1	1	0	0	1	0	0	1	1	1	0	1	0	0	0	0	0	1	0	1	1	0	0	1	0	0	1	1	1	0	0	0	0	0	1	0	0	0	0	1	0
0	1	1	0	0	1	0	1	1	1	1	1	0	1	0	0	1	1	1	0	1	0	0	0	1	1	1	0	1	1	0	1	1	0	0	1	1	1	0	0	1	0	0	1	0	0	0	0	1	0
0	0	1	0	0	0	0	1	1	0	1	0	0	1	0	0	0	1	1	0	0	1	0	0	0	0	1	0	1	1	0	0	1	1	0	1	1	1	0	0	0	0	0	1	0	0	0	0	1	0
1	1	1	1	0	1	0	1	1	1	1	1	0	1	0	1	1	0	1	0	1	0	0	0	1	0	1	0	1	1	0	0	1	1	0	1	1	1	0	0	0	1	0	1	0	1	0	0	1	0
1	0	1	1	1	0	0	1	1	1	1	0	0	1	0	1	1	1	1	0	1	1	0	0	1	0	1	0	1	1	0	0	1	0	0	1	1	1	0	0	1	1	0	1	0	1	0	0	1	0
1	1	1	1	0	1	0	1	1	1	1	1	0	1	0	1	1	1	1	0	0	0	0	0	1	0	1	0	1	1	0	1	1	0	0	1	1	0	0	0	0	0	0	1	0	0	0	0	1	0
1	1	1	1	0	0	0	1	1	0	1	1	0	1	0	1	1	1	1	0	1	1	0	0	1	0	1	0	1	1	0	0	1	0	0	1	1	1	0	0	1	1	0	1	0	0	0	0	1	0
0	1	1	1	1	0	0	1	1	0	0	1	0	1	0	1	1	0	0	0	0	1	0	0	1	1	1	0	1	1	0	0	1	1	0	1	0	1	0	0	0	0	0	1	0	0	0	0	1	0
1	1	0	0	1	0	0	1	1	0	1	1	0	1	0	0	1	1	1	0	0	1	0	0	1	0	1	0	1	0	0	1	1	0	0	1	1	1	0	0	1	0	0	1	0	0	0	0	1	0
1	1	1	0	0	0	0	1	1	1	1	1	0	1	0	1	1	1	1	0	0	1	0	0	1	1	1	0	1	1	0	1	1	0	0	1	1	1	0	0	0	0	0	1	0	0	0	1	1	0
1	1	1	1	0	1	0	1	1	1	1	1	0	1	0	0	0	1	1	0	1	1	0	0	1	0	1	0	1	1	0	0	1	0	0	1	1	1	0	0	1	0	0	1	0	0	0	0	1	0
0	0	1	1	0	0	0	1	1	1	0	0	0	1	0	1	1	1	1	0	1	1	0	0	0	0	1	0	1	1	0	0	1	0	0	1	1	1	0	0	0	0	0	1	0	0	0	0	1	0
1	1	1	0	0	1	0	1	1	1	1	1	0	1	0	1	1	1	1	0	0	1	0	0	0	0	1	0	1	1	0	1	1	0	0	1	1	1	0	0	0	0	0	1	0	0	0	0	1	0
1	1	1	1	0	0	0	1	1	0	1	0	0	0	0	1	1	1	1	0	1	1	0	0	1	1	1	0	1	1	0	1	1	1	0	1	1	1	0	0	1	0	0	1	0	1	0	0	1	0
0	0	1	0	0	1	0	1	1	1	1	1	0	1	0	1	1	1	0	0	0	1	0	0	1	1	1	0	1	1	0	0	1	0	0	1	1	1	0	0	0	0	0	1	0	0	0	1	1	0
1	1	1	0	1	0	0	1	1	1	0	0	0	0	0	0	1	1	0	0	1	1	0	0	1	0	1	0	1	1	0	0	1	1	0	1	1	1	0	1	0	0	0	1	0	0	0	0	1	0
1	1	1	1	0	0	0	1	1	0	1	1	0	1	0	0	1	1	1	0	1	1	0	0	0	0	1	0	1	1	0	0	1	0	0	1	1	1	0	0	1	0	0	1	0	0	0	0	1	0
1	1	1	1	0	0	0	1	1	1	0	1	0	1	0	0	1	1	1	0	1	0	0	0	1	0	1	0	1	0	0	1	1	0	0	1	0	1	0	0	1	0	0	1	0	1	0	0	1	0
1	0	1	0	0	0	0	1	1	1	1	1	0	1	0	1	1	1	1	0	1	0	0	0	0	0	1	0	1	1	0	0	1	0	0	1	1	1	0	0	0	0	0	1	0	0	0	0	1	0
1	1	1	1	0	1	0	1	1	1	1	1	0	1	0	0	1	1	1	0	1	1	0	0	0	0	1	0	1	1	0	0	1	0	0	0	1	1	0	0	0	0	1	1	0	0	0	0	1	0
1	1	1	1	1	0	0	1	1	1	1	0	0	1	0	0	1	1	0	0	1	1	0	0	1	0	1	0	1	0	0	0	1	0	0	1	0	1	0	0	0	1	0	1	0	1	0	1	1	0
1	1	1	0	1	0	0	1	1	1	1	1	0	1	0	1	1	1	1	0	1	1	0	0	1	0	1	0	1	1	0	0	1	0	0	1	1	1	0	0	0	0	0	1	0	0	0	0	1	0
1	1	1	1	1	0	0	1	1	1	0	1	0	0	0	1	1	1	1	0	1	1	0	0	1	0	1	0	1	1	0	1	1	0	0	1	1	1	0	0	0	0	0	1	0	0	0	0	1	0
1	1	1	1	0	0	0	1	1	0	1	1	0	1	0	0	1	1	1	0	1	1	0	0	1	0	1	0	1	1	0	1	1	1	0	1	0	1	0	0	1	1	0	1	0	0	0	0	1	0
0	1	1	1	0	0	0	1	1	1	1	0	0	1	0	1	1	1	1	0	1	1	0	0	0	0	1	0	1	1	0	1	1	0	0	0	1	1	0	0	0	0	0	1	0	0	0	0	1	0
0	1	1	0	0	0	0	1	1	1	1	0	1	1	0	0	1	1	1	0	1	1	0	0	1	0	1	0	1	0	0	0	1	0	0	1	0	1	0	0	0	0	0	1	0	0	0	0	1	0
0	0	1	1	0	1	0	1	1	1	1	0	0	1	0	1	1	1	1	0	1	1	0	0	0	1	1	0	1	1	0	1	1	0	0	1	1	1	0	0	0	1	0	1	0	1	0	0	1	0
0	0	1	1	0	1	0	1	1	1	0	1	0	1	0	0	1	1	1	0	1	1	0	0	0	0	1	0	1	1	0	1	1	0	0	1	1	1	0	0	0	0	0	1	0	0	0	1	1	0
1	1	1	1	0	1	0	1	1	1	1	1	0	1	0	1	1	1	1	0	0	1	0	0	1	0	1	0	1	1	0	1	1	1	0	1	1	0	0	0	1	0	1	1	0	0	0	1	1	0
0	1	1	1	0	1	0	1	1	1	1	0	0	0	0	1	1	1	1	0	1	1	0	0	1	0	1	0	1	1	0	1	1	0	0	1	1	1	0	0	0	0	0	1	0	0	0	1	1	0
0	1	1	0	0	0	0	1	1	1	1	0	0	1	0	0	1	1	1	0	0	1	0	0	0	0	1	0	1	0	0	0	1	0	0	1	0	0	0	0	0	0	0	0	0	0	0	0	1	0
0	1	1	1	0	1	0	1	1	1	0	0	0	1	0	1	1	1	1	0	1	0	0	0	1	0	1	0	1	1	0	1	1	1	0	1	0	0	0	0	0	0	0	1	0	0	0	0	1	0
0	0	1	0	0	0	0	1	1	1	1	1	0	1	0	1	1	1	1	0	1	1	0	0	1	0	1	0	1	1	0	0	1	0	0	1	1	1	0	0	1	0	0	1	0	0	0	0	1	0
0	0	1	1	0	0	0	1	1	1	0	1	1	1	0	1	1	1	1	0	1	1	0	0	0	0	1	0	1	1	0	1	1	0	0	1	1	0	0	0	0	0	0	1	0	0	0	1	1	0
1	1	1	0	0	0	0	1	1	1	1	0	0	1	0	0	1	0	1	0	1	0	0	0	1	0	1	0	1	1	0	0	1	1	0	1	1	1	0	0	0	1	0	1	0	0	0	0	1	0
0	1	1	0	0	0	0	1	1	1	0	1	0	1	0	1	1	1	0	0	0	1	0	0	0	0	1	0	1	1	0	1	1	1	0	1	0	1	0	0	0	0	0	1	0	0	0	0	1	0
0	0	1	1	0	1	0	1	1	1	0	1	0	1	0	0	1	0	0	0	1	0	0	0	1	0	1	0	1	1	0	1	1	1	0	1	1	1	0	1	0	0	0	1	0	0	0	0	1	0
0	0	1	0	0	0	0	1	1	1	0	0	0	1	0	1	1	1	1	0	1	1	0	0	0	0	1	0	1	1	0	1	1	0	0	1	1	1	0	0	0	1	0	1	0	0	0	0	1	0
0	0	0	0	0	0	0	1	1	0	0	0	0	1	0	0	1	1	1	0	0	1	0	0	1	0	1	0	1	1	0	0	1	0	0	1	1	0	0	1	0	0	0	1	0	0	0	0	1	0
0	0	1	0	1	1	0	1	1	1	0	1	0	1	0	1	1	1	1	0	1	1	0	0	1	0	1	0	1	1	0	1	1	0	0	1	1	1	0	1	0	0	0	1	0	0	0	0	1	0
1	0	1	0	0	0	0	1	1	1	0	0	0	1	0	1	1	1	1	0	1	0	0	0	0	0	1	0	1	1	0	1	1	0	0	1	1	1	0	0	0	0	0	1	0	0	0	0	1	0
1	0	1	0	1	1	0	1	1	0	0	0	0	1	0	1	1	1	1	0	1	1	0	0	1	0	1	0	1	1	0	1	1	1	0	1	1	1	0	0	0	0	0	1	0	0	0	0	1	0
0	0	1	0	0	1	0	1	1	1	1	0	0	1	0	0	0	1	1	0	1	1	0	0	0	0	1	0	1	1	0	0	1	1	0	1	1	0	0	1	0	0	0	1	0	0	0	0	1	0
1	1	1	0	0	1	0	1	1	1	1	1	0	1	0	1	1	1	0	0	1	1	0	0	1	0	1	0	1	1	0	1	1	0	0	1	1	1	0	1	0	0	0	1	0	0	0	0	1	0
0	0	0	0	0	1	0	1	1	1	1	0	0	1	0	1	1	1	1	0	1	1	0	0	1	0	1	0	1	1	0	1	1	1	0	1	1	0	0	1	0	0	0	1	0	0	0	0	1	0
0	1	0	0	0	0	0	1	1	1	1	1	0	1	0	0	1	1	1	0	1	1	0	0	1	0	1	0	1	1	0	1	1	1	0	1	0	1	0	1	0	1	0	1	0	0	0	1	1	0
0	0	1	1	0	0	0	1	1	1	1	0	0	1	0	1	1	1	1	0	1	1	0	0	1	0	1	0	1	1	0	1	1	1	0	1	1	1	0	1	0	0	1	1	0	1	0	1	1	0
0	0	1	1	1	0	0	1	1	1	1	1	0	1	0	0	0	0	1	0	1	1	0	0	1	0	1	0	1	1	0	1	1	0	0	1	1	1	0	1	0	0	0	1	0	0	0	0	1	0
0	0	1	0	0	1	0	1	1	1	1	1	0	1	0	1	1	1	1	0	1	1	0	0	1	0	1	0	1	1	0	0	1	0	0	1	1	0	0	1	0	1	0	1	0	0	0	0	1	0
0	0	1	1	0	1	0	1	1	1	1	1	0	1	0	0	1	1	1	0	0	1	0	0	0	0	1	0	1	1	0	1	1	0	0	1	1	0	0	1	0	0	0	1	0	0	0	0	1	0
0	1	1	1	0	1	0	1	1	1	1	1	0	1	0	0	1	1	1	0	1	1	0	0	1	0	1	0	1	1	0	0	1	0	0	1	1	0	0	1	0	0	0	1	0	0	0	0	1	0
0	0	1	1	0	0	0	1	1	1	1	1	1	1	0	1	1	0	1	0	1	0	0	0	0	0	1	0	1	1	0	1	1	0	0	1	1	0	0	1	1	0	0	1	0	0	0	0	1	0
0	0	1	0	0	1	0	1	1	1	1	1	0	1	0	1	1	1	1	0	1	0	0	0	1	0	1	0	1	1	0	1	1	0	0	1	0	1	0	1	0	1	0	1	0	0	0	0	1	0
0	0	1	0	0	1	0	1	1	1	1	0	1	0	0	1	0	1	1	0	1	0	0	0	1	1	1	0	1	1	0	1	1	0	0	1	0	1	0	1	0	0	0	1	0	0	0	1	1	0
1	1	1	0	0	1	0	1	0	1	1	0	0	1	0	0	1	1	1	0	1	0	0	0	1	1	1	0	1	1	0	0	1	0	0	1	1	1	0	1	0	0	0	1	0	0	0	0	1	0
1	1	1	0	0	1	0	1	1	1	0	1	0	1	0	0	1	1	1	0	1	1	0	0	0	0	1	0	1	1	0	0	1	1	0	1	0	1	0	1	0	1	0	1	0	0	0	0	1	0
1	1	0	0	0	0	0	1	1	1	1	0	0	0	0	0	1	1	1	0	1	1	0	0	1	0	1	0	1	1	0	0	1	1	0	1	1	1	0	1	0	0	0	1	0	0	0	0	1	0
0	1	1	1	0	1	0	1	1	1	0	0	0	1	0	1	1	1	1	0	1	1	0	0	1	0	1	0	1	1	0	0	1	0	0	1	1	1	0	1	0	0	0	1	0	0	0	0	1	0
0	0	1	0	0	0	0	1	1	1	1	0	0	1	0	0	0	1	0	0	1	1	0	0	1	0	1	0	1	0	0	0	1	0	0	1	1	1	0	1	0	0	0	1	0	0	0	0	1	0
0	0	1	0	0	1	0	1	1	1	1	0	0	1	0	1	1	0	0	0	0	1	0	0	0	0	1	0	1	1	0	1	1	1	0	1	1	1	0	0	0	1	0	1	0	0	0	0	1	0
1	0	1	0	0	1	0	1	1	1	1	1	0	1	0	1	1	1	1	0	1	1	0	0	0	1	1	0	1	0	0	1	1	1	0	1	0	1	0	0	0	1	0	1	0	1	0	0	1	0
0	1	1	0	0	1	0	1	1	1	1	1	0	1	0	1	1	1	1	0	1	1	0	0	1	0	1	0	1	1	0	0	1	0	0	1	1	1	0	0	0	0	0	1	0	1	0	0	1	0
1	1	1	0	0	0	0	1	1	1	0	1	0	1	0	0	1	1	0	0	0	1	0	0	1	1	1	0	1	1	0	0	1	0	0	1	1	1	0	0	0	0	0	1	0	0	0	1	1	0
1	1	1	0	0	0	0	1	1	1	1	0	0	1	0	1	0	1	0	0	1	0	0	0	0	0	1	0	1	1	0	0	1	1	0	1	1	1	0	0	0	1	0	1	0	0	0	1	1	0
0	0	1	1	0	0	0	1	1	1	1	0	0	1	0	1	1	1	1	0	1	1	0	0	0	0	1	0	1	0	0	0	1	0	0	1	1	1	0	0	0	1	0	0	0	0	0	0	1	0
0	1	1	0	0	0	0	1	1	0	0	0	0	1	0	1	1	1	1	0	1	1	0	0	0	0	1	0	1	1	0	0	1	1	0	1	1	1	0	0	0	0	0	0	0	0	0	0	1	0
0	1	1	0	0	0	0	1	1	1	0	0	0	1	0	1	1	1	0	0	1	1	0	0	1	0	1	0	1	1	0	0	1	0	0	1	1	1	0	0	0	0	0	0	0	0	0	0	1	0
0	1	1	0	0	1	0	1	1	0	0	0	0	1	0	1	1	1	1	0	0	1	0	0	1	0	1	0	1	1	0	0	1	0	0	1	1	1	0	0	0	0	0	0	0	0	0	0	1	0
1	1	1	1	1	0	0	1	1	0	1	0	0	1	0	1	1	1	0	0	1	1	0	0	0	0	1	0	1	1	0	1	1	0	0	0	1	0	0	0	0	0	0	0	0	0	0	0	1	0
0	1	1	0	0	0	0	1	1	0	0	0	0	1	0	0	1	1	0	0	1	1	0	0	1	0	1	0	0	1	0	0	1	0	0	1	1	0	0	0	0	0	0	0	0	0	0	0	1	0
0	1	1	0	0	0	0	1	1	1	1	0	0	1	0	1	1	1	1	0	1	1	0	0	1	0	1	0	1	1	0	0	1	1	0	1	1	1	0	1	0	0	0	0	0	0	0	0	1	0
0	0	0	1	0	0	0	1	1	0	1	0	0	1	0	0	1	0	0	0	1	1	0	0	1	0	1	0	1	1	0	0	1	0	0	1	1	0	0	1	0	0	0	0	0	0	0	1	1	0
1	0	1	0	0	0	0	1	1	1	1	0	0	1	0	1	1	1	0	0	1	1	0	0	1	0	1	0	0	1	0	0	1	0	0	1	1	0	0	1	1	0	0	0	0	0	0	0	1	0
1	1	1	0	1	0	0	1	1	1	1	0	0	1	0	1	0	1	1	0	1	1	0	0	1	0	1	0	0	1	0	1	1	0	0	0	1	0	0	1	1	0	0	0	0	1	0	1	1	0
1	1	0	1	0	1	0	1	1	0	1	0	0	1	0	1	1	1	1	0	1	0	0	0	1	0	1	0	1	0	0	1	1	0	0	1	1	0	0	1	0	0	0	0	0	1	0	0	1	0
0	0	1	0	0	0	0	1	1	0	0	0	0	0	0	1	1	1	1	0	0	1	0	0	1	0	1	0	1	0	0	1	1	0	0	1	1	0	0	0	0	0	0	0	0	0	0	0	1	0
0	0	0	0	0	0	0	1	1	1	1	1	0	1	0	0	1	1	1	0	1	1	0	0	1	0	1	0	1	1	0	0	1	0	0	1	1	0	0	0	0	0	0	0	0	0	0	1	1	0
0	0	1	0	0	0	0	1	1	1	1	1	0	1	0	0	1	1	0	0	1	0	0	0	1	0	1	0	1	1	0	1	1	0	0	1	1	0	0	0	0	1	0	0	0	1	0	0	1	0
0	1	1	0	0	0	0	1	1	1	1	1	0	1	0	1	1	1	1	0	1	1	0	0	1	0	1	0	1	1	0	0	1	0	0	1	1	1	0	0	0	0	1	0	0	0	0	1	1	0
0	0	0	0	0	0	0	1	1	1	1	1	0	1	0	1	1	1	1	0	1	1	0	0	1	0	1	0	1	1	0	0	1	0	0	1	1	1	0	1	1	0	0	0	0	0	0	1	1	0
0	1	1	0	0	0	0	1	0	0	0	0	0	1	0	0	1	1	1	0	0	1	0	0	1	0	1	0	1	1	0	0	1	0	0	1	1	0	0	1	1	1	0	0	0	0	0	0	1	0
0	1	0	0	0	1	0	1	1	0	1	1	0	1	0	0	1	1	1	0	1	1	0	0	1	1	1	0	1	1	0	0	1	0	0	1	1	0	0	1	0	0	0	0	0	0	0	1	1	0
1	0	0	0	0	0	0	1	1	0	1	1	0	1	0	0	1	1	0	0	1	1	0	0	1	0	1	0	0	1	0	0	1	1	0	1	1	1	0	1	0	1	0	0	0	0	0	0	1	0
0	0	0	0	0	0	0	1	1	0	1	1	0	1	0	0	1	1	1	0	1	1	0	0	1	0	1	0	1	1	0	0	0	0	0	1	1	0	0	0	1	0	0	0	0	0	0	0	1	0
0	0	0	0	0	0	0	1	1	1	1	1	0	0	0	0	1	1	1	0	1	1	0	0	1	0	1	0	0	1	0	0	1	0	0	1	1	0	0	0	0	0	1	0	0	0	0	0	1	0
0	1	0	0	0	0	0	1	1	1	1	0	0	1	0	1	1	1	1	0	1	1	0	0	1	0	1	0	1	1	0	0	1	0	0	1	1	0	0	0	0	1	0	0	0	0	0	1	1	0
0	0	1	0	0	0	0	1	1	0	0	1	0	1	0	0	1	1	1	0	1	1	0	0	1	0	1	0	1	1	0	1	1	0	0	1	1	0	0	0	0	0	0	0	0	1	0	0	1	0
0	1	0	0	0	0	0	1	1	1	1	0	0	1	0	0	1	1	0	0	1	1	0	0	1	0	1	0	1	1	0	0	1	0	0	1	1	1	0	0	0	1	0	0	0	0	0	1	1	0
1	0	0	0	0	1	0	1	1	1	1	0	0	1	0	0	1	1	1	0	1	1	0	0	1	0	1	0	1	1	0	1	1	0	0	1	1	1	0	0	1	0	1	0	0	0	0	0	1	0
0	0	0	0	0	1	0	1	1	1	1	0	0	1	0	1	1	0	1	0	0	1	0	0	1	0	1	0	1	1	0	1	1	0	0	1	1	1	0	0	0	0	0	0	0	0	0	0	1	0
0	0	1	0	0	0	0	1	1	1	1	1	0	1	0	0	0	1	1	0	1	1	0	0	0	0	1	0	1	1	0	1	1	0	0	1	0	1	0	0	0	0	0	0	0	0	0	0	1	0
0	1	1	0	0	0	0	1	1	1	1	0	0	1	0	0	0	1	0	0	1	0	0	0	0	0	1	0	1	1	0	0	1	0	0	1	1	1	0	0	0	1	0	0	0	0	0	0	1	0
0	1	1	1	0	0	0	1	1	1	1	0	0	1	0	0	1	0	1	0	1	0	0	0	1	0	1	0	1	1	0	0	1	0	0	0	1	1	0	0	0	0	0	0	0	1	0	0	1	0
0	1	1	0	0	0	0	1	1	1	1	0	0	1	0	0	1	1	0	0	1	1	0	0	0	0	1	0	1	1	0	0	1	1	0	1	1	0	0	0	0	1	0	0	0	1	0	0	1	0
1	1	0	0	0	0	0	1	1	1	0	0	0	1	0	0	1	0	1	0	1	1	0	0	1	0	1	0	1	1	0	0	1	0	0	1	1	0	0	1	0	1	0	0	0	1	0	1	1	0
0	1	0	0	0	0	0	1	1	0	1	0	0	1	0	0	1	1	0	0	1	1	0	0	1	0	1	0	1	1	0	1	1	0	0	1	1	1	0	1	0	0	0	0	0	1	0	1	1	0
0	1	1	0	1	0	0	1	1	0	1	0	0	1	0	1	1	1	0	0	1	1	0	0	1	0	1	0	1	0	0	0	1	0	0	1	1	1	0	1	0	1	1	0	0	0	0	0	1	0
1	1	0	0	1	0	0	1	1	1	1	1	0	1	0	0	1	1	1	0	1	1	0	0	1	0	1	0	1	1	0	1	1	0	0	1	1	1	0	1	1	0	1	0	0	0	0	0	1	0
0	1	0	0	0	0	0	1	1	1	1	1	0	1	0	0	0	0	0	0	0	1	0	0	0	0	1	0	1	1	0	1	1	0	0	1	1	1	0	0	0	1	0	0	0	0	0	1	1	0
1	1	1	0	0	0	0	1	1	1	1	1	0	1	0	0	1	1	0	0	1	1	0	0	1	0	1	0	1	1	0	1	1	0	0	1	1	1	0	1	0	1	1	0	0	0	0	1	1	0
0	0	1	0	1	0	0	1	1	1	1	1	0	1	0	0	1	1	1	0	1	1	0	0	1	0	1	0	1	1	0	0	1	0	0	1	1	1	0	1	1	1	0	0	0	1	0	0	1	0
0	1	1	0	1	0	0	1	1	1	1	0	0	1	0	0	1	1	1	0	0	0	0	0	0	0	1	0	1	1	0	1	1	0	0	1	1	0	0	0	1	1	0	0	0	0	0	0	1	0
0	1	1	1	0	0	0	1	1	1	1	0	0	1	0	0	1	1	0	0	1	1	0	0	1	0	1	0	1	1	0	0	1	0	0	1	1	0	0	0	0	0	0	0	0	0	0	0	1	0
0	1	1	0	0	0	0	1	1	1	1	0	0	1	0	0	1	1	1	0	1	1	0	0	1	0	1	0	1	1	0	0	1	1	0	1	1	1	0	0	1	0	0	0	0	0	0	1	1	0
0	0	1	0	0	0	0	1	1	0	1	1	0	1	0	0	1	1	0	0	0	1	0	0	1	0	1	0	1	0	0	1	1	1	0	1	1	0	0	0	0	1	0	0	0	0	0	0	1	0
0	1	0	0	0	0	0	1	1	0	1	0	0	1	0	0	1	1	0	0	1	1	0	0	1	0	1	0	1	1	0	0	1	0	0	1	1	0	0	0	0	0	0	0	0	1	0	1	1	0
1	1	1	0	0	0	0	1	1	1	1	1	0	1	0	1	1	1	1	0	1	1	0	0	0	0	1	0	1	1	0	0	1	0	0	1	1	0	0	0	0	0	0	0	0	0	0	0	1	0
0	1	1	0	0	0	0	1	1	1	1	1	0	0	0	0	1	1	0	0	1	1	0	0	1	0	1	0	1	1	0	0	1	0	0	1	1	0	0	0	0	0	0	0	0	0	0	0	1	0
1	1	0	0	1	1	0	1	1	0	1	1	0	1	0	0	1	1	0	0	1	1	0	0	1	0	1	0	1	0	0	0	1	0	0	1	1	0	0	1	0	0	0	0	0	0	0	0	1	0
1	1	1	0	0	1	0	1	1	1	1	0	0	1	0	1	1	1	1	0	1	1	0	0	1	0	1	0	1	0	0	0	1	1	0	1	1	0	0	0	0	0	0	0	0	0	0	1	1	0
0	1	1	0	0	1	0	1	1	1	1	0	0	1	0	0	1	1	0	0	1	1	0	0	1	0	1	0	1	0	0	1	1	0	0	1	1	0	0	1	0	0	0	0	0	0	0	0	1	0
0	1	1	1	0	1	0	1	1	0	1	0	1	1	0	1	1	1	0	0	1	1	0	0	1	0	1	0	1	1	0	0	1	0	0	1	1	0	0	0	0	0	0	0	0	0	0	0	1	0
1	1	1	0	1	1	0	1	1	1	1	0	0	1	0	0	1	1	1	0	1	1	0	0	0	0	1	0	1	1	0	1	1	0	0	1	1	1	0	0	0	0	0	0	0	0	0	0	1	0
0	0	1	0	0	1	0	1	1	1	1	0	0	1	0	1	1	1	1	0	1	1	0	0	0	0	1	0	1	1	0	1	1	1	0	1	1	0	0	0	0	0	0	0	0	0	0	0	1	0
1	1	0	0	0	0	0	1	1	1	1	1	0	1	0	1	1	1	0	0	1	1	0	0	1	0	1	0	1	0	0	1	1	1	0	1	1	1	0	0	0	0	0	0	0	1	0	0	1	0
0	1	1	0	0	0	0	1	1	1	1	0	1	1	0	0	1	1	1	0	1	1	0	0	1	0	1	0	1	1	0	1	1	0	0	0	1	0	0	0	0	0	0	0	0	0	0	1	1	0
0	0	1	0	0	0	0	1	1	1	0	0	0	1	0	1	0	1	1	0	1	1	0	0	0	0	1	0	1	1	0	0	1	1	0	1	1	0	0	0	0	1	0	0	0	0	0	0	1	0
0	1	1	0	1	1	0	1	1	1	1	1	0	1	0	1	1	1	0	0	1	1	0	0	1	0	1	0	1	1	0	1	0	0	0	1	1	1	0	0	0	0	0	0	0	0	0	0	1	0
1	1	0	0	0	0	0	1	1	0	0	0	0	1	0	0	0	1	1	0	1	1	0	0	1	0	1	0	1	1	0	0	1	1	0	1	1	0	0	0	0	0	0	0	0	0	0	1	1	0
1	1	1	0	0	1	0	1	1	1	1	0	0	1	0	1	1	1	1	0	1	1	0	0	1	0	1	0	1	1	0	1	1	1	0	1	1	1	0	0	1	0	0	0	0	0	0	1	1	0
1	1	1	0	0	0	0	1	1	1	1	0	0	1	0	0	1	1	1	0	1	1	0	0	1	0	1	0	1	0	0	0	1	0	0	1	1	0	0	1	0	0	0	0	0	0	0	1	1	0
1	1	1	0	0	1	0	1	1	1	1	0	0	1	0	0	1	1	1	0	1	1	0	0	1	0	1	0	1	1	0	1	1	0	0	1	1	1	0	0	0	0	0	0	0	0	0	1	1	0
0	1	0	0	0	0	0	1	1	1	1	0	0	1	0	0	1	1	0	0	1	1	0	0	1	0	1	0	1	1	0	1	1	1	0	1	1	1	0	0	0	0	0	0	0	1	0	0	1	0
0	1	1	0	0	1	0	1	1	1	1	0	0	1	0	1	1	1	1	0	1	1	0	0	1	0	1	0	1	0	0	1	1	1	0	1	1	1	0	0	0	0	0	0	0	0	0	0	1	0
0	1	1	0	0	1	0	1	1	1	1	0	0	1	0	1	1	1	1	0	1	0	0	0	1	1	1	0	1	0	0	0	1	1	0	1	1	1	0	0	0	0	0	0	0	0	0	0	1	0
1	1	1	1	0	0	0	1	1	1	1	0	0	1	0	0	1	1	1	0	1	1	0	0	1	0	1	0	1	1	0	0	1	1	0	1	1	0	0	0	0	1	0	0	0	0	0	0	1	0
1	1	0	0	1	1	0	1	1	1	1	0	0	1	0	0	1	1	1	0	0	1	0	0	1	0	1	0	1	1	0	1	1	1	0	1	1	1	0	0	0	0	0	0	0	0	0	0	1	0
0	1	1	0	0	1	0	1	1	1	0	0	0	1	0	1	1	1	1	0	1	1	0	0	1	0	1	0	1	0	0	1	1	0	0	1	1	0	0	0	0	0	0	0	0	0	0	1	1	0
0	1	1	0	1	1	0	1	1	1	1	0	0	1	0	1	1	1	1	0	1	1	1	1	1	0	1	0	1	1	0	0	1	0	0	0	1	0	0	1	0	1	0	0	0	0	0	0	1	0
1	1	1	1	0	0	0	1	1	1	1	0	0	1	0	0	1	1	1	0	1	1	1	0	0	0	1	0	1	1	0	0	1	0	0	1	1	1	0	1	0	0	0	0	0	1	0	1	1	0
1	1	0	0	0	0	0	1	1	1	1	0	0	1	0	0	1	1	0	0	1	1	1	0	1	0	1	0	1	1	0	0	1	1	0	0	1	0	0	1	0	0	0	0	0	0	0	0	1	0
0	1	1	0	0	1	0	1	1	1	1	0	0	1	0	0	1	1	0	0	1	1	1	0	1	1	1	0	1	0	0	1	1	0	0	1	1	1	0	1	0	0	0	0	0	0	0	0	1	0
1	1	0	0	0	0	0	1	1	0	1	0	0	1	0	1	1	1	0	0	0	1	0	0	0	0	0	0	1	1	0	0	1	0	0	1	1	0	0	1	0	0	0	0	0	0	0	0	1	0
0	1	0	0	0	0	0	1	1	1	1	0	0	1	0	1	1	1	1	0	0	1	1	0	0	0	1	0	1	0	0	1	1	0	0	1	1	1	0	1	0	1	0	0	0	0	0	1	1	0
0	1	0	0	0	0	0	1	1	1	1	0	0	1	0	0	1	1	1	0	1	1	0	1	0	0	1	0	1	1	0	0	1	0	0	1	1	0	0	0	0	1	0	0	0	0	0	0	1	0
0	1	1	0	0	1	0	1	1	1	1	0	0	1	0	0	1	1	0	0	1	1	0	0	1	0	1	0	1	1	0	0	1	0	0	1	0	0	0	1	0	0	0	0	0	0	0	0	1	0
1	1	0	0	1	0	0	1	1	0	1	0	0	1	0	1	1	1	0	0	1	1	1	0	0	0	1	0	1	0	0	0	1	0	0	1	1	1	0	1	0	0	0	0	0	0	0	0	1	0
1	1	1	1	1	1	0	1	1	1	1	0	0	1	0	1	1	1	0	0	1	1	1	1	0	0	1	0	1	0	0	1	1	1	0	1	1	0	0	1	0	0	0	0	0	0	0	0	1	0
1	0	1	0	1	1	0	1	1	1	0	0	0	1	0	1	1	0	0	0	1	1	1	0	0	0	1	0	1	0	0	1	1	1	0	1	1	0	0	1	0	0	1	0	0	1	0	0	1	0
1	1	1	1	1	0	0	1	1	1	1	0	0	1	0	1	1	1	1	0	1	1	1	0	1	0	1	0	1	0	0	1	1	0	0	1	1	1	0	1	0	0	0	0	0	0	0	0	1	0
0	1	1	0	0	0	0	1	1	1	1	0	0	1	0	1	1	1	1	0	1	1	0	0	0	0	1	0	1	0	0	1	1	0	0	1	1	1	0	0	0	0	0	0	0	0	0	1	1	0
0	0	1	0	0	0	0	1	1	1	1	0	0	1	0	1	1	1	1	0	1	1	0	0	1	0	1	0	1	1	0	1	1	1	0	1	1	1	0	0	0	1	0	0	0	0	0	0	1	0
1	1	1	0	0	0	0	1	1	1	1	0	0	1	0	0	0	1	1	0	1	1	1	0	0	0	1	0	1	1	0	0	1	0	0	1	1	1	0	1	0	1	0	0	0	0	0	0	1	0
0	1	1	0	0	1	0	1	1	1	0	0	0	1	0	1	1	1	1	0	1	1	1	0	0	0	1	0	1	0	0	1	1	0	0	1	1	0	0	0	0	1	0	0	0	0	0	0	1	0
0	1	0	0	0	0	0	1	1	1	1	0	0	1	0	0	1	1	1	0	1	1	1	0	1	0	1	0	1	0	0	1	1	1	0	1	1	1	0	1	0	1	0	0	0	0	0	0	1	0
1	1	1	1	0	0	0	1	1	1	1	0	0	1	0	0	1	1	0	0	1	1	0	0	0	0	1	0	1	1	0	1	1	0	0	1	1	0	0	1	0	0	0	0	0	0	0	0	1	0
0	1	1	0	0	0	0	1	1	1	1	0	0	1	0	1	1	1	0	0	1	1	1	0	0	0	1	0	1	1	0	1	1	1	0	1	1	0	0	0	0	0	0	0	0	0	0	0	1	0
0	1	1	1	1	0	0	1	1	1	0	0	0	1	0	1	1	1	1	0	1	1	0	0	1	0	1	0	1	0	0	1	1	0	0	1	1	0	0	1	0	0	0	0	0	0	0	1	1	0
0	1	0	0	1	0	0	1	1	0	1	0	0	1	0	1	1	1	0	0	1	1	1	0	0	0	1	0	1	1	0	1	1	1	0	1	1	0	0	1	0	1	0	0	0	1	0	1	1	0
1	0	1	0	0	0	0	1	1	1	1	0	0	1	0	1	1	1	1	0	1	1	0	0	1	0	1	0	1	0	0	1	1	0	0	1	1	0	0	1	0	1	0	0	0	0	0	0	1	0
1	1	1	1	1	1	0	1	1	1	1	0	0	1	0	1	1	1	0	0	1	1	1	0	1	0	1	0	1	0	0	0	1	1	0	1	1	1	0	1	0	1	1	0	0	0	0	1	1	0
1	0	1	0	0	0	0	1	1	1	1	0	0	1	0	0	1	1	0	0	0	1	1	0	0	0	1	0	1	0	0	1	1	0	0	1	1	0	0	1	0	0	0	0	0	0	0	1	1	0
1	1	0	0	1	0	0	1	1	1	1	0	0	1	0	0	1	1	0	0	1	1	0	0	1	0	1	0	1	0	0	1	1	1	0	1	1	0	0	0	0	1	1	0	0	0	0	1	1	0
1	1	1	0	0	0	0	1	1	1	1	0	0	1	0	0	1	1	0	0	1	1	0	0	0	0	1	0	1	0	0	1	1	0	0	1	1	0	0	1	0	1	0	0	0	1	0	0	1	0
1	1	1	0	0	0	0	1	1	1	1	0	0	1	0	0	1	1	0	0	1	1	1	1	1	0	1	0	1	1	0	1	1	0	0	1	1	0	0	1	0	0	0	0	0	0	0	0	1	0
1	1	1	0	1	0	0	1	1	1	1	0	0	1	0	1	1	1	0	0	0	1	0	0	1	0	1	0	1	0	0	1	1	0	0	1	1	0	0	1	0	0	0	0	0	0	0	0	1	0
1	0	1	0	0	0	0	1	1	0	1	0	0	1	0	1	1	1	0	0	1	1	0	0	1	1	1	0	1	0	0	1	1	1	0	1	1	0	0	1	0	0	0	0	0	0	0	0	1	0
1	1	1	1	1	0	0	1	1	1	1	0	0	1	0	0	1	1	0	0	0	1	1	0	1	0	1	0	1	1	0	1	1	1	0	1	1	1	0	1	0	0	0	0	0	0	0	0	1	0
1	1	1	0	0	0	0	1	1	0	1	0	0	1	0	0	1	1	0	0	1	1	0	0	1	0	1	0	1	0	0	1	1	0	0	1	0	0	0	0	0	0	0	0	0	0	0	0	1	0
1	1	1	1	0	0	0	1	1	0	0	0	0	1	0	1	1	1	1	0	1	1	1	0	0	0	1	0	1	1	0	1	1	0	0	1	1	0	0	0	0	0	0	0	0	0	0	0	1	0
0	0	1	0	0	0	0	1	1	0	1	0	0	1	0	1	1	1	0	0	1	1	1	0	0	0	1	0	1	1	0	1	1	0	0	1	1	0	0	1	0	0	0	0	0	0	0	0	1	0
1	1	0	1	1	0	0	1	1	1	1	0	0	1	0	0	1	1	1	0	1	1	0	0	0	0	1	0	1	1	0	1	1	0	0	1	1	0	0	0	0	1	0	0	0	0	0	0	1	0
0	0	1	0	0	0	0	1	1	0	1	0	0	1	0	1	1	1	1	0	0	1	0	0	1	0	1	0	1	1	0	0	1	0	0	1	1	1	0	0	0	0	0	0	0	0	0	1	1	0
0	1	1	0	0	0	0	1	1	1	1	0	0	1	0	0	0	0	0	0	1	1	1	0	1	0	1	0	1	1	0	0	1	0	0	1	1	0	0	1	0	0	0	0	0	0	0	1	1	0
1	1	1	0	0	0	0	1	1	1	1	0	0	1	0	1	1	0	1	0	1	1	1	0	1	0	1	0	1	1	0	0	0	1	0	1	1	1	0	0	0	1	0	0	0	0	0	0	1	0
0	1	1	0	1	0	0	1	1	0	1	0	0	1	0	1	1	1	0	0	0	1	0	0	1	0	1	0	1	1	0	1	1	0	0	1	1	0	0	1	0	0	0	0	0	0	0	1	1	0
1	1	1	0	0	0	0	1	1	1	1	0	0	1	0	1	1	1	1	0	1	1	0	0	0	0	1	0	1	0	0	1	1	0	0	1	1	1	0	1	0	1	0	0	0	0	0	1	1	0
1	1	1	1	0	0	0	1	1	1	1	0	0	1	0	1	1	1	0	0	1	1	0	0	0	0	1	0	0	1	0	1	1	0	0	0	1	1	0	0	0	1	0	0	0	0	0	0	1	0
0	1	0	0	1	0	0	1	1	0	1	0	0	1	0	1	1	1	0	0	0	1	0	0	0	0	1	0	1	0	0	0	1	0	0	1	1	1	0	0	0	0	0	0	0	0	0	0	1	0
0	1	1	0	1	0	0	1	1	0	0	0	0	1	0	0	1	1	0	0	1	1	0	0	1	0	1	0	1	1	0	1	1	1	0	1	1	1	0	0	0	0	0	0	0	0	0	0	1	0
1	1	1	0	0	0	0	1	1	1	1	0	0	1	0	1	0	1	0	0	1	1	0	0	0	0	1	0	1	1	0	1	1	0	0	1	1	1	0	0	0	0	0	0	0	0	0	0	1	0
0	1	1	0	0	0	0	1	1	0	1	0	0	1	0	1	1	1	0	0	1	1	0	0	1	0	1	0	1	1	0	1	1	0	0	1	1	1	0	0	0	0	0	0	0	1	0	1	1	0
0	1	1	1	0	0	0	1	1	1	1	0	0	1	0	0	1	1	1	0	1	1	0	0	1	0	1	0	1	1	0	0	1	0	0	1	1	0	0	0	0	0	0	0	0	1	0	1	1	0
0	1	1	0	0	0	0	1	1	1	1	0	0	1	0	1	1	1	0	0	1	1	0	0	1	0	1	0	1	1	0	0	1	1	0	1	1	1	0	0	0	0	0	0	0	0	0	0	1	0
0	0	1	1	0	0	0	1	1	1	1	0	0	1	0	0	1	1	0	0	1	1	0	0	1	0	1	0	1	1	0	1	1	0	0	1	1	1	0	0	0	0	0	0	0	0	0	0	1	0
0	1	1	1	0	0	0	1	1	1	1	0	0	1	0	1	1	1	0	0	1	1	0	0	1	0	1	0	1	1	0	1	1	0	0	0	1	1	0	0	0	1	0	0	0	0	0	1	1	0
0	1	0	0	1	0	0	1	1	1	0	0	0	1	0	1	1	1	0	0	1	1	0	0	1	0	1	0	1	1	0	1	1	0	0	1	1	1	0	0	0	0	0	0	0	0	0	1	1	0
0	1	0	1	0	0	0	1	1	1	0	0	0	1	0	0	1	1	0	0	1	1	0	0	1	0	1	0	1	1	0	0	1	0	0	1	1	1	0	0	0	0	0	0	0	0	0	0	1	0
0	0	1	0	0	0	0	1	1	0	1	0	0	1	0	1	1	1	0	0	1	1	0	0	1	0	1	0	1	0	0	0	1	1	0	1	1	1	0	0	0	0	0	0	0	0	0	1	1	0
0	1	1	1	0	0	0	1	1	1	0	0	0	1	0	1	1	1	0	0	1	1	0	0	1	0	1	0	1	1	0	0	1	1	0	1	0	1	1	0	0	0	0	0	0	0	0	0	1	0
1	1	1	0	1	0	0	1	1	1	0	0	0	1	0	1	1	1	1	0	1	1	0	0	0	0	1	0	1	1	0	0	1	1	0	1	1	1	0	0	0	0	0	0	0	0	0	1	1	0
0	1	1	1	0	0	0	1	1	1	1	0	0	1	0	0	1	1	0	0	1	1	0	0	1	0	1	0	1	1	0	1	1	0	0	1	1	0	0	0	0	0	0	0	0	0	0	0	1	0
0	0	0	0	1	0	0	1	1	1	1	0	0	1	0	0	1	1	0	0	1	0	0	0	0	0	1	0	1	0	0	0	1	0	0	1	1	1	0	0	0	0	0	0	0	0	0	1	1	0
0	1	1	1	0	0	0	1	1	1	1	0	0	1	0	0	1	1	0	0	1	1	0	0	0	0	1	0	1	0	0	0	1	0	0	1	1	1	0	0	0	0	0	0	0	0	0	1	1	0
0	1	1	1	0	0	0	1	1	1	1	0	0	1	0	0	1	1	0	0	1	1	0	0	0	0	1	0	1	0	0	0	1	0	0	1	1	0	0	0	0	0	0	0	0	1	0	1	1	0
0	1	1	0	1	0	0	1	1	1	1	0	0	1	0	0	1	1	0	0	1	1	0	0	0	0	1	0	1	1	0	0	1	0	0	1	1	1	0	0	0	0	0	0	0	0	0	0	1	0
0	1	1	0	0	0	0	1	1	1	1	0	0	1	0	0	1	1	1	0	1	1	0	0	0	0	1	0	1	0	0	0	1	0	0	1	1	0	0	0	0	0	0	0	0	0	0	1	1	0
0	1	1	1	0	0	0	1	1	1	1	0	0	1	0	1	1	1	0	0	1	1	0	0	0	0	1	0	1	0	0	0	1	1	0	1	1	1	0	0	0	0	0	0	0	0	0	0	1	0
0	1	1	0	0	0	0	1	1	1	1	0	0	1	0	1	1	1	0	0	1	1	0	0	1	0	1	0	1	1	0	0	1	1	0	1	1	1	0	0	0	0	0	0	0	0	0	1	1	0
0	1	1	0	0	0	0	1	1	1	1	0	0	1	0	0	1	1	1	0	1	1	0	0	0	0	1	0	1	1	0	1	1	1	0	1	1	1	0	0	0	0	0	0	0	0	0	0	1	0
0	1	1	0	0	0	0	1	1	0	1	0	0	1	0	0	1	1	0	0	1	1	0	0	1	0	1	0	1	1	0	0	1	0	0	1	1	0	0	0	0	0	0	0	0	0	0	0	1	0
0	1	1	1	0	0	0	1	1	1	1	0	0	1	0	0	1	1	0	0	1	1	0	0	1	0	1	0	1	0	0	1	1	1	0	1	1	1	0	0	0	0	0	0	0	0	0	1	1	0
0	1	1	0	1	0	0	1	1	0	1	0	0	1	0	0	1	1	0	0	1	1	0	0	0	0	1	0	1	0	0	1	1	1	0	1	1	1	0	0	0	0	0	0	0	0	0	0	1	0
1	0	1	0	1	0	0	1	1	1	1	0	0	1	0	1	1	1	0	0	1	1	0	0	1	0	1	0	1	1	0	0	1	1	0	1	1	1	0	0	0	0	0	0	0	1	0	0	1	0
0	0	1	0	1	0	0	1	1	1	1	0	0	1	0	0	1	1	0	0	1	1	0	0	1	0	1	0	1	0	0	1	1	1	0	1	1	0	0	0	0	0	0	0	0	0	0	0	1	0
0	1	1	1	0	0	0	1	1	1	1	0	0	1	0	0	0	1	0	0	1	1	0	0	1	0	1	0	1	0	0	1	1	1	0	1	1	0	0	0	0	1	0	0	0	0	0	1	1	0
0	1	1	0	1	0	0	1	1	1	1	0	0	1	0	0	1	1	0	0	1	1	0	0	1	0	1	0	1	1	0	0	1	1	0	1	1	1	0	0	0	0	0	0	0	0	0	0	1	0
0	0	1	1	0	0	0	1	1	1	1	0	0	1	0	0	1	0	0	0	1	1	0	0	0	0	1	0	1	0	0	0	1	0	0	1	1	1	0	0	0	0	0	0	0	0	0	1	1	0
1	1	1	0	0	0	0	1	1	1	1	0	0	1	0	1	1	1	0	0	1	1	0	0	1	0	1	0	1	1	0	0	1	0	0	0	1	1	0	0	0	0	0	0	0	0	0	1	1	0
1	1	0	1	0	0	0	1	1	1	1	0	0	1	0	1	1	1	0	0	1	1	0	0	1	0	1	0	1	1	0	1	1	0	0	1	1	1	0	0	0	0	0	0	0	0	0	1	1	0
0	1	1	1	0	0	0	1	1	1	1	0	0	1	0	0	1	1	0	0	1	1	0	0	0	0	1	0	1	0	0	0	1	1	0	1	1	0	0	0	0	0	0	0	0	1	0	1	1	0
0	1	1	1	0	0	0	1	1	0	1	0	0	1	0	0	1	1	0	0	1	1	0	0	0	0	1	0	1	1	0	1	1	0	0	1	1	1	0	0	0	0	0	0	0	0	0	0	1	0
0	1	1	0	0	0	0	1	1	0	0	0	0	1	0	0	1	1	0	0	1	1	0	0	0	0	1	0	1	1	0	1	1	0	0	0	1	1	0	0	0	0	0	0	0	1	0	1	1	0
0	0	1	0	0	0	0	1	1	0	1	0	0	1	0	0	1	1	0	0	0	1	0	0	1	0	1	0	1	1	0	1	1	1	0	1	1	1	0	0	0	0	0	0	0	0	0	0	1	0
0	1	0	1	0	0	0	1	1	0	1	0	0	1	0	1	1	1	0	0	0	1	0	0	1	0	1	0	1	1	0	0	1	0	0	1	1	0	0	0	0	0	0	0	0	1	0	1	1	0
1	0	1	0	0	0	0	1	1	0	1	0	0	1	0	0	1	1	1	0	1	1	0	0	0	0	1	0	1	0	0	1	1	0	0	1	1	1	0	0	0	0	0	0	0	0	0	1	1	0
0	1	1	1	0	0	0	1	1	1	1	0	0	1	0	1	1	1	0	0	1	1	0	0	1	0	1	0	1	1	0	0	1	0	0	1	1	0	0	0	0	0	0	0	0	0	0	0	1	0
1	1	1	0	0	0	0	1	1	1	1	0	0	1	0	0	1	1	0	0	1	1	0	0	1	0	1	0	1	1	0	0	1	0	0	1	1	1	0	0	0	0	0	0	0	0	0	0	1	0
1	1	1	1	0	0	0	1	1	1	1	0	0	1	0	1	1	1	0	0	1	1	0	0	1	0	1	0	1	1	0	1	1	0	0	1	1	1	0	0	0	0	0	0	0	0	0	0	1	0
0	1	1	1	0	0	0	1	1	1	1	0	0	1	0	1	1	1	0	0	1	1	0	0	1	0	1	0	1	0	0	1	1	0	0	1	1	1	0	0	0	0	0	0	0	0	0	1	1	0
0	1	1	0	0	0	0	1	1	0	1	0	0	1	0	0	1	1	0	0	1	1	0	0	1	0	1	0	1	0	0	1	1	0	0	1	1	1	0	0	0	0	0	0	0	0	0	0	1	0
1	1	1	0	1	0	0	1	1	0	0	0	0	1	0	1	1	1	0	0	1	1	0	0	1	0	1	0	1	0	0	0	1	0	0	1	1	0	0	0	1	0	0	0	0	1	0	1	1	0
1	0	1	0	0	0	0	1	1	0	1	0	0	1	0	0	1	1	1	0	1	1	0	0	0	0	1	0	1	0	0	1	1	1	0	1	1	0	0	0	0	1	0	0	0	1	0	1	1	0
1	1	1	1	1	0	0	1	1	0	1	0	0	1	0	0	1	1	1	0	0	1	0	0	0	0	1	0	1	1	0	0	1	0	0	1	1	1	0	0	1	0	0	0	0	0	0	1	1	0
0	1	1	1	0	0	0	1	1	0	0	0	0	1	0	0	1	1	0	0	1	1	1	0	1	0	1	0	1	1	0	0	1	0	0	1	1	0	0	1	0	0	0	0	0	0	0	1	1	0
0	1	1	1	0	0	0	1	1	0	1	0	0	1	0	0	1	1	0	0	0	1	1	0	1	0	1	0	1	0	0	0	1	0	0	1	1	0	0	1	0	1	0	0	0	0	0	1	1	0
0	1	1	0	0	0	0	1	1	1	1	0	0	1	0	0	1	1	0	0	1	1	0	0	1	0	1	0	1	1	0	1	1	1	0	1	1	0	0	1	0	1	0	0	0	0	0	1	1	0
0	1	0	0	1	0	0	1	1	1	1	0	0	1	0	1	1	1	0	0	1	1	1	0	0	0	1	0	1	1	0	1	1	0	0	1	1	1	0	1	0	1	0	0	0	0	0	1	1	0
0	1	0	0	0	0	0	1	1	1	1	0	0	1	0	0	1	1	0	0	1	1	0	0	1	0	1	0	1	0	0	0	1	0	0	1	1	1	0	1	0	1	0	0	0	0	0	0	1	0
1	1	1	0	0	0	0	1	1	1	1	0	0	1	0	1	1	1	0	0	0	1	0	0	1	0	1	0	1	0	0	1	1	0	0	1	1	1	0	0	0	1	0	0	0	1	0	0	1	0
1	1	0	0	1	0	0	1	1	0	0	0	0	1	0	1	1	1	0	0	0	1	0	0	0	0	1	0	1	0	0	0	1	0	0	1	1	1	0	0	0	1	0	0	0	1	0	1	1	0
0	1	1	1	0	0	0	1	1	1	1	0	0	1	0	0	1	1	0	0	1	1	0	0	0	0	1	0	1	0	0	1	1	0	0	1	1	1	0	0	0	0	0	0	0	0	0	0	1	0
1	0	1	1	0	0	0	1	1	1	1	0	0	1	0	1	1	1	0	0	1	1	0	0	1	0	1	0	1	1	0	1	1	1	0	1	1	1	0	0	0	0	0	0	0	1	0	1	1	0
1	0	1	0	1	0	0	1	1	0	1	0	0	1	0	1	1	1	0	0	0	1	0	0	1	0	1	0	1	1	0	0	1	0	0	1	1	1	0	0	0	1	0	0	0	0	0	1	1	0
1	1	1	0	0	0	0	1	1	1	1	0	0	1	0	0	1	1	0	0	1	1	0	0	1	0	1	0	1	1	0	1	1	0	0	1	1	1	0	0	0	0	0	0	0	0	0	0	1	0
0	1	0	1	0	0	0	1	1	1	1	0	0	1	0	1	1	1	1	0	1	1	0	0	0	0	1	0	1	1	0	1	1	0	0	1	1	1	0	0	0	0	0	0	0	0	0	1	1	0
0	1	1	0	0	0	0	1	1	1	0	0	0	1	0	1	1	1	1	0	1	1	1	0	1	0	1	0	0	1	0	1	1	0	0	1	1	0	0	0	0	0	0	0	0	0	0	0	1	0
0	0	1	0	0	0	0	1	1	1	1	0	0	1	0	1	1	1	1	0	1	1	0	0	1	0	1	0	0	1	0	1	1	1	0	1	1	1	0	0	0	0	0	0	0	1	0	0	1	0
0	1	1	1	1	0	0	1	1	1	1	0	0	1	0	0	1	1	1	0	0	1	0	0	1	0	1	0	0	0	0	1	1	1	0	1	1	1	0	0	0	0	0	0	0	0	0	0	1	0
0	0	1	0	0	0	0	1	1	1	1	0	0	1	0	1	1	1	0	0	0	1	0	0	1	0	1	0	0	0	0	1	1	1	0	1	1	1	0	0	0	0	0	0	0	0	0	1	1	0
0	1	1	1	0	0	0	1	1	1	1	0	0	1	0	1	1	1	1	0	0	1	0	0	0	0	1	0	0	1	0	0	1	0	0	1	1	1	0	0	0	0	0	0	0	0	0	0	1	0
1	1	1	1	0	0	0	1	1	0	1	0	0	1	0	0	0	1	1	0	0	1	0	0	0	0	1	0	0	1	0	0	1	1	0	0	1	0	0	0	0	0	0	0	0	0	0	0	1	0
1	1	1	0	1	0	0	1	1	0	1	0	0	1	0	0	1	1	0	0	1	1	1	0	1	0	1	0	0	1	0	1	1	0	0	1	1	0	0	0	0	0	1	0	0	0	0	0	1	0
1	1	0	0	0	0	0	1	1	1	1	0	0	1	0	0	1	1	0	0	1	1	0	0	1	0	1	0	0	0	0	1	1	0	0	1	1	1	0	0	0	0	0	0	0	1	0	0	1	0
1	1	0	1	0	0	0	1	1	1	1	0	0	1	0	0	1	1	0	0	1	1	1	0	0	0	1	0	1	1	0	0	1	0	0	1	1	1	0	0	0	0	0	0	0	1	0	0	1	0
0	0	1	1	0	0	0	1	1	1	1	0	0	1	0	1	1	1	0	0	1	1	0	0	1	0	0	0	1	1	0	1	1	0	0	1	1	1	0	0	0	0	0	0	0	1	0	1	1	0
1	0	1	0	0	0	0	1	1	1	0	0	0	1	0	0	1	1	0	0	0	1	0	0	1	0	1	0	0	1	0	1	1	0	0	1	1	1	0	0	0	0	0	0	0	0	0	0	1	0
0	1	1	0	0	0	0	1	1	1	1	0	0	1	0	1	1	1	0	0	1	1	0	0	1	0	1	0	1	0	0	1	1	0	0	1	1	0	0	0	0	1	0	0	0	1	0	0	1	0
0	1	0	0	0	0	0	1	1	1	1	1	0	1	0	1	1	1	0	0	1	1	0	0	1	0	1	0	1	1	0	0	1	0	0	1	1	1	0	0	0	0	0	0	0	0	0	0	1	0
1	0	0	0	1	0	0	1	1	0	1	0	0	1	0	0	0	1	0	0	1	1	0	0	1	0	1	0	0	0	0	0	1	0	0	1	1	1	0	0	0	0	0	0	0	0	0	0	1	0
1	1	1	1	0	0	0	1	1	1	1	0	0	1	0	1	1	1	0	0	1	1	0	0	1	0	1	0	0	0	0	0	1	1	0	1	1	0	0	0	0	0	0	0	0	0	0	0	1	0
0	1	1	0	0	0	0	1	1	1	0	0	0	1	0	0	1	1	1	0	1	1	1	0	1	0	1	0	0	1	0	1	1	1	0	1	1	0	0	0	0	0	0	0	0	0	0	1	1	0
1	1	1	1	0	0	0	1	1	0	1	0	0	1	0	1	0	1	0	0	1	1	0	0	1	0	1	0	0	1	0	0	1	0	0	1	1	1	0	0	0	0	0	0	0	0	0	0	1	0
0	1	1	1	1	0	0	1	1	1	1	0	0	1	0	0	1	1	0	0	1	1	0	0	0	0	1	0	0	1	0	1	1	0	0	1	1	0	0	0	0	0	0	0	0	0	0	0	1	0
0	1	1	0	1	0	0	1	1	1	1	0	0	1	0	0	1	1	0	0	1	1	0	0	1	0	1	0	0	1	0	1	1	0	0	1	1	1	0	0	0	0	0	0	0	0	0	0	1	0
0	1	1	0	1	0	0	1	1	1	1	0	0	1	0	0	1	1	0	0	1	1	0	0	1	0	1	0	0	0	0	1	1	0	0	1	1	1	0	0	0	0	0	0	0	0	0	0	1	0
1	1	1	0	0	0	0	1	1	1	1	1	0	1	0	0	0	1	0	0	1	1	1	0	0	0	1	0	0	1	0	1	1	1	0	1	1	1	0	0	0	0	0	0	0	0	0	1	1	0
0	0	0	0	0	0	0	1	1	1	1	0	0	1	0	0	1	1	1	0	0	1	1	0	1	0	1	0	0	1	0	0	1	0	0	1	1	1	0	0	0	0	0	0	0	0	0	1	1	0
0	1	1	1	0	0	0	1	1	1	1	0	0	1	0	1	1	1	0	0	1	1	0	0	0	0	1	0	1	0	0	1	1	0	0	1	1	1	0	0	0	0	0	0	0	0	0	0	1	0
0	1	0	0	1	0	0	1	1	0	1	0	0	1	0	1	1	1	0	0	1	1	1	0	1	0	1	0	1	0	0	1	1	0	0	0	0	1	0	0	0	0	0	0	0	0	0	1	1	0
0	1	1	0	1	0	0	1	1	1	1	0	0	1	0	1	1	1	0	0	1	1	1	1	0	0	1	0	0	1	0	1	1	0	0	0	1	0	0	0	0	0	0	0	0	1	0	1	1	0
1	0	1	0	0	0	0	1	1	1	1	0	0	1	0	1	1	1	0	0	1	1	1	1	1	0	1	0	1	1	0	1	1	1	0	1	1	0	0	1	0	1	0	0	0	0	0	1	1	0
0	1	0	0	1	0	0	1	1	1	1	0	0	1	0	0	1	1	0	0	0	1	1	0	0	0	1	0	0	1	0	1	1	0	0	1	1	0	0	0	0	0	0	0	0	0	0	0	1	0
0	1	1	1	0	0	0	1	1	1	1	0	0	1	0	0	0	1	0	0	1	1	1	1	0	0	1	0	0	0	0	0	1	0	0	1	1	0	0	1	0	1	0	0	0	1	0	1	1	0
0	1	1	1	1	0	0	1	1	1	1	0	0	1	0	0	1	1	1	0	1	1	1	0	0	0	1	0	1	1	0	1	1	0	0	1	1	0	0	0	0	0	0	0	0	0	0	0	1	0
0	1	1	0	1	0	0	1	0	1	1	0	0	1	0	0	0	1	0	0	1	1	0	0	1	0	1	0	0	1	0	1	1	0	0	1	1	0	0	0	0	0	0	0	0	0	0	0	1	0
0	0	1	0	1	0	0	1	0	1	1	0	0	1	0	0	0	1	0	0	1	1	1	0	1	0	1	0	0	0	0	0	1	0	0	1	1	0	0	1	0	1	1	0	0	0	0	0	1	0
1	0	1	0	0	0	0	1	0	1	1	0	0	1	0	1	1	1	0	0	1	1	0	0	1	0	1	0	0	0	0	0	1	0	0	1	1	1	0	0	0	1	0	0	0	0	0	0	1	0
0	0	1	1	0	0	0	1	0	1	1	0	0	1	0	1	0	1	0	0	1	1	1	0	1	0	1	0	0	1	0	1	1	1	0	1	1	0	0	0	0	0	0	0	0	1	0	0	1	0
1	0	1	1	1	0	0	1	0	0	1	0	0	1	0	1	1	1	0	0	1	1	0	0	1	0	1	0	0	0	0	1	1	0	0	0	1	0	0	0	0	0	0	0	0	0	0	1	1	0
0	1	1	0	1	0	0	1	1	0	1	0	0	1	0	0	1	1	0	0	1	1	1	0	1	0	1	0	0	1	0	1	1	1	0	1	1	0	0	0	0	0	0	0	0	1	0	0	1	0
0	1	1	0	0	0	0	1	0	1	1	0	0	1	0	0	1	1	0	0	0	1	1	0	1	0	1	0	0	1	0	0	1	1	0	0	1	1	0	0	0	0	0	0	0	0	0	0	1	0
1	1	1	1	0	1	0	1	0	1	1	1	0	1	0	1	1	1	0	0	0	0	0	1	1	0	1	0	0	1	0	1	1	0	0	1	1	1	0	0	0	0	0	0	0	0	0	0	1	1
1	1	1	1	1	0	0	1	1	0	1	0	0	1	0	1	1	1	1	0	1	1	1	0	0	0	1	0	1	1	0	1	1	0	0	1	1	0	0	0	0	0	0	0	0	0	0	0	1	0
0	1	1	0	1	0	0	1	0	1	1	0	0	1	0	1	1	1	0	0	1	1	0	0	0	0	1	0	1	0	0	1	1	0	0	1	1	0	0	0	0	0	0	0	0	0	0	0	1	0
0	1	1	1	1	0	0	1	1	1	1	0	0	1	0	1	1	1	0	0	1	1	1	0	1	0	1	0	0	1	0	1	1	1	0	1	1	1	0	0	0	1	0	0	0	1	0	0	1	0
0	0	1	1	1	1	0	1	0	1	1	0	1	1	0	1	1	1	1	0	1	1	1	0	0	0	1	0	1	0	0	1	1	0	0	1	1	0	0	1	0	0	0	0	0	0	0	0	1	0
0	1	1	1	0	1	0	1	0	1	1	0	1	1	0	1	1	1	0	0	1	1	1	0	1	0	1	0	1	1	0	1	1	1	0	1	1	0	0	0	0	1	0	0	0	0	0	1	1	0
[truncated: 23,002 more rows]
[truncated: 245 more columns]
