# Supplementary material for: Bayesian network models identify co-operative GPCR:G protein interactions that contribute to G protein coupling
Source: bioRxiv. 2023 Oct 12:2023.10.09.561618. Preprint. [Version 1] doi: 10.1101/2023.10.09.561618 (PMC10592737; doi:10.1101/2023.10.09.561618)
Supplement: Supplement 6 [file media-6.csv]

5x68_G.S6.02	6x25_G.h4s6.13	6x32_G.H5.24	5x65_G.H5.20	6x29_G.H5.25	6x29_G.H5.20	3x53_G.H5.19	34x51_G.H5.15	6x28_G.H5.26	6x37_G.H5.25	6x25_G.h4s6.20	6x33_G.H5.25	6x25_G.h4s6.12	5x69_G.H5.09	34x50_G.H5.15	3x54_G.H5.16	7x56_G.H5.24	3x50_G.H5.23	6x32_G.H5.25	6x25_G.H5.17	6x36_G.H5.24	5x68_G.h4s6.20	5x69_G.H5.06	5x68_G.H5.13	8x48_G.H5.21	8x48_G.H5.22	5x69_G.H5.13	5x69_G.H5.10	6x29_G.H5.17	34x53_G.hns1.03	3x53_G.H5.23	5x64_G.H5.16	6x36_G.H5.25	34x50_G.H5.12	7x56_G.H5.23	6x29_G.H5.26	34x53_G.S3.01	5x69_G.S6.02	6x32_G.H5.26	5x69_G.h4s6.20	6x25_G.H5.26	34x53_G.hns1.02	6x25_G.h4s6.11	5x61_G.H5.25	8x47_G.H5.24	8x48_G.H5.24	6x36_G.H5.23	34x51_G.S1.02	34x51_G.H5.08	3x54_G.H5.23
1	1	1	1	1	1	1	1	1	1	1	1	1	1	1	1	1	1	1	1	1	1	1	1	1	1	1	1	1	1	1	0	0	0	0	0	0	0	0	0	0	0	0	0	0	0	0	0	0	0
1	1	0	0	1	0	1	1	1	1	0	1	0	0	1	1	1	1	0	1	1	1	1	1	1	1	1	0	1	0	1	1	1	1	1	1	0	0	0	0	0	0	0	0	0	0	0	0	0	0
0	0	1	1	1	0	0	1	1	0	0	1	0	0	1	0	1	1	1	1	1	0	1	1	1	1	1	0	1	1	1	1	0	1	0	1	1	1	1	1	1	1	0	0	0	0	0	0	0	0
0	0	1	1	1	0	0	1	1	1	0	1	0	1	1	0	1	1	1	1	1	1	0	1	1	1	1	0	1	1	1	1	1	0	0	1	0	0	0	0	1	1	1	1	0	0	0	0	0	0
0	1	0	1	1	0	1	0	1	1	0	0	1	1	1	0	1	1	0	0	1	1	0	1	1	1	1	1	0	1	1	0	1	1	1	0	1	0	1	0	1	1	1	1	1	1	0	0	0	0
0	0	1	1	1	0	1	1	1	0	1	0	1	1	1	1	1	1	1	1	1	1	1	1	1	1	1	0	1	1	0	1	1	0	0	1	0	1	0	1	1	1	1	1	0	0	1	1	1	0
0	1	1	0	1	1	1	1	1	0	1	1	0	0	1	1	0	1	1	1	1	1	0	1	1	1	1	0	1	0	1	0	1	0	1	1	1	1	1	0	1	0	0	0	0	1	1	0	1	1
0	1	1	0	1	1	1	0	1	1	1	0	1	1	1	1	1	1	1	0	1	0	0	1	1	1	1	0	1	0	1	0	0	0	1	0	1	0	1	0	0	1	1	0	0	1	0	0	0	0
1	0	1	0	1	1	1	1	1	1	0	1	0	1	0	1	0	1	0	0	1	1	0	1	1	1	1	0	1	0	1	0	1	1	0	0	0	1	1	0	1	0	0	0	0	0	1	0	0	0
0	0	1	0	1	1	1	0	1	1	0	0	0	1	1	0	1	1	1	0	1	1	1	1	1	0	1	1	1	1	1	1	1	1	0	0	0	0	1	0	0	1	1	0	0	0	1	0	0	1
0	0	1	0	1	1	0	1	1	1	1	1	1	1	0	0	1	1	1	1	1	1	1	1	1	1	1	0	1	1	1	0	1	1	1	0	0	0	1	0	0	1	1	1	0	0	1	0	0	0
0	0	1	1	1	0	0	1	1	1	0	1	0	1	1	0	1	1	1	1	1	0	0	1	1	1	1	0	1	1	0	1	1	1	1	1	0	0	1	0	1	1	1	1	0	0	1	0	0	0
1	0	0	1	1	1	1	0	1	1	0	1	0	1	1	1	0	1	1	0	1	1	0	1	1	1	1	0	1	1	1	1	1	1	1	1	0	0	0	0	1	1	1	0	0	1	0	0	1	1
0	1	1	0	1	0	1	1	1	1	1	1	1	1	1	1	1	1	1	0	1	0	0	1	1	1	1	1	1	0	1	0	1	0	0	0	0	0	0	0	1	1	0	0	1	1	0	0	1	0
0	1	0	1	1	0	1	0	1	0	0	1	0	1	1	0	1	1	0	0	1	0	1	1	1	1	1	1	1	0	1	1	1	0	1	1	0	1	0	0	0	1	1	0	0	0	0	0	0	0
1	0	1	0	1	0	0	0	1	1	0	0	1	1	1	0	1	1	0	0	1	0	1	1	1	1	1	1	1	1	0	0	1	1	1	0	0	1	1	0	0	1	1	0	0	0	0	0	1	0
1	0	1	1	1	0	1	0	1	0	0	0	0	1	1	0	0	1	0	0	0	0	1	1	1	0	1	0	1	0	1	0	1	1	0	1	1	0	1	0	1	1	0	0	0	0	0	0	0	0
0	0	1	0	1	1	1	1	1	1	0	1	0	1	1	0	1	1	1	0	1	1	0	1	1	0	1	0	1	0	1	1	1	1	0	1	0	1	1	0	1	1	0	0	0	0	0	0	0	0
0	0	0	1	1	1	1	0	1	1	0	1	0	0	1	0	1	1	0	0	1	0	0	1	1	0	1	0	1	0	1	1	1	1	1	0	0	1	1	0	0	1	0	1	0	0	0	0	1	0
0	0	1	0	1	0	1	1	1	1	0	0	0	1	1	0	1	1	0	0	1	1	1	1	1	1	1	0	1	1	1	1	1	0	1	0	1	1	0	0	0	1	0	0	0	0	0	1	1	0
0	0	1	1	1	0	0	1	1	0	0	0	0	0	1	1	1	1	1	0	1	0	0	0	1	1	1	0	1	0	1	0	1	1	1	1	0	1	1	1	0	1	0	1	0	1	0	0	0	0
0	0	1	0	1	1	1	0	0	1	0	1	0	1	1	1	1	1	0	0	1	0	0	1	1	1	1	0	1	1	1	0	1	1	0	1	1	1	0	1	0	1	0	0	0	0	0	0	0	0
0	0	1	0	1	1	1	0	0	0	0	1	0	0	1	0	1	1	1	0	1	0	0	1	1	1	1	0	1	0	1	0	0	1	0	0	1	1	1	0	0	1	0	0	0	0	0	0	0	0
0	0	0	0	1	1	1	0	0	1	0	1	0	1	1	0	1	1	0	0	1	1	1	1	1	1	1	0	1	1	1	0	1	0	1	0	0	0	0	0	0	0	0	1	0	0	1	0	0	0
0	0	1	1	1	1	1	1	1	0	0	0	0	1	1	1	1	1	1	0	0	1	0	1	1	1	1	1	1	0	1	1	0	0	0	0	0	1	1	0	0	1	0	1	0	0	0	0	0	0
0	0	0	1	1	1	0	0	1	1	0	0	0	1	1	0	1	1	0	0	0	1	0	1	1	1	1	0	1	0	0	0	1	0	0	1	0	1	1	0	0	1	0	0	0	1	1	0	0	0
1	0	1	1	1	1	1	1	1	1	0	1	0	1	0	0	1	1	0	0	1	1	1	1	1	1	1	1	1	0	1	1	1	1	1	1	1	1	1	0	0	1	0	1	0	0	1	0	0	0
0	0	1	1	1	1	1	0	1	1	0	0	0	1	1	1	0	1	1	0	1	0	1	1	1	1	1	1	1	1	1	0	1	1	0	0	1	1	1	0	0	1	0	1	0	0	0	0	1	1
0	0	1	1	1	0	1	0	1	1	0	0	0	1	1	1	1	1	0	0	1	1	0	1	1	1	1	0	1	0	1	0	1	1	0	1	0	1	0	0	0	1	0	1	0	0	0	1	1	0
0	0	1	1	1	0	0	0	1	1	0	1	0	0	1	1	1	1	0	0	1	0	0	1	1	1	1	0	1	1	1	1	0	0	0	0	0	0	1	0	0	1	0	1	0	0	0	1	0	0
0	0	1	0	1	0	0	1	1	1	0	1	0	0	1	0	1	1	1	0	0	0	0	1	1	1	1	0	1	1	1	0	1	0	0	0	1	1	0	0	0	1	0	1	0	0	1	0	1	1
0	0	1	0	0	0	0	0	1	1	0	0	0	1	0	0	1	1	0	0	1	1	0	1	1	1	1	1	1	0	0	0	1	1	0	0	1	0	0	0	0	0	0	1	0	0	0	0	1	0
1	0	1	1	0	0	1	1	1	1	0	1	0	0	1	0	1	1	0	0	1	0	1	1	1	1	1	1	0	0	1	0	0	0	0	0	0	1	1	0	0	1	0	0	1	1	0	1	0	0
0	0	1	1	0	1	0	0	1	0	0	0	0	0	1	1	0	1	0	0	1	1	0	0	1	1	1	0	1	0	0	0	1	1	1	1	1	1	1	1	0	1	0	0	1	1	0	0	1	0
0	0	1	1	1	1	1	0	1	0	0	1	0	1	0	1	1	1	0	0	1	1	0	1	1	1	1	0	1	1	1	0	0	1	0	0	1	1	1	0	0	0	0	0	1	0	1	0	1	0
0	0	1	0	1	0	1	0	1	1	0	1	0	1	1	1	1	1	0	0	1	1	0	1	1	1	1	1	1	1	1	0	0	0	1	0	0	1	1	0	0	1	0	1	1	1	0	1	0	0
0	0	1	0	1	1	1	1	1	1	0	1	0	0	1	1	1	1	1	0	1	0	0	1	0	1	1	0	1	0	1	0	0	0	1	1	0	1	1	0	0	1	0	0	1	0	1	1	0	0
0	0	1	0	1	1	1	0	1	1	0	1	0	1	0	1	1	1	0	0	1	0	0	1	1	1	1	0	1	1	1	0	1	1	0	1	1	1	0	1	0	0	1	0	0	0	1	1	0	0
0	0	1	1	1	0	1	0	1	1	0	1	0	1	0	0	1	1	0	0	1	1	0	1	1	1	1	0	1	1	1	0	1	0	0	0	1	0	0	0	0	1	0	1	1	1	0	0	0	0
0	0	0	1	1	0	1	1	1	1	0	1	0	1	0	1	1	1	0	0	1	1	0	1	1	1	1	0	1	1	1	0	1	0	1	0	1	1	0	0	0	1	0	1	0	1	0	1	1	0
0	0	1	1	1	0	1	1	1	1	0	1	0	0	1	1	1	1	1	0	1	1	0	1	1	1	1	0	1	0	1	0	1	1	0	0	0	1	0	1	0	0	0	1	0	0	0	1	1	0
0	0	1	0	1	0	1	0	1	1	0	0	0	1	1	1	1	1	0	0	0	1	1	1	1	1	1	0	1	1	1	0	1	0	0	1	1	1	0	0	0	1	0	1	0	0	0	0	1	0
0	0	1	0	1	0	1	0	1	0	0	1	0	1	1	1	1	1	0	0	0	0	0	1	1	1	1	0	1	0	1	0	1	0	1	1	0	1	0	1	0	1	1	1	1	1	0	0	0	0
0	0	1	1	1	1	1	1	1	1	0	1	0	1	0	1	0	1	1	0	1	0	0	1	0	1	1	0	1	1	1	0	0	1	0	0	1	0	0	0	0	1	0	1	0	0	0	0	1	0
0	0	1	1	1	0	0	1	1	1	0	0	0	0	1	0	1	1	0	0	1	0	0	1	1	1	1	0	1	1	1	0	0	1	0	1	1	1	1	1	0	1	0	1	0	0	0	0	1	1
0	0	1	1	1	1	1	0	1	1	1	1	0	1	1	1	1	1	0	0	1	0	0	1	1	1	1	0	1	1	1	0	1	0	0	0	0	1	1	0	0	1	0	1	0	0	0	0	0	0
0	0	0	1	0	1	0	1	1	1	0	0	0	0	1	1	1	1	0	0	1	0	1	1	1	1	1	0	1	1	1	0	1	1	1	0	0	1	0	0	0	1	0	1	0	0	0	0	0	0
0	0	0	0	0	1	1	1	1	1	1	1	0	0	1	1	1	1	0	0	1	0	1	1	1	1	1	0	1	1	1	0	1	1	0	0	0	1	1	0	0	1	0	1	0	0	0	0	0	0
0	0	1	0	0	1	1	1	0	1	1	1	0	0	1	1	1	1	1	0	0	0	1	1	1	1	1	0	1	1	1	0	1	1	0	0	1	1	0	0	0	1	0	1	0	0	1	0	1	0
0	0	1	0	1	0	1	1	1	0	1	0	0	1	1	1	1	1	1	0	1	0	0	1	1	1	1	1	1	1	1	0	1	0	0	1	0	1	0	0	0	1	0	1	0	0	0	0	0	0
0	0	1	1	1	0	0	0	1	1	1	1	0	0	1	0	1	1	1	0	1	0	0	1	1	1	1	1	1	0	1	0	0	0	0	0	1	1	1	1	0	1	0	1	0	0	0	0	0	0
0	0	1	1	1	1	0	1	1	1	1	1	0	0	1	0	1	1	1	0	1	0	0	1	1	1	1	0	1	1	1	0	0	1	0	1	0	1	1	1	0	1	0	0	0	0	0	0	0	0
0	0	1	0	1	1	0	0	1	1	0	1	0	0	1	1	1	1	1	0	1	0	0	1	1	1	1	0	1	1	1	0	0	1	0	0	0	0	0	0	0	1	1	1	0	0	0	0	0	0
0	0	1	0	1	1	0	1	1	1	0	1	0	0	1	1	0	1	1	0	1	0	0	1	1	1	1	0	1	0	1	0	0	1	0	1	0	0	0	1	0	1	1	1	0	0	0	0	1	1
0	0	1	1	1	0	0	0	1	1	0	1	0	1	1	1	1	1	1	0	1	0	0	1	1	1	1	0	1	1	1	0	1	1	1	1	0	1	1	1	0	1	0	1	1	0	0	0	0	0
0	0	0	0	0	1	1	1	1	0	0	0	0	0	0	0	1	1	0	0	0	0	0	1	1	1	1	0	1	1	1	0	1	0	0	0	1	1	1	1	0	1	0	0	0	0	0	0	1	0
0	0	1	0	0	0	1	0	1	1	0	0	0	0	0	0	1	1	1	0	0	0	0	1	1	1	1	0	1	1	1	0	0	0	1	0	0	0	1	0	0	1	0	0	0	0	0	0	0	0
0	0	1	0	1	0	1	1	1	0	0	0	0	0	1	0	0	1	0	0	0	1	0	1	1	1	1	0	1	1	0	0	1	0	1	1	0	1	0	0	0	1	0	1	0	0	0	0	0	0
0	0	1	1	0	1	0	0	1	1	0	1	0	0	1	1	1	1	1	0	1	0	0	1	1	1	1	0	1	1	0	0	1	1	0	0	1	1	1	1	0	0	0	0	1	1	0	1	0	0
0	0	0	1	1	0	1	1	1	1	0	1	0	0	1	1	1	1	1	0	1	1	0	1	1	1	1	0	1	1	1	0	1	1	1	1	1	1	0	1	0	1	0	1	0	1	0	0	0	1
0	0	1	0	1	1	0	1	1	1	0	1	0	1	1	0	1	1	0	0	1	0	0	1	1	1	1	0	1	1	1	0	1	1	0	1	0	1	1	1	0	1	0	0	0	1	0	0	1	0
0	0	0	0	1	1	0	0	1	0	0	1	0	0	1	1	1	1	0	0	1	0	0	1	1	1	1	0	1	0	1	0	0	1	1	1	1	1	1	1	0	1	0	1	1	1	0	0	1	0
0	0	0	1	1	1	1	0	1	0	0	1	0	1	1	0	1	1	1	0	1	0	0	1	1	1	1	0	1	0	1	0	1	0	0	1	0	1	0	0	0	1	0	0	0	0	0	0	0	0
0	0	1	1	1	0	1	0	1	0	0	1	0	1	1	1	1	1	0	0	1	1	0	1	1	1	1	0	1	1	1	0	1	1	0	1	0	1	1	0	0	1	0	1	0	0	0	0	1	0
0	0	1	0	1	0	0	0	1	0	0	0	0	0	0	1	1	1	0	0	1	0	0	1	1	1	1	0	1	1	1	0	1	1	1	0	0	0	0	1	0	1	0	1	0	1	0	0	1	0
0	0	1	1	1	1	1	0	0	0	0	1	0	0	1	1	1	1	1	0	1	0	0	1	1	1	1	0	1	0	1	0	0	0	0	1	0	0	0	1	0	1	0	1	0	0	0	0	0	1
0	0	1	1	1	0	0	1	1	1	0	1	0	1	1	1	1	1	1	0	1	0	0	1	1	1	1	0	1	1	1	0	0	1	0	0	1	1	1	1	0	1	0	1	0	0	0	0	1	0
0	0	1	0	1	1	0	0	1	1	0	1	0	0	1	0	1	1	1	0	1	0	1	1	1	1	1	0	1	0	1	0	1	0	0	1	0	0	1	1	0	1	0	1	0	0	0	0	0	0
0	0	1	1	0	1	0	1	1	1	0	1	0	0	1	1	1	1	1	0	1	0	0	1	1	1	1	0	1	1	1	0	1	0	0	1	0	1	1	1	0	0	0	1	0	1	0	0	1	0
0	0	1	1	1	1	0	1	1	1	0	1	0	1	1	1	1	1	0	0	1	0	0	1	1	1	1	0	1	1	1	0	0	1	0	1	0	1	1	0	0	1	0	0	0	1	0	0	0	0
0	0	1	0	1	0	1	1	1	1	0	1	0	1	1	0	1	1	1	0	1	0	0	1	1	1	1	0	0	0	1	0	1	0	0	0	1	1	0	0	0	1	0	1	0	1	0	0	0	0
0	0	0	1	1	0	1	0	1	1	0	1	0	1	1	1	1	1	0	0	1	0	0	0	1	0	1	0	1	1	1	0	1	0	0	0	0	1	1	1	0	1	0	1	0	1	0	0	0	1
0	0	1	1	1	1	1	1	1	1	0	1	0	1	1	0	1	1	0	0	1	0	0	1	1	1	1	0	1	0	1	0	1	1	0	0	1	0	0	1	0	1	0	1	0	1	0	0	0	1
0	0	1	1	1	1	1	1	1	1	0	1	0	1	1	1	1	1	0	0	1	0	0	1	1	1	1	0	1	0	1	0	1	0	0	0	0	1	1	1	0	0	0	1	0	0	1	0	0	1
0	0	1	1	0	1	1	1	1	0	0	1	0	0	1	0	1	1	1	0	1	0	0	1	1	1	1	0	1	1	0	0	0	0	0	1	0	1	0	1	0	1	0	0	0	1	0	0	0	0
0	0	1	1	1	0	1	0	1	1	0	1	0	1	1	0	1	1	1	0	1	0	0	1	1	1	1	0	1	0	0	0	1	0	0	1	0	1	1	1	0	1	0	1	0	1	0	0	0	1
0	0	1	1	1	0	1	1	1	0	0	1	0	1	1	1	1	1	1	0	1	0	0	1	1	1	1	0	1	1	1	0	0	0	0	0	1	1	0	1	0	1	1	1	0	1	0	0	0	1
0	0	1	1	1	1	1	1	1	1	0	1	0	0	1	1	1	1	0	0	1	0	0	1	1	1	1	0	1	1	1	0	0	0	0	1	0	1	1	1	0	1	1	1	0	1	0	1	0	1
0	0	1	0	1	1	1	0	1	1	0	1	0	1	1	1	1	1	0	0	1	0	0	1	1	1	1	0	1	1	1	0	0	0	0	1	0	1	0	0	0	1	0	1	0	1	0	0	0	0
0	0	1	0	1	0	1	1	1	0	0	1	0	1	1	1	1	1	1	0	1	0	0	1	1	1	1	0	1	0	1	0	0	0	0	0	0	1	0	0	0	0	0	1	0	1	0	0	0	0
0	0	1	1	1	1	1	1	1	1	0	1	0	0	1	0	1	1	0	0	0	0	0	1	1	1	1	0	1	0	1	0	1	0	0	0	0	0	1	1	0	1	1	1	0	1	1	0	0	0
0	0	1	1	1	1	1	0	1	1	0	1	0	0	1	1	1	1	0	0	1	0	0	1	1	1	1	0	1	1	0	0	1	0	1	0	0	0	0	1	0	0	1	1	0	1	1	1	1	0
0	0	1	1	1	1	1	0	1	1	0	1	0	1	1	1	1	1	0	0	1	0	0	1	1	1	1	0	1	0	0	0	1	1	0	1	0	1	1	0	0	1	1	1	0	0	1	0	0	0
0	0	1	0	1	1	1	1	1	1	0	1	0	1	1	1	1	1	0	0	0	0	0	1	1	1	1	0	1	1	1	0	1	0	0	0	0	0	1	0	0	1	1	1	0	0	1	1	0	0
0	0	1	1	1	1	0	0	1	0	0	1	0	0	1	0	1	1	1	0	1	0	0	1	1	0	1	0	1	1	1	0	1	1	0	1	1	1	1	1	0	1	1	0	0	0	0	0	0	1
0	0	1	0	0	1	1	0	1	1	0	1	0	1	1	1	0	1	0	0	1	0	0	1	1	1	1	0	1	0	1	0	0	0	0	1	1	1	0	1	0	1	1	0	0	1	0	0	1	0
0	0	1	1	1	0	0	0	1	0	0	1	0	0	1	0	1	1	0	0	1	0	0	1	1	1	1	0	1	0	1	0	1	0	0	0	0	0	1	0	0	1	1	1	0	1	1	0	1	0
0	0	1	0	0	1	0	0	1	1	0	1	0	1	1	1	1	1	0	0	1	0	0	1	1	1	1	1	1	0	0	0	1	0	0	1	0	1	1	0	0	1	1	1	0	1	0	0	1	0
0	0	1	0	1	1	1	1	1	0	0	1	0	1	1	1	1	1	0	0	1	0	1	1	1	0	1	0	1	1	1	0	1	0	0	1	0	1	1	0	0	1	1	0	0	1	0	1	0	0
0	0	1	1	1	1	1	1	1	1	0	1	0	1	1	1	1	1	0	0	1	0	1	1	1	1	1	0	1	1	1	0	1	1	0	1	0	1	1	0	0	1	1	1	0	1	0	0	0	0
0	0	1	1	0	1	1	1	1	1	0	1	0	1	1	1	1	1	1	0	1	0	1	1	0	0	1	0	1	1	1	0	0	1	0	0	1	1	1	0	0	1	1	0	0	1	0	0	0	0
0	0	1	1	0	0	0	0	1	1	0	1	0	0	1	1	1	1	0	0	1	0	0	1	1	1	1	1	1	0	1	0	0	1	0	1	0	1	0	0	0	1	1	1	0	1	0	0	0	0
0	0	1	0	0	1	0	0	1	0	0	0	0	1	1	0	1	1	0	0	1	0	0	1	1	1	1	1	1	0	0	0	1	0	0	0	1	0	1	0	0	1	1	0	0	1	0	0	1	0
0	0	1	0	1	1	1	1	1	1	0	1	0	1	1	0	1	1	1	0	1	0	0	0	1	1	1	1	1	0	1	0	0	1	0	1	0	1	1	0	0	1	1	1	0	0	0	0	0	0
0	0	1	1	0	1	1	1	1	1	0	0	0	1	0	1	1	1	0	0	1	0	1	1	1	1	1	1	1	0	1	0	0	1	0	1	0	1	1	0	0	1	1	1	0	1	1	0	0	0
0	0	1	0	0	0	0	0	1	1	0	1	0	1	1	1	1	1	0	0	1	0	0	1	1	1	1	1	1	1	1	0	1	1	0	1	0	0	0	0	0	1	1	1	0	1	0	1	0	0
0	0	1	0	1	1	1	0	1	1	0	1	0	1	1	1	1	1	1	0	1	0	1	1	1	1	1	0	1	0	1	0	1	0	0	1	0	1	0	0	0	1	1	0	0	0	1	0	0	0
0	0	1	0	0	1	1	1	1	0	0	0	0	1	1	1	1	1	0	0	1	0	0	1	1	1	1	1	0	1	1	0	1	1	0	0	0	1	1	0	0	1	1	1	0	1	0	0	0	0
0	0	1	1	1	1	1	0	1	1	0	1	0	1	0	1	1	1	1	0	1	0	0	1	1	1	1	1	1	1	1	0	0	0	0	1	0	0	0	0	0	1	0	1	0	1	1	0	0	0
0	0	1	0	1	1	1	1	1	1	0	1	0	0	1	1	1	1	1	0	1	0	0	1	1	1	1	0	1	1	0	0	1	0	0	0	0	1	1	0	0	1	1	1	0	1	0	0	0	0
0	0	1	0	1	0	1	1	1	1	0	1	0	1	1	1	1	1	0	0	1	0	0	1	1	1	1	1	1	1	1	0	0	0	0	0	0	1	1	0	0	1	0	1	0	1	0	0	0	0
0	0	1	0	1	0	0	1	1	0	0	1	0	1	1	1	1	0	1	0	1	0	1	1	1	1	1	1	0	1	1	0	0	0	0	0	1	1	1	0	0	1	1	1	0	1	0	0	1	0
0	0	1	1	1	1	1	0	1	1	0	0	0	1	0	0	1	1	1	0	1	0	1	1	1	1	1	0	1	1	1	0	0	0	0	0	1	1	1	0	0	1	0	1	0	1	0	0	0	0
0	0	1	1	1	0	1	0	1	1	0	0	0	0	1	1	1	1	1	0	1	0	0	1	1	1	1	0	1	1	1	0	0	1	0	1	1	1	0	0	0	1	1	1	0	1	0	0	1	0
0	0	1	0	1	1	1	0	1	0	0	1	0	1	1	1	0	1	1	0	1	0	1	1	1	1	1	1	1	1	1	0	0	0	0	0	0	0	0	0	0	1	0	1	0	1	1	0	0	0
0	0	1	0	1	0	1	1	1	0	0	1	0	1	1	1	0	1	1	0	1	0	1	1	0	1	1	1	1	1	1	0	1	0	0	0	1	1	1	0	0	1	0	1	0	0	0	0	0	0
0	0	1	1	1	0	0	1	1	0	0	1	0	1	1	1	1	0	1	0	1	0	0	1	1	1	1	0	0	0	1	0	1	0	0	0	1	1	0	0	0	0	1	0	0	1	0	0	0	0
0	0	1	1	0	1	1	0	1	1	0	1	0	0	1	1	1	1	0	0	1	0	0	1	1	1	1	0	1	0	1	0	0	1	0	1	1	1	1	0	0	1	0	1	0	1	0	0	1	0
0	0	1	0	1	1	1	1	1	1	0	1	0	0	1	1	1	1	1	0	1	0	0	1	1	1	1	0	1	1	1	0	1	0	0	1	0	1	0	1	0	1	0	1	0	1	1	0	0	0
0	0	1	1	1	1	1	0	1	0	0	1	0	1	1	0	1	1	1	0	1	0	0	0	0	1	1	1	1	0	1	0	0	0	0	1	1	0	0	0	0	1	0	1	0	1	0	0	0	0
0	0	1	1	1	0	1	1	1	1	0	1	0	1	1	1	1	1	0	0	1	0	0	0	1	1	1	0	1	0	1	0	0	1	0	0	1	0	0	0	0	1	0	1	0	1	0	0	0	1
0	0	1	1	1	0	1	0	1	0	0	1	0	0	1	1	0	1	1	0	1	0	0	0	0	1	0	0	0	1	1	0	0	1	0	1	1	0	1	0	0	1	0	1	0	1	0	0	0	1
0	0	1	0	1	0	1	0	1	1	0	0	0	0	1	1	1	0	0	0	1	0	0	0	1	1	0	0	1	1	1	0	0	1	0	0	0	0	1	0	0	1	1	1	0	1	0	0	0	0
0	0	1	1	1	0	1	0	1	1	0	1	0	0	1	1	1	1	0	0	1	0	0	0	0	1	0	0	1	1	1	0	1	1	0	0	0	0	0	0	0	1	0	1	0	1	0	0	0	0
0	0	1	1	1	0	1	1	1	1	0	1	0	1	1	1	1	1	1	0	1	0	0	0	0	1	0	0	0	0	1	0	0	0	0	0	1	0	0	0	0	0	0	1	0	0	0	0	0	1
0	0	1	0	1	0	1	0	1	1	0	1	0	1	1	1	1	1	1	0	1	0	0	0	0	1	0	0	0	1	1	0	1	1	0	1	1	0	1	0	0	0	1	1	0	1	0	0	0	1
0	0	1	0	0	0	1	1	1	1	0	1	0	1	1	1	1	1	0	0	1	0	0	1	1	1	0	0	0	1	1	0	0	1	0	1	1	0	1	0	0	0	1	1	0	1	0	1	1	0
0	0	1	1	1	0	1	1	1	1	0	1	0	1	1	1	1	1	1	0	1	0	0	1	1	1	1	0	0	1	1	0	1	1	0	0	1	0	1	0	0	1	1	1	0	1	0	0	0	0
0	0	1	1	0	0	1	0	1	0	0	1	0	0	0	1	1	1	0	0	1	0	0	0	1	1	0	0	0	0	1	0	0	1	0	0	1	0	0	0	0	1	1	1	0	1	0	0	1	0
0	0	1	1	1	0	0	1	1	0	0	0	0	0	1	1	1	1	0	0	1	0	0	0	1	1	1	0	0	1	1	0	1	1	0	1	0	0	0	0	0	0	0	1	0	1	0	0	0	1
0	0	1	1	0	1	1	1	1	0	0	0	0	0	1	1	1	1	0	0	1	0	0	0	1	1	0	0	0	1	1	0	0	0	0	0	0	0	0	0	0	1	1	1	0	1	0	0	1	0
0	0	1	0	1	0	1	0	1	0	0	1	0	0	1	1	1	1	1	0	1	0	0	0	1	0	0	0	0	1	1	1	0	1	0	0	0	0	1	0	0	1	1	1	0	1	0	1	0	0
0	0	1	0	1	0	1	0	1	0	0	1	0	0	1	0	1	1	0	0	1	0	0	0	1	1	0	0	0	0	1	0	1	0	0	0	0	0	0	0	0	1	1	1	0	1	1	0	0	0
0	0	1	0	1	0	1	0	1	0	0	1	0	0	1	0	1	1	0	0	1	0	0	0	1	1	1	0	0	1	1	0	1	0	0	1	1	0	1	0	0	0	1	0	0	1	0	0	0	0
0	0	1	1	1	0	1	0	1	1	0	1	0	0	1	0	1	1	1	0	1	0	0	0	0	1	0	0	0	1	0	0	1	1	0	0	1	0	1	0	0	0	1	1	0	0	0	0	1	0
0	0	1	1	1	0	1	0	1	1	0	1	0	0	1	1	1	1	1	0	1	0	0	0	0	0	0	0	1	1	1	0	0	1	0	0	0	0	0	0	0	1	1	1	0	1	0	0	0	1
0	0	1	1	1	0	1	0	1	1	0	1	0	0	1	0	1	1	1	0	1	0	0	0	1	0	0	0	1	0	1	0	0	0	0	0	1	0	0	0	0	1	0	1	0	1	0	0	0	0
0	0	1	1	1	1	1	0	1	0	0	1	0	0	1	1	1	1	1	0	1	0	0	0	1	1	0	0	1	1	1	0	1	0	0	0	1	0	0	0	0	1	1	1	0	1	0	0	0	0
0	0	1	1	1	0	1	1	1	1	0	0	0	0	1	1	1	1	0	0	0	0	0	0	0	1	0	0	1	1	1	0	0	0	0	0	0	0	1	0	0	1	1	1	0	1	0	0	0	0
0	0	1	1	1	0	1	0	1	0	0	0	0	0	1	1	1	1	1	0	1	0	0	0	1	1	0	0	1	1	1	0	1	1	0	1	0	0	1	0	0	1	1	1	0	1	0	0	0	0
0	0	1	0	1	1	1	0	1	0	0	1	0	0	1	1	1	1	1	0	1	0	0	0	0	1	0	0	1	0	1	0	1	1	0	0	1	0	1	0	0	1	1	1	0	0	0	0	0	0
0	0	1	1	0	0	0	0	1	0	0	1	0	0	0	1	0	1	1	0	1	0	0	0	1	1	0	0	1	0	1	0	1	1	0	0	0	0	1	0	0	1	1	1	0	1	0	0	0	0
0	0	1	0	0	0	1	1	1	1	0	1	0	0	1	1	1	0	1	0	1	0	0	0	0	0	0	0	1	1	1	0	0	0	0	0	0	0	0	0	0	0	1	1	0	1	0	0	0	0
0	0	1	0	0	0	1	0	1	0	0	1	0	0	1	1	1	1	1	0	1	0	0	0	1	1	1	0	1	1	0	0	1	1	1	0	0	1	1	0	0	1	1	1	0	1	0	0	0	0
0	0	1	1	1	0	1	1	1	1	0	1	0	0	1	1	1	1	1	0	0	0	0	0	1	1	1	0	1	1	1	0	0	1	0	0	1	1	1	0	0	1	0	1	0	1	0	0	0	0
0	0	1	1	1	1	1	0	1	1	0	1	0	0	1	0	1	1	1	0	1	0	0	0	1	1	1	0	1	1	0	1	1	0	0	1	0	0	0	0	0	1	0	1	0	1	0	0	1	0
0	0	1	0	1	0	1	1	1	1	0	1	0	0	1	1	1	1	1	0	1	0	0	0	1	1	1	0	1	1	1	1	1	0	0	0	0	1	0	0	0	1	0	1	0	1	0	0	0	0
0	0	0	0	1	0	0	1	1	1	0	1	0	1	1	1	1	1	0	0	1	0	0	1	1	1	1	1	1	1	1	0	0	1	0	0	0	1	0	0	0	1	0	1	0	1	0	0	0	0
0	0	1	1	1	0	1	1	1	1	0	1	0	0	1	1	1	1	0	0	1	0	0	0	1	1	1	0	1	0	1	0	0	1	0	1	0	1	1	0	0	1	0	1	0	1	0	0	0	1
0	0	1	1	1	0	1	1	1	1	0	1	0	0	1	1	1	1	1	0	1	0	0	0	1	1	1	0	1	1	1	0	1	1	0	0	0	1	0	0	0	1	0	1	0	1	0	0	0	1
0	0	1	1	0	0	0	1	1	1	0	1	0	0	0	0	1	1	0	0	0	0	0	0	1	1	1	0	1	0	1	0	1	1	0	0	0	1	0	0	0	1	0	0	0	1	0	0	0	1
0	0	1	1	1	0	1	1	1	1	0	1	0	0	1	0	1	1	0	0	1	0	0	0	1	1	1	0	1	1	1	0	1	0	0	1	0	0	0	0	0	1	0	1	0	1	0	0	0	0
0	0	1	1	1	0	1	1	1	1	0	1	0	0	0	0	1	1	1	0	1	0	0	1	1	1	1	0	1	1	1	0	0	1	0	0	0	1	1	0	0	1	0	1	0	1	0	0	1	0
0	0	1	0	1	0	0	1	1	1	0	1	0	0	1	1	1	1	1	0	1	0	0	0	1	1	1	0	1	1	1	0	0	0	0	0	1	1	0	0	0	0	1	1	0	1	0	0	1	0
0	0	1	1	1	0	1	0	1	0	0	1	0	0	1	1	1	1	0	0	1	0	0	0	1	1	1	0	1	0	1	0	1	1	0	1	1	0	0	0	0	1	1	1	0	1	0	0	0	0
0	0	1	1	1	0	1	1	1	0	0	1	0	0	1	1	1	1	0	0	1	0	0	0	0	1	1	0	1	0	1	0	1	0	0	1	1	1	0	0	0	1	1	1	0	1	0	0	0	0
0	0	1	0	1	0	1	1	1	1	0	1	0	0	0	1	1	1	1	0	1	0	0	0	1	1	1	0	1	1	1	0	1	1	0	1	1	1	0	0	0	1	0	1	0	1	0	0	0	0
0	0	1	1	1	1	1	0	1	1	0	1	0	0	0	1	1	1	0	0	1	0	0	1	1	1	1	0	1	1	1	0	1	1	0	1	1	0	0	0	0	1	0	0	0	1	0	1	0	0
0	0	1	0	0	0	1	1	1	1	0	1	0	0	1	1	1	0	0	0	1	0	1	0	1	1	1	0	1	1	1	0	0	1	0	1	0	1	0	0	0	0	0	0	0	1	0	1	0	0
0	0	1	0	1	0	1	1	1	1	0	1	0	0	1	1	1	1	1	0	1	0	0	0	1	0	1	0	1	1	1	0	0	1	0	1	1	0	1	0	0	1	0	0	0	1	0	0	0	0
0	0	1	1	1	0	1	1	1	1	0	1	0	0	1	1	1	1	0	0	1	0	0	0	0	1	1	0	1	1	1	0	0	0	0	1	0	0	0	0	0	1	0	0	0	1	0	0	0	0
0	0	1	1	1	0	1	1	1	1	0	1	0	0	1	1	1	1	1	0	1	0	1	0	1	1	1	0	1	0	1	0	1	1	0	1	0	1	1	0	0	1	0	1	0	1	0	0	0	0
0	0	1	1	1	0	1	1	1	1	0	1	0	0	1	1	1	1	0	0	1	0	0	0	1	1	1	0	1	0	1	0	1	0	0	0	1	1	0	0	0	1	0	1	0	1	1	0	0	0
0	0	1	1	1	0	1	0	1	1	0	1	0	0	1	1	1	1	0	0	1	0	0	0	1	1	1	0	1	1	1	0	0	1	0	1	1	1	0	0	0	1	0	1	0	1	0	0	0	0
0	0	1	1	1	0	1	0	1	1	0	1	0	0	0	1	1	1	0	0	1	0	1	0	1	1	1	0	1	1	1	0	1	0	1	1	0	0	1	0	0	1	0	0	0	1	0	1	0	0
0	0	1	1	1	0	1	0	1	1	0	1	0	0	1	0	1	1	0	0	0	0	0	0	1	1	1	0	1	1	1	0	1	0	0	1	1	1	1	0	0	1	1	1	0	1	0	0	1	0
0	0	1	0	0	0	1	0	1	1	0	1	0	0	1	1	1	1	1	0	1	0	0	0	1	1	1	0	1	1	1	0	1	1	0	1	1	1	0	0	0	1	0	1	0	1	0	0	0	0
0	0	1	1	0	1	1	1	1	1	0	1	0	0	1	1	1	0	0	0	1	0	0	0	0	0	1	0	1	0	0	0	0	1	0	0	1	1	1	0	0	1	0	0	0	1	0	1	1	0
0	0	1	0	1	0	1	1	1	1	0	1	0	0	1	1	1	1	1	0	1	0	0	0	1	1	1	0	1	1	0	0	1	1	0	1	0	1	0	0	0	1	0	0	1	1	0	0	0	0
0	0	1	1	1	0	1	1	1	0	0	1	0	0	1	0	1	1	0	0	1	0	0	0	1	1	1	0	1	0	1	0	1	0	0	0	0	0	1	0	0	1	0	1	0	1	0	0	0	0
0	0	1	1	1	1	0	0	1	1	0	1	0	0	1	1	1	1	1	0	1	0	0	0	1	1	1	0	1	1	1	0	1	1	0	1	0	0	0	0	0	1	0	1	0	1	0	0	0	1
0	0	1	1	1	0	1	1	1	0	0	0	0	0	1	1	1	1	0	0	1	0	0	0	1	1	1	0	1	1	1	0	0	1	0	1	1	1	1	0	0	1	0	1	0	0	0	0	0	0
0	0	1	1	1	0	1	0	1	1	0	1	0	0	1	1	1	1	0	0	1	0	0	0	0	1	1	0	1	1	1	0	1	1	0	0	1	1	1	0	0	1	0	1	0	1	0	0	0	0
0	0	1	1	1	0	1	0	1	0	0	1	0	0	1	1	1	1	1	0	1	0	0	0	0	1	1	0	1	1	1	0	1	0	0	1	1	1	1	0	0	1	0	1	0	1	1	0	0	1
0	0	1	1	1	0	1	1	1	1	0	1	0	0	1	1	1	0	0	0	1	0	0	0	1	1	1	0	1	0	1	0	0	1	1	0	1	0	0	0	0	0	0	1	0	1	0	0	0	1
0	0	1	1	1	0	1	0	1	1	0	1	0	0	1	1	1	1	1	0	1	0	0	0	1	0	1	0	1	1	1	0	1	0	0	0	0	1	1	0	0	1	0	1	0	1	0	0	0	0
0	0	1	1	1	0	1	1	1	1	0	1	0	0	1	1	1	1	0	0	1	0	0	0	1	1	1	0	1	1	1	0	0	0	0	0	0	0	0	0	0	1	1	1	0	1	0	0	0	0
0	0	1	1	1	0	1	0	1	1	0	1	0	0	1	1	1	1	0	0	1	0	0	0	1	1	1	0	1	1	1	0	1	1	0	1	0	1	1	0	0	1	0	1	0	1	0	0	0	0
0	0	1	0	1	0	1	1	1	1	0	1	0	0	1	1	1	1	1	0	1	0	0	0	1	1	1	0	1	1	1	0	1	1	0	1	0	1	1	0	0	1	0	1	0	1	0	0	1	0
0	0	1	0	1	0	0	1	1	0	0	1	0	0	1	1	1	1	0	0	1	0	0	0	0	1	1	0	1	1	1	0	0	1	0	1	0	1	1	0	0	1	0	1	0	1	0	0	0	0
0	0	1	1	1	0	1	1	1	1	0	1	0	0	1	1	1	1	1	0	1	0	0	0	1	1	1	0	1	1	0	0	1	0	0	1	1	1	1	0	0	1	0	1	0	1	0	0	0	0
0	0	1	1	1	0	0	1	1	0	0	1	0	0	1	0	1	1	1	0	1	0	0	0	1	1	1	0	1	0	1	1	1	1	0	1	0	1	1	0	0	1	0	1	0	1	0	1	1	1
0	0	1	1	1	0	1	0	1	1	0	1	0	0	1	1	1	1	0	0	1	0	0	0	1	1	1	0	1	0	1	0	0	1	0	0	1	1	0	0	0	0	1	1	0	1	0	0	1	0
0	0	1	0	1	0	1	0	0	0	0	1	0	0	1	1	1	1	0	0	1	0	0	0	1	1	1	0	0	1	1	0	1	0	1	0	0	1	1	0	0	1	0	1	0	1	0	0	1	0
0	0	1	1	1	0	1	0	1	1	0	0	0	0	1	1	1	1	1	0	1	0	0	0	1	0	1	0	0	0	0	0	0	0	0	1	0	1	0	0	0	0	0	1	0	1	0	0	0	0
0	0	1	0	1	0	1	1	1	1	0	1	0	0	1	1	1	1	0	0	1	0	0	0	1	1	0	0	1	1	1	0	1	1	0	0	0	1	0	1	0	1	0	1	0	1	1	1	1	0
0	0	1	1	1	0	1	0	1	1	0	1	0	0	1	0	1	1	1	0	1	0	0	0	1	1	0	0	1	1	0	0	1	0	0	1	1	1	1	0	0	0	0	1	0	0	0	0	0	0
0	0	1	1	1	0	1	0	1	1	0	1	0	0	0	1	1	1	0	0	1	0	0	0	1	1	0	0	1	1	0	0	1	0	0	1	1	1	0	0	0	0	0	1	0	1	0	0	0	0
0	0	1	1	1	0	1	1	1	0	0	1	0	0	1	0	1	1	0	0	1	0	0	0	1	1	1	0	1	0	1	0	0	0	0	1	0	1	1	0	0	0	1	1	0	1	0	0	0	0
0	0	1	1	1	0	1	1	1	1	0	1	0	0	1	0	1	1	0	0	1	0	0	0	1	1	1	0	1	0	0	1	0	0	0	1	0	0	1	0	0	0	1	1	0	1	0	0	0	0
0	0	1	0	1	0	1	0	1	1	0	0	0	0	1	1	1	1	1	0	1	0	0	0	1	1	1	0	1	0	0	0	1	1	0	1	1	1	1	0	0	0	0	0	0	1	0	0	0	0
0	0	1	1	1	0	1	0	1	1	0	0	0	0	1	1	1	1	1	0	1	0	0	0	1	1	1	0	1	0	1	0	1	1	0	1	1	1	1	0	0	0	0	1	0	1	0	0	0	0
0	0	1	1	1	0	1	1	1	0	0	1	0	0	1	1	1	1	0	0	1	0	0	0	1	1	1	0	1	1	1	0	1	1	0	0	0	1	1	0	0	1	0	1	0	1	0	0	0	0
0	0	1	0	1	0	1	0	1	1	0	1	0	0	1	1	1	1	0	0	1	0	0	0	1	1	1	0	1	0	1	0	1	0	0	1	0	1	1	0	0	0	0	1	0	0	1	0	0	1
0	0	1	1	1	0	1	0	1	1	0	1	0	0	1	1	1	1	0	0	1	0	0	0	1	1	1	0	1	0	1	0	0	1	0	1	0	1	1	0	0	0	0	1	0	1	0	1	0	0
0	0	0	0	1	0	1	0	1	1	0	1	0	0	0	0	1	1	1	0	1	0	0	0	1	1	1	0	1	0	1	0	1	1	0	0	1	1	0	0	0	0	0	1	0	1	1	1	0	0
0	0	1	1	1	0	1	0	1	1	0	0	0	0	1	0	1	1	0	0	1	0	0	0	0	1	0	0	1	1	1	0	1	1	0	1	1	0	1	0	0	1	0	1	0	0	0	1	0	0
0	0	1	0	1	0	1	0	0	1	0	0	0	0	1	1	1	1	1	0	1	0	0	0	1	1	0	0	1	0	0	0	0	1	1	1	1	1	1	0	0	0	0	1	0	0	1	1	0	0
0	0	1	1	1	0	1	1	1	1	0	1	0	0	0	1	1	1	0	0	1	0	0	0	1	1	0	0	1	1	1	0	1	0	0	1	0	0	1	0	0	1	0	1	0	1	0	0	0	1
0	0	1	0	1	0	1	0	1	1	0	1	0	0	1	1	1	1	1	0	1	0	0	0	1	0	0	0	1	0	1	0	1	0	0	0	0	0	1	0	0	1	0	1	0	0	0	0	0	0
0	0	1	1	1	0	1	0	1	1	0	1	0	0	1	1	1	1	0	0	0	0	0	0	0	1	1	0	1	1	1	0	0	1	1	1	1	1	1	0	0	1	0	1	0	1	0	1	0	0
0	0	1	1	1	0	1	1	1	1	0	1	0	1	1	1	1	1	0	0	1	0	0	0	1	1	1	0	1	1	1	0	1	0	0	1	0	0	1	0	0	1	0	1	0	1	0	0	0	0
0	0	1	0	1	0	1	1	1	0	0	1	0	0	1	1	1	1	0	0	1	0	0	1	1	1	1	0	1	1	1	0	1	0	0	0	0	0	0	0	0	1	0	1	0	1	0	0	0	0
0	0	1	0	1	0	1	0	1	1	0	1	0	0	1	0	1	1	1	0	1	0	0	0	1	0	1	0	1	1	1	1	0	0	0	1	0	1	0	0	0	1	0	1	0	1	0	0	0	0
0	0	1	1	1	0	1	0	1	0	0	1	0	0	1	1	1	1	0	0	1	0	0	0	0	0	1	0	1	0	1	0	1	1	0	1	0	0	0	0	0	1	0	1	0	1	0	0	0	0
0	0	1	0	1	0	1	0	1	1	0	1	0	1	1	1	0	1	1	0	1	0	0	0	1	0	1	0	1	0	1	0	0	1	0	0	0	1	1	0	0	1	0	1	0	0	0	0	0	1
0	0	1	0	1	0	1	0	1	1	0	1	0	1	1	0	1	1	1	0	1	0	0	0	1	1	1	0	1	1	1	0	0	0	0	0	0	1	1	0	0	1	0	1	0	0	0	0	0	1
0	0	1	0	1	0	0	0	1	1	0	1	0	0	1	0	1	1	1	0	1	0	0	1	1	1	1	1	1	0	1	0	1	0	0	1	0	1	0	0	0	1	0	0	0	0	0	0	0	0
0	1	1	1	1	0	1	0	1	1	0	1	0	0	1	1	1	1	1	0	1	0	0	0	1	0	1	0	1	1	1	0	0	0	0	0	1	1	1	0	0	1	0	1	0	1	0	1	1	0
0	0	1	0	1	0	1	1	1	0	0	1	0	1	1	1	1	1	1	0	1	0	0	0	1	1	1	0	1	0	1	0	0	1	0	1	0	1	1	0	0	1	0	1	0	1	0	0	0	1
0	0	0	1	1	0	1	0	0	1	0	1	0	0	1	0	1	1	0	0	1	0	0	0	1	0	1	0	1	1	1	0	1	1	0	0	1	1	0	0	0	0	0	1	0	1	0	0	1	0
0	1	1	1	1	0	1	0	0	1	0	1	0	0	1	0	1	1	0	0	1	0	0	0	1	1	1	0	1	0	1	0	1	1	0	1	1	1	0	0	0	1	0	1	0	0	0	0	0	0
0	0	1	0	1	0	1	1	1	1	0	1	0	0	1	0	1	1	1	0	1	0	0	0	1	0	1	0	1	1	1	0	0	0	0	0	0	1	0	0	0	1	0	1	0	1	0	0	0	1
0	0	1	0	1	0	0	0	0	1	0	1	0	0	1	0	1	1	0	0	1	0	0	0	1	1	1	0	1	1	1	0	1	1	0	0	0	1	0	0	0	1	0	1	0	1	0	0	0	1
0	1	1	1	1	0	1	1	1	1	0	1	1	1	1	1	1	1	0	0	1	0	0	0	1	1	1	1	1	1	1	0	1	1	0	0	0	1	0	0	0	1	1	1	0	1	0	0	0	0
0	0	1	1	1	0	1	0	0	1	0	1	0	0	1	1	1	1	1	0	1	0	0	0	1	0	1	0	1	1	1	0	0	1	0	1	0	1	0	0	0	1	0	1	0	1	0	0	0	1
0	1	1	1	1	0	0	0	1	1	0	1	0	0	0	1	1	1	0	0	1	0	0	0	1	1	1	0	1	1	1	0	0	1	0	1	1	0	1	0	0	1	0	1	0	1	0	0	0	0
0	1	1	1	1	0	1	1	1	1	0	1	0	1	1	1	1	1	1	0	1	0	0	0	1	1	1	0	1	1	1	0	1	1	1	0	1	0	1	0	0	0	1	1	0	1	0	0	1	0
0	0	1	0	1	0	1	1	1	1	0	0	0	1	1	1	1	1	0	0	1	0	0	0	0	1	1	0	1	0	0	0	1	0	0	1	1	0	0	0	0	0	0	1	0	1	0	0	1	0
0	1	1	1	0	0	0	1	1	1	0	1	0	0	1	1	1	1	0	0	1	0	0	0	1	1	1	0	1	0	1	0	1	1	0	0	1	0	1	0	0	0	1	0	0	1	0	1	0	0
0	0	1	1	1	0	0	1	1	1	0	1	0	1	1	1	1	1	1	0	0	0	0	0	1	1	1	0	1	1	1	0	0	0	0	0	1	1	1	0	0	0	0	1	1	1	0	0	0	0
0	0	1	0	1	1	0	0	1	0	0	1	0	0	1	0	1	1	1	0	1	0	0	0	1	1	1	0	1	0	1	0	1	1	1	1	1	0	1	0	0	0	0	1	0	1	0	0	0	0
0	0	1	1	1	1	0	0	1	1	1	1	0	0	1	0	1	1	1	0	1	0	0	0	1	1	1	0	1	1	1	0	1	1	1	1	1	0	1	0	0	1	0	1	0	0	0	0	1	0
0	0	0	1	0	0	0	1	0	1	1	1	0	0	1	1	1	1	0	0	1	0	0	0	1	1	1	0	1	1	1	0	1	1	0	1	1	0	0	0	0	0	0	1	0	1	0	0	0	1
0	0	1	1	1	0	0	0	1	0	0	1	0	0	1	0	1	1	1	0	0	0	0	0	1	1	1	0	1	0	1	0	0	0	0	0	0	0	0	0	0	0	0	0	0	0	0	1	1	0
0	0	1	1	1	0	1	0	1	1	0	1	0	1	1	1	1	1	1	0	1	0	0	0	1	1	1	0	1	1	1	0	0	1	1	1	1	0	1	0	0	1	0	0	0	1	0	0	0	0
0	0	1	1	1	0	0	1	1	1	0	1	0	0	1	1	1	1	1	0	1	0	0	0	0	1	1	0	1	1	1	0	1	1	0	1	0	0	0	0	0	0	1	1	0	1	0	0	1	0
0	0	1	0	1	0	1	1	1	0	0	1	0	0	1	1	1	1	0	0	1	0	0	0	0	1	1	0	1	0	1	0	1	1	0	1	1	0	0	0	0	0	1	1	0	1	0	0	1	0
0	0	1	0	1	1	1	1	1	0	0	1	0	1	1	1	1	1	0	0	1	0	0	0	1	1	1	0	1	1	1	0	1	1	0	1	1	0	0	0	0	0	0	1	1	1	0	1	1	0
0	0	1	1	1	0	1	1	1	0	0	0	0	1	1	0	1	1	1	0	0	0	0	0	1	1	1	0	1	1	0	0	0	1	0	1	1	0	1	0	0	1	0	1	0	0	0	0	1	1
0	0	0	0	1	0	1	0	1	1	0	1	0	0	1	0	1	1	1	0	1	0	0	0	0	1	1	0	1	1	1	0	0	0	0	1	1	0	0	0	0	0	0	1	0	1	0	0	1	0
0	0	0	1	0	0	1	1	1	1	0	1	0	0	1	1	1	1	1	0	1	0	0	0	1	1	1	0	1	0	1	0	0	0	1	1	0	1	0	0	0	1	0	1	0	0	0	0	1	0
0	0	0	1	1	0	1	1	1	1	0	1	0	1	0	0	1	1	1	0	1	0	0	0	1	1	1	0	1	0	1	0	1	1	0	1	0	0	1	0	0	1	0	1	0	0	0	1	0	1
0	0	1	0	1	0	1	1	1	0	0	1	0	0	1	1	1	1	1	0	0	0	0	0	1	1	1	0	1	1	1	0	0	0	0	1	0	1	1	0	0	1	1	1	0	1	0	0	0	0
0	0	1	0	1	0	1	0	1	1	0	1	0	1	1	0	1	1	1	0	1	0	0	0	1	1	1	0	1	1	1	0	0	0	0	1	0	0	1	0	0	1	1	1	0	1	0	1	0	0
0	0	1	1	1	0	1	1	1	0	0	1	0	1	1	1	1	1	0	0	1	0	0	0	1	1	1	0	1	1	1	0	1	0	0	1	0	1	1	0	1	0	1	1	0	1	0	1	0	0
0	0	1	1	1	0	1	1	1	0	0	1	0	1	1	1	1	1	0	0	1	0	0	0	1	0	1	0	1	1	1	0	1	0	0	1	0	1	0	0	0	0	0	1	0	1	0	0	0	0
0	0	1	1	1	0	1	0	0	1	0	1	1	1	0	0	1	1	0	0	1	0	0	0	1	1	1	0	1	1	1	0	1	1	1	0	1	0	1	0	1	0	1	1	0	1	0	1	0	0
0	0	1	1	1	1	1	0	0	1	1	1	0	0	1	1	1	1	1	0	0	0	0	0	1	1	1	0	1	0	1	0	0	1	0	0	1	0	0	0	1	0	1	1	0	1	0	0	1	1
0	0	1	0	1	0	0	0	0	0	1	1	0	1	1	0	1	1	0	0	1	0	0	0	1	1	1	0	1	1	0	0	1	0	0	1	1	0	0	0	1	0	0	0	0	1	0	0	1	1
0	0	1	1	1	0	1	1	0	0	1	1	0	0	1	0	1	1	1	0	1	0	0	0	1	1	1	1	1	0	1	0	1	1	0	0	0	0	1	0	0	1	1	0	0	1	0	0	0	0
0	0	1	1	1	0	0	0	0	1	1	1	0	1	1	0	1	1	1	0	1	0	0	0	1	1	1	0	1	1	1	0	1	0	0	0	1	0	1	0	1	1	1	0	0	1	0	0	0	1
0	0	1	1	1	0	1	1	0	1	1	1	0	0	1	0	1	1	1	0	1	0	0	0	1	1	1	0	1	1	1	0	0	1	0	0	0	0	1	0	1	0	1	1	0	1	0	0	1	0
0	0	1	1	0	0	1	1	0	1	1	1	0	1	1	1	1	1	1	0	1	0	0	0	1	1	1	1	1	1	0	0	1	1	0	1	1	1	1	0	1	1	1	1	0	1	0	0	0	0
0	0	1	0	0	0	0	1	0	1	1	1	0	1	1	0	1	1	1	0	1	0	0	0	1	1	1	0	1	0	1	0	1	1	0	1	0	1	1	0	1	1	1	0	0	1	0	0	0	0
0	0	1	0	1	0	1	1	0	1	1	1	0	0	1	1	1	1	1	0	1	0	0	0	1	1	1	0	1	1	0	0	0	1	0	1	0	1	0	0	1	1	1	1	0	1	0	1	0	0
0	0	1	1	1	0	1	0	0	1	0	1	0	1	1	1	1	1	0	0	1	0	0	0	1	1	1	0	1	1	0	0	1	1	0	1	1	0	1	0	1	1	1	1	0	1	0	0	0	0
0	0	1	1	1	0	1	1	0	1	1	1	0	0	1	1	1	1	1	0	1	0	0	0	1	1	1	0	1	1	1	0	0	0	1	1	1	0	1	0	0	1	1	1	0	1	0	0	0	0
0	0	1	0	1	1	1	0	0	1	0	1	0	1	1	1	1	1	1	0	0	0	0	0	1	1	1	0	1	0	0	0	1	1	0	1	0	0	1	0	0	1	1	1	0	0	0	0	0	0
0	0	1	1	1	0	1	0	0	1	0	1	0	0	1	0	1	1	1	0	1	0	0	0	1	1	1	0	1	1	1	0	1	0	0	1	1	1	1	0	1	1	1	1	0	1	0	0	0	1
0	0	1	1	0	0	1	1	0	1	0	1	0	0	1	0	1	1	1	0	1	0	0	0	1	1	1	0	1	1	1	0	1	1	0	0	0	0	1	0	0	1	1	1	0	1	0	1	0	1
0	0	1	0	1	0	1	0	0	1	0	1	0	0	1	0	1	1	1	0	1	0	0	0	1	1	1	0	1	1	1	0	0	0	0	1	1	0	1	0	1	1	0	0	0	0	0	0	0	0
0	0	1	0	1	0	1	0	0	1	0	1	0	1	1	1	1	1	1	0	1	0	0	0	0	1	1	1	1	0	1	0	0	0	0	1	0	1	1	0	1	1	0	1	0	1	0	0	1	1
0	0	1	0	0	0	1	0	0	1	0	0	0	1	1	1	1	1	0	0	1	0	0	0	1	1	1	0	1	1	0	0	1	0	0	0	1	0	1	0	1	1	0	0	0	1	1	0	1	0
0	0	1	1	1	0	0	0	0	0	0	1	0	0	1	1	1	1	1	0	1	0	0	0	1	1	1	0	1	1	1	0	1	0	0	0	0	0	0	0	1	1	0	1	0	1	0	1	1	0
0	0	1	0	1	0	0	1	0	1	0	1	0	0	1	0	1	1	0	0	1	0	0	0	1	1	1	0	1	1	1	0	1	1	1	0	0	1	0	0	0	1	0	1	0	1	0	0	0	0
0	0	1	1	0	0	0	0	0	1	0	1	0	0	1	1	1	1	1	0	1	0	0	0	1	1	1	0	1	0	1	0	1	0	1	0	0	0	0	0	1	1	1	1	0	1	0	0	1	0
0	0	1	1	0	0	1	0	0	0	0	0	0	0	1	1	1	1	1	0	0	0	0	0	1	1	1	0	1	1	1	0	0	1	0	1	1	0	1	0	1	1	0	1	0	1	0	1	0	0
0	0	1	0	1	0	1	0	0	1	0	1	0	0	0	1	1	1	1	0	1	0	0	0	1	1	0	0	1	0	1	0	0	0	0	1	1	0	1	0	1	1	0	1	0	1	0	0	1	1
0	0	1	0	1	0	1	0	0	0	0	1	0	0	1	1	1	1	1	0	1	0	0	0	1	1	0	0	1	0	1	0	1	1	0	1	1	1	1	0	0	1	0	1	0	1	1	0	0	0
0	0	1	0	0	0	0	0	0	1	0	1	0	0	1	1	1	1	0	0	1	0	0	0	1	1	0	0	1	0	1	0	1	1	0	1	1	0	0	0	1	0	1	1	0	1	0	0	1	1
0	0	1	1	1	1	1	1	0	0	0	1	1	0	1	0	1	1	0	0	1	0	0	0	1	1	1	0	1	1	1	0	1	0	0	0	1	1	1	0	1	1	1	1	0	1	0	0	0	0
0	0	1	1	1	0	0	0	0	0	0	1	0	0	1	1	1	1	0	0	1	0	0	0	1	1	1	0	1	0	1	0	1	1	0	1	1	1	0	0	0	1	0	1	0	1	0	0	1	0
0	0	1	1	1	0	0	0	0	1	0	1	0	0	0	1	1	1	0	0	1	0	0	0	1	1	1	0	1	0	1	0	0	1	0	0	0	0	1	0	0	0	0	1	0	1	0	0	1	0
0	0	1	0	0	0	1	0	0	0	0	1	0	1	1	0	1	1	0	0	1	0	0	0	1	1	1	0	1	1	1	0	1	0	1	1	0	1	1	0	1	1	0	1	0	1	1	0	0	0
0	0	1	1	1	1	1	0	0	1	0	1	0	1	0	0	1	1	1	0	1	0	0	0	1	1	1	0	1	0	1	0	0	0	0	1	1	1	1	0	1	0	1	1	0	0	1	0	1	0
0	0	1	0	1	1	1	1	0	1	0	1	0	1	0	0	1	1	1	0	1	0	0	0	1	1	1	0	1	0	0	0	0	0	0	0	1	0	1	0	1	1	0	1	0	1	1	0	0	1
0	0	1	1	1	0	1	1	0	1	0	1	0	1	1	0	1	1	0	0	1	0	0	0	1	1	1	0	1	1	1	0	1	0	0	1	1	0	0	0	0	1	1	1	0	1	1	0	0	0
0	0	1	1	1	0	1	1	0	1	0	1	0	1	1	1	1	1	1	0	1	0	0	0	1	1	1	0	1	0	1	0	1	0	0	0	0	1	0	0	0	1	1	1	0	1	1	1	0	0
0	0	1	0	0	0	1	0	0	1	0	1	0	0	1	1	1	1	1	0	1	0	0	0	1	1	1	0	1	0	1	0	1	1	0	1	1	1	1	0	1	1	1	0	0	1	0	1	0	1
0	0	1	0	1	0	1	1	0	0	0	1	0	0	1	1	1	1	0	0	1	0	0	0	1	1	1	0	1	0	1	0	1	1	0	0	1	1	0	0	1	1	0	1	0	1	0	1	0	0
0	0	1	0	1	1	0	1	0	0	0	1	0	1	1	1	1	1	0	0	1	0	0	0	1	1	1	1	1	0	1	0	1	0	0	1	0	1	1	0	1	0	0	1	0	1	1	1	1	0
0	0	1	1	1	0	1	0	0	1	0	0	0	1	1	1	1	1	1	0	1	0	0	0	1	1	1	1	1	0	1	0	1	0	0	1	1	1	1	0	1	1	1	1	0	1	0	1	1	1
0	0	1	1	1	0	0	1	0	1	0	1	1	0	1	0	1	1	0	0	1	0	0	0	1	1	1	0	1	0	1	0	1	0	0	1	1	0	0	0	0	1	1	1	0	1	0	1	1	1
0	0	1	1	1	1	1	0	0	1	0	1	0	0	1	0	1	1	1	0	1	0	0	0	1	0	1	0	1	0	1	1	1	1	0	1	1	0	0	0	0	1	0	1	0	1	0	1	0	1
0	0	1	0	1	0	0	1	0	1	0	1	0	0	0	1	1	1	0	0	1	0	0	0	1	1	1	0	1	1	1	0	0	1	0	0	1	1	1	0	0	1	0	0	0	1	0	0	0	0
0	0	1	0	1	0	0	1	0	1	0	1	0	1	1	1	1	1	0	0	1	0	0	0	1	1	1	0	1	0	1	0	1	1	0	1	1	0	0	0	0	1	0	1	0	1	1	0	0	1
0	0	1	1	1	0	1	1	0	1	0	1	0	1	1	0	1	1	0	0	1	0	0	0	1	1	1	1	1	1	0	0	1	1	0	0	1	1	0	0	0	1	1	1	0	0	1	1	0	0
0	0	1	1	1	0	1	1	0	1	0	1	0	0	1	1	1	1	1	0	1	0	0	0	1	0	1	0	1	1	1	1	1	0	0	1	1	1	1	0	0	1	1	1	0	1	0	1	0	1
0	0	1	1	1	0	1	0	0	1	0	1	0	1	1	1	1	1	1	0	1	0	0	0	1	1	1	0	1	0	0	0	1	1	0	1	0	1	0	0	0	1	1	1	0	1	0	0	1	0
0	0	1	0	0	0	1	0	0	1	0	1	0	1	1	0	1	1	0	0	1	0	0	0	1	1	1	0	1	1	1	0	1	0	0	1	1	1	1	0	0	1	0	1	0	1	1	0	0	1
0	0	1	1	1	0	1	0	0	1	0	1	0	1	1	1	1	1	1	0	1	0	0	0	1	1	1	0	1	1	0	1	1	0	0	1	0	1	0	0	0	1	0	1	0	1	0	0	1	0
0	0	1	0	1	0	1	1	0	1	0	1	0	1	1	1	1	1	1	0	1	0	0	0	1	0	1	0	1	1	1	0	1	0	0	1	0	1	1	0	1	1	0	1	0	0	0	0	1	0
0	0	1	1	1	0	1	0	0	1	0	0	0	1	1	1	1	1	0	0	1	0	0	0	1	1	1	0	1	0	1	0	1	0	1	0	0	0	0	0	0	1	1	1	0	1	0	0	1	1
0	0	1	1	1	1	0	0	0	0	0	1	0	1	1	1	1	1	0	0	1	0	0	0	1	1	1	0	1	1	1	0	1	0	0	1	1	0	1	0	0	1	0	1	0	1	0	1	0	1
0	0	1	1	1	0	1	1	0	1	0	1	0	1	1	1	1	1	1	0	1	0	0	0	1	1	1	0	1	1	1	0	1	1	0	0	0	0	0	0	0	1	1	0	0	0	1	0	0	0
0	0	1	1	1	0	1	0	0	1	0	1	0	0	1	1	1	1	0	0	1	0	0	0	1	0	1	1	1	1	1	0	1	1	0	0	0	1	1	0	0	1	0	1	0	1	0	0	1	1
0	0	1	1	0	0	1	1	0	1	0	1	0	1	1	1	1	1	1	0	1	0	0	0	1	0	1	1	1	0	1	0	1	1	0	1	1	1	1	0	0	1	0	1	0	1	1	1	0	0
0	0	1	1	1	0	1	0	0	1	0	1	0	1	1	1	1	1	1	0	1	0	0	0	1	1	1	1	1	0	1	0	1	1	0	0	0	1	0	0	0	1	1	1	0	1	0	1	1	0
0	0	1	0	1	0	1	1	0	1	0	1	0	0	1	1	1	1	1	0	1	0	0	0	1	1	1	0	1	0	0	0	1	1	0	1	0	0	0	0	0	0	0	1	0	0	1	1	1	0
0	0	1	1	0	0	0	1	0	1	0	1	0	1	1	0	1	1	1	0	1	0	0	0	1	1	1	0	1	1	0	0	0	1	0	0	1	1	0	0	0	1	0	1	0	1	0	0	1	0
0	0	1	0	0	0	1	0	0	1	0	1	0	1	1	0	1	1	1	0	1	0	0	0	1	0	1	0	1	0	1	1	1	1	0	1	1	1	0	0	0	1	1	0	0	0	0	1	0	1
0	0	1	1	1	0	1	1	0	1	0	1	0	1	1	1	1	1	1	0	1	0	0	0	1	1	1	0	1	0	0	0	1	1	1	0	0	0	0	0	1	1	1	0	0	1	1	1	0	0
0	0	1	0	1	0	1	1	0	0	0	1	0	1	0	0	1	1	1	0	1	0	0	0	1	1	1	0	1	1	1	1	1	0	0	0	1	1	1	0	0	1	0	1	0	1	0	0	0	0
0	0	1	1	0	1	1	0	0	1	0	1	0	1	1	1	1	1	1	0	1	0	0	0	1	1	1	0	1	1	1	0	0	1	0	1	0	1	1	0	0	0	0	1	0	0	1	0	1	0
0	0	1	1	1	0	1	1	0	1	0	1	0	0	1	1	1	1	1	0	1	0	0	0	1	1	1	0	1	1	1	0	0	0	0	0	0	0	1	0	1	0	1	0	0	1	1	0	1	0
0	0	1	0	1	0	1	0	0	0	0	1	0	1	1	1	1	1	1	0	1	0	0	0	1	1	1	0	1	1	1	0	1	1	0	1	0	1	0	0	1	1	0	1	0	1	1	0	0	1
0	0	1	0	0	0	0	0	0	1	0	1	0	0	1	1	1	1	1	0	0	0	0	0	1	1	1	0	1	1	1	0	1	1	0	0	0	1	0	0	1	1	1	1	0	1	1	1	0	0
0	0	1	1	0	0	0	1	0	1	0	1	0	1	1	1	1	1	1	0	1	0	0	0	1	1	1	1	1	0	1	0	1	1	0	0	1	1	0	0	0	1	1	1	0	1	0	0	0	0
0	0	1	0	0	0	1	1	0	1	0	1	0	0	1	1	1	1	0	0	1	0	0	0	1	0	1	0	1	0	1	0	1	0	0	1	1	0	1	0	1	0	0	1	0	0	0	0	0	0
0	0	1	0	0	0	1	0	0	1	0	1	0	0	1	1	1	1	0	0	1	0	0	0	1	1	1	0	1	0	1	0	0	0	0	1	0	1	0	0	0	1	0	0	0	1	0	0	1	0
0	0	1	1	0	0	1	1	0	0	0	0	0	0	1	1	1	1	1	0	1	0	0	0	1	0	1	0	1	1	1	0	1	0	0	0	1	1	0	0	0	1	0	0	0	1	0	0	0	0
0	0	1	0	0	0	1	0	0	1	0	1	0	1	1	1	1	1	1	0	1	0	0	0	1	1	1	0	1	1	1	0	1	0	0	0	0	0	0	0	0	1	0	1	0	0	0	0	1	0
0	0	1	1	1	0	1	1	0	1	0	1	0	0	1	1	1	1	1	0	1	0	0	0	1	1	1	0	1	1	1	0	0	1	0	0	1	0	1	0	0	1	0	1	0	1	1	0	1	0
0	0	1	1	1	0	1	0	0	1	0	1	0	1	1	1	1	1	1	0	1	0	0	0	1	1	1	0	1	0	1	0	1	1	0	1	0	0	1	0	1	0	0	1	0	1	0	0	1	0
0	0	1	1	0	0	0	1	0	1	1	1	0	0	1	1	1	1	0	0	1	0	0	0	1	1	1	0	1	1	1	0	1	1	0	0	0	0	1	0	0	1	1	1	0	1	0	0	1	1
0	0	1	0	0	0	0	1	0	1	0	1	0	1	1	1	1	1	1	0	1	0	0	0	1	0	1	0	1	1	1	0	0	0	0	0	0	1	1	0	1	1	1	1	0	0	1	0	1	0
0	0	1	1	1	1	1	1	0	1	0	1	0	1	0	1	1	1	1	0	1	0	0	0	0	1	1	0	1	0	1	0	1	1	0	1	0	1	1	0	0	1	1	1	0	1	0	0	0	1
0	0	1	0	1	0	1	0	0	1	0	1	0	0	1	1	1	1	1	0	1	0	0	0	1	1	1	0	1	1	1	0	1	1	0	0	0	1	1	0	0	1	1	1	0	1	0	0	1	1
0	0	1	0	0	0	1	0	0	1	0	0	0	1	1	1	1	1	0	0	1	0	0	0	1	1	1	0	1	0	1	0	1	0	0	0	1	0	1	0	0	1	0	1	0	1	0	0	1	0
0	0	1	1	1	0	1	0	0	0	0	0	0	1	1	0	1	1	0	0	1	0	0	0	1	0	1	0	1	0	0	0	1	1	0	1	0	1	0	1	0	1	0	0	0	1	0	0	1	0
0	0	1	1	1	0	0	1	0	1	0	1	0	0	1	1	1	1	1	0	1	0	0	0	1	1	1	0	1	0	1	0	1	1	0	0	1	1	1	0	0	1	0	1	0	1	0	0	1	0
0	0	1	1	1	0	0	1	0	1	0	1	0	1	1	1	1	1	1	0	1	0	0	0	1	1	1	0	1	0	1	0	0	1	0	0	1	1	0	0	0	0	0	1	0	1	0	0	1	0
0	0	1	1	0	0	1	1	0	1	0	1	0	0	1	0	1	1	1	0	0	0	0	0	1	1	1	0	1	1	1	0	1	0	0	0	1	1	0	0	0	1	0	1	0	1	0	0	1	0
0	0	1	1	1	1	1	1	0	1	0	1	0	1	1	1	1	1	1	0	1	0	0	0	1	0	1	0	1	1	1	0	1	1	0	1	1	1	0	0	0	1	0	1	0	1	0	0	1	0
0	0	1	1	1	1	0	1	0	1	0	1	0	1	1	0	1	1	1	0	1	0	0	0	1	0	1	0	1	1	1	1	1	1	0	1	0	0	0	0	0	1	0	0	0	1	0	0	1	0
0	0	1	0	0	0	1	0	0	0	0	1	0	1	1	1	1	1	1	0	0	0	0	0	1	1	1	0	1	1	1	0	0	0	0	0	0	1	0	0	0	1	0	1	1	1	0	1	1	0
0	0	1	0	0	0	1	1	0	1	0	0	0	1	1	0	1	1	1	0	1	0	0	0	1	0	1	0	1	1	1	0	1	0	0	1	0	1	0	0	0	1	0	0	0	1	1	0	1	0
0	0	1	1	0	0	0	0	0	1	0	1	0	1	1	1	1	1	0	0	1	0	0	0	1	1	1	0	1	0	1	0	1	1	1	1	0	1	0	0	0	1	0	1	0	1	0	0	1	1
0	0	0	1	0	0	1	0	0	1	0	1	0	1	1	1	1	1	1	0	1	0	0	0	1	1	1	0	1	1	1	0	1	0	0	1	1	1	0	0	0	0	0	1	0	1	0	0	1	0
0	0	1	1	1	1	1	1	0	1	0	1	0	1	1	1	1	1	1	0	1	0	0	0	1	1	1	0	1	0	1	0	1	0	0	1	0	0	1	0	0	0	0	1	0	1	0	0	1	0
0	0	1	0	1	0	1	1	0	1	0	1	0	1	1	1	1	1	0	0	1	0	0	0	1	1	1	0	1	1	1	0	1	1	0	1	1	0	0	0	0	0	0	1	0	1	1	0	0	0
0	0	1	1	1	1	1	1	0	1	0	1	0	1	1	0	1	1	0	0	1	0	0	0	1	0	1	0	1	1	1	0	1	0	0	1	0	0	0	0	0	0	0	1	0	1	0	0	1	1
0	0	1	0	1	0	1	1	0	1	0	0	0	0	0	1	1	1	0	0	1	0	0	0	1	1	1	0	1	1	1	0	1	1	0	1	0	0	0	0	0	1	0	1	0	0	0	0	1	1
0	0	1	1	1	0	1	1	0	1	0	1	0	0	1	1	1	1	1	0	1	0	0	0	1	1	1	0	1	0	1	1	1	0	0	1	0	1	1	0	0	0	0	1	0	1	1	0	1	0
0	0	1	1	1	0	1	1	0	1	0	1	0	1	1	0	1	1	0	0	1	0	0	0	1	0	1	0	1	1	1	0	1	0	0	1	0	0	1	0	0	1	0	1	0	1	0	1	0	1
0	0	1	1	0	0	1	1	0	1	0	0	0	0	1	1	1	1	0	0	1	0	0	1	1	1	1	0	1	0	1	0	0	0	0	0	0	0	1	0	0	1	0	1	0	1	0	0	0	0
0	0	1	0	0	0	1	1	0	1	0	1	0	1	1	0	1	1	0	0	1	0	0	0	1	1	1	0	1	0	0	0	1	1	0	1	0	0	0	0	0	1	0	0	0	1	1	0	0	0
0	0	1	0	1	0	1	0	0	1	0	1	0	1	1	0	1	1	0	0	1	0	0	0	1	0	1	1	1	0	1	0	1	1	0	1	0	1	1	0	0	1	0	1	0	0	1	0	1	0
0	0	1	0	1	0	1	1	0	1	0	1	0	0	1	0	1	1	1	0	1	0	0	0	1	1	1	0	1	1	1	0	1	0	1	0	1	0	1	0	0	1	0	1	0	1	0	0	0	1
0	0	1	1	1	0	1	1	0	0	0	1	0	1	1	1	1	1	1	0	1	0	0	0	1	1	1	0	1	0	1	0	1	1	1	1	1	1	1	0	0	0	0	1	0	1	0	0	1	1
0	0	0	0	1	0	0	0	0	1	0	1	0	1	1	1	1	1	0	0	0	0	0	0	1	1	1	0	1	0	1	0	1	0	1	1	1	1	1	0	0	1	0	1	0	1	0	0	0	0
0	0	1	0	1	0	1	1	0	1	0	0	0	0	1	1	1	1	1	0	0	0	0	0	1	1	1	0	1	1	1	0	0	1	1	0	1	1	0	0	0	1	0	1	0	1	0	0	0	1
0	0	1	1	1	0	1	1	0	1	0	1	0	0	1	0	1	1	1	0	1	0	0	0	1	1	1	0	1	1	1	0	0	0	1	0	0	1	1	0	0	1	0	1	0	0	0	0	0	1
0	0	1	0	0	0	0	1	0	1	0	1	0	1	1	1	1	1	0	0	1	0	0	0	1	1	1	0	1	1	1	0	1	1	0	1	0	1	0	0	0	1	0	1	0	0	0	0	0	0
0	0	1	1	1	0	0	1	0	1	0	1	0	0	1	0	1	1	1	0	1	0	0	0	1	1	1	0	1	1	1	0	1	1	0	1	0	1	1	0	0	0	0	1	0	0	0	0	1	0
0	0	1	0	1	0	1	0	0	0	0	1	0	0	1	1	1	1	0	0	1	0	0	0	1	1	1	1	1	1	1	0	1	0	1	1	0	1	1	0	0	0	0	1	0	0	0	0	0	0
0	0	1	1	1	0	1	0	0	0	0	0	0	1	1	0	1	1	1	0	1	0	0	0	1	1	1	0	1	1	1	0	0	0	0	0	0	0	1	0	0	0	0	1	0	0	0	0	0	0
0	0	1	1	1	0	0	1	0	1	0	1	0	0	1	1	1	1	0	0	1	0	0	0	1	1	1	0	1	1	1	0	1	1	0	1	1	0	1	0	0	1	1	1	0	0	0	0	1	0
0	0	0	0	1	0	1	1	0	1	0	1	0	0	1	0	1	1	1	0	1	0	0	0	1	1	1	0	1	1	1	0	0	0	0	0	1	1	1	0	0	0	1	1	0	1	0	0	1	1
0	0	1	1	1	0	0	0	0	1	0	1	0	1	1	1	1	1	0	0	1	0	0	0	1	1	1	0	1	1	1	0	1	1	0	1	0	1	1	0	0	1	1	1	0	0	0	0	1	0
0	0	1	1	1	0	1	1	0	1	0	1	0	1	1	1	0	1	0	0	1	0	0	0	1	1	1	0	1	0	1	0	1	1	0	1	1	1	0	0	0	1	0	1	0	1	1	0	0	1
0	0	1	1	1	0	1	1	0	1	0	1	0	1	1	1	1	1	1	0	1	0	0	0	0	1	1	0	1	0	0	0	1	1	1	0	1	1	1	0	0	1	0	1	0	1	1	0	0	0
0	0	1	1	1	0	1	0	0	1	0	1	0	0	1	1	1	1	1	0	1	0	0	0	1	1	1	0	1	1	1	0	1	1	1	1	0	1	0	0	0	1	0	1	0	0	0	0	1	0
0	0	1	1	1	0	1	0	0	1	0	0	0	1	0	0	0	1	1	0	1	0	0	0	1	1	1	1	1	0	0	0	1	1	0	0	0	1	1	0	0	0	0	1	0	0	0	0	0	0
0	0	1	0	1	0	1	1	0	0	0	1	0	0	1	1	1	1	1	0	1	0	0	0	1	1	1	0	1	1	1	0	1	1	0	0	1	1	1	0	0	1	0	1	0	1	0	0	1	1
0	0	1	0	1	0	1	1	0	1	0	1	0	1	1	1	1	1	1	0	1	0	0	0	1	1	1	0	1	1	1	0	0	1	0	0	1	1	1	0	0	1	0	0	0	1	1	0	1	1
0	0	1	1	0	0	1	1	0	1	0	1	0	1	0	1	1	1	1	0	1	0	0	0	1	1	1	0	1	0	1	0	1	0	0	1	0	0	1	0	0	1	0	1	0	1	0	0	0	0
0	0	1	0	0	0	1	1	0	1	0	1	0	0	1	1	1	1	0	0	1	0	0	0	1	0	1	0	1	1	1	0	1	1	0	0	1	1	1	0	0	0	0	1	0	1	0	0	1	0
0	0	1	1	1	0	1	1	0	1	0	1	0	0	1	1	1	1	1	0	1	0	0	0	1	1	1	0	1	1	1	0	1	1	0	0	0	1	1	0	0	1	0	1	0	1	0	0	0	0
0	0	1	1	1	0	0	1	0	1	0	1	0	0	1	1	1	1	1	0	1	0	0	0	1	1	1	0	1	1	1	0	1	0	1	0	1	1	0	0	0	1	0	1	0	1	1	1	0	0
0	0	1	1	0	1	1	0	0	1	0	1	0	1	1	0	1	1	1	0	1	0	0	0	1	1	1	0	1	1	0	0	1	0	0	1	0	0	1	0	0	1	0	1	0	1	1	0	1	0
0	0	1	1	1	0	1	0	0	1	0	1	0	1	1	1	1	1	1	0	1	0	0	0	1	1	1	1	1	1	1	0	1	1	1	0	1	1	1	0	0	1	0	1	0	1	1	0	1	0
0	0	0	1	1	0	1	1	0	1	0	1	0	1	1	1	1	1	0	0	1	0	0	0	1	1	1	0	1	1	1	0	1	1	0	0	1	0	1	0	0	1	0	1	0	1	0	0	1	0
0	0	1	1	1	0	1	0	0	1	0	1	0	0	1	1	1	1	0	0	1	0	0	0	1	1	1	0	1	1	1	0	1	1	0	0	0	0	0	0	0	1	0	1	0	1	0	0	1	0
0	0	1	0	1	1	1	0	0	1	0	1	0	1	1	0	0	1	0	0	1	0	0	0	1	1	1	1	1	1	1	0	0	1	0	0	0	1	1	0	0	1	0	1	0	0	1	0	0	0
0	0	1	0	1	0	1	1	0	1	0	1	0	1	0	1	1	1	1	0	1	0	0	0	1	0	1	0	1	1	1	0	0	1	0	1	0	0	0	0	0	1	0	1	0	1	0	0	1	0
0	0	1	0	1	0	1	1	0	1	0	1	0	0	0	1	1	1	1	0	1	0	0	0	1	1	1	0	1	1	1	0	1	1	0	1	1	0	0	0	0	1	0	0	0	0	1	0	1	0
0	0	1	1	1	0	1	0	0	1	0	1	0	0	1	1	1	1	1	0	1	0	0	0	1	1	1	1	1	1	1	0	1	0	1	1	1	0	0	0	0	1	0	1	0	0	0	0	1	1
0	0	1	1	1	0	1	0	0	1	0	1	0	1	1	1	1	1	0	0	1	0	0	0	1	1	1	0	1	1	1	0	1	1	0	0	1	1	0	0	0	0	0	1	0	1	0	0	1	1
0	0	1	0	1	0	0	1	0	0	0	1	0	1	1	0	1	1	1	0	0	0	0	0	1	1	1	0	1	1	0	0	1	0	1	0	0	0	0	0	0	1	0	1	0	1	0	0	0	0
0	0	1	1	1	1	0	0	0	1	0	1	0	1	1	0	1	1	0	0	1	0	0	0	1	1	1	0	1	1	1	0	0	1	0	1	1	0	0	0	1	0	1	1	0	1	0	0	1	1
0	0	1	1	1	0	1	1	0	1	0	1	0	1	1	1	1	1	1	0	1	0	0	0	1	1	1	0	1	1	1	0	1	1	0	1	0	0	0	0	1	1	0	1	0	1	0	0	1	0
0	0	1	1	1	0	1	1	0	0	0	1	0	1	1	1	1	1	0	0	0	0	0	0	1	1	1	0	1	1	1	0	0	0	1	0	0	1	0	0	1	0	1	1	1	0	0	0	1	0
0	0	1	1	1	0	1	1	0	1	0	0	0	1	1	1	1	1	1	0	1	0	0	0	1	1	1	1	1	1	0	0	1	0	0	1	1	1	0	0	0	1	1	1	0	1	0	0	1	0
0	0	1	1	1	0	1	0	0	1	0	1	0	0	1	0	1	1	1	0	1	0	0	0	1	1	1	0	1	1	1	0	1	0	1	1	0	1	1	0	1	1	1	1	0	1	0	0	0	0
0	0	1	1	1	0	1	1	0	1	0	1	0	1	1	1	1	1	1	0	1	0	0	0	1	1	1	0	1	1	0	0	1	0	1	0	1	1	1	0	1	1	0	1	0	0	0	0	0	0
0	0	1	1	1	0	1	1	0	1	0	1	0	1	1	1	0	1	1	0	1	0	0	0	1	1	1	0	1	1	0	0	0	1	1	0	1	0	0	0	1	1	1	1	0	0	0	0	0	0
0	0	1	0	1	0	1	1	0	1	0	1	0	0	1	1	1	1	1	0	1	0	0	0	1	1	1	0	1	1	1	0	1	0	0	0	1	1	0	0	0	1	0	1	0	1	1	0	1	0
0	0	1	0	0	0	0	1	0	1	0	1	0	0	1	0	1	1	1	0	1	0	0	0	1	1	1	0	1	1	0	0	1	1	1	0	0	1	0	0	0	1	0	1	0	1	0	0	0	0
0	0	1	0	1	0	0	1	0	0	0	1	0	0	1	1	1	1	1	0	1	0	0	0	1	1	1	0	1	0	1	0	1	1	0	1	0	1	1	0	0	1	0	0	0	1	0	0	0	0
0	0	0	0	1	0	0	0	0	1	0	1	0	1	1	0	1	1	0	0	1	0	0	0	1	1	1	0	1	1	1	0	0	1	1	0	0	1	1	0	0	1	1	1	0	1	0	0	1	0
0	0	1	1	1	0	0	1	0	1	0	1	0	0	1	1	1	1	0	0	1	0	0	0	1	1	1	0	1	1	1	0	1	0	0	1	0	0	1	0	0	1	0	1	0	1	0	0	1	0
0	0	1	1	1	0	0	0	0	1	0	1	0	1	1	0	0	1	0	0	1	0	0	0	1	1	1	0	1	0	1	0	1	1	1	1	0	1	1	0	0	0	0	1	0	1	0	0	0	0
0	0	1	0	0	0	0	1	0	1	0	1	0	1	1	0	1	1	0	0	1	0	0	0	1	1	1	0	0	1	1	0	1	1	1	1	0	1	0	0	0	1	0	1	0	0	0	1	0	0
0	0	1	0	0	0	0	0	0	1	0	1	0	0	1	1	1	1	0	0	1	0	0	0	1	1	1	0	1	1	0	0	1	1	1	0	0	1	0	0	0	1	0	1	0	0	0	0	0	0
0	0	1	0	0	0	0	0	0	1	0	1	0	1	1	1	1	1	0	0	0	0	0	0	1	1	1	0	0	1	1	0	1	0	1	0	0	1	0	0	0	0	0	0	0	1	0	0	1	0
0	0	0	1	0	0	1	1	0	0	0	0	0	0	1	1	1	1	1	0	0	0	0	0	1	1	1	0	1	0	0	0	1	1	0	1	1	1	0	0	0	1	0	1	0	0	0	0	1	0
0	0	1	1	1	0	1	1	0	0	0	0	0	1	1	1	1	1	1	0	1	0	0	0	1	0	1	0	1	1	1	0	1	1	0	0	1	1	0	0	0	1	0	0	0	1	0	0	0	1
0	0	0	1	1	0	1	1	0	1	0	1	0	0	1	1	1	1	0	0	0	0	0	0	1	1	1	0	1	1	1	0	0	1	0	0	0	1	1	0	0	1	0	1	0	1	0	0	0	0
0	0	1	1	1	0	1	1	0	0	0	0	0	1	1	1	1	1	0	0	1	0	0	0	1	1	1	0	1	0	0	0	1	1	1	1	0	1	0	0	0	0	0	1	0	1	1	0	0	0
0	0	0	1	0	0	0	0	0	1	0	0	0	0	1	0	1	1	0	0	1	0	0	0	1	1	1	0	1	1	0	0	1	1	0	0	0	1	0	0	0	0	0	1	0	1	0	0	1	1
0	0	1	0	1	0	1	1	0	1	0	1	0	0	1	0	0	1	1	0	0	0	0	0	1	1	1	1	1	1	0	0	0	1	0	1	1	1	0	0	0	0	0	1	0	1	1	0	0	0
0	0	1	1	0	0	0	1	0	1	0	1	0	1	1	1	1	1	0	0	0	0	0	0	1	1	1	0	0	1	0	0	0	1	0	1	0	1	0	0	0	1	0	1	0	0	0	0	0	0
0	0	1	0	0	0	1	0	0	1	0	1	0	0	1	0	1	1	1	0	1	0	0	0	1	1	1	0	1	1	1	0	1	1	0	1	0	1	0	0	0	1	0	1	0	0	1	0	1	0
0	0	1	1	1	0	1	0	0	0	0	0	0	0	1	0	1	1	1	0	0	0	0	0	1	1	1	0	1	1	0	0	0	1	0	0	1	1	1	0	0	1	0	1	0	1	0	0	1	0
0	0	1	1	0	0	1	0	0	0	0	0	0	0	1	0	1	1	1	0	1	0	0	0	1	1	1	0	1	1	1	0	1	1	1	1	1	1	1	0	0	1	0	1	0	0	0	1	0	0
0	0	1	0	1	1	1	0	0	1	0	1	0	0	1	1	1	1	1	0	1	0	0	0	1	1	1	0	1	1	1	0	0	1	0	1	0	0	1	0	0	0	0	1	0	1	0	0	0	0
0	0	1	0	1	0	1	0	0	1	0	1	0	1	1	1	1	1	0	0	1	0	0	0	1	1	1	0	1	0	1	0	1	1	0	0	0	0	1	0	0	1	0	1	0	0	0	0	0	0
0	0	1	1	1	0	1	0	0	0	0	1	0	0	1	0	1	1	0	0	1	0	0	0	1	0	1	0	1	1	0	0	1	0	0	0	0	0	1	0	0	1	0	1	0	1	0	0	1	1
0	0	1	0	1	0	1	0	0	1	0	1	0	0	1	0	1	1	0	0	1	0	0	0	1	1	1	0	1	1	0	0	0	0	0	1	0	1	1	0	0	1	0	1	0	0	1	0	1	0
0	0	1	0	1	0	0	0	0	1	0	1	0	1	1	1	1	1	0	0	0	0	0	0	1	0	1	0	0	1	1	0	1	0	0	0	0	0	1	0	0	1	0	1	0	1	0	0	1	0
0	0	1	1	1	0	0	0	1	0	0	0	0	1	1	1	1	0	0	0	1	0	0	0	1	0	1	0	1	1	1	0	1	1	0	0	0	1	1	0	0	1	0	1	0	1	0	1	0	0
0	0	1	1	1	0	1	0	0	1	0	0	0	0	1	1	0	1	1	0	1	0	0	0	1	1	1	1	1	1	1	0	0	1	0	1	1	1	1	0	0	1	0	1	0	0	0	0	1	0
0	0	1	1	1	0	1	0	0	0	0	0	0	1	1	1	1	1	1	0	1	0	0	0	1	1	1	1	1	1	1	0	1	1	0	1	0	0	1	0	0	1	0	0	0	1	0	0	1	0
0	0	0	0	1	0	0	0	0	1	0	1	0	0	1	0	1	1	1	0	1	0	0	0	1	1	1	0	0	0	0	0	0	1	0	1	1	1	1	0	0	1	0	1	0	0	1	0	1	1
0	0	1	1	1	0	1	0	0	1	0	1	0	0	1	1	1	1	1	0	1	0	0	0	1	0	1	0	1	0	1	0	0	1	0	1	1	1	1	0	0	0	0	1	0	1	0	0	1	0
0	0	1	1	1	0	1	0	1	1	0	0	0	1	0	1	1	1	0	0	1	0	0	0	1	0	1	0	1	1	1	0	0	1	0	1	1	0	1	0	0	0	0	1	0	1	0	0	1	1
0	0	1	0	1	0	1	0	0	0	0	0	0	1	0	1	1	1	0	0	1	0	0	0	1	1	1	0	1	1	1	0	0	1	0	1	1	1	1	0	0	1	0	1	0	1	0	0	0	1
0	0	1	0	1	0	1	0	0	1	0	1	0	0	1	1	1	1	1	0	1	0	0	0	1	1	1	0	1	0	1	0	0	1	0	0	1	0	0	0	0	1	0	1	0	0	1	0	0	0
0	0	1	1	1	0	1	1	0	1	0	1	0	1	1	1	1	1	1	0	1	0	0	0	1	1	1	0	1	1	0	0	0	0	0	0	1	0	0	0	0	1	0	1	0	0	0	0	0	0
0	0	1	0	1	0	1	0	0	1	0	1	0	0	1	1	1	1	1	0	1	0	0	0	1	1	1	0	0	1	1	0	0	1	0	1	1	0	1	0	0	1	0	1	0	1	0	0	0	1
0	0	1	1	1	0	1	1	0	0	0	1	0	0	0	1	1	1	1	0	1	0	0	0	1	1	1	0	1	0	1	0	1	0	1	1	1	1	0	0	0	0	0	1	0	0	1	0	1	1
0	0	1	0	1	0	0	1	1	1	0	0	0	0	1	1	1	1	0	0	1	0	0	0	1	1	1	0	1	1	1	0	1	1	0	1	1	0	1	0	0	1	0	0	0	0	0	0	1	1
0	0	1	1	1	0	0	1	1	1	0	1	0	0	1	0	1	1	1	0	1	0	0	0	1	1	1	0	1	1	0	0	1	0	0	1	1	1	1	0	0	1	0	0	0	1	0	0	0	0
0	0	1	0	1	0	0	1	0	1	0	1	0	0	1	0	1	1	0	0	1	0	0	0	1	1	1	1	0	1	1	0	1	1	0	1	1	1	1	0	0	1	0	1	0	1	0	0	0	0
0	0	1	1	1	0	0	1	0	1	0	1	0	0	1	1	1	1	1	0	1	0	0	0	1	1	1	0	1	1	0	0	1	1	0	1	1	0	1	0	0	1	0	0	0	0	1	0	1	0
0	0	1	0	1	0	0	0	0	1	0	0	0	0	1	0	1	1	0	0	1	0	0	0	1	1	1	0	1	0	1	0	1	0	0	1	0	1	1	0	0	1	0	1	0	1	0	0	1	0
0	0	1	1	1	0	0	0	0	1	0	0	0	0	1	0	1	1	0	0	1	0	0	0	1	0	1	0	1	1	1	0	1	0	0	1	1	1	0	0	0	1	0	1	0	1	0	0	1	0
0	0	1	1	1	0	0	1	0	0	0	1	0	0	1	1	1	1	1	0	1	0	1	0	1	1	1	0	0	1	1	0	0	1	0	0	1	0	1	0	0	0	0	1	0	1	1	1	1	1
0	0	1	1	1	0	0	1	0	0	0	1	0	0	1	0	1	1	1	0	1	0	0	0	1	1	1	0	1	0	1	0	0	1	0	0	0	1	0	0	0	1	0	1	0	0	0	1	0	0
0	0	1	1	0	0	1	0	0	1	0	1	0	0	1	1	1	1	1	0	1	0	0	0	1	1	1	0	1	1	0	0	1	0	0	1	1	1	0	0	0	1	0	1	0	1	1	1	1	0
0	0	1	0	1	0	1	1	0	1	0	1	0	0	1	1	1	1	1	0	1	0	0	0	1	1	0	0	0	1	1	0	0	1	0	0	1	0	1	0	0	1	1	1	0	1	0	0	1	0
0	0	1	0	0	0	0	0	0	0	0	0	0	0	1	0	1	1	1	0	1	0	0	0	1	1	0	0	1	1	1	0	0	1	0	1	0	1	1	1	0	0	1	1	0	1	0	0	1	0
0	0	1	0	1	0	0	1	0	0	0	0	0	0	0	1	1	1	1	0	1	0	0	0	1	1	0	0	0	1	1	0	1	0	0	1	0	0	1	1	0	1	1	1	0	1	1	0	0	0
0	0	1	0	1	0	0	0	0	0	0	1	0	0	1	1	1	1	1	0	0	0	0	0	1	1	0	0	1	0	0	0	0	1	0	0	0	1	0	0	1	0	1	1	0	1	0	0	1	0
0	0	1	1	1	0	0	1	0	1	0	1	0	0	0	1	1	1	1	0	1	0	0	0	1	1	1	0	1	0	1	0	1	0	0	1	1	1	0	0	0	1	0	1	0	1	1	0	1	0
0	0	1	1	0	0	0	1	0	1	0	1	0	0	0	1	1	1	0	0	1	0	0	0	1	1	1	0	1	1	1	0	1	1	0	0	1	1	0	0	0	0	1	1	0	0	0	0	1	1
0	0	1	0	0	0	1	0	0	1	0	1	0	0	1	0	1	1	0	0	1	0	0	0	1	1	0	0	1	1	1	0	0	0	0	0	1	1	1	1	0	1	1	1	0	1	0	1	0	0
0	0	1	1	0	0	1	1	0	0	0	1	0	0	1	0	1	1	1	0	1	0	0	0	1	1	1	0	1	1	1	0	1	1	1	1	1	1	1	0	0	1	1	1	0	1	1	0	1	0
0	0	1	1	0	0	1	1	0	1	0	1	0	0	1	0	1	1	0	0	1	0	0	0	1	1	0	0	0	0	1	0	1	0	1	1	0	1	0	0	0	0	0	0	0	1	1	0	1	0
0	0	1	0	1	0	0	0	0	1	0	0	0	0	1	1	1	1	0	0	1	0	0	0	1	1	0	0	1	1	1	0	0	1	0	0	1	1	1	0	1	1	1	1	0	0	0	0	1	0
0	0	1	1	1	0	1	0	0	1	0	1	0	0	1	1	1	1	0	0	1	0	0	0	1	1	0	0	1	1	1	0	1	1	0	0	0	1	0	0	0	1	1	1	0	1	0	0	1	1
0	0	1	1	1	0	1	1	0	1	0	1	0	0	1	1	1	1	1	0	1	0	0	0	1	1	1	0	1	1	0	0	0	1	0	0	1	0	0	0	0	0	0	1	0	1	0	0	1	0
0	0	1	1	0	0	1	0	0	0	0	0	0	0	1	1	1	1	1	0	0	0	0	0	1	1	1	0	1	1	1	0	1	1	0	1	1	1	0	0	0	1	1	1	0	1	0	0	0	0
0	0	1	0	1	0	1	0	0	0	0	1	0	0	1	0	1	1	1	0	1	0	0	0	1	1	1	0	1	1	1	0	1	0	0	1	1	0	1	0	1	1	0	1	0	1	0	0	0	0
0	0	1	0	1	0	0	0	0	1	0	0	0	0	1	0	1	1	0	0	1	0	0	0	1	1	1	0	1	1	1	0	1	1	0	1	1	0	0	0	0	1	1	1	0	1	0	0	1	1
0	0	1	1	0	0	1	0	0	1	0	1	0	0	1	0	1	1	1	0	1	0	0	0	1	1	1	0	1	1	1	1	0	0	1	1	1	0	1	1	1	1	1	1	0	1	1	0	1	0
0	0	1	1	1	0	1	1	0	1	0	1	0	0	1	0	0	1	0	0	1	0	0	0	1	1	1	0	1	0	1	0	1	1	0	1	0	1	0	0	1	0	0	1	0	0	0	0	0	0
0	0	1	1	1	0	1	0	0	0	0	0	0	0	1	1	0	1	1	0	1	0	0	0	0	1	1	0	1	0	1	0	1	1	0	1	0	1	1	0	0	1	0	1	0	0	0	0	1	1
0	0	1	0	1	0	0	0	0	0	0	1	0	0	1	0	1	1	1	0	1	0	0	0	1	0	1	0	1	0	1	0	0	0	0	1	0	0	0	0	0	1	0	1	0	0	0	0	0	0
0	0	1	1	1	0	1	1	0	1	0	1	0	0	1	0	1	1	1	0	1	0	0	0	1	1	1	0	1	0	1	0	0	1	0	1	1	1	0	0	0	1	0	1	0	1	0	0	1	1
0	0	1	0	1	0	0	1	0	1	0	1	0	0	0	1	1	1	1	0	1	0	0	0	1	1	1	0	1	1	0	0	1	1	0	1	1	1	0	0	0	1	1	0	0	1	1	0	0	1
0	0	1	1	0	0	0	1	0	0	0	0	0	0	1	1	1	1	1	0	1	0	0	0	0	0	1	0	0	1	1	0	1	1	0	1	1	0	0	0	0	1	1	1	0	1	0	0	1	0
0	0	1	1	0	0	0	1	0	1	0	1	0	0	1	0	1	1	0	0	1	0	0	0	1	1	1	0	0	1	1	0	0	1	0	1	1	1	0	0	0	0	1	1	0	1	0	0	1	0
0	0	1	0	0	0	1	1	0	1	0	1	0	0	1	1	1	1	1	0	1	0	0	0	1	0	0	0	1	0	1	0	1	1	0	0	0	1	0	0	1	1	1	1	0	0	0	0	0	0
0	0	0	0	0	0	1	0	0	1	0	1	0	0	1	1	1	1	1	0	1	0	0	0	1	1	0	0	0	0	1	0	1	1	0	1	0	1	0	1	0	0	1	1	0	0	0	0	1	0
0	0	1	0	0	0	1	0	0	1	0	0	0	0	1	1	1	1	1	0	1	0	0	0	1	1	0	0	1	0	1	0	0	1	0	1	0	1	0	0	1	0	1	1	0	0	0	0	0	0
0	0	1	1	0	0	1	1	0	1	0	1	0	0	1	0	0	1	0	0	1	0	0	0	1	1	1	0	1	1	0	0	0	1	0	1	1	1	1	0	0	1	0	1	0	0	0	1	0	0
0	0	1	1	1	0	1	1	0	1	0	1	0	0	1	1	1	1	0	0	1	0	0	0	1	1	1	0	1	0	1	0	0	0	0	1	1	1	1	0	0	0	1	1	0	0	0	1	1	0
0	0	1	0	1	0	1	1	0	1	0	1	0	0	1	1	1	1	0	0	0	0	0	0	1	1	1	0	1	1	1	0	1	1	0	1	0	1	0	1	0	1	1	1	0	0	0	0	0	0
0	0	1	1	0	0	1	1	0	0	0	1	0	0	1	0	1	1	0	0	1	0	0	0	1	0	0	0	0	1	1	0	1	0	0	1	0	1	0	0	0	1	1	1	0	0	0	0	0	0
0	0	0	0	0	0	1	0	0	1	0	1	0	0	1	1	1	1	0	0	1	0	0	0	1	1	0	0	1	0	1	0	1	1	0	1	1	1	0	1	0	1	1	0	0	0	0	0	0	0
0	0	1	0	0	0	0	1	0	0	0	0	0	0	1	0	1	1	0	0	1	0	0	0	1	1	0	0	1	1	1	0	0	1	0	1	1	1	0	1	0	1	1	0	0	0	0	1	1	0
0	0	1	0	0	0	1	1	0	1	0	1	0	0	1	0	1	1	0	0	1	0	0	0	1	1	0	0	1	1	1	0	1	1	0	1	1	1	1	1	0	1	0	1	0	0	0	0	0	0
0	0	1	0	1	0	1	0	0	1	0	0	0	0	1	1	0	1	0	0	0	0	0	0	1	1	0	0	1	1	1	0	1	1	0	1	1	1	1	0	0	0	1	1	0	1	1	0	0	1
0	0	1	0	1	0	1	1	0	1	0	0	0	0	1	1	0	1	1	0	0	0	0	0	1	1	0	0	1	0	0	0	1	1	0	1	1	1	1	1	0	1	0	1	0	0	1	0	1	0
0	0	1	1	1	0	1	0	0	0	0	0	0	0	1	1	1	1	1	0	1	0	0	0	1	1	0	0	0	1	0	0	1	0	0	1	1	1	1	1	0	1	1	1	0	0	0	1	0	0
0	0	1	1	0	0	0	0	0	1	0	1	0	0	1	0	1	1	0	0	0	0	0	0	1	1	0	0	1	1	0	0	1	1	0	1	1	1	1	0	0	1	1	1	0	0	0	1	0	0
0	0	1	0	1	0	1	1	0	1	0	1	0	0	1	1	1	1	1	0	1	0	0	0	1	0	0	0	0	1	1	0	0	1	0	0	1	1	1	1	0	1	1	1	1	0	0	0	0	0
0	0	1	0	1	0	1	1	0	1	0	1	0	0	1	0	1	1	0	0	0	1	0	0	1	0	0	0	1	1	1	0	1	1	0	1	1	1	0	0	0	0	0	1	0	1	0	1	1	0
0	0	1	1	1	0	1	1	0	1	0	1	0	0	1	1	1	1	0	0	1	0	0	0	1	1	0	0	0	1	1	0	1	0	0	1	1	0	1	1	0	1	0	0	1	0	0	0	1	0
0	0	1	0	1	0	1	1	0	1	0	0	0	0	1	1	1	1	1	0	1	0	0	0	1	0	0	0	0	0	1	0	1	1	0	1	0	1	1	1	0	0	0	1	1	0	0	0	0	0
0	0	1	0	1	0	1	0	0	1	0	1	0	0	1	1	1	1	0	0	1	0	0	0	1	0	0	0	0	0	1	0	0	0	0	0	0	1	0	0	0	0	0	1	1	0	0	0	1	0
0	0	1	0	1	0	1	0	0	0	0	1	0	0	1	0	1	1	0	0	1	0	0	0	1	0	0	0	1	0	1	0	1	1	0	1	0	1	1	0	1	0	0	1	0	0	0	0	1	0
0	0	1	0	0	0	1	0	0	0	0	0	0	0	1	1	1	1	1	0	1	0	0	0	1	0	0	0	1	1	1	0	1	1	0	1	0	1	1	0	0	1	0	1	1	1	0	0	0	0
0	0	1	1	0	0	0	0	0	0	0	1	0	0	1	1	1	1	0	0	1	0	0	0	1	1	0	0	0	1	1	0	0	1	0	0	0	1	1	1	0	1	1	0	1	1	0	1	0	0
0	0	1	1	0	0	1	0	0	0	0	0	0	0	1	1	1	1	1	0	1	0	0	0	1	0	1	0	0	1	1	0	1	1	0	1	1	1	1	0	0	0	0	1	0	0	0	1	0	0
0	0	0	1	0	0	1	0	0	0	0	0	0	0	1	1	0	1	0	0	1	0	0	0	1	1	1	0	0	0	0	0	0	1	0	0	1	0	0	0	0	1	0	1	0	1	0	0	1	0
0	0	0	0	0	0	1	0	0	1	0	0	0	0	1	1	1	1	0	0	1	0	0	0	1	0	0	0	0	1	1	0	1	1	0	0	1	1	1	1	0	1	0	1	0	0	0	0	0	0
0	0	0	0	1	0	1	1	0	0	0	1	0	0	1	1	1	1	0	0	1	0	0	0	1	0	0	0	0	1	1	0	1	0	0	0	1	0	1	1	0	1	0	0	1	1	0	0	0	0
0	0	0	1	0	0	1	0	0	0	0	1	0	0	1	1	1	1	1	0	1	0	0	0	1	0	0	0	0	1	1	0	1	1	0	0	1	1	0	1	0	0	1	1	0	1	0	0	1	1
0	0	0	1	0	0	1	1	0	1	0	0	0	0	1	1	1	1	1	0	1	0	0	0	1	0	0	0	0	0	1	0	1	0	0	0	1	1	0	1	0	1	1	0	1	1	0	0	1	1
0	0	0	0	0	0	1	0	0	0	0	0	0	0	0	1	1	1	1	0	1	0	0	0	1	0	1	0	0	1	1	0	1	0	0	0	1	1	0	0	0	1	1	0	0	1	0	0	0	0
0	0	0	1	0	0	0	1	0	0	0	1	0	0	1	1	1	1	1	0	1	0	0	0	1	0	0	0	0	1	1	0	1	1	0	1	1	1	0	1	0	1	1	1	0	0	0	0	0	1
0	0	0	1	0	0	1	0	0	1	0	1	0	0	1	0	1	1	0	0	1	0	0	0	1	0	0	0	0	1	1	0	1	1	0	1	0	1	1	1	0	0	1	0	0	1	0	0	0	0
0	0	0	0	1	0	0	0	0	1	0	1	0	0	1	0	0	1	1	0	1	0	0	0	1	0	0	0	0	1	1	0	1	0	0	0	0	0	0	0	0	1	0	0	1	0	0	0	1	0
0	0	0	0	0	0	0	0	0	1	0	0	1	0	1	1	1	1	1	0	1	0	0	0	1	0	0	0	0	0	1	0	0	1	0	0	0	1	0	1	1	1	1	0	0	0	0	1	0	0
0	0	0	0	1	0	0	1	0	1	0	1	0	0	1	1	1	1	1	0	0	0	0	0	1	0	0	0	0	0	1	0	1	1	0	0	0	1	0	1	0	1	0	0	0	0	0	1	0	0
0	0	0	0	0	0	0	0	0	1	0	1	0	0	1	0	1	1	1	0	1	0	0	0	1	1	0	0	0	1	1	0	0	1	0	1	0	0	1	1	1	1	1	1	1	0	0	0	1	0
0	0	0	0	0	0	1	1	0	1	0	0	1	0	0	1	1	1	0	0	0	0	0	0	1	0	0	0	0	1	1	0	0	1	0	1	0	1	0	0	0	1	1	1	1	0	0	0	1	0
0	0	0	0	0	0	0	1	0	1	0	1	0	0	1	1	1	1	0	0	1	0	0	0	1	1	0	0	0	1	1	0	1	1	0	0	1	0	0	1	1	1	0	0	1	0	0	0	1	0
0	0	0	1	0	1	0	0	0	0	0	1	0	0	1	1	1	1	0	0	1	0	0	0	1	0	0	0	1	0	1	0	1	1	0	0	0	1	0	0	0	1	1	1	1	1	0	0	0	0
0	0	0	0	0	0	1	0	0	0	0	0	1	0	1	1	1	1	0	0	0	0	0	0	1	1	0	0	1	0	1	0	1	0	0	0	0	1	0	1	1	0	1	1	0	1	0	0	1	0
0	0	0	0	0	1	0	0	0	1	0	1	0	0	1	1	1	1	0	0	0	0	0	0	1	1	1	0	1	0	1	0	0	0	0	1	1	1	0	1	1	1	1	1	1	1	0	0	0	1
0	0	0	1	1	0	0	1	0	1	0	1	0	0	1	1	1	1	0	0	1	0	0	0	1	0	0	0	1	1	1	0	0	1	0	1	0	0	0	1	0	1	1	1	1	0	0	1	0	0
0	0	0	1	0	0	1	1	0	0	0	0	0	0	1	1	1	1	0	0	0	0	0	0	1	0	0	0	1	0	1	0	1	1	0	1	0	1	0	1	1	1	1	1	1	1	0	0	0	0
0	0	0	1	0	0	1	1	0	1	0	1	0	0	1	1	1	1	0	0	1	0	0	0	1	0	0	0	1	0	1	0	1	1	0	1	1	1	0	1	1	1	1	1	1	1	0	0	1	0
0	0	0	1	0	0	1	1	0	1	0	1	0	0	0	1	1	1	0	0	1	0	0	0	1	0	1	0	1	1	1	0	1	1	0	1	0	0	0	0	0	1	1	1	0	1	0	0	1	0
0	0	0	1	0	0	0	1	0	1	0	1	0	0	1	0	1	1	0	0	1	0	0	0	1	0	0	0	1	1	1	0	0	0	0	1	0	1	0	1	1	0	0	1	0	0	0	0	0	0
0	0	0	0	0	0	1	0	0	1	0	1	0	0	1	1	1	1	0	0	1	0	0	0	1	1	0	0	1	0	1	0	1	1	0	1	0	1	0	0	0	1	0	1	0	1	0	1	0	1
0	0	0	0	0	0	1	1	0	1	0	0	0	0	1	1	1	1	0	0	1	0	0	0	1	0	0	0	1	0	1	0	0	0	0	0	1	0	0	1	0	1	0	1	0	0	0	0	0	0
0	0	0	1	0	0	0	1	0	1	0	1	0	0	0	1	1	1	0	0	0	0	0	0	1	1	0	0	1	1	1	0	0	1	0	1	1	1	0	1	0	1	0	1	1	1	0	1	1	1
0	0	0	0	0	0	1	0	0	1	0	1	0	0	1	1	1	1	0	0	0	0	0	0	1	1	0	0	0	1	1	0	1	1	0	0	1	1	0	1	0	1	1	1	1	1	0	0	1	0
0	0	0	0	0	0	1	1	0	1	0	0	0	0	1	0	1	1	0	0	1	0	0	0	1	1	0	0	0	0	1	1	1	1	0	0	0	0	0	0	0	0	0	1	0	0	0	0	1	0
0	0	0	1	0	0	0	1	0	1	0	0	0	0	1	1	1	1	0	0	1	0	0	0	1	0	0	0	0	1	1	0	1	1	0	0	0	0	0	1	0	1	1	1	1	0	0	1	1	0
0	0	0	0	0	0	1	1	0	1	0	1	0	0	1	1	1	1	0	0	1	0	0	0	1	1	0	0	0	0	1	0	1	0	0	1	0	1	0	0	1	1	0	1	0	0	0	0	0	0
0	0	0	0	0	1	1	1	0	1	0	1	0	0	1	1	1	1	0	0	1	0	0	0	1	1	0	0	1	0	1	0	1	1	0	0	1	1	0	0	0	1	0	1	0	1	1	0	1	1
0	0	1	1	1	0	1	0	0	0	0	0	0	0	1	1	1	1	1	0	0	0	0	0	1	1	0	0	1	1	1	0	1	1	0	0	1	1	0	1	0	1	1	1	1	0	0	1	0	1
0	0	0	1	1	1	0	0	0	1	0	1	0	0	1	1	1	1	1	0	1	0	0	0	0	0	1	0	1	0	1	0	1	1	0	1	0	1	0	0	1	1	0	1	1	0	0	0	1	1
0	0	0	1	1	0	0	1	0	1	0	0	0	0	1	0	1	1	0	0	1	0	0	0	0	1	0	0	1	1	1	0	1	1	0	0	1	1	0	1	0	0	1	1	0	0	1	0	1	0
0	0	0	1	1	0	1	0	0	1	0	0	0	0	1	1	1	1	1	0	1	0	0	1	1	1	0	0	0	1	1	0	1	1	0	0	1	1	0	1	0	0	1	1	1	0	0	1	1	0
0	0	0	1	0	0	1	0	0	0	0	0	0	0	1	1	1	1	0	0	1	0	0	0	1	1	0	0	1	1	1	0	0	0	0	0	1	0	0	0	0	1	0	1	0	1	0	0	0	1
0	0	0	0	1	0	0	0	0	1	0	1	0	0	1	1	0	1	0	0	1	0	0	0	0	1	0	0	0	1	1	0	1	1	0	0	0	0	0	0	0	1	1	1	0	1	1	1	1	0
0	0	0	1	1	0	1	1	0	0	0	0	0	0	1	0	1	1	1	0	1	0	0	0	1	0	0	0	1	1	1	0	1	0	0	0	1	0	0	0	0	1	1	1	0	0	0	0	1	1
0	0	0	0	0	0	1	0	0	1	0	0	0	0	1	0	1	1	0	0	1	0	0	0	1	0	1	0	1	1	1	0	0	0	0	0	0	0	0	0	0	1	1	1	0	0	0	1	1	1
0	0	0	0	0	0	1	1	1	1	0	1	0	1	1	0	0	1	0	0	1	0	0	0	1	1	1	0	0	1	0	0	1	1	0	1	1	0	1	0	0	1	1	1	0	1	0	0	0	0
0	0	0	1	0	0	0	1	0	1	0	0	0	1	1	1	1	1	0	0	1	0	0	0	1	0	0	0	1	1	0	0	1	1	0	1	0	0	1	0	0	1	0	1	0	0	0	0	1	0
0	0	0	1	0	0	1	0	0	1	0	0	0	1	1	1	1	1	0	0	1	0	0	0	1	1	1	1	0	1	1	0	1	0	0	0	0	0	0	0	0	1	1	1	0	0	0	0	1	0
0	0	0	0	0	1	0	0	0	1	0	0	0	1	1	0	1	1	0	0	1	0	0	0	1	1	1	0	0	1	0	0	1	0	0	1	1	1	1	0	1	1	1	1	0	1	0	0	1	0
0	0	0	1	0	0	1	0	0	1	0	1	0	0	1	1	1	1	0	0	1	0	0	0	1	1	1	0	1	0	1	0	0	0	1	1	1	1	0	0	0	1	1	1	0	0	0	0	1	0
0	0	1	0	1	0	1	1	0	1	0	1	0	0	1	1	1	1	0	0	1	0	0	0	1	1	1	0	0	1	0	0	0	0	0	0	0	1	0	1	0	0	0	1	0	0	0	0	1	0
0	0	1	1	1	0	0	1	0	0	0	0	0	0	1	0	1	1	0	0	1	0	0	0	1	1	1	0	1	0	1	0	1	0	0	1	1	1	0	0	0	0	1	1	0	0	1	0	1	0
0	0	0	1	1	0	1	1	0	0	0	1	0	0	1	0	1	1	0	0	1	0	0	0	1	1	1	0	0	1	1	0	1	1	0	0	1	1	0	0	0	1	1	1	0	1	1	0	0	0
0	0	1	1	1	1	1	1	0	1	0	1	0	1	1	1	1	1	1	0	1	0	0	0	1	1	0	0	1	0	1	0	0	1	0	1	0	0	1	0	0	1	1	1	0	1	0	0	0	1
0	0	1	0	1	1	0	0	0	1	0	1	0	0	1	0	1	1	1	0	1	0	0	0	1	0	1	0	1	1	1	0	1	0	0	0	0	0	0	0	1	0	1	0	0	1	0	0	0	0
0	0	1	1	1	1	1	0	0	1	0	1	0	0	1	0	1	1	1	0	1	0	0	0	1	1	0	0	1	1	1	0	1	1	0	0	1	0	1	0	0	1	1	1	0	1	0	0	1	0
0	0	0	1	1	1	1	0	0	1	0	1	0	1	1	1	1	1	1	0	1	0	0	0	1	1	1	0	1	1	1	0	1	0	1	1	0	0	0	0	0	1	1	0	0	1	1	0	1	0
0	0	1	0	1	0	1	0	0	1	0	1	0	1	1	0	1	1	1	0	1	0	0	0	1	1	1	0	1	1	1	0	1	0	0	0	1	0	0	0	0	1	1	1	0	1	1	0	0	0
0	0	0	0	1	1	0	1	0	1	0	1	0	1	1	1	1	1	1	0	1	0	0	0	1	1	0	0	1	1	1	0	1	1	0	1	0	0	0	0	0	1	1	1	0	1	0	1	1	0
0	0	1	1	1	0	1	1	0	1	0	0	0	0	1	1	0	1	1	0	1	0	0	0	1	1	1	0	0	1	1	0	0	1	0	1	1	0	0	0	0	1	1	1	0	1	0	0	1	0
0	0	1	1	1	0	1	0	0	1	0	1	0	0	1	1	1	1	1	0	1	0	0	1	1	1	0	0	0	1	1	0	1	1	1	1	1	0	0	0	0	1	0	1	0	0	0	0	1	0
0	0	1	1	1	0	1	1	0	1	0	1	0	0	1	1	1	1	1	0	1	0	0	0	1	1	1	0	0	1	1	0	0	1	0	1	0	0	1	0	0	1	0	1	0	1	0	0	0	0
0	0	0	1	1	0	1	1	0	1	0	1	0	0	1	0	1	1	0	0	1	0	0	0	1	1	0	0	1	1	1	0	1	0	0	1	0	0	0	0	1	1	0	1	0	1	0	0	1	0
0	0	1	1	1	1	1	0	0	1	0	1	0	0	1	0	1	1	1	0	1	0	0	0	1	1	1	0	1	0	1	0	0	1	0	1	0	0	0	0	1	1	1	1	0	1	1	0	1	0
0	0	1	1	1	1	1	0	0	1	0	1	0	0	1	0	1	1	1	0	1	0	0	0	1	1	0	0	1	1	1	0	0	0	0	0	0	0	1	0	1	0	0	1	0	1	0	0	1	0
0	0	0	1	1	0	0	0	0	1	0	1	0	0	1	0	1	1	0	0	1	0	0	0	1	1	1	0	0	1	0	0	0	0	0	0	1	0	0	0	1	1	0	0	0	1	0	0	1	0
0	0	1	1	1	0	0	1	0	1	0	1	0	1	1	0	1	1	0	0	1	0	0	0	1	1	1	0	1	1	1	0	0	1	0	1	0	0	1	0	1	1	0	1	0	1	0	0	1	1
0	0	0	0	1	0	1	1	0	1	0	1	0	0	1	1	1	1	1	0	0	0	0	0	1	1	0	0	1	1	1	0	1	1	0	0	0	0	1	0	1	0	1	0	0	0	0	0	1	0
0	0	0	1	1	1	1	1	0	1	0	1	0	1	1	1	1	1	0	0	1	0	0	1	1	1	1	0	1	1	0	0	0	0	0	1	0	0	0	0	0	1	1	1	0	0	1	0	1	1
0	0	0	1	1	0	0	1	0	1	0	0	0	1	1	1	1	1	0	0	1	0	0	1	1	1	1	0	1	0	1	0	0	1	0	0	0	0	0	0	0	1	0	1	0	1	0	0	1	0
0	0	0	0	1	0	0	1	0	0	0	1	0	1	1	0	1	1	0	0	1	0	0	1	1	1	1	0	1	1	0	0	0	1	1	1	1	1	0	0	1	1	1	1	0	0	1	0	1	0
0	0	0	0	1	1	0	1	0	0	0	1	0	1	1	0	1	1	0	0	1	0	0	1	1	1	1	0	1	1	1	0	0	0	0	1	1	0	0	0	0	1	1	0	0	1	0	0	1	0
0	0	0	0	1	0	1	0	0	0	0	1	0	1	1	1	1	1	0	0	1	0	0	1	1	1	1	0	1	0	0	0	0	1	0	0	1	0	1	0	1	1	1	1	0	0	0	0	0	0
0	0	0	0	0	0	0	0	0	1	0	1	0	1	1	1	1	1	0	0	0	0	0	0	1	1	1	0	0	0	1	0	1	1	0	1	0	0	0	0	1	1	1	1	0	1	0	0	1	0
0	0	0	1	1	0	0	1	0	0	0	1	0	0	1	1	1	1	0	0	1	0	0	1	1	1	1	0	1	1	1	0	0	1	0	0	1	0	0	0	1	0	0	1	0	1	0	0	1	1
0	0	0	0	1	1	1	0	0	1	0	1	0	0	1	1	1	1	1	0	1	0	0	0	0	1	1	0	0	1	1	0	0	1	1	0	1	0	0	0	0	1	1	1	0	0	0	0	1	0
0	0	1	1	1	0	1	1	0	1	0	1	0	1	0	0	1	1	1	0	0	0	0	1	1	1	1	0	0	1	1	0	1	1	0	0	0	1	0	0	0	1	0	1	0	0	1	0	1	1
0	0	1	1	1	0	1	0	0	1	0	1	0	0	1	0	1	1	0	0	0	0	0	0	1	1	0	0	0	1	1	0	0	1	0	1	1	1	1	0	1	1	1	1	0	0	1	0	1	0
0	0	1	0	1	1	1	0	0	0	0	1	0	0	1	1	1	1	1	0	1	0	1	1	1	1	1	0	1	1	1	0	1	0	0	0	1	1	1	0	1	1	1	1	0	1	1	0	0	0
0	0	0	1	1	0	1	1	0	1	0	1	0	0	1	0	1	1	0	0	1	0	1	1	1	1	1	1	0	1	1	0	1	1	1	1	1	1	0	0	1	1	0	1	0	1	0	0	1	1
0	0	0	1	1	0	0	0	0	1	0	1	1	1	1	0	1	1	0	0	1	0	0	1	1	1	1	0	1	1	0	0	0	1	0	1	1	1	0	0	0	0	1	1	0	1	1	0	1	0
0	0	0	0	0	0	1	0	0	1	0	1	0	1	1	1	1	1	1	0	0	0	0	0	1	1	1	1	0	0	1	0	0	0	1	0	0	1	1	0	0	0	1	0	1	0	0	0	1	0
0	0	1	1	0	0	0	0	0	1	0	0	0	1	1	1	1	1	0	0	1	0	0	1	1	1	1	1	0	1	0	0	1	1	1	0	1	1	1	0	1	1	1	1	0	0	0	0	1	0
0	0	1	1	1	0	1	0	0	1	0	1	0	1	1	1	1	1	0	0	1	0	1	1	1	1	1	1	0	1	1	0	1	0	0	1	1	1	0	0	0	0	1	1	0	0	1	0	1	0
0	0	0	1	1	0	1	1	0	1	0	1	0	0	1	1	1	1	0	0	1	0	0	1	1	1	1	0	0	1	1	0	0	1	1	0	1	1	1	0	0	1	0	1	0	1	0	0	1	0
0	0	0	0	0	0	1	1	0	1	0	1	0	0	1	1	1	1	0	0	1	0	1	0	1	1	0	0	1	0	0	0	1	1	0	1	1	1	0	0	0	1	1	1	0	0	1	0	0	1
0	0	0	0	0	0	0	0	0	0	0	0	0	1	1	0	1	1	0	0	1	0	0	1	1	1	1	1	1	1	1	0	1	1	0	0	1	1	1	0	0	1	1	0	0	1	1	0	0	0
0	0	0	0	1	0	1	0	0	1	0	1	0	1	1	1	1	1	0	0	1	0	0	0	1	0	0	1	0	0	1	0	0	1	0	1	1	1	0	0	1	1	1	0	0	0	0	0	0	1
0	0	0	0	1	0	1	0	0	1	0	0	0	0	1	0	1	1	0	0	1	0	0	0	1	1	0	0	1	0	0	0	1	1	0	1	0	0	1	0	1	1	1	1	0	1	0	0	0	0
0	0	0	1	1	0	0	1	0	1	0	1	0	1	1	0	1	1	0	0	1	0	0	0	1	1	1	0	1	1	1	0	0	1	0	1	1	0	0	0	0	1	0	1	0	1	0	1	1	0
0	0	0	0	1	0	1	0	0	1	0	1	0	1	1	1	1	1	0	0	1	0	0	0	1	1	1	0	1	0	1	0	1	1	1	1	1	0	0	0	0	1	1	1	0	1	1	1	1	0
0	0	0	1	0	0	1	1	0	1	0	0	0	1	1	0	1	1	0	0	1	0	0	0	1	1	0	0	1	1	0	0	1	1	0	0	0	0	0	0	0	1	0	1	0	1	1	1	1	0
0	0	1	0	1	0	1	0	0	0	0	0	0	0	1	1	1	1	1	0	1	0	0	0	1	1	0	0	1	0	1	0	1	1	0	0	1	0	0	0	0	1	0	1	0	0	0	0	1	1
0	0	1	0	0	0	1	0	0	0	0	0	0	1	1	1	1	1	0	0	1	0	0	0	1	1	1	0	0	1	1	0	0	0	0	0	1	0	0	0	0	1	1	0	0	0	0	0	0	0
0	0	1	1	0	1	1	1	0	1	0	1	0	0	1	1	1	1	0	0	1	0	0	0	1	1	1	0	1	0	1	0	1	1	0	0	1	0	0	0	0	1	1	1	0	0	1	0	1	0
0	0	0	0	1	0	1	1	0	1	0	0	0	1	1	1	1	1	1	0	1	0	0	0	1	1	1	0	0	1	1	0	1	0	0	0	1	0	0	0	0	1	0	1	0	1	0	0	0	0
0	0	1	1	1	1	1	1	0	1	0	1	0	0	1	0	1	1	1	0	1	0	0	0	1	1	0	0	1	1	1	0	1	1	0	0	1	0	1	0	0	1	0	1	0	0	1	0	0	0
0	0	1	0	1	0	0	0	0	1	0	1	0	0	0	1	1	1	1	0	1	0	0	0	1	1	1	0	0	0	1	0	1	1	0	0	1	0	0	0	0	1	0	1	0	1	0	0	0	1
0	0	1	1	0	0	0	0	0	0	0	1	0	1	1	1	1	1	1	0	0	0	0	0	1	1	1	0	0	0	1	0	0	1	0	0	1	0	1	0	1	1	0	1	0	1	0	0	1	0
0	0	1	1	1	0	0	0	0	1	0	1	0	0	1	1	1	0	1	0	1	0	0	0	1	1	1	0	0	1	1	1	1	1	0	0	1	0	0	0	1	0	1	1	0	0	0	0	1	1
0	0	1	0	1	0	0	1	1	1	0	0	0	0	1	1	0	1	1	0	0	0	0	0	1	1	0	0	0	0	0	0	1	1	0	1	0	0	1	0	0	0	1	0	0	1	1	0	0	0
0	0	1	0	1	0	1	1	0	1	0	1	0	0	1	0	0	1	1	0	0	0	0	0	1	1	0	0	0	1	0	0	1	1	0	0	0	0	0	0	0	0	0	1	0	1	1	1	1	0
0	0	1	0	1	0	0	1	0	0	0	1	0	0	1	1	1	1	1	0	1	0	0	0	1	1	0	0	0	1	0	0	1	1	0	0	1	0	0	0	0	0	0	0	0	1	0	0	1	1
0	0	1	1	1	0	1	1	0	0	0	0	0	0	1	1	0	1	0	0	0	0	0	0	0	1	0	0	0	1	0	1	1	1	0	0	1	0	0	0	1	1	1	0	0	1	1	0	0	0
0	0	1	1	1	0	1	0	0	1	0	1	0	0	1	0	1	1	1	0	1	0	0	0	0	1	0	0	0	1	0	1	1	0	0	0	1	0	0	0	1	1	1	0	0	0	1	0	1	0
0	0	1	1	1	0	0	0	0	1	0	1	0	0	1	1	1	1	1	0	1	0	0	0	1	1	0	0	0	1	0	0	1	1	0	0	1	0	1	0	1	1	0	1	0	1	1	0	0	0
0	0	1	1	1	0	0	0	0	0	0	1	0	0	0	0	0	1	1	0	1	0	0	0	1	1	0	0	0	1	0	0	1	0	0	1	1	0	1	0	0	1	0	1	0	1	0	0	1	0
0	0	1	1	1	0	1	0	0	1	0	1	0	0	1	1	0	1	0	0	1	0	0	0	1	1	0	0	0	1	0	1	1	1	0	0	1	0	1	0	1	1	0	1	0	1	0	1	1	0
0	0	1	1	1	0	1	0	0	0	0	1	0	0	1	0	1	1	0	0	1	0	0	1	1	1	0	0	1	1	0	0	0	0	0	0	0	0	1	0	0	0	0	1	0	1	0	0	1	1
0	0	1	1	0	0	1	0	0	1	0	1	0	0	1	0	1	1	0	0	1	0	0	0	1	1	0	0	0	1	1	0	1	0	0	0	0	0	1	0	0	1	1	0	0	1	1	0	0	0
0	0	1	0	0	0	1	0	0	1	0	0	1	0	1	1	1	1	1	0	1	0	0	0	1	1	0	0	0	0	1	0	1	1	0	0	1	0	1	0	1	1	1	1	0	1	0	0	1	0
0	0	1	1	0	0	1	1	0	1	0	1	0	0	1	1	1	1	0	0	0	0	0	1	1	1	0	0	0	1	1	0	1	0	1	0	0	0	0	0	1	1	1	1	0	1	0	0	1	0
0	0	1	0	1	0	1	1	0	1	0	1	0	0	1	1	1	1	1	0	1	0	0	1	1	1	0	0	1	1	1	0	1	1	1	0	1	0	1	0	0	1	1	1	0	1	0	0	0	0
0	0	1	1	1	0	1	0	0	0	0	0	1	0	1	1	1	1	0	0	1	0	0	1	1	1	0	0	0	1	1	1	0	1	0	0	1	0	0	0	1	1	1	1	0	1	0	0	0	0
0	0	1	0	0	0	1	0	0	1	0	1	0	0	1	1	1	1	0	0	1	0	0	0	1	1	0	0	0	0	1	0	1	1	0	1	1	0	0	0	1	1	1	1	0	1	0	0	0	0
0	0	1	0	1	0	0	0	0	1	0	0	0	0	1	1	1	1	1	0	1	0	0	1	1	1	0	0	0	1	1	0	1	1	0	0	0	0	1	0	0	1	0	1	0	1	1	0	0	0
0	0	1	1	1	0	0	1	0	0	0	1	0	0	1	1	1	1	1	0	1	0	0	0	1	0	1	0	1	0	1	0	0	0	0	0	1	0	0	0	1	1	1	1	0	0	0	0	1	1
0	0	1	0	1	0	1	1	0	1	0	1	1	0	1	1	1	1	0	0	1	0	0	0	1	1	0	0	1	1	0	0	1	0	0	0	0	0	0	0	0	0	1	1	0	1	0	0	1	0
0	0	1	1	0	0	1	1	0	1	0	0	0	0	1	1	1	1	0	0	1	0	0	0	1	1	0	0	0	1	0	1	0	1	0	0	1	0	0	0	1	1	0	1	0	1	0	1	1	0
0	0	1	1	1	0	0	1	0	1	0	1	0	0	1	1	1	1	0	0	1	0	0	1	1	1	1	0	1	1	1	0	0	1	1	0	0	0	1	0	1	1	0	1	0	1	0	0	1	0
0	0	1	1	1	0	1	1	0	1	0	1	0	0	1	1	1	1	0	0	1	0	0	1	1	1	1	0	1	0	0	0	1	1	0	1	0	0	0	0	0	0	0	0	0	0	0	0	1	0
0	0	1	1	1	0	1	0	0	1	0	0	0	0	1	1	1	1	0	0	1	0	0	1	1	1	1	0	1	1	0	0	1	1	0	0	1	0	0	0	1	0	1	0	0	1	0	1	1	0
0	0	1	0	1	0	1	0	0	0	0	1	0	1	1	1	1	1	0	0	1	0	0	0	1	1	1	0	1	0	0	0	0	1	0	1	0	0	0	0	0	0	0	1	0	1	0	0	0	0
0	0	1	1	1	0	1	1	0	1	0	0	1	1	1	1	1	1	1	0	1	0	0	0	1	1	1	0	1	0	0	0	0	1	0	1	0	1	0	0	1	1	1	1	0	1	1	0	1	0
0	0	1	1	1	0	1	1	0	0	0	0	0	1	1	1	1	1	0	0	1	0	0	1	1	1	1	0	1	1	1	0	0	1	0	0	1	0	1	0	0	1	1	1	0	1	0	1	1	0
0	0	1	1	1	0	1	1	0	0	0	1	0	1	0	1	1	1	0	0	1	0	0	1	1	1	1	0	1	1	0	0	0	1	0	0	0	0	1	0	1	1	1	1	0	1	0	0	1	0
0	0	1	0	0	1	1	1	0	0	0	1	0	1	1	1	0	1	0	0	1	0	0	1	1	1	1	0	1	1	1	0	0	1	1	0	1	0	1	0	0	1	1	1	0	1	0	0	1	0
0	0	1	0	0	0	1	0	0	0	0	1	0	0	1	1	1	1	1	0	1	0	0	1	1	1	1	1	1	1	1	0	0	1	0	0	0	1	1	0	0	1	1	1	1	1	0	0	1	0
0	0	1	0	1	0	1	1	0	0	0	1	0	1	1	1	1	1	0	0	1	0	0	1	1	1	1	1	1	1	1	0	0	1	0	1	0	1	0	0	0	1	1	1	0	1	0	0	1	0
0	0	1	1	1	0	1	1	0	0	0	0	0	1	1	1	1	1	1	0	1	0	0	1	1	1	1	0	0	1	1	0	0	1	0	0	0	0	0	0	0	1	0	1	0	1	0	0	1	0
0	0	1	1	1	0	1	0	0	0	0	1	0	1	1	0	0	1	1	0	1	0	0	0	1	1	1	0	0	1	0	0	0	1	1	0	0	0	1	0	0	1	0	1	0	1	0	0	1	0
0	0	1	1	1	0	1	0	0	0	0	1	0	0	1	0	1	1	0	0	1	0	0	1	1	1	1	0	0	0	1	0	0	1	0	0	0	0	0	0	0	1	0	0	0	0	0	0	0	0
0	0	1	0	0	0	1	0	0	0	0	0	0	1	1	0	1	1	0	0	1	0	0	1	1	0	1	0	1	0	1	0	0	1	0	0	0	0	1	0	0	1	0	0	0	1	0	0	0	0
0	0	1	1	1	0	1	0	0	1	0	1	0	1	1	1	1	1	0	0	1	0	0	1	1	1	1	0	1	1	0	0	1	1	0	0	1	0	0	0	0	1	0	1	0	1	0	0	1	0
0	0	1	1	1	0	1	0	0	0	0	1	0	1	1	0	1	1	1	0	1	0	0	1	1	1	1	0	1	0	1	0	0	1	0	0	1	0	1	0	0	1	1	1	0	1	0	0	0	0
0	0	1	1	1	0	1	0	0	0	0	1	0	1	1	1	1	1	0	0	1	0	0	1	1	1	1	0	1	1	1	0	0	1	0	0	1	0	1	0	0	1	1	1	0	1	0	0	0	0
0	0	1	1	1	0	1	1	0	0	0	1	0	1	1	1	1	1	1	0	1	0	0	1	1	1	1	0	1	0	1	0	0	0	0	0	0	0	0	0	0	0	1	1	0	0	0	0	1	0
0	0	1	1	1	0	1	1	0	0	0	1	0	0	1	1	1	1	0	0	1	0	0	1	1	1	1	0	0	0	0	0	0	1	0	1	0	0	1	0	0	0	0	1	0	1	0	0	1	0
0	0	1	1	1	0	1	0	1	0	0	1	0	1	1	1	1	1	1	0	1	0	0	1	1	1	1	0	1	0	0	0	1	1	0	0	0	0	1	0	0	0	0	0	0	1	0	0	1	0
0	0	1	1	1	0	1	0	0	0	0	1	0	0	1	1	1	1	0	0	1	0	0	1	1	1	1	0	1	0	0	0	1	1	0	0	0	0	0	0	0	1	0	0	0	0	0	0	1	0
0	0	1	0	1	0	1	0	0	0	0	1	0	1	1	1	1	1	0	0	1	0	0	1	1	1	1	0	0	1	1	0	1	1	0	0	1	0	0	0	0	1	0	1	0	1	0	1	1	0
0	0	1	1	0	0	1	0	1	0	0	1	0	1	1	1	1	1	0	0	1	0	0	1	1	1	1	0	1	1	0	0	1	1	0	0	1	0	1	0	0	1	0	1	0	1	0	0	1	0
0	0	1	1	0	0	1	0	0	0	0	1	0	1	1	1	1	1	0	1	1	0	0	1	1	1	1	0	0	0	0	0	1	1	0	0	1	0	1	0	0	1	0	0	0	0	0	1	1	0
0	0	1	1	1	0	1	0	0	0	0	1	0	1	1	1	1	1	0	1	1	0	0	1	1	1	1	0	0	1	0	0	0	1	0	1	1	0	0	0	1	1	1	1	0	0	0	0	1	0
0	0	1	0	0	0	1	0	0	0	0	0	0	1	1	1	1	1	0	0	1	0	0	1	1	1	1	0	0	0	0	0	1	0	0	0	0	0	0	0	1	1	1	1	0	1	0	0	0	0
0	0	1	1	0	0	1	1	0	0	1	1	0	0	1	0	1	1	1	0	1	0	0	1	1	1	1	0	0	0	1	0	0	0	0	0	0	0	0	0	0	1	0	1	0	1	0	0	0	1
0	0	1	0	0	0	1	1	0	0	1	0	0	1	1	1	1	1	0	0	1	0	0	1	1	1	1	0	0	1	0	0	1	1	0	0	0	0	1	0	1	1	1	1	0	1	0	0	1	0
0	0	1	1	1	0	1	1	0	0	0	1	0	1	1	1	1	1	1	0	1	0	0	1	1	1	1	0	0	1	0	0	0	1	0	0	0	0	0	0	1	1	1	0	0	0	0	0	1	0
0	0	1	1	1	0	1	1	0	0	0	1	0	1	1	0	1	1	0	0	0	0	0	1	1	1	1	0	1	0	0	0	0	0	0	1	0	0	0	0	1	1	1	1	0	0	0	0	1	0
0	0	1	1	1	0	1	0	0	0	0	1	0	1	1	1	1	1	1	0	1	0	0	1	1	1	1	0	1	0	0	0	0	1	0	1	0	0	0	0	0	1	1	1	0	1	0	0	1	0
0	0	1	0	0	0	1	0	0	0	0	1	0	1	1	1	1	1	1	1	1	0	0	1	1	1	1	0	0	1	0	0	1	1	0	1	0	0	0	0	1	1	1	1	0	1	1	0	0	0
0	0	1	0	1	0	1	0	0	0	1	1	0	1	1	1	1	1	0	0	1	0	0	1	1	1	1	0	1	1	1	0	0	1	0	0	1	0	0	0	1	1	0	1	0	1	0	0	1	0
0	0	1	1	1	0	1	1	0	0	0	0	0	1	1	1	1	1	0	0	1	0	0	1	1	1	1	0	1	1	0	0	0	1	0	1	0	0	0	0	1	0	1	0	0	1	0	0	1	1
0	0	1	0	0	0	1	0	0	1	0	1	0	0	1	1	1	1	0	0	1	0	0	1	1	1	1	1	1	1	0	0	1	1	0	0	1	1	0	0	1	1	1	1	0	1	0	0	0	0
0	0	1	0	1	0	1	0	0	1	0	1	0	0	1	1	1	1	1	0	1	0	1	0	1	1	1	0	1	1	1	0	1	1	0	0	0	1	0	0	1	1	1	1	0	1	0	0	0	0
0	0	1	1	0	0	1	0	0	1	0	1	0	1	1	1	1	1	1	0	1	0	0	1	1	1	1	0	0	0	0	0	1	0	0	0	0	0	0	0	0	1	1	0	0	1	0	0	0	0
0	0	1	0	0	0	1	0	0	0	0	1	0	1	1	1	1	1	0	1	1	0	1	1	1	1	1	1	1	1	0	0	1	1	0	0	0	0	0	0	1	1	1	1	0	1	0	0	1	0
0	0	1	1	1	0	1	0	0	1	0	0	0	0	1	1	1	1	0	0	1	0	0	1	1	1	1	0	1	1	0	0	1	1	0	1	1	1	0	0	1	1	1	1	0	0	0	0	1	0
0	0	1	0	1	0	1	0	0	0	0	1	0	1	1	0	1	1	1	0	1	0	0	1	1	1	1	0	1	0	1	0	0	0	0	0	0	0	0	0	1	1	0	1	0	1	0	0	1	1
0	0	0	0	0	0	1	1	0	1	0	0	0	1	1	1	1	1	0	0	1	0	0	0	1	1	1	0	0	1	1	0	1	1	0	0	1	0	0	0	1	1	1	0	0	0	0	0	0	0
0	0	1	0	0	0	1	0	0	0	0	0	0	1	0	1	1	1	0	0	1	0	0	0	1	1	1	0	1	1	1	0	0	1	0	1	0	0	0	0	0	1	1	1	0	0	0	0	1	0
0	0	1	0	1	0	1	1	0	1	0	1	0	1	1	1	1	1	1	0	1	0	0	0	1	1	1	0	1	0	1	0	1	0	0	1	1	0	1	0	0	1	1	1	0	1	0	0	0	0
0	0	1	0	1	0	0	0	0	0	0	0	0	1	1	1	1	1	0	0	1	0	0	0	1	1	1	0	0	1	1	0	0	0	0	0	1	0	0	0	1	0	0	1	0	0	0	0	1	0
0	0	1	0	1	0	1	0	0	1	0	1	0	1	1	0	1	1	0	0	1	0	0	0	1	1	1	0	1	1	1	0	1	0	0	0	1	0	0	0	0	1	0	1	0	1	0	0	0	0
0	0	1	0	1	0	1	1	0	1	0	0	0	1	1	1	1	1	0	0	1	0	0	0	1	1	0	0	1	1	1	0	1	1	0	1	0	0	0	0	0	1	0	0	0	1	0	1	0	0
0	0	1	0	1	0	1	0	0	0	0	1	0	1	1	1	1	1	1	0	1	0	0	0	1	1	0	0	0	1	1	0	1	1	0	1	1	0	0	0	1	1	0	1	0	1	0	0	0	0
0	0	1	0	0	0	1	0	0	0	0	1	0	1	1	1	1	1	0	0	1	0	0	0	1	0	0	0	1	0	0	0	0	1	0	0	0	0	0	0	1	1	1	1	0	0	0	0	0	0
0	0	1	0	1	0	1	1	0	0	0	1	0	1	1	1	1	1	0	0	1	0	0	0	1	1	1	0	1	1	1	0	1	0	0	1	1	0	0	0	0	1	1	1	0	1	0	0	0	0
0	0	1	0	1	0	0	1	0	1	0	1	0	1	1	1	1	1	0	0	1	0	0	0	1	1	1	0	1	1	0	0	0	1	0	0	1	0	1	0	0	1	0	1	0	0	0	0	0	0
0	0	1	0	1	0	0	0	0	0	0	1	0	0	1	1	1	1	0	0	1	0	0	0	1	1	0	0	0	1	1	0	0	1	0	0	1	0	0	0	0	1	0	1	0	0	0	0	0	1
0	0	1	0	0	0	0	1	0	1	0	1	0	1	1	0	1	0	0	0	1	0	0	0	1	1	0	0	0	0	1	0	0	1	0	0	0	0	1	0	0	0	0	1	0	1	0	0	0	1
0	0	1	0	1	0	0	0	0	1	0	1	0	1	1	0	1	1	0	0	1	0	0	0	1	1	0	0	1	1	0	0	0	1	0	1	1	0	1	0	0	1	0	1	0	1	0	1	1	0
0	0	1	0	1	0	0	1	0	0	0	0	0	1	1	1	1	1	0	0	1	0	0	0	1	1	0	0	1	1	1	0	0	1	0	1	1	0	1	0	0	0	0	1	0	1	0	0	0	1
0	0	0	1	1	0	1	0	0	0	0	1	0	1	1	1	1	1	0	0	1	0	0	0	1	1	1	0	0	1	0	0	0	0	0	0	0	0	0	0	0	1	0	0	0	1	0	0	0	0
0	0	1	0	1	0	0	0	0	1	0	1	0	1	1	1	1	1	0	0	1	0	0	1	1	1	1	0	0	1	0	0	0	0	0	0	1	0	1	0	0	1	0	1	0	1	0	0	0	0
0	0	1	0	1	0	0	1	0	1	0	1	0	1	1	1	1	1	0	0	1	0	0	1	1	1	1	0	0	1	0	0	0	1	0	1	1	0	0	0	0	1	0	0	0	1	0	0	0	0
0	0	1	0	0	0	1	1	0	1	0	1	0	0	1	1	1	1	0	0	1	0	0	1	1	1	1	0	1	1	0	0	0	1	0	1	0	0	1	0	0	1	0	1	0	0	0	0	0	0
0	0	1	1	1	0	1	1	0	0	0	1	0	1	1	1	1	1	0	0	1	0	0	1	1	1	1	0	1	1	1	0	0	1	0	0	0	0	1	0	0	0	0	1	0	1	0	0	1	1
0	0	1	1	1	0	0	0	0	0	0	1	0	0	1	1	1	1	0	0	1	0	0	1	1	1	1	0	1	0	1	0	0	0	0	0	0	0	0	0	0	1	1	1	0	1	0	0	0	1
0	0	1	0	1	0	1	1	0	1	0	1	0	1	1	0	1	1	0	0	1	0	0	1	1	1	1	0	1	0	1	0	0	1	0	1	0	0	1	0	0	1	1	1	0	0	0	0	1	0
0	0	1	0	0	0	0	1	0	1	0	1	0	1	1	1	1	1	0	0	1	0	0	1	1	0	1	0	1	1	1	0	1	0	0	0	1	0	0	0	0	0	0	1	0	1	0	0	1	0
0	0	1	0	1	0	1	1	0	0	0	1	0	1	1	1	1	1	0	0	1	0	0	0	1	1	0	0	1	1	1	0	0	0	0	0	1	0	1	0	0	1	0	1	0	1	0	0	0	0
0	0	1	1	1	0	0	1	0	0	0	1	0	1	1	1	1	1	0	0	1	0	0	0	1	1	0	0	1	1	1	0	1	1	0	1	0	0	0	0	0	0	0	0	0	1	0	0	1	1
0	0	1	0	1	0	1	1	0	1	0	1	0	0	1	1	1	1	0	0	1	0	0	0	1	1	0	0	1	0	1	0	0	1	0	1	1	0	0	0	0	1	1	1	0	0	0	1	1	0
0	0	1	0	1	0	0	0	0	1	0	1	0	0	1	1	1	1	0	0	1	0	0	0	1	1	0	0	1	1	1	0	0	0	0	0	0	0	0	0	0	1	1	1	0	1	0	0	0	0
0	0	1	0	0	0	1	0	0	0	0	1	0	0	1	0	1	1	0	0	1	0	0	0	1	1	0	0	1	1	1	0	0	0	0	0	1	0	0	0	0	1	1	1	0	1	0	0	0	1
0	0	1	1	0	0	0	0	0	0	0	1	0	0	1	1	1	1	0	0	1	0	0	0	1	1	0	0	1	1	1	0	0	1	0	1	1	0	0	0	0	1	0	1	0	1	0	0	1	0
0	0	1	0	0	0	0	0	0	1	0	1	0	0	1	1	1	1	0	0	1	0	0	0	1	1	0	0	1	1	1	0	0	0	0	0	0	0	0	0	0	1	1	0	0	1	0	1	0	0
0	0	1	1	1	0	0	1	0	1	0	0	0	0	1	0	1	1	1	0	1	0	0	0	1	1	0	0	0	1	1	0	1	0	0	0	1	0	0	0	0	1	0	1	0	1	0	0	1	0
0	0	1	0	1	0	0	0	0	1	0	1	0	0	1	1	1	1	0	0	1	0	0	0	1	1	0	0	1	1	1	0	1	0	0	1	0	0	0	0	0	1	0	1	0	1	0	0	1	0
0	0	0	0	0	0	0	0	0	1	0	1	0	0	1	1	1	1	1	0	1	0	0	0	1	1	0	0	1	1	1	0	0	1	0	1	1	0	1	0	0	0	0	1	0	1	0	0	0	0
0	0	1	0	1	0	0	1	0	0	0	1	0	0	1	0	1	1	1	0	1	0	0	0	1	1	0	0	1	1	1	0	1	0	0	1	0	0	0	0	0	1	0	0	0	0	1	1	0	1
0	0	1	1	1	0	1	0	0	0	0	0	0	0	1	1	1	1	1	0	1	0	0	0	1	1	0	0	1	1	1	0	0	1	0	0	0	0	1	0	0	1	0	1	0	0	1	0	0	1
0	0	1	0	0	0	0	1	0	1	0	0	0	0	1	1	1	1	1	0	0	0	0	0	1	1	0	0	1	0	1	0	1	1	0	0	0	0	0	0	0	1	0	0	0	0	1	0	0	0
0	0	1	0	0	0	0	0	0	1	0	1	0	0	1	0	1	1	1	0	1	0	0	0	1	1	0	0	1	1	1	0	1	1	0	1	1	0	1	0	0	1	0	0	0	1	1	0	0	0
0	0	1	0	0	0	1	0	0	1	0	1	0	0	1	0	1	1	0	0	1	0	0	0	1	1	0	0	1	0	1	0	1	1	0	0	1	0	0	0	0	0	0	1	0	0	0	0	0	0
0	0	1	0	1	0	0	0	0	1	0	1	0	0	1	1	1	1	0	0	1	0	0	0	1	1	0	0	1	0	1	0	1	0	0	0	1	0	0	0	0	0	0	1	0	0	0	0	0	0
0	0	0	0	0	0	0	0	0	1	0	1	0	0	1	1	1	1	0	0	1	0	0	0	1	1	0	0	1	0	1	0	0	1	0	1	1	0	1	0	0	0	0	0	0	0	0	0	1	0
0	0	1	1	0	0	0	0	0	1	0	0	0	0	1	1	1	1	1	0	1	0	0	0	1	1	0	0	1	0	1	0	0	0	0	1	0	0	0	0	0	0	0	1	0	1	1	0	0	0
0	0	1	0	0	0	0	0	0	0	0	1	0	0	1	1	1	1	0	0	1	0	0	0	1	1	0	0	1	0	1	0	1	0	0	1	0	0	0	0	0	0	0	0	0	1	0	0	0	0
0	0	1	0	0	0	0	1	0	0	0	1	0	0	1	1	1	1	0	0	1	0	0	0	1	1	0	0	1	0	1	0	1	1	0	1	0	0	0	0	0	0	0	1	0	1	1	0	0	0
0	0	1	0	0	0	0	0	0	0	0	1	0	0	1	1	1	1	1	0	1	0	0	0	1	1	0	0	1	1	1	0	1	1	0	1	1	0	1	0	0	1	0	0	0	1	0	0	1	0
0	0	1	1	1	0	0	0	0	1	0	1	0	0	1	1	1	1	0	0	1	0	0	0	1	1	0	0	0	0	1	0	1	1	0	1	1	0	0	0	0	0	0	1	0	1	0	0	1	0
0	0	1	0	1	0	0	0	0	1	0	1	0	0	1	0	1	1	1	0	1	0	0	0	1	0	0	0	0	1	1	0	1	0	0	1	1	0	0	0	0	0	0	1	0	1	1	1	1	0
0	0	1	1	0	0	0	0	0	1	0	1	0	0	1	1	1	1	1	0	1	0	0	0	1	0	0	0	1	0	1	0	1	0	0	1	1	0	0	0	0	0	0	1	0	0	0	0	0	0
0	0	1	1	1	0	0	0	0	0	0	1	0	0	1	1	1	1	0	0	1	0	0	0	1	1	0	0	1	0	1	0	0	0	0	1	1	0	1	0	0	0	0	1	0	0	1	1	0	0
0	0	0	0	0	0	0	0	0	0	0	1	0	0	1	0	1	1	0	0	1	0	0	0	1	1	0	0	1	0	1	0	0	1	0	0	1	0	0	0	0	0	0	1	0	1	1	0	1	0
0	0	1	0	1	0	0	1	0	0	0	1	0	0	1	1	1	1	0	0	1	0	0	0	1	1	0	0	1	0	1	0	1	0	0	1	0	0	1	0	0	0	1	1	0	0	0	0	1	0
0	0	1	0	1	0	0	0	0	1	0	1	0	0	1	1	1	1	1	0	1	0	0	0	1	1	0	0	1	1	1	0	1	1	0	0	1	0	0	0	0	1	0	1	0	0	0	1	1	0
0	0	1	1	0	0	0	1	0	1	0	1	0	0	1	1	1	1	0	0	1	0	0	0	1	1	0	0	1	0	1	0	0	1	0	1	1	0	1	0	0	0	0	1	0	1	0	0	1	0
0	0	1	1	1	0	0	1	0	0	0	1	0	0	1	1	1	1	1	0	1	0	0	0	1	1	0	0	1	0	1	0	0	0	0	1	1	0	0	0	0	0	0	0	0	1	0	0	0	0
0	0	0	0	0	0	1	0	0	1	0	1	0	0	1	1	1	1	0	0	1	0	0	0	1	1	0	0	1	1	0	0	0	1	0	1	1	0	0	0	0	0	0	0	1	0	0	0	1	0
0	0	0	0	0	0	1	0	0	1	0	0	0	0	1	1	1	1	0	0	1	0	0	0	1	1	0	0	0	0	1	0	0	0	0	0	1	0	1	0	0	0	0	0	0	1	0	0	1	0
0	0	0	1	0	0	1	0	0	1	0	0	0	0	1	0	1	1	0	0	1	0	0	0	1	1	0	0	0	1	1	0	1	1	1	0	1	0	0	0	0	0	0	1	1	1	0	0	0	1
0	0	0	0	1	0	0	0	0	0	0	1	0	0	1	0	1	1	0	0	1	0	0	0	1	1	0	0	0	0	1	0	1	0	0	1	1	0	0	0	0	0	0	0	0	1	0	1	0	0
0	0	0	1	1	0	0	1	0	1	0	1	0	0	1	1	1	1	1	0	1	0	0	0	1	1	0	0	0	0	1	0	0	1	0	0	1	0	0	0	0	0	0	1	0	0	0	1	1	0
0	0	0	1	0	0	1	0	0	0	0	1	0	0	1	0	1	1	1	0	0	0	0	1	1	1	0	0	0	0	1	0	1	1	0	0	0	0	0	0	0	0	0	1	0	0	0	1	1	0
0	0	0	1	0	0	1	1	0	0	0	1	0	0	1	0	1	1	0	0	1	0	0	1	1	1	0	0	0	0	1	0	0	1	1	0	0	0	0	0	0	0	0	1	0	1	0	0	1	0
0	0	0	1	0	0	0	1	0	0	0	1	0	0	1	0	1	1	0	0	1	0	0	1	1	1	0	0	0	1	0	0	1	0	0	1	0	0	0	0	0	0	0	1	0	1	0	0	1	0
0	0	0	0	0	0	0	0	0	1	0	1	0	0	1	1	0	1	0	0	1	0	0	1	0	1	0	0	0	1	0	0	0	1	0	1	0	0	0	0	0	0	0	1	0	1	0	0	1	0
0	0	0	0	0	0	0	0	0	1	0	1	0	0	1	0	1	1	0	0	1	0	0	1	0	1	0	0	0	1	0	0	0	1	0	0	0	0	0	0	0	0	0	1	0	1	0	0	1	0
0	0	0	0	0	0	1	1	0	0	0	0	0	0	1	1	1	1	0	0	1	0	0	1	1	1	0	0	0	0	0	0	1	1	0	0	1	0	0	0	0	0	0	1	0	1	0	0	1	0
0	0	0	0	0	0	1	0	0	1	0	0	0	0	1	1	0	1	0	0	1	0	0	0	1	1	0	0	0	1	0	1	1	1	0	0	1	0	0	0	0	1	0	1	0	0	0	0	0	0
0	0	0	0	0	0	1	0	0	0	0	0	0	0	1	1	1	1	0	0	1	0	0	1	0	0	0	0	0	1	1	0	1	1	0	1	1	0	0	0	0	1	0	1	0	0	0	1	0	0
0	0	0	0	0	0	1	0	0	1	0	0	0	0	1	1	1	1	0	0	1	0	0	0	1	1	0	0	0	1	1	0	0	1	0	0	0	0	0	0	0	0	0	1	0	1	0	0	1	0
0	0	0	0	0	0	1	0	0	1	0	0	0	0	1	0	1	1	0	0	1	0	0	1	1	1	0	0	0	1	1	0	0	1	0	0	1	0	0	0	0	0	0	1	0	0	0	1	1	0
0	0	0	0	0	0	1	0	0	1	0	1	0	0	1	1	1	1	0	0	1	0	0	1	0	1	0	0	0	1	1	0	1	1	0	0	0	0	0	0	0	0	0	1	0	1	0	0	1	0
0	0	0	0	0	0	1	1	0	1	0	1	0	0	1	0	1	1	0	0	1	0	0	1	0	0	0	0	0	1	1	0	1	1	0	0	0	0	0	0	0	0	0	1	0	1	0	1	1	0
0	0	0	0	0	0	1	1	0	1	0	1	0	0	1	0	1	1	0	0	1	0	0	1	1	1	0	0	0	0	1	0	1	0	0	0	0	0	0	0	0	0	0	1	0	1	0	0	1	0
0	0	0	0	0	0	0	0	0	1	0	1	0	0	1	0	1	1	0	0	1	0	0	1	1	1	0	0	0	1	1	0	0	1	1	0	1	0	0	0	0	0	0	1	0	0	0	0	1	0
0	0	0	0	0	0	0	0	0	1	0	0	0	0	1	0	0	1	0	0	1	0	0	1	0	1	0	0	0	1	1	0	1	1	0	1	0	0	0	0	0	0	0	1	0	0	1	0	1	1
0	0	0	0	0	0	1	0	0	0	0	1	0	0	1	1	0	1	0	0	1	0	0	1	0	1	0	0	0	1	1	0	0	1	0	0	1	0	0	0	0	0	0	1	0	1	0	1	1	1
0	0	0	1	0	0	1	0	0	1	0	1	0	0	1	1	0	1	0	0	0	0	0	1	0	1	0	0	0	1	0	0	1	1	0	1	1	0	0	0	0	0	0	1	0	0	0	0	1	0
0	0	0	0	0	0	1	0	0	1	0	1	0	0	0	1	0	1	0	0	1	0	0	1	0	0	0	0	0	1	1	0	1	1	0	1	0	0	0	0	0	1	0	1	0	1	0	0	1	1
0	0	0	1	0	0	1	1	0	1	0	0	0	0	1	0	0	1	0	0	1	0	0	1	1	1	0	0	0	1	1	0	0	1	0	0	1	0	0	0	0	1	0	1	0	0	0	0	1	0
0	0	0	1	0	0	0	1	0	1	0	1	0	0	1	1	0	1	0	0	1	0	0	1	1	1	0	0	0	1	1	0	0	0	0	1	1	0	0	0	0	1	0	1	0	0	0	1	1	1
0	0	0	1	0	0	0	0	0	0	0	1	0	0	1	1	0	1	0	0	0	0	0	1	0	0	0	0	0	1	0	0	0	0	0	1	0	0	0	0	0	0	0	1	0	0	0	0	1	0
0	0	0	1	0	0	1	1	0	1	0	1	0	0	1	1	0	1	0	0	1	0	0	1	0	1	0	0	0	1	0	1	1	1	0	0	1	0	0	0	0	0	0	1	0	1	0	0	0	0
0	0	0	0	0	0	1	1	0	0	0	1	0	0	1	1	0	1	0	0	1	0	0	1	1	1	0	0	0	0	0	0	1	1	0	0	0	0	0	0	0	0	0	1	0	0	0	0	1	0
0	0	0	0	0	0	0	0	0	1	0	1	0	0	1	0	1	1	0	0	1	0	0	1	1	1	0	0	0	1	0	1	1	0	0	1	1	0	0	0	0	0	0	1	0	1	0	0	1	0
0	0	0	1	0	0	0	0	0	0	0	1	0	0	1	1	1	1	0	0	0	0	0	1	1	0	0	0	0	0	0	0	1	1	0	0	1	0	0	0	0	0	0	1	0	1	0	0	1	1
0	0	0	1	0	0	1	1	0	1	0	1	0	0	1	1	1	1	0	0	1	0	0	1	1	1	0	0	0	1	1	0	1	1	0	0	0	0	0	0	0	1	0	1	0	0	0	1	1	0
0	0	0	1	0	0	0	0	0	1	0	1	0	0	1	1	1	1	0	0	1	0	0	1	1	1	0	0	0	0	1	0	0	1	0	0	0	0	0	0	0	0	0	1	0	0	0	0	1	1
0	0	0	0	0	0	0	0	0	1	0	1	0	0	1	1	0	1	0	0	1	0	0	1	0	0	0	0	0	1	1	0	1	0	0	1	0	0	0	0	0	0	0	1	0	1	0	0	1	1
0	0	0	0	0	0	1	0	0	0	0	1	0	0	1	1	0	1	0	0	1	0	0	1	0	1	0	0	0	1	1	0	1	0	0	1	0	0	0	0	0	0	0	1	0	1	1	0	0	0
0	0	1	0	1	0	0	1	0	0	0	1	0	0	0	1	1	1	0	0	1	0	0	1	1	1	0	0	0	1	0	0	1	1	0	1	0	0	0	0	0	0	0	1	0	1	0	0	1	0
0	0	1	0	0	0	0	1	0	0	0	1	0	0	1	1	1	1	0	0	1	0	0	1	1	1	0	0	0	1	1	0	0	1	0	0	1	0	0	0	0	1	0	1	0	1	0	0	1	1
0	0	1	1	0	0	0	1	0	1	0	0	0	0	1	0	1	1	0	0	1	0	0	1	1	0	0	0	0	1	0	0	0	0	0	0	0	0	0	0	0	0	0	1	0	1	0	0	1	0
0	0	1	1	1	0	1	0	0	1	0	1	0	0	1	1	1	1	0	0	1	0	0	1	1	1	0	0	0	1	0	0	1	1	1	0	0	0	0	0	0	0	0	1	0	0	0	0	0	0
0	0	1	0	1	0	1	1	0	0	0	1	0	0	1	0	0	1	0	0	1	0	0	1	1	1	0	0	0	1	0	1	1	0	0	1	0	0	0	0	0	0	0	1	0	1	1	0	0	0
0	0	1	1	1	0	0	0	0	1	0	0	0	0	1	1	1	1	0	0	1	0	0	1	1	1	0	0	0	0	0	0	1	0	0	1	0	0	0	0	0	0	0	1	0	0	1	0	0	1
0	0	1	0	1	0	1	1	0	0	0	0	0	0	1	1	1	1	0	0	1	0	0	1	1	1	0	0	0	0	0	0	1	1	0	1	0	0	0	0	0	0	0	1	0	1	1	0	1	0
0	0	1	1	0	0	0	0	0	1	0	0	0	0	1	0	1	1	1	0	1	0	0	1	1	1	0	0	0	1	1	0	0	1	0	1	1	0	0	0	0	0	0	1	0	1	1	0	1	0
0	0	1	0	0	0	0	0	0	1	0	1	0	0	1	1	1	1	0	0	1	0	0	1	1	1	0	0	0	0	1	0	0	1	0	0	1	0	0	0	0	0	0	1	0	0	0	1	1	1
0	0	1	0	1	0	1	0	0	1	0	1	0	0	0	1	1	1	0	0	1	0	0	1	1	1	0	0	0	1	1	0	1	1	0	0	0	0	0	0	0	0	0	0	0	0	0	0	1	0
0	0	1	0	1	0	0	1	0	1	0	1	0	0	1	1	1	1	1	0	1	0	0	1	1	1	0	0	0	1	1	0	1	1	0	0	1	0	0	0	0	0	0	1	0	1	0	0	1	0
0	0	1	1	0	0	1	1	0	0	0	1	0	0	1	0	1	1	0	0	1	0	0	1	1	1	0	0	0	1	0	0	0	0	0	1	1	0	0	0	0	0	0	1	0	0	1	0	0	0
0	0	0	0	1	0	1	0	0	0	0	1	0	0	1	1	1	1	0	0	1	0	0	1	1	0	0	0	0	1	1	0	1	0	0	1	0	0	0	0	0	0	0	1	0	1	0	0	0	0
0	0	0	0	1	0	1	1	0	0	0	1	0	0	1	1	1	1	0	0	1	0	0	1	1	0	0	0	0	1	1	0	0	0	0	0	1	0	0	0	0	0	1	0	0	1	0	0	1	0
0	0	0	0	1	0	1	1	0	1	0	1	0	0	1	1	1	1	0	0	1	0	0	1	1	0	0	0	0	1	1	0	1	0	0	0	1	0	0	0	0	0	0	1	0	1	0	0	1	0
0	0	1	0	0	0	1	1	0	1	0	1	0	0	1	0	1	1	0	0	1	0	0	1	1	1	0	0	0	0	1	0	1	0	0	0	1	0	0	0	0	0	0	0	0	0	0	0	0	0
0	0	1	1	1	0	1	0	0	1	0	0	0	0	1	1	1	1	0	0	1	0	0	1	1	0	0	0	0	1	1	0	1	1	0	0	0	0	0	0	0	0	0	1	0	0	1	1	1	0
0	0	1	0	1	0	1	0	0	1	0	1	0	0	1	0	0	1	0	0	1	0	0	1	1	0	0	0	0	1	0	0	1	0	0	1	1	0	0	0	0	0	0	1	0	1	1	0	1	0
0	0	0	1	0	0	1	1	0	1	0	1	0	0	1	1	1	1	1	0	1	0	0	1	1	1	0	0	0	0	1	0	0	1	0	1	1	0	1	0	0	1	0	0	0	1	0	0	1	0
0	0	0	0	1	0	1	0	0	1	0	1	0	0	1	1	1	1	0	0	1	0	0	1	1	1	0	0	0	1	1	0	1	0	0	0	0	0	0	0	0	0	0	1	0	1	0	0	1	0
0	0	0	0	0	0	1	1	0	0	0	0	0	0	1	1	1	1	0	0	1	0	0	1	1	0	0	0	0	1	1	0	0	0	0	0	0	0	0	0	0	0	0	1	0	0	0	0	1	0
0	0	1	1	0	0	1	1	0	1	0	1	0	0	1	1	1	1	1	0	1	0	0	1	1	1	0	0	0	0	1	1	0	1	0	0	1	0	1	0	0	0	0	1	0	1	0	1	0	0
0	0	1	0	1	0	1	0	0	1	0	1	0	0	1	1	1	1	0	0	1	0	0	1	1	1	0	0	0	1	1	0	1	1	0	1	0	0	0	0	0	0	0	0	0	1	0	0	1	0
0	0	1	0	1	0	1	1	0	0	0	1	0	0	1	0	1	1	1	0	1	0	0	1	1	1	0	0	0	1	1	0	1	1	1	0	0	0	1	0	0	0	0	1	0	0	0	0	1	0
0	0	1	1	1	0	1	0	0	1	0	0	0	0	1	1	1	1	0	0	1	0	0	1	1	1	0	0	0	1	1	0	0	1	0	1	1	0	1	0	0	0	0	1	0	0	0	1	0	0
0	0	1	1	1	0	1	0	0	0	0	1	0	0	0	1	1	1	0	0	1	0	0	1	1	1	0	0	0	1	0	0	1	1	0	1	1	0	0	0	0	0	0	1	0	1	1	0	1	0
0	0	1	1	1	0	0	1	0	1	0	1	0	0	1	0	1	1	1	0	1	0	0	1	1	1	0	0	0	1	0	0	1	0	0	0	1	0	0	0	0	1	0	1	0	1	0	0	1	0
0	0	1	1	0	0	0	0	0	1	0	0	0	0	1	0	1	1	1	0	1	0	0	1	1	1	0	0	0	1	1	0	1	1	0	0	0	0	0	0	0	1	0	1	0	0	1	1	0	0
0	0	1	1	1	0	1	1	0	0	0	1	0	0	1	1	1	1	0	0	1	0	0	1	1	1	0	0	0	1	0	0	0	0	0	0	1	0	1	0	0	1	0	1	0	0	0	0	0	0
0	0	1	1	0	0	1	1	0	1	0	0	0	0	1	1	1	1	1	0	1	0	0	1	1	1	0	0	0	1	1	0	1	1	0	0	1	0	1	0	0	1	0	1	0	1	0	0	0	0
0	0	1	0	1	0	1	0	0	1	0	1	0	0	1	1	1	1	1	0	1	0	0	1	1	1	0	0	0	1	1	0	1	1	0	1	1	0	1	0	0	1	0	1	0	0	0	0	0	0
0	0	1	1	1	0	1	0	0	1	0	1	0	0	1	0	1	1	0	0	1	0	0	1	1	1	0	0	0	0	1	0	0	1	1	1	1	0	1	0	0	1	0	1	0	1	0	0	0	0
0	0	1	0	1	0	0	0	0	1	0	1	0	0	1	1	1	1	0	0	1	0	0	1	1	1	0	0	0	1	1	0	1	0	1	1	1	0	1	0	0	0	0	1	0	1	0	0	1	1
0	0	1	0	1	0	0	0	0	1	0	1	0	0	1	0	1	1	0	0	1	0	0	1	1	1	0	0	0	1	1	0	1	1	1	0	0	0	1	0	0	0	0	1	0	1	1	0	0	0
0	0	1	1	1	0	1	1	0	1	0	1	0	0	1	0	1	1	1	0	1	0	0	1	1	0	0	0	0	1	1	0	0	1	0	1	1	0	1	0	0	0	0	1	0	0	0	0	1	0
0	0	1	0	1	0	1	1	0	0	0	0	0	0	1	0	1	1	1	0	1	0	0	1	1	1	0	0	0	0	1	0	1	0	0	0	0	0	1	0	0	0	0	0	0	0	1	0	1	0
0	0	1	1	1	0	0	1	0	1	0	1	0	0	1	0	1	1	1	0	1	0	0	1	1	1	0	0	0	1	0	0	1	1	0	1	0	0	0	0	0	0	0	1	0	1	1	0	1	1
0	0	1	0	0	0	1	0	0	1	0	1	0	0	1	1	0	1	0	0	1	0	0	1	1	1	0	0	0	1	1	0	0	0	0	1	0	0	0	0	0	0	0	1	0	1	1	0	1	0
0	0	0	0	0	0	1	0	0	1	0	0	0	0	0	0	1	1	1	0	1	0	0	1	1	1	0	0	0	1	0	0	0	0	0	1	1	0	0	0	0	1	0	1	0	1	0	0	1	0
0	0	1	0	1	0	1	0	0	1	0	1	0	0	1	0	1	1	1	0	1	0	0	1	0	1	0	0	0	1	1	0	1	1	0	0	0	0	0	0	0	0	0	1	0	1	1	0	1	0
0	0	0	0	0	0	1	0	0	0	0	0	0	0	1	0	1	1	0	0	1	0	0	1	1	1	0	0	0	1	1	0	1	1	0	0	1	0	1	0	0	0	0	1	0	1	0	0	1	0
0	0	1	0	1	0	0	0	0	1	0	1	0	0	1	0	1	1	1	0	1	0	0	1	1	1	0	0	0	1	1	0	1	1	0	0	1	0	0	0	0	1	0	1	0	0	0	0	1	1
0	0	1	0	1	0	1	0	0	0	0	1	0	0	1	1	1	1	0	0	1	0	0	1	1	1	0	0	0	1	1	0	1	0	0	0	0	0	1	0	0	0	0	1	0	1	0	0	0	0
0	0	0	1	1	0	1	0	0	1	0	1	0	0	1	1	1	1	0	0	1	0	0	1	1	1	0	0	0	1	1	1	1	0	0	1	1	0	0	0	0	0	0	1	0	1	0	0	1	0
0	0	1	0	1	0	1	1	0	1	0	1	0	0	1	1	1	1	0	0	1	0	0	1	1	1	0	0	0	0	0	0	1	1	0	1	1	0	1	0	0	0	0	1	0	1	0	1	1	1
0	0	1	0	0	0	1	1	0	1	0	1	0	0	1	1	1	1	0	0	1	0	0	1	1	1	0	0	0	1	1	0	1	0	0	0	1	0	1	0	0	0	0	1	0	0	0	0	0	0
0	0	1	1	1	0	1	0	0	1	0	1	0	0	1	1	1	1	1	0	1	0	0	1	1	1	0	0	0	0	1	0	1	0	0	0	1	0	1	0	0	0	0	1	0	1	1	0	1	0
0	0	1	0	1	0	1	1	0	1	0	1	0	0	1	1	1	1	0	0	1	0	0	1	1	1	0	0	0	0	1	0	1	0	0	1	1	0	1	0	0	1	0	1	0	0	1	0	0	0
0	0	1	0	1	0	1	1	0	1	0	1	0	0	1	1	1	1	0	0	0	0	0	1	1	1	0	0	0	1	1	0	1	0	1	0	0	0	0	0	0	1	0	1	0	1	1	1	0	1
0	0	1	1	1	0	0	1	0	1	0	0	0	0	1	1	1	1	1	0	0	0	0	1	1	1	0	0	0	1	1	0	1	0	0	1	1	0	1	0	0	1	0	1	0	1	0	0	0	0
0	0	1	1	1	0	1	1	0	1	0	1	0	0	1	0	1	1	0	0	1	0	0	1	1	1	0	0	0	1	1	0	0	1	0	1	1	0	1	0	0	0	0	1	0	0	0	1	1	0
0	0	1	0	1	0	0	1	0	0	0	1	0	0	0	1	1	1	0	0	1	0	0	1	1	1	0	0	0	0	1	0	1	0	0	1	0	0	1	0	0	0	0	1	0	1	0	0	1	0
0	0	1	1	0	0	1	0	0	1	0	1	0	0	1	1	1	1	0	0	0	0	0	1	1	1	0	0	0	1	1	0	1	0	1	0	1	0	1	0	0	0	0	1	0	1	0	1	1	0
0	0	1	1	1	0	0	0	0	0	0	1	0	0	1	1	1	1	0	0	1	0	0	1	1	1	0	0	0	1	1	0	0	1	0	1	1	0	1	0	0	1	0	1	0	0	0	0	1	0
0	0	1	1	0	0	0	1	0	1	0	1	0	0	1	1	1	1	0	0	1	0	0	1	1	1	0	0	0	0	1	0	1	0	0	0	0	0	1	0	0	0	0	1	0	1	0	1	1	0
0	0	1	0	1	0	1	1	0	0	0	0	0	0	1	0	1	1	0	0	1	0	0	1	1	1	0	0	0	1	0	0	1	0	1	1	0	0	0	0	0	0	0	1	0	1	0	0	1	0
0	0	1	1	1	0	1	1	0	0	0	1	0	0	1	1	1	1	1	0	1	0	0	1	1	1	0	0	0	1	0	0	1	1	1	1	1	0	0	0	0	1	0	0	0	0	0	0	0	0
0	0	1	1	1	0	1	0	0	1	0	0	0	0	1	1	0	1	1	0	1	0	0	1	1	1	0	0	0	0	1	0	1	1	1	1	1	0	1	0	0	1	0	0	0	1	1	0	1	0
0	0	1	1	0	0	1	1	0	0	0	1	0	0	1	0	1	1	0	0	1	0	0	1	1	1	0	0	0	1	1	0	0	0	0	1	1	0	1	0	0	0	0	1	0	1	0	0	0	0
0	0	1	0	1	0	1	1	0	1	0	0	0	0	1	1	1	1	1	0	1	0	0	1	1	1	0	0	0	1	1	0	0	1	0	1	1	0	0	0	0	1	0	1	0	1	0	0	1	1
0	0	1	1	0	0	1	1	0	1	0	1	0	0	1	1	1	1	0	0	1	0	0	1	1	1	0	0	0	1	1	0	0	1	0	1	1	0	0	0	0	1	0	0	0	1	0	0	0	0
0	0	1	1	1	0	1	1	0	1	0	1	0	0	1	1	1	1	1	0	1	0	0	1	1	1	0	0	0	1	1	0	0	0	0	0	1	0	0	0	0	0	0	1	0	1	0	0	1	0
0	0	1	1	1	0	1	0	0	1	0	0	0	0	1	0	1	1	1	0	1	0	0	1	1	0	0	0	0	1	1	0	0	0	0	1	1	0	0	0	0	0	0	1	0	1	0	0	0	0
0	0	1	0	1	0	1	0	0	1	0	1	0	0	1	1	1	1	0	0	1	0	0	1	1	1	0	0	0	1	1	0	0	1	0	1	1	0	0	0	0	1	0	1	0	1	0	0	0	1
0	0	1	1	1	0	1	0	0	1	0	1	0	0	1	1	1	1	1	0	1	0	0	1	1	1	0	0	0	1	0	0	1	1	0	1	1	0	0	0	0	0	0	0	0	1	1	0	1	1
0	1	1	1	1	1	0	0	1	1	0	0	1	1	1	0	1	1	1	0	1	1	1	1	1	1	1	0	1	1	1	1	1	0	1	1	0	0	1	0	1	1	1	0	0	0	0	0	0	0
1	1	1	1	1	0	1	1	1	1	0	1	0	1	1	1	1	1	0	1	1	0	1	1	1	1	1	1	1	1	0	0	1	0	0	1	0	0	1	0	0	0	1	1	0	0	0	0	0	0
1	0	1	1	1	1	1	0	1	1	0	0	0	1	1	0	1	1	0	0	1	1	1	1	1	0	1	0	1	1	1	1	0	1	0	1	1	1	1	0	1	1	0	1	0	1	0	0	0	0
1	0	1	1	1	0	0	0	1	0	1	0	0	1	1	0	1	1	1	0	1	0	0	1	1	1	1	1	1	1	1	0	1	0	1	1	1	0	1	0	1	1	0	0	0	0	1	0	0	0
1	1	1	1	0	0	0	1	1	1	1	1	1	0	1	0	1	1	0	0	1	1	1	1	1	1	1	1	1	1	0	0	1	1	1	0	1	1	0	0	1	1	0	1	1	1	1	0	0	0
1	0	1	0	1	0	1	1	1	1	1	1	0	1	1	0	0	1	0	0	1	1	1	1	1	1	1	1	1	1	1	0	1	0	0	0	1	1	1	0	0	1	0	1	1	1	0	0	0	1
0	0	1	0	1	0	0	1	1	1	1	1	0	1	1	0	1	1	0	1	0	0	1	1	1	1	1	1	1	0	0	0	1	0	0	0	1	1	0	0	1	1	0	1	0	0	1	0	1	0
0	0	1	0	1	0	1	1	1	1	0	1	0	1	1	0	1	1	1	0	1	1	0	1	1	1	1	1	1	1	1	1	1	0	1	0	0	1	0	0	1	1	0	0	0	1	1	0	0	0
1	0	1	0	0	0	1	1	1	0	0	1	0	1	1	1	1	1	0	0	1	1	1	1	1	1	1	1	1	0	1	0	1	1	0	0	0	0	0	0	1	1	0	0	0	1	1	0	0	0
1	0	1	0	1	0	1	1	1	0	0	1	0	1	1	1	1	1	1	0	1	0	0	0	1	1	1	1	1	0	1	0	0	0	1	1	1	1	1	0	1	1	0	1	0	0	0	0	0	0
1	0	1	1	0	0	0	0	1	1	0	1	0	1	1	0	1	1	0	1	1	1	1	1	1	1	1	1	1	1	1	0	1	1	0	1	1	0	1	0	0	1	1	0	0	0	1	0	0	0
1	0	1	1	1	0	1	0	1	1	0	1	0	1	1	1	1	1	1	0	0	0	0	1	1	1	1	0	1	0	1	0	1	1	0	1	0	0	1	0	0	1	1	1	0	0	1	0	0	1
1	1	1	1	1	0	1	0	1	1	0	1	0	0	1	1	1	1	0	1	0	1	1	1	1	1	1	1	1	1	1	0	0	1	0	1	0	1	0	0	0	1	0	1	0	1	0	0	1	1
1	1	1	0	0	0	0	1	1	0	0	1	0	1	0	1	1	1	0	0	1	1	1	1	1	1	1	1	1	0	1	0	1	0	1	0	1	1	0	0	0	1	1	0	0	1	0	0	1	0
1	0	1	1	1	0	0	0	1	1	0	1	0	1	1	1	1	1	0	0	1	1	1	1	1	1	1	1	1	1	1	0	0	0	1	0	1	1	1	0	0	1	0	1	0	1	0	0	1	0
1	0	1	1	1	0	1	0	1	1	0	0	0	0	1	1	1	1	0	1	1	1	1	1	1	1	1	1	1	0	0	1	1	0	0	0	0	1	0	0	0	0	0	0	0	0	1	0	0	0
0	0	1	0	1	1	0	0	1	1	1	0	0	1	1	0	1	1	1	1	1	0	0	1	1	1	1	1	1	1	1	1	1	1	0	0	0	1	1	0	0	1	0	0	0	0	0	0	0	0
1	0	1	0	1	0	1	1	0	1	1	0	0	1	1	1	1	1	0	0	1	1	0	1	1	1	1	1	1	0	1	0	1	1	0	0	1	1	1	0	0	0	0	1	0	1	1	1	0	0
1	0	1	0	1	1	1	1	1	1	1	1	0	1	1	0	1	1	0	0	1	1	0	1	1	1	1	1	1	1	1	0	1	1	0	0	1	1	1	0	0	1	0	0	0	1	1	1	0	0
0	0	1	0	1	0	1	1	1	1	1	1	0	1	1	0	1	1	0	0	1	0	1	0	1	1	1	1	1	0	1	1	0	0	0	1	1	1	0	0	0	1	0	0	0	0	0	0	1	0
1	0	1	1	1	0	0	1	1	1	1	1	0	1	1	0	1	1	0	0	1	0	0	1	1	1	1	1	1	0	1	1	0	0	0	1	1	1	0	0	0	0	0	1	0	0	0	0	0	0
1	0	1	0	1	1	0	1	1	0	1	1	0	1	1	1	1	1	0	0	1	1	0	1	1	1	1	1	1	1	1	0	1	1	1	1	0	1	1	0	0	0	0	0	0	1	0	1	1	0
1	0	1	0	1	1	0	1	1	1	0	1	0	1	1	0	1	1	0	0	1	1	0	1	1	1	1	1	1	0	1	1	1	1	0	0	0	1	0	0	0	0	0	1	0	0	0	0	0	0
1	0	1	1	1	1	0	1	1	1	0	0	0	1	1	1	1	1	0	0	1	0	1	1	1	1	1	1	1	0	1	0	0	0	0	0	1	1	1	0	0	1	0	1	0	1	0	1	1	0
0	0	1	1	1	1	1	1	1	1	1	0	0	0	1	0	1	1	0	0	1	0	1	1	1	1	1	0	1	0	1	0	0	1	0	0	1	0	1	0	0	1	0	0	0	1	0	0	0	0
1	0	1	1	1	0	1	1	1	1	0	1	0	1	1	1	1	1	0	0	1	0	1	1	1	1	1	1	1	1	0	0	0	0	0	1	0	1	1	0	0	0	0	0	0	1	0	1	0	0
1	0	1	1	1	1	1	1	0	1	1	1	0	1	1	0	1	1	0	0	1	1	1	1	1	1	1	1	1	0	1	1	1	0	0	0	1	1	1	0	0	0	0	0	0	1	1	0	0	0
1	0	1	1	0	1	1	0	1	1	1	1	0	1	1	1	1	1	0	0	1	1	1	1	1	0	1	1	1	1	1	0	1	0	0	1	0	0	1	0	0	0	0	1	0	0	0	0	0	0
1	0	1	0	1	1	0	0	1	1	0	0	0	1	1	1	1	0	1	1	1	0	1	1	0	1	1	1	1	0	1	0	0	1	0	1	0	0	1	0	0	0	0	0	0	1	0	0	1	0
0	0	1	1	1	1	0	1	0	1	1	1	0	1	1	0	1	0	1	0	1	1	1	1	1	1	1	1	1	0	1	0	0	1	0	0	1	1	1	0	0	0	0	0	0	0	0	0	0	0
1	0	1	0	1	1	0	1	1	1	1	0	0	1	1	1	1	0	1	1	1	0	1	1	0	1	1	0	1	0	1	0	0	0	0	0	0	1	1	0	0	0	0	0	0	1	0	0	1	0
1	0	1	0	1	1	1	0	1	0	1	1	0	1	1	0	1	1	0	0	0	0	1	1	1	1	1	1	1	1	1	0	1	0	0	0	0	1	1	0	0	0	0	1	0	1	0	0	0	0
1	0	1	0	0	1	0	1	1	1	1	1	0	0	1	1	1	1	0	1	1	1	1	1	1	0	1	1	1	0	1	0	0	0	0	1	1	1	1	0	0	1	0	0	0	1	0	0	0	0
1	0	1	1	1	0	0	0	1	1	1	0	0	1	1	1	1	1	1	1	1	0	1	1	1	1	1	1	1	0	1	0	1	1	0	0	1	0	1	0	0	0	0	1	0	0	0	0	1	0
1	0	1	0	1	1	1	0	0	1	1	0	0	1	1	1	1	1	0	0	1	0	0	1	1	1	1	1	1	1	1	0	1	1	0	1	1	1	1	0	0	1	0	1	0	1	0	0	0	1
1	0	1	0	1	1	0	0	1	1	1	0	0	1	1	1	1	1	0	1	1	0	0	1	1	1	1	0	1	0	1	0	1	0	0	1	0	1	1	0	0	1	0	0	0	1	0	0	1	0
0	0	1	1	1	1	1	0	1	0	0	1	0	1	1	1	1	1	0	0	1	1	1	1	1	1	1	1	1	0	1	1	0	1	0	1	0	1	0	0	0	0	0	1	0	1	1	0	0	0
0	0	1	0	1	0	0	0	1	0	1	1	0	1	1	0	1	1	1	1	1	1	1	1	1	1	1	0	1	0	1	0	1	0	0	1	0	0	1	0	0	1	0	0	0	0	1	0	1	0
0	0	1	0	1	1	0	0	1	1	0	1	0	1	1	0	1	1	0	1	1	1	0	1	1	1	1	0	1	0	1	0	1	1	0	0	0	1	1	0	0	1	0	0	0	0	0	0	0	1
0	0	1	1	1	1	1	0	1	0	1	0	0	1	1	1	1	1	0	1	1	0	0	1	1	1	1	0	1	1	1	0	1	0	1	0	1	1	1	0	0	1	0	0	0	1	1	0	0	0
0	0	1	1	1	1	1	0	1	1	1	0	0	0	1	1	0	1	0	0	1	0	0	0	1	1	0	0	1	0	1	0	0	0	0	1	1	0	1	0	0	1	0	1	0	0	1	0	0	0
0	0	1	0	1	1	1	0	1	0	1	1	0	0	1	1	1	1	1	1	1	0	0	0	0	1	0	0	1	1	1	0	1	1	0	1	1	0	1	0	0	1	0	0	0	1	0	1	0	0
0	0	1	1	1	1	1	1	1	1	1	1	0	0	1	1	1	1	1	0	0	0	0	0	1	1	0	0	1	0	0	0	0	1	1	0	1	0	1	0	0	1	0	1	0	1	0	0	1	0
0	0	0	0	1	1	1	1	1	1	1	1	0	0	1	1	1	1	0	1	1	0	0	1	1	1	0	0	1	0	1	0	1	0	1	1	1	0	1	0	0	1	0	0	0	1	0	0	0	0
0	0	1	1	1	1	1	0	1	0	1	1	0	0	1	1	1	1	1	0	0	1	0	0	1	1	0	0	1	1	1	0	1	1	0	0	1	0	0	0	0	1	0	0	0	1	0	0	1	0
0	0	1	0	1	0	1	0	1	0	0	0	0	0	1	1	1	1	1	0	1	0	0	0	1	1	0	0	1	1	1	0	1	1	1	0	1	0	1	0	0	0	0	0	0	0	0	0	1	0
0	0	1	0	1	1	1	0	1	0	1	1	0	0	1	0	1	1	1	0	0	0	0	0	1	1	0	0	1	1	0	0	1	1	1	1	1	0	1	0	0	1	0	0	0	1	0	1	0	0
0	0	1	0	1	1	1	1	1	1	0	0	0	0	1	1	1	1	1	0	1	0	0	0	1	1	0	0	1	0	1	0	1	0	1	0	0	0	1	0	0	1	0	0	0	0	0	0	0	0
0	0	1	1	1	0	1	0	1	0	0	1	0	0	1	0	1	1	1	1	1	0	0	0	1	1	0	0	1	1	1	0	1	0	1	0	1	0	1	0	0	1	0	0	0	1	0	0	1	0
0	0	1	1	0	0	1	1	1	1	1	0	0	0	1	1	1	1	0	1	1	0	0	0	1	1	0	0	1	0	0	0	1	1	1	0	0	1	1	0	0	0	0	0	0	0	0	1	1	0
0	0	1	1	1	1	0	0	1	0	0	0	0	0	1	1	1	1	1	1	1	1	0	0	1	1	0	0	1	0	1	0	1	1	0	0	1	0	0	0	0	0	0	0	0	1	0	1	1	0
0	0	1	1	1	1	1	1	1	1	1	1	0	0	1	1	1	1	0	1	1	0	0	0	1	1	0	0	1	1	1	0	1	1	0	0	1	0	1	0	0	0	0	0	0	0	0	1	0	0
0	0	1	0	1	1	1	1	1	0	1	0	0	0	1	1	1	1	1	0	1	0	0	0	1	1	0	0	1	0	0	0	1	1	1	0	0	0	1	0	0	0	0	0	0	1	0	1	1	0
0	0	1	1	0	1	0	0	0	0	1	1	0	0	0	1	1	1	0	1	1	0	0	0	1	1	0	0	1	1	1	0	0	1	0	1	1	0	1	0	0	0	0	1	0	1	0	0	1	0
0	0	1	1	1	1	1	0	1	0	0	1	0	0	1	1	1	1	0	0	1	0	0	0	1	1	0	0	1	1	1	0	1	1	1	0	1	0	0	0	0	1	0	0	0	1	0	1	1	1
0	0	1	0	1	0	1	1	1	0	0	0	0	0	1	0	1	1	0	1	1	0	0	0	1	1	0	0	1	1	1	0	1	1	1	1	1	0	0	0	0	1	0	0	0	1	0	0	0	0
0	0	1	1	1	1	0	0	1	0	1	0	0	0	1	0	1	1	1	1	1	0	0	0	1	1	0	0	1	1	1	0	1	1	0	1	1	0	0	0	0	1	0	0	0	1	0	0	1	0
0	0	1	1	1	0	1	1	0	1	1	1	0	0	1	0	1	1	0	0	0	0	0	0	1	1	0	0	1	1	1	0	1	1	0	0	1	1	0	0	0	0	0	0	0	1	0	0	1	0
1	0	1	0	0	0	1	0	0	0	1	1	0	0	1	1	1	1	1	0	1	0	1	0	1	1	0	0	1	1	0	0	1	1	0	0	1	0	1	0	0	0	0	0	0	1	1	0	1	0
0	0	1	1	1	1	1	1	0	1	1	1	0	0	1	1	1	1	1	1	1	0	0	0	1	1	0	0	1	0	1	0	1	0	0	1	1	0	1	0	0	0	0	0	0	1	1	0	0	1
0	0	1	1	1	1	1	1	0	1	1	1	0	0	1	1	1	1	0	0	1	1	0	0	1	1	0	0	1	0	1	0	0	0	0	0	1	1	0	1	0	0	1	0	0	1	0	0	0	0
0	0	1	1	1	0	1	1	0	1	0	0	0	0	1	1	1	1	1	0	1	0	0	0	1	1	0	0	1	0	1	0	1	1	0	0	0	1	0	0	0	0	0	0	0	0	1	0	0	0
0	0	1	0	0	1	0	1	0	1	0	1	0	0	1	0	0	1	0	1	0	0	0	0	1	1	0	0	1	0	1	0	1	1	0	0	1	0	1	0	0	0	0	0	0	1	0	1	1	0
0	0	1	1	1	0	0	1	0	1	0	0	0	0	1	0	1	1	1	0	1	0	0	0	1	1	0	0	1	0	1	0	1	1	0	0	1	0	0	1	0	1	0	0	0	1	0	1	1	0
0	0	1	1	1	1	1	0	1	1	0	0	0	0	1	0	1	1	0	1	1	0	0	0	1	1	0	0	1	1	1	0	0	0	0	1	0	0	1	0	0	1	0	0	0	1	0	0	1	0
0	0	1	1	1	0	1	1	1	1	1	1	0	0	1	0	1	1	0	1	1	0	0	0	1	1	0	0	1	1	1	0	1	1	0	0	1	0	0	0	0	1	0	0	0	1	1	0	0	0
0	0	1	1	1	0	0	0	1	0	0	1	0	0	1	0	1	1	1	0	1	0	0	0	1	1	0	0	1	1	1	0	1	0	0	0	0	0	1	0	0	1	0	0	0	1	0	1	0	0
0	0	1	1	1	1	0	0	1	1	1	1	0	0	1	0	1	1	1	0	1	0	0	0	1	1	1	0	1	1	1	0	1	0	1	1	1	1	1	1	0	1	0	1	0	1	0	1	0	0
0	0	1	1	1	1	0	0	1	1	1	0	0	0	1	1	1	1	1	0	1	0	0	0	1	1	0	0	1	1	1	0	1	1	0	1	1	0	1	0	0	1	0	0	0	0	0	0	1	1
0	0	1	1	1	1	0	1	1	1	1	1	0	0	0	1	1	1	0	0	1	0	0	0	1	1	1	0	1	1	0	0	1	0	0	1	1	0	0	0	0	1	0	0	0	0	1	1	1	0
0	0	1	0	1	1	0	1	0	1	1	1	0	0	1	1	1	1	1	0	1	0	0	0	0	1	0	0	1	0	0	0	1	0	0	0	1	0	0	0	0	1	0	1	0	0	0	0	0	0
0	0	1	0	1	1	0	1	1	1	1	1	0	0	1	1	1	1	1	0	0	1	0	0	1	1	0	0	1	1	0	0	0	1	0	1	1	0	1	0	0	1	0	1	0	0	0	1	0	0
0	0	1	1	1	0	0	1	0	0	1	0	0	0	1	0	1	1	0	1	1	0	0	0	0	1	0	0	1	1	1	0	1	0	0	0	1	0	1	0	0	1	0	0	0	0	0	0	0	0
0	0	1	1	1	1	1	0	1	1	1	1	1	0	0	1	1	1	1	1	1	0	0	0	1	1	0	0	1	1	1	1	0	1	0	0	1	0	1	0	0	1	1	1	0	0	0	1	0	0
0	0	1	1	1	1	1	1	1	1	1	0	0	0	1	1	1	1	0	0	0	0	0	0	1	1	0	0	1	1	1	0	1	1	0	0	1	0	1	0	0	1	0	0	0	1	0	0	0	0
0	0	1	1	1	1	1	0	0	1	1	1	0	0	1	1	1	1	0	0	1	0	0	0	1	1	0	0	1	1	1	0	1	1	0	1	1	0	0	0	0	1	0	1	0	1	0	0	1	0
0	0	0	0	1	1	1	0	1	0	1	1	0	0	1	1	1	1	0	1	1	0	0	0	1	1	0	0	1	1	1	0	0	1	0	0	1	0	1	0	0	1	0	1	0	1	0	0	1	0
0	0	1	1	1	1	1	1	0	1	0	0	0	0	0	1	1	1	1	1	1	0	0	0	1	1	0	0	1	0	1	0	1	0	0	0	0	0	1	0	0	0	0	1	0	1	0	0	0	0
0	0	1	0	1	1	1	0	0	1	1	0	0	0	1	0	0	1	0	1	1	0	0	0	1	1	0	0	1	0	0	0	1	1	0	1	1	0	1	0	0	0	0	1	0	0	1	0	1	0
0	0	1	1	1	0	0	0	0	1	0	1	0	0	0	1	0	1	0	0	1	0	0	0	1	1	0	0	1	1	1	0	1	0	1	1	1	0	0	0	0	1	0	1	0	0	0	0	1	1
0	0	1	1	0	1	1	1	0	1	1	1	0	0	1	1	1	1	0	1	1	0	0	0	1	1	0	0	1	1	1	0	1	1	0	0	1	0	1	0	0	1	0	1	0	0	0	1	1	0
0	0	1	1	1	1	1	0	1	1	1	1	1	0	1	1	1	1	0	0	0	0	0	0	1	1	0	0	1	0	1	0	0	1	0	1	1	0	1	0	0	0	1	1	1	1	0	1	1	1
0	0	1	0	1	0	1	0	1	1	1	1	0	0	1	1	1	1	0	0	0	0	0	0	1	1	0	0	1	1	1	0	0	0	0	1	0	0	1	0	0	1	1	1	0	0	0	0	0	0
0	0	1	1	1	0	1	1	1	0	0	0	0	0	0	1	1	1	0	1	0	0	0	0	1	1	0	0	1	0	1	0	1	0	1	0	1	0	1	0	0	0	1	1	0	0	0	1	1	0
0	0	1	0	1	1	1	0	1	0	1	0	1	0	1	1	1	1	0	0	0	0	0	0	1	1	0	0	1	0	1	0	1	0	0	0	1	0	0	0	0	1	1	1	0	0	0	0	1	0
0	0	1	1	1	1	0	1	1	0	1	0	0	0	1	1	1	0	1	0	0	0	0	0	1	1	0	0	1	0	1	0	1	0	0	1	0	0	1	0	0	0	0	0	1	0	0	1	0	0
0	0	1	1	1	1	0	1	1	0	0	0	0	0	1	1	1	0	0	0	0	0	0	0	1	1	0	0	1	0	1	0	0	1	0	0	1	0	1	0	0	0	0	1	0	0	0	1	0	0
0	0	1	1	0	0	1	1	1	1	1	0	0	0	1	0	1	0	0	0	0	0	0	0	1	1	0	0	1	0	1	0	1	1	0	1	1	0	1	0	0	1	0	1	0	0	0	0	1	0
0	0	1	1	1	1	1	0	1	1	1	1	0	0	1	1	1	1	0	1	1	0	0	0	1	1	0	0	1	1	1	0	1	1	0	1	1	0	1	0	0	0	0	0	0	0	0	0	1	1
0	0	1	1	1	0	0	0	1	0	1	0	0	0	1	1	1	1	0	1	0	0	0	0	1	1	0	0	1	0	1	0	1	0	0	0	1	0	1	0	0	0	0	0	0	0	0	0	0	0
0	0	1	1	1	1	0	0	1	1	0	1	0	0	1	1	1	1	1	0	0	0	0	0	1	1	0	0	1	0	1	0	1	1	0	0	1	0	1	0	0	1	0	1	0	0	0	1	0	1
0	0	1	1	1	1	0	0	1	0	1	0	0	0	1	1	1	1	0	1	0	0	0	0	1	1	0	0	1	1	1	0	1	0	0	0	1	0	0	0	0	0	0	1	0	0	0	1	1	0
0	0	1	1	1	1	1	1	1	1	0	1	0	0	1	1	1	1	0	1	1	0	0	0	1	1	0	0	1	1	1	0	1	1	0	0	1	0	0	0	0	1	0	0	0	0	1	0	0	0
0	0	1	0	1	1	0	1	1	1	1	1	0	0	1	0	1	1	0	0	1	0	0	0	1	1	0	0	1	1	1	0	1	0	0	0	1	0	1	0	0	1	0	0	0	0	1	0	0	0
0	0	1	0	1	0	0	0	1	0	0	1	0	0	1	0	1	1	1	0	1	0	0	0	1	1	0	0	1	1	1	0	1	1	0	0	1	0	1	0	0	1	0	0	0	0	0	0	0	0
0	0	1	1	0	0	1	1	1	0	0	1	0	0	1	1	1	1	0	0	1	0	0	0	1	1	0	0	1	0	1	0	1	1	0	0	1	0	0	0	0	0	0	1	0	0	1	0	1	0
0	0	1	0	1	1	1	0	1	1	1	1	0	0	1	1	1	1	1	1	1	0	0	0	1	1	0	0	1	1	1	0	1	1	0	0	1	0	1	0	0	1	0	1	0	0	0	0	1	0
0	0	1	0	1	0	0	0	0	1	0	1	0	0	1	0	1	1	1	0	1	0	0	0	1	1	0	0	1	1	1	0	1	1	1	1	1	0	1	0	0	0	0	1	1	1	1	0	1	1
0	0	1	1	1	1	0	1	1	1	0	1	0	0	1	0	1	1	1	0	1	0	0	0	1	1	0	0	1	1	1	0	1	0	0	1	1	0	0	0	0	1	0	0	0	0	1	0	1	0
0	0	1	1	1	0	0	1	1	1	0	1	0	0	1	0	1	1	0	0	1	0	0	0	1	1	1	0	1	1	0	0	1	1	0	0	1	0	1	0	0	1	0	0	0	0	0	0	1	0
0	0	1	1	1	0	1	0	1	0	0	0	0	0	1	0	1	1	1	0	1	0	0	0	1	1	0	0	1	0	1	0	1	0	0	0	1	0	1	0	0	0	0	0	0	0	0	0	0	0
0	0	1	1	1	0	1	0	1	1	0	1	0	0	1	1	1	1	0	1	1	0	0	0	1	1	1	0	1	0	1	0	1	0	0	0	1	0	0	0	0	1	0	1	0	0	0	0	1	0
0	0	1	0	1	0	1	1	1	1	0	1	0	0	1	0	1	1	0	1	1	0	0	0	1	1	0	0	1	0	1	0	1	1	0	0	1	0	0	0	0	1	0	1	0	0	1	0	0	0
0	0	1	0	0	1	1	0	1	1	0	0	0	0	1	1	1	1	1	1	0	0	0	0	1	1	0	0	1	1	1	0	1	1	1	0	0	0	0	0	0	1	0	0	1	0	0	1	1	0
0	0	1	0	1	1	1	1	1	1	0	1	0	0	1	0	1	1	1	1	1	0	0	0	1	1	0	0	1	0	1	0	0	0	1	0	1	0	1	0	0	0	0	0	0	0	0	0	1	0
0	0	1	0	1	1	1	1	1	0	0	1	0	0	1	1	1	1	1	0	1	0	0	0	1	1	0	0	1	1	1	0	0	1	0	0	1	0	0	0	0	1	0	1	0	0	0	0	0	0
0	0	1	0	1	1	1	0	1	1	0	1	0	0	1	1	1	1	1	1	1	0	0	0	1	1	0	0	1	1	0	0	0	1	0	1	0	0	1	0	0	1	0	1	1	0	0	1	0	0
0	0	1	0	1	1	1	1	1	1	0	1	0	0	1	0	1	1	0	1	1	0	0	0	1	1	0	0	1	1	1	0	0	0	0	1	1	0	1	0	0	1	0	0	0	0	1	0	0	0
0	0	1	0	1	1	1	0	1	1	1	1	0	0	1	0	1	1	0	1	1	0	0	0	1	1	0	0	1	0	1	0	1	0	0	0	1	0	1	0	0	1	0	1	0	1	0	0	0	0
0	0	1	1	1	1	1	1	1	0	0	1	0	0	1	0	1	1	0	1	1	0	0	0	1	1	0	0	1	0	1	1	1	0	0	0	1	0	0	0	0	0	0	0	0	0	0	0	0	0
0	0	1	0	1	0	1	1	1	1	0	1	0	0	1	1	1	1	1	0	1	0	0	0	1	1	0	0	1	1	1	0	1	1	0	0	1	0	1	0	0	1	0	1	0	0	0	1	0	0
0	0	1	0	1	0	0	0	1	0	0	1	0	0	1	1	1	0	1	0	1	0	0	0	1	1	0	0	1	0	0	0	0	0	0	0	0	0	1	0	0	1	0	1	0	0	1	1	0	0
0	0	1	0	1	1	1	1	1	1	1	1	0	0	1	1	1	1	0	0	1	0	0	1	1	1	1	0	1	1	1	0	1	0	0	0	1	0	1	1	0	0	0	1	0	0	0	1	1	0
0	0	0	1	1	1	1	1	1	1	1	1	0	0	1	0	1	1	0	1	1	0	0	0	1	1	1	0	1	1	1	0	0	0	0	1	1	0	0	0	0	1	0	0	0	0	0	0	1	0
0	0	1	0	0	0	0	1	0	1	0	1	0	0	1	0	1	1	0	0	1	0	0	0	1	1	0	0	1	0	1	0	1	0	0	1	1	1	0	1	0	0	0	0	0	0	1	0	0	0
0	0	1	1	1	1	1	1	0	1	0	1	0	0	1	0	1	1	1	1	1	0	0	0	1	1	0	0	1	0	1	0	0	0	1	1	1	0	0	0	0	0	0	1	0	0	0	0	1	0
0	0	1	1	1	1	1	0	1	1	1	1	0	0	1	0	0	1	1	1	1	0	0	0	1	1	0	0	1	0	1	0	1	0	1	1	1	0	1	0	0	1	0	1	1	0	0	0	0	0
0	0	1	1	1	1	1	1	1	0	0	1	0	0	1	1	1	1	1	1	1	0	0	0	1	1	0	0	1	0	1	0	0	0	0	0	1	1	1	0	0	1	0	1	1	1	0	0	0	0
0	0	1	1	0	1	1	1	1	1	1	1	0	0	1	1	1	1	0	1	1	0	0	1	1	1	1	0	1	0	1	0	0	0	0	0	0	1	1	0	0	1	0	1	0	0	0	0	0	1
0	0	1	0	1	0	1	1	1	1	0	1	0	0	1	0	1	1	0	1	1	0	0	0	1	1	1	0	1	1	1	0	0	0	0	0	1	1	1	0	0	1	0	1	0	0	0	1	0	0
0	0	1	1	1	1	1	0	0	0	1	1	0	0	1	1	1	1	0	1	1	0	0	0	1	1	1	0	1	0	0	0	0	0	0	0	0	0	1	0	0	0	0	1	0	0	0	0	0	0
0	0	1	0	1	1	1	1	1	0	1	1	0	0	1	1	1	1	0	0	1	0	0	0	1	1	1	0	1	0	1	0	0	0	0	1	0	1	1	1	0	0	0	1	0	0	0	0	0	0
0	0	1	1	1	1	1	1	1	1	0	1	0	0	1	1	1	1	0	1	1	0	0	1	1	1	0	0	1	1	1	0	0	0	0	0	1	1	0	0	0	0	0	1	0	0	0	0	1	0
0	0	1	0	0	0	1	0	0	0	0	0	0	0	0	0	1	1	0	0	1	0	0	0	1	1	0	0	1	1	1	0	1	0	0	0	1	0	0	0	0	0	0	1	0	0	0	0	1	0
0	0	1	1	1	0	0	1	1	1	0	0	0	0	1	1	1	1	0	1	0	0	0	0	1	1	1	0	1	1	1	0	1	0	0	0	1	0	1	0	0	1	0	0	0	0	0	1	0	1
0	0	1	1	1	0	1	0	1	0	0	0	0	0	1	1	1	1	1	1	1	0	0	0	0	1	0	0	1	0	0	0	1	1	0	0	1	0	1	0	0	1	0	0	0	0	1	0	1	0
0	0	1	1	1	1	1	0	1	1	0	1	0	0	1	1	1	1	0	1	1	0	0	0	0	1	0	0	1	1	1	0	1	0	0	1	1	0	0	0	0	1	0	1	0	0	1	0	0	0
0	0	1	1	1	0	1	1	1	1	0	1	0	0	1	1	1	1	1	0	1	0	0	0	1	1	0	0	1	0	1	0	1	0	0	1	1	0	0	1	0	0	0	1	0	0	1	0	0	0
0	0	1	1	1	1	1	1	1	1	1	1	0	0	1	1	1	1	1	1	1	0	0	0	1	1	0	0	1	1	1	0	1	1	1	0	1	0	1	0	0	1	0	1	0	0	0	0	0	1
0	0	1	1	0	1	1	1	0	0	0	0	0	0	1	1	1	1	0	1	1	0	0	0	1	1	0	0	1	0	0	0	1	1	0	1	1	0	0	0	0	1	0	1	0	0	1	1	0	0
0	0	1	0	1	1	1	0	1	0	1	1	0	0	1	1	1	1	0	0	1	0	0	0	1	1	0	0	0	0	1	0	0	1	0	0	1	0	0	0	0	1	0	0	0	0	0	1	1	0
0	0	1	0	1	0	1	1	1	0	0	0	0	0	1	0	1	1	0	0	1	0	0	0	1	1	1	0	0	1	1	0	1	1	0	1	1	0	0	0	0	1	0	0	0	0	0	1	0	0
0	0	1	0	1	1	1	1	1	1	0	0	0	0	1	1	1	1	0	1	1	0	0	0	1	1	1	0	0	0	1	0	1	0	1	1	1	1	1	1	0	1	0	1	0	0	0	0	1	0
0	0	1	1	1	0	0	1	1	1	0	0	0	0	1	1	1	1	1	0	1	0	0	0	1	1	0	0	1	1	1	0	0	1	0	0	1	1	1	1	0	1	0	1	0	0	0	0	0	1
0	0	1	1	1	1	1	0	0	0	0	1	0	0	1	1	1	1	1	0	1	0	0	0	1	1	0	0	1	0	1	0	1	1	1	0	1	0	1	1	0	0	0	1	0	0	0	1	0	0
0	0	1	0	1	1	0	0	0	1	0	1	0	0	1	1	1	1	0	0	1	0	0	0	1	1	0	0	1	1	1	0	1	0	0	1	1	0	1	1	0	1	0	1	0	1	1	0	0	0
0	0	1	0	0	1	0	0	1	1	0	1	0	0	1	1	0	1	0	0	1	0	0	0	1	1	0	0	1	1	1	0	1	0	0	1	1	1	1	1	0	1	0	1	0	0	0	0	1	0
0	0	1	0	1	0	1	0	0	0	0	1	0	0	1	0	1	1	0	0	1	0	0	0	1	1	0	0	1	1	0	0	1	1	1	1	0	1	1	1	0	1	0	1	0	0	0	1	1	0
0	0	1	1	1	0	1	0	0	1	0	1	0	0	1	1	1	1	1	0	1	0	0	0	1	1	1	0	1	1	1	0	1	1	0	1	1	0	1	1	0	1	0	1	0	0	0	1	1	1
0	0	1	0	1	1	0	1	0	1	0	1	0	0	1	1	1	1	0	0	1	0	0	0	1	1	0	0	1	1	0	0	0	1	0	0	1	1	1	1	0	1	0	0	0	0	0	0	1	0
0	0	1	0	1	0	1	0	1	0	0	1	0	0	1	1	1	1	0	0	1	0	0	0	1	1	1	0	1	1	1	0	1	0	0	0	1	0	1	0	0	0	0	1	0	0	1	1	1	0
0	0	1	0	1	0	0	1	1	1	0	0	0	0	1	1	1	1	0	0	1	0	0	0	1	1	1	0	1	0	1	0	1	1	0	1	1	1	1	1	0	1	0	1	0	0	1	0	1	0
0	0	1	1	1	0	1	1	0	1	0	1	0	0	0	1	1	1	0	0	1	0	0	0	1	1	0	0	1	1	1	0	1	1	1	0	1	0	1	1	0	1	0	0	0	0	0	0	1	0
0	0	1	0	1	0	0	0	0	1	0	1	0	0	1	1	1	1	1	0	1	0	0	0	1	1	1	0	1	0	1	0	0	0	0	0	1	0	1	1	0	0	0	1	0	0	0	1	0	0
0	0	1	1	1	1	0	1	1	1	0	0	0	0	1	1	1	1	0	0	0	0	0	0	1	1	0	0	1	1	1	0	0	1	0	0	1	1	1	0	0	0	0	0	0	0	0	1	0	0
0	0	1	1	1	1	1	1	0	1	0	1	0	0	1	1	1	1	0	0	1	0	0	0	1	1	1	0	1	1	0	0	0	1	0	1	1	1	0	0	0	1	0	0	0	1	0	1	0	0
0	0	1	1	1	1	1	1	1	0	0	0	0	0	1	1	1	1	1	0	0	0	0	0	1	1	0	0	1	1	0	0	1	1	0	0	1	0	1	0	0	1	0	0	0	0	0	1	1	0
0	0	0	0	1	1	0	1	0	1	0	1	0	0	1	0	1	1	0	0	1	0	0	0	1	0	0	0	1	1	1	0	1	0	0	0	1	0	1	1	0	0	0	1	0	0	0	0	1	1
0	0	1	0	1	1	0	0	1	1	0	1	0	0	0	1	1	1	0	0	1	0	0	0	1	1	1	0	1	0	1	0	0	0	0	1	0	1	0	1	0	0	0	0	0	0	0	0	1	0
0	0	1	1	1	0	0	0	1	0	0	1	0	0	0	1	1	1	0	0	1	0	0	1	1	1	0	0	1	0	1	0	1	0	0	1	1	1	1	0	0	1	0	0	0	0	0	0	0	0
0	0	1	1	1	1	1	0	1	1	0	0	0	0	1	1	1	1	1	0	1	0	0	0	1	0	1	0	1	1	1	0	1	1	0	0	1	1	1	1	0	1	0	0	0	0	0	1	1	0
0	0	1	1	0	0	1	0	1	1	0	1	0	0	1	1	1	1	0	0	1	0	0	0	1	1	1	0	1	0	1	0	1	1	0	0	0	1	1	1	0	1	0	0	0	0	0	0	1	0
0	0	1	0	1	0	0	1	0	0	0	0	0	0	1	1	1	1	0	0	0	0	0	0	1	1	0	0	1	0	1	0	1	1	0	1	0	0	1	0	0	1	0	1	0	0	0	0	0	0
0	0	1	0	0	0	0	0	0	1	0	1	0	0	1	1	0	1	0	0	1	0	0	0	1	1	0	0	1	1	1	0	1	1	0	1	1	0	1	1	0	1	0	1	0	0	1	0	0	0
0	0	1	1	1	1	1	1	0	1	0	0	0	0	1	0	1	1	0	0	1	0	0	0	1	1	1	0	1	0	1	0	0	0	0	1	0	1	0	0	0	0	0	0	0	0	0	0	1	0
0	0	1	0	1	1	1	1	0	0	0	0	0	0	1	0	1	1	0	0	1	0	0	0	1	1	0	0	1	0	1	0	0	1	0	1	1	1	0	1	0	1	0	1	1	0	0	0	0	0
0	0	1	0	0	0	1	1	0	1	0	0	0	0	1	0	1	1	0	0	1	0	0	0	1	1	0	0	0	0	1	0	0	1	0	1	0	0	1	0	0	1	0	1	0	0	0	0	1	0
0	0	1	1	1	0	1	0	0	0	0	1	0	0	1	1	1	1	0	0	1	0	0	0	1	1	0	0	0	0	1	0	1	1	0	1	1	0	1	0	0	1	0	1	0	0	0	1	1	1
0	0	0	1	1	0	1	1	0	0	0	1	0	0	1	1	1	1	0	0	1	0	0	0	1	1	0	0	1	1	1	0	1	0	0	0	0	0	1	1	0	1	0	1	0	0	0	0	0	0
0	0	1	1	1	1	1	1	0	1	0	1	0	0	1	1	0	1	0	0	1	0	0	0	1	1	0	0	1	1	1	0	0	0	0	1	0	1	1	1	0	0	0	1	0	1	0	1	1	0
0	0	1	0	1	1	0	1	0	1	0	1	0	0	1	1	1	1	0	0	0	0	0	0	0	0	0	0	1	1	1	0	1	0	0	1	0	0	1	0	0	1	0	0	0	1	0	1	0	0
0	0	1	1	1	1	1	1	0	1	0	1	0	0	1	1	1	1	0	0	1	0	0	0	1	1	0	0	1	1	1	0	1	1	0	0	0	1	1	1	0	1	0	0	0	0	0	0	1	0
0	0	1	1	1	1	1	1	1	0	0	0	0	0	1	1	1	1	1	0	1	0	0	0	1	1	1	0	1	1	1	0	1	1	0	0	1	0	0	1	0	1	0	0	0	0	0	0	1	0
0	0	1	1	1	0	1	1	0	1	0	1	0	0	1	1	1	1	0	0	1	0	0	0	1	0	1	0	1	0	1	0	0	0	0	1	0	1	0	0	0	1	0	1	0	1	0	0	1	0
0	0	0	0	1	1	1	1	0	1	0	0	0	0	1	1	1	1	0	0	1	0	0	0	1	1	0	0	1	1	1	0	0	0	0	0	1	0	0	1	0	1	0	1	0	1	0	1	1	0
0	0	1	1	1	1	1	0	0	1	0	1	0	0	0	0	1	1	0	0	0	0	0	0	1	1	1	0	1	0	1	0	0	1	0	0	0	0	1	0	0	1	0	1	1	1	0	0	0	0
0	0	1	1	1	1	1	1	1	1	0	0	0	0	1	0	1	1	1	0	1	0	0	0	1	1	1	0	1	0	1	0	1	0	0	1	1	0	1	1	0	1	0	1	0	1	0	0	1	0
0	0	1	1	1	1	1	1	0	1	0	1	0	0	1	1	1	1	1	0	1	0	0	0	1	1	0	0	1	1	1	0	1	1	1	1	1	1	1	1	0	1	0	1	1	1	0	0	1	0
0	0	1	1	1	1	0	0	1	1	0	1	0	0	1	1	1	1	0	0	1	0	0	0	1	1	0	0	1	1	1	0	1	0	0	1	1	0	1	1	0	1	0	1	0	1	0	0	0	0
0	0	1	1	1	1	1	0	0	1	0	1	0	0	1	1	1	1	1	0	1	0	0	0	1	1	0	0	1	1	1	0	1	0	0	0	0	0	1	1	0	1	0	1	0	1	0	0	1	0
0	0	1	1	1	1	1	0	0	1	0	1	0	0	1	0	1	1	0	0	1	0	0	0	1	1	0	0	1	1	1	0	1	1	0	1	0	1	1	1	0	1	0	1	0	1	0	1	0	0
0	0	1	1	0	0	1	0	0	1	0	0	0	0	1	1	1	1	0	0	1	0	0	0	1	1	0	0	0	1	1	0	1	1	1	1	1	0	0	1	0	1	0	1	0	1	1	0	0	0
0	0	1	1	1	0	1	1	0	1	0	1	0	0	1	1	1	1	0	0	1	0	0	0	1	1	0	0	1	0	1	0	1	1	0	0	0	1	1	0	0	1	0	1	0	0	0	0	0	0
0	0	1	1	1	1	0	1	1	0	0	0	0	0	1	0	1	1	0	0	1	0	0	0	1	1	0	0	1	1	1	0	1	0	0	0	0	0	1	1	0	1	0	1	0	0	0	0	0	0
0	0	1	1	1	0	0	1	1	1	0	1	0	0	1	0	1	1	0	0	1	0	0	0	1	1	0	0	1	1	1	0	1	0	0	0	1	0	1	0	0	1	0	1	0	1	0	0	1	0
0	0	1	1	0	1	0	0	1	1	0	1	0	0	0	0	1	1	0	0	1	0	0	0	1	1	0	0	1	0	1	0	1	0	0	1	1	0	1	0	0	1	0	1	0	0	0	0	1	0
0	0	1	1	1	1	0	0	0	0	0	1	0	0	0	1	1	1	1	0	1	0	0	0	1	1	1	0	1	1	1	0	0	1	0	0	1	0	0	0	0	0	0	0	0	1	0	1	1	0
0	0	0	0	1	1	0	1	0	1	0	0	0	0	1	0	1	1	0	0	1	0	0	0	1	1	1	0	1	1	1	0	1	0	0	0	1	1	0	1	0	0	0	1	0	1	0	0	0	0
0	0	1	1	1	1	0	0	0	0	0	1	0	0	0	0	1	1	0	0	1	0	0	0	1	1	0	0	1	0	1	0	1	1	0	1	1	0	1	1	0	1	0	1	0	1	0	0	1	0
0	0	1	0	1	1	0	1	0	1	0	1	0	0	1	0	1	1	0	0	1	0	0	0	1	1	0	0	1	0	1	0	1	0	0	0	0	1	1	1	0	0	0	1	0	1	0	0	1	0
0	0	1	0	1	1	0	0	0	1	0	1	0	0	0	0	1	1	1	0	1	0	0	0	1	1	0	0	1	1	1	0	1	1	0	1	0	0	1	0	0	1	0	1	0	1	0	0	1	0
0	0	1	0	1	0	1	1	0	1	0	1	0	0	1	0	1	1	1	0	1	0	0	0	1	1	0	0	1	1	1	0	1	1	0	1	1	1	1	0	0	1	0	0	0	1	0	0	1	0
0	0	1	0	1	1	1	0	1	0	0	0	0	0	1	1	1	1	0	0	1	0	0	0	1	1	0	0	1	1	1	0	1	1	0	1	1	1	1	0	0	1	0	1	0	1	0	0	0	0
0	0	1	1	1	1	0	1	0	1	0	0	0	0	0	0	1	1	0	0	1	0	0	0	1	1	0	0	1	1	1	0	0	1	0	0	0	1	0	1	0	1	0	1	0	1	0	0	0	0
0	0	1	1	1	1	1	0	1	1	0	1	0	0	1	1	1	1	0	0	1	0	0	0	1	0	0	0	1	1	1	0	1	1	0	1	1	1	0	0	0	1	0	0	0	1	0	0	1	0
0	0	1	0	1	0	1	1	1	0	1	0	0	0	1	1	1	1	1	0	1	0	0	0	0	1	1	0	1	1	1	0	1	0	0	0	1	1	1	0	0	1	0	0	0	1	0	1	1	0
0	0	1	0	1	1	1	0	1	0	0	1	0	0	1	1	1	1	1	0	1	0	0	0	1	1	1	0	1	0	1	0	1	1	1	0	0	1	1	1	0	1	0	0	0	0	0	0	1	0
0	0	1	1	1	1	0	0	1	1	0	1	0	0	0	1	1	1	1	0	1	0	0	0	1	1	0	0	1	0	1	0	0	0	0	0	0	1	1	0	0	1	0	1	0	0	0	0	0	0
0	0	1	0	1	0	1	0	1	1	0	1	0	0	1	1	1	1	0	0	0	0	0	0	1	1	0	0	1	0	1	0	1	1	0	1	1	1	0	1	0	1	0	1	0	1	0	0	0	0
0	0	1	1	0	0	1	0	0	1	0	1	0	0	1	0	1	1	1	0	1	0	0	0	1	1	0	0	1	1	1	0	1	0	0	0	1	1	0	1	0	1	0	1	0	0	0	0	0	0
0	0	1	1	1	1	1	0	0	0	0	1	0	0	1	1	1	1	1	0	1	0	0	0	1	1	1	0	1	0	0	0	1	1	0	0	0	1	1	1	0	1	0	1	0	0	1	0	1	0
0	0	1	1	1	1	1	1	1	1	0	1	0	0	1	1	1	1	0	0	1	0	0	0	1	1	1	0	1	0	1	0	1	1	0	1	1	1	1	0	0	1	0	1	0	1	0	0	1	0
0	0	1	1	0	1	1	1	0	1	0	1	0	0	1	1	1	1	0	0	0	0	0	0	1	1	1	0	1	0	1	0	0	0	0	0	1	1	0	1	0	1	0	1	0	1	1	0	1	0
0	0	1	1	0	1	1	1	0	1	0	1	0	0	1	1	1	1	0	0	1	0	0	0	1	1	1	0	1	0	1	0	1	0	0	0	1	1	1	1	0	1	0	1	0	1	0	0	1	0
0	0	1	1	1	1	1	0	0	1	0	1	0	0	1	0	1	1	1	0	1	0	0	0	1	1	1	0	1	0	1	0	1	0	0	1	0	1	0	1	0	1	0	1	0	1	1	0	1	0
0	0	1	1	0	1	1	1	0	1	0	0	0	0	1	1	1	1	0	0	1	0	0	0	1	1	1	0	1	0	1	0	1	0	0	0	1	1	1	1	0	1	0	0	0	1	1	0	0	0
0	0	1	1	1	1	1	0	0	0	0	1	0	0	1	1	1	1	0	0	1	0	0	0	1	1	1	0	1	0	1	0	1	1	0	0	1	0	0	0	0	1	0	1	0	1	0	0	0	0
0	0	1	1	1	1	1	1	1	1	0	1	0	0	1	1	1	1	0	0	1	0	0	0	1	1	1	0	1	0	1	0	1	1	0	1	0	1	1	1	0	1	0	1	0	0	0	0	1	0
0	0	1	1	1	1	1	1	1	1	1	1	0	0	0	1	1	1	0	0	1	0	0	0	1	1	1	0	1	0	1	0	1	0	0	0	1	1	0	1	0	0	0	1	0	1	1	0	0	0
0	0	1	1	1	1	1	1	1	1	0	0	0	0	1	1	1	1	0	0	1	0	0	0	1	1	1	0	1	0	1	0	1	0	1	0	0	1	1	1	0	1	0	0	0	1	0	0	0	0
0	0	1	0	1	0	1	1	0	1	0	0	0	0	1	1	1	1	1	0	1	0	0	0	1	1	0	0	1	0	1	0	1	1	1	0	1	0	1	1	0	1	0	1	0	0	0	1	0	0
0	0	1	1	1	1	1	1	1	1	0	1	0	0	1	1	1	1	1	0	1	0	0	0	1	1	0	0	1	0	1	0	1	1	0	0	1	0	1	0	0	1	0	1	0	1	1	0	0	0
0	0	0	1	1	0	1	0	1	0	0	0	0	0	1	1	1	1	0	0	1	0	0	0	1	1	0	0	1	0	1	0	1	1	0	0	0	0	0	0	0	0	0	1	0	1	0	0	0	0
0	0	1	1	1	0	1	1	1	1	0	1	0	0	1	1	1	1	1	0	1	0	0	0	1	1	1	0	1	0	1	0	0	1	0	1	1	1	1	0	0	1	0	1	1	1	0	0	1	0
0	0	1	1	1	1	1	1	1	1	0	1	0	0	1	1	1	1	1	0	1	0	0	0	1	1	1	0	1	0	1	0	1	1	0	1	1	0	1	1	0	0	0	1	0	0	1	0	1	0
0	0	1	1	1	0	0	1	1	0	0	0	0	0	1	1	1	1	1	0	1	0	0	0	1	1	1	0	1	1	1	0	1	1	0	0	1	0	1	1	0	1	0	0	0	1	0	1	0	0
0	0	1	1	1	1	1	0	1	0	1	0	0	0	1	1	1	1	1	0	1	0	0	0	1	1	1	0	1	0	1	0	1	1	0	0	1	0	0	0	0	1	0	0	0	1	0	0	1	0
0	0	1	1	1	0	1	0	1	1	0	1	0	0	1	1	1	1	1	0	1	0	0	0	1	1	1	0	1	1	1	0	1	1	0	1	0	1	1	1	0	1	0	0	0	1	0	1	0	0
0	0	1	1	1	1	1	1	1	1	0	1	0	0	1	0	1	1	0	0	1	0	0	0	1	1	0	0	1	0	1	0	1	1	0	1	1	0	1	1	0	1	0	1	0	1	1	0	1	0
0	0	1	1	1	1	1	0	1	1	1	0	0	0	1	1	1	1	1	0	1	0	0	0	1	1	0	0	1	0	1	0	0	1	0	0	1	0	1	0	0	1	0	0	0	1	0	1	0	0
0	0	1	1	1	1	1	0	1	1	1	0	0	0	1	1	1	1	0	0	1	0	0	0	1	0	0	0	1	1	1	0	1	0	0	0	1	0	1	1	0	1	0	1	0	1	0	0	1	0
0	0	1	1	1	1	1	1	1	1	1	1	0	0	1	1	1	1	0	0	1	0	0	0	1	1	0	0	1	0	1	0	1	0	0	1	1	0	1	0	0	1	0	1	0	0	1	0	0	0
0	0	1	1	0	1	1	0	1	1	1	1	0	0	1	1	1	1	0	0	1	0	0	0	1	1	1	0	1	1	1	0	1	0	1	1	0	0	0	0	0	0	0	1	0	1	0	0	1	0
0	0	1	1	1	1	1	1	0	1	0	1	0	0	1	1	1	1	0	0	1	0	0	0	1	1	1	0	1	0	1	0	1	0	0	1	0	0	1	1	0	1	0	1	0	1	0	0	1	0
0	0	1	1	1	0	1	1	0	1	0	0	0	0	1	1	1	1	0	0	1	0	0	0	1	1	0	0	1	0	1	0	1	0	1	0	1	0	1	1	0	1	0	1	0	1	0	0	1	0
0	0	1	1	1	1	1	1	1	1	0	1	0	0	1	1	1	1	0	0	1	0	0	0	1	1	0	0	1	0	1	0	0	0	0	1	1	0	1	1	0	1	0	1	0	1	0	0	0	0
0	0	1	1	1	1	0	0	1	0	0	1	0	0	1	0	1	1	0	0	1	0	0	0	1	1	1	0	1	0	1	0	1	1	1	0	0	1	1	0	0	1	0	0	0	1	0	0	0	0
0	0	1	1	1	0	1	1	0	1	0	1	0	0	1	0	1	1	0	0	1	0	0	0	1	1	0	0	1	1	1	0	0	1	1	0	1	0	0	1	0	1	0	1	0	1	0	0	1	0
0	0	1	1	1	1	1	0	0	1	1	1	0	0	1	1	1	1	0	0	1	0	0	0	1	1	1	0	1	1	1	0	1	1	0	0	1	1	0	1	0	1	0	1	0	1	0	0	1	0
0	0	1	1	1	1	1	0	0	1	0	1	0	0	1	1	1	1	0	0	1	0	0	0	1	1	0	0	1	0	1	0	0	0	0	0	0	0	0	0	0	1	0	1	0	0	0	0	0	0
0	0	1	1	0	0	1	1	0	0	0	1	0	0	1	1	1	1	0	0	1	0	0	0	1	1	0	0	1	0	1	0	1	0	0	0	1	0	1	1	0	1	0	1	1	0	0	1	0	0
0	0	1	1	0	0	1	0	0	1	0	1	0	0	1	1	1	1	1	0	1	0	0	0	1	1	0	0	1	0	1	0	1	0	0	0	0	0	0	0	0	1	0	1	0	1	0	0	0	0
0	0	1	0	1	1	0	1	0	1	1	1	0	0	1	0	1	1	0	1	1	0	0	0	1	1	0	0	1	1	1	0	1	0	0	1	0	1	0	0	0	1	0	1	0	1	0	0	1	0
0	0	1	1	1	1	0	0	1	0	1	0	0	0	1	1	1	1	0	1	0	0	0	0	1	1	1	0	1	1	1	0	1	1	0	1	1	1	1	1	0	1	0	1	0	0	1	0	1	0
0	0	1	1	1	1	1	0	1	1	1	1	0	0	1	1	1	1	1	0	1	0	0	0	1	1	0	0	1	0	1	0	0	1	0	1	0	0	1	0	0	1	0	1	0	1	0	0	0	0
0	0	1	0	1	1	1	0	1	1	0	1	0	0	1	1	1	1	1	1	1	0	0	0	1	1	0	0	1	1	1	0	1	0	0	1	1	0	1	1	0	1	0	1	0	1	1	0	0	0
0	0	1	1	1	0	1	0	1	1	1	1	0	0	1	1	1	1	1	1	1	0	0	0	1	1	0	0	1	0	1	0	1	1	0	0	1	1	1	1	0	1	0	1	0	1	0	1	0	0
0	0	1	1	1	1	1	0	1	0	1	0	0	0	1	1	1	1	1	0	1	0	0	0	1	1	0	0	1	1	1	0	1	1	0	0	1	1	1	1	0	1	0	0	0	1	0	0	0	0
0	0	1	0	0	1	1	0	0	1	1	1	0	0	1	1	1	1	0	0	0	0	0	0	1	1	0	0	1	0	1	0	1	1	1	1	0	1	1	0	0	1	0	1	0	1	1	0	1	0
0	0	1	1	1	1	1	0	0	1	1	1	0	0	1	1	1	1	0	0	1	0	0	0	1	1	1	0	1	1	1	0	1	0	0	1	0	1	1	1	0	1	0	1	0	1	0	0	1	0
0	0	1	1	1	1	1	1	0	0	0	1	0	0	1	1	1	1	1	0	1	0	0	0	1	1	1	0	1	1	1	0	1	0	0	0	1	1	1	0	0	1	0	1	0	1	1	0	1	0
0	0	1	0	0	0	1	1	1	0	0	0	0	0	1	1	1	0	1	0	1	0	0	0	1	1	0	0	1	0	1	0	1	1	0	0	1	0	1	1	0	1	0	0	0	0	0	0	1	0
0	0	1	1	1	1	1	0	0	1	1	1	0	0	1	1	1	1	1	0	1	0	0	0	1	1	1	0	1	1	1	0	0	0	0	0	1	1	0	1	0	1	0	0	0	0	1	0	1	0
0	0	1	1	1	1	1	0	1	1	0	1	0	0	1	1	1	1	0	1	1	0	0	0	1	1	1	0	1	0	1	0	0	1	0	1	1	1	1	1	0	1	0	1	0	0	1	0	0	0
0	0	1	1	1	0	1	0	0	1	0	1	0	0	1	0	1	1	0	0	1	0	0	0	1	0	1	0	1	0	1	0	1	0	0	0	1	1	1	0	0	1	0	1	0	0	1	0	1	0
0	0	1	0	1	1	1	0	1	1	0	0	0	0	1	1	1	1	0	0	1	0	0	0	1	1	0	0	1	0	1	0	1	0	0	1	0	0	0	1	0	1	0	1	0	1	1	0	1	0
0	0	1	0	1	1	1	0	1	1	1	1	0	0	1	1	1	1	1	0	1	0	0	0	1	1	0	0	1	0	1	0	1	1	0	0	0	0	0	1	0	1	0	0	0	1	0	0	1	0
0	0	1	0	1	1	1	1	0	0	1	0	0	0	1	1	1	1	1	1	1	0	0	0	1	1	0	0	1	0	1	0	1	0	0	0	0	0	0	1	0	1	0	1	0	0	0	0	1	0
0	0	1	0	1	1	1	0	1	1	1	1	0	0	1	1	1	1	1	1	1	0	0	0	1	1	1	0	1	0	1	0	1	1	0	0	1	1	1	1	0	1	0	0	0	1	1	0	0	1
0	0	1	1	1	1	0	1	1	0	0	1	0	0	1	1	1	1	0	0	1	0	0	0	1	1	0	0	1	0	1	0	1	1	0	1	1	0	1	0	0	1	0	0	0	1	1	1	1	0
0	0	1	1	1	1	1	0	0	1	0	1	0	0	1	0	1	1	0	0	1	0	0	0	1	0	0	0	1	1	1	0	1	1	0	0	0	1	1	0	0	1	0	1	0	0	0	0	1	0
0	0	1	1	0	1	1	1	0	1	0	1	0	0	1	0	1	1	0	0	1	0	0	0	1	1	0	0	1	1	1	0	1	1	1	0	1	1	1	1	0	0	0	0	0	0	0	1	1	0
0	0	1	0	1	0	1	1	1	1	0	1	0	0	1	1	1	1	1	0	1	0	0	0	1	1	0	0	1	0	1	0	1	1	1	1	1	1	1	1	0	1	0	0	0	0	1	1	1	0
0	0	1	1	1	0	1	1	1	1	0	1	0	0	1	1	1	1	0	0	1	0	0	0	1	1	1	0	1	0	0	0	1	0	1	0	1	1	0	1	0	0	0	0	0	1	0	0	1	0
0	0	0	1	1	1	1	0	1	1	1	1	0	0	1	1	1	1	0	0	1	0	0	0	1	1	1	0	1	0	1	0	1	0	0	1	1	1	0	1	0	1	0	0	0	1	0	0	1	0
0	0	0	0	1	0	0	0	1	1	0	1	0	0	1	1	1	1	0	0	1	0	0	0	1	1	1	0	1	1	1	0	1	0	0	0	0	1	0	1	0	1	0	0	0	1	0	1	0	0
0	0	1	1	1	1	1	1	0	0	1	1	0	0	1	0	0	1	0	0	1	0	0	0	1	1	1	0	1	0	1	0	1	1	0	0	0	1	1	1	0	1	0	1	0	1	0	1	1	0
0	0	1	0	1	1	1	1	1	0	1	1	0	0	1	1	1	1	0	0	1	0	0	0	1	1	1	0	1	1	1	0	1	0	0	1	0	0	1	1	0	1	0	1	0	1	0	0	1	0
0	0	1	1	1	0	0	1	1	0	0	1	0	0	1	0	1	1	1	0	1	0	0	0	1	1	0	0	1	0	1	0	1	1	1	1	1	1	0	1	0	1	0	0	0	1	0	0	1	0
0	0	1	0	1	1	0	1	1	0	0	1	0	0	1	0	1	1	0	0	0	0	0	0	0	1	0	0	1	1	1	0	0	1	0	0	0	0	0	0	0	1	0	0	0	1	0	0	0	0
0	0	0	1	1	1	1	0	0	1	0	0	0	0	0	1	1	1	0	0	1	0	0	0	1	1	0	0	1	0	1	0	0	1	0	0	1	1	0	0	0	1	0	0	1	0	0	0	1	0
0	0	1	1	1	0	1	0	1	1	0	1	0	0	1	1	1	1	0	0	1	0	0	0	1	1	0	0	1	0	1	0	1	1	1	1	1	1	0	1	0	1	0	1	0	0	0	0	0	0
0	0	1	1	1	0	1	0	1	1	1	1	0	0	1	0	1	1	1	0	1	0	0	0	1	1	0	0	1	1	1	0	0	1	0	0	1	1	0	1	0	1	0	0	0	1	0	1	0	0
0	0	1	1	1	1	1	1	1	1	1	1	0	0	1	1	1	1	1	0	1	0	0	0	1	1	0	0	1	1	1	0	1	1	1	1	1	1	1	1	0	1	1	0	0	1	0	0	1	0
0	0	1	1	1	0	1	0	1	1	1	1	0	0	1	1	1	1	0	0	1	0	0	0	1	1	1	0	1	0	1	0	1	1	0	1	1	1	1	1	0	1	0	1	0	1	0	0	0	0
0	0	1	1	1	1	1	0	1	1	0	0	0	0	1	0	1	1	1	0	1	0	0	0	1	1	1	0	1	0	1	0	0	0	0	1	1	1	0	0	0	1	0	1	0	0	0	1	1	0
0	0	1	1	1	1	1	1	1	0	0	1	0	0	1	1	1	1	0	0	1	0	0	0	1	1	1	0	1	1	1	0	1	1	0	0	1	1	0	0	0	1	0	0	0	0	0	0	1	0
0	0	1	1	1	1	1	0	1	0	0	1	0	0	1	1	1	1	0	0	1	0	0	0	1	1	0	0	1	1	1	0	1	1	1	0	1	1	1	1	0	1	0	1	0	1	0	0	1	0
0	0	1	1	1	0	1	0	1	1	0	1	0	0	1	1	1	1	0	0	1	0	0	0	1	1	1	0	1	0	1	0	1	1	0	1	1	1	1	1	0	1	0	1	0	1	0	1	0	0
0	0	1	1	1	0	1	1	0	1	1	0	0	0	1	1	0	1	0	0	1	0	0	0	1	1	0	0	1	1	1	0	1	0	1	1	1	1	1	0	0	1	0	1	1	1	0	0	1	0
0	0	1	1	1	1	1	1	1	1	1	1	0	0	1	1	1	1	1	0	1	0	0	0	1	1	0	0	1	0	1	0	0	0	0	1	0	1	1	1	0	1	0	1	0	1	0	0	1	0
0	0	1	1	1	1	1	1	0	1	0	0	0	0	0	0	1	1	0	0	1	0	0	0	1	1	0	0	1	0	1	0	1	0	1	0	1	1	1	1	0	1	0	0	0	1	0	0	0	0
0	0	0	1	0	1	1	1	1	1	0	1	0	0	1	1	1	1	0	0	1	0	0	0	1	1	0	0	1	1	1	0	0	1	1	1	0	1	0	0	0	0	0	0	1	1	0	0	1	0
0	0	1	1	1	1	0	1	0	0	1	1	0	0	1	0	1	1	0	0	1	0	0	0	1	1	0	0	1	0	1	0	1	1	0	1	1	1	1	0	0	0	0	1	0	1	0	0	0	1
0	0	1	1	0	0	0	1	1	1	0	0	0	0	1	1	1	1	0	0	1	0	0	0	1	1	0	0	1	1	1	0	0	1	1	1	1	1	1	1	0	0	1	0	0	1	0	1	1	0
0	0	1	1	1	1	1	1	0	0	1	1	0	0	1	1	1	1	0	0	1	0	0	0	1	1	0	0	1	0	1	0	1	1	0	1	1	0	1	1	0	1	0	0	0	1	0	0	1	0
0	0	1	1	1	1	1	1	0	0	1	1	0	0	1	1	1	1	0	0	1	0	0	0	1	1	0	0	1	0	1	0	0	0	1	0	1	0	1	1	0	1	1	0	0	1	0	1	0	0
0	0	1	1	1	0	1	1	1	1	1	1	0	0	1	1	1	1	0	0	1	0	0	0	1	1	0	0	1	1	1	0	0	0	1	1	1	0	0	1	0	1	1	1	0	0	0	0	1	0
0	0	1	1	1	1	1	1	1	0	0	1	0	0	1	1	1	1	0	0	1	0	0	0	1	1	0	0	1	0	1	0	1	1	0	1	1	1	1	1	0	0	0	1	0	1	0	0	0	0
0	0	1	0	1	1	1	1	1	1	1	1	0	0	1	1	1	1	0	0	1	0	0	0	1	1	0	0	1	1	1	0	1	0	0	1	1	1	0	0	0	1	1	1	0	1	0	1	0	0
0	0	1	1	1	1	1	1	1	1	1	1	0	0	0	1	1	1	1	0	0	0	0	0	1	1	0	0	1	0	1	0	0	0	1	1	1	0	1	1	0	1	0	0	0	0	0	0	0	0
0	0	1	1	1	0	0	0	1	0	0	0	0	0	1	1	1	1	0	1	0	0	0	0	1	1	1	0	1	1	1	0	1	0	0	1	1	1	1	0	0	1	0	1	0	0	0	0	0	0
0	0	1	1	1	1	1	0	1	0	1	1	0	0	1	1	1	1	0	0	0	0	0	1	1	1	1	0	1	1	1	0	1	0	0	1	1	0	1	1	0	0	1	1	0	0	0	0	1	0
0	0	1	0	1	0	1	1	1	0	1	0	0	0	1	1	1	1	0	0	1	0	0	0	1	0	0	0	1	1	1	0	1	0	0	1	1	0	1	1	0	1	1	1	0	0	0	0	1	0
0	0	1	1	1	1	1	0	1	0	0	1	0	0	0	1	1	1	0	0	1	0	0	0	1	1	0	0	1	1	1	0	1	1	0	0	1	1	1	1	0	1	0	1	0	0	0	1	1	0
0	0	1	0	1	0	0	0	0	1	1	1	0	0	1	1	1	1	0	0	1	0	0	0	1	1	1	0	1	0	1	0	1	1	0	0	1	1	1	1	0	1	0	1	0	0	0	1	1	0
0	0	1	1	1	1	1	1	1	0	1	0	0	0	1	1	1	1	0	0	1	0	0	0	1	1	1	0	1	0	1	0	0	0	1	0	1	1	1	0	0	1	1	1	0	0	0	0	0	0
0	0	1	1	1	1	0	1	0	1	0	1	0	0	0	1	1	1	1	0	1	0	0	0	1	1	1	0	1	1	1	0	1	1	0	1	0	1	1	1	0	1	0	0	0	0	0	1	0	0
0	0	1	1	1	1	0	1	1	0	0	0	0	0	1	0	1	1	0	0	1	0	0	0	0	1	1	0	1	1	1	0	1	1	0	1	1	1	0	1	0	1	0	0	0	1	0	1	1	0
0	0	1	1	1	1	1	1	0	1	1	1	0	0	1	1	1	1	1	0	0	0	0	0	1	1	0	0	1	0	1	0	0	1	0	1	1	0	1	1	0	1	1	0	0	0	0	1	0	0
0	0	1	1	1	1	1	0	0	1	1	1	1	0	1	1	1	1	0	0	1	0	0	0	1	1	1	0	1	1	1	0	1	1	0	0	1	1	1	1	0	1	0	1	0	0	0	0	0	0
0	0	1	1	1	1	1	0	1	0	0	1	0	0	0	1	1	1	0	0	1	0	0	0	1	1	1	0	1	0	1	0	1	0	0	0	1	1	1	1	0	0	1	0	0	0	1	0	1	0
0	0	1	0	1	1	1	0	1	1	1	0	0	0	1	1	1	1	0	0	1	0	0	0	0	1	0	0	1	1	1	0	0	0	0	1	1	1	1	1	0	1	1	0	0	0	0	0	0	0
0	0	1	1	1	0	0	1	1	1	0	1	0	0	1	1	1	1	0	0	1	0	0	0	1	1	1	0	1	0	1	0	1	0	0	1	1	1	1	0	0	1	1	0	0	0	0	1	0	0
0	0	1	1	1	1	1	1	1	1	1	1	1	0	1	1	1	1	0	0	1	0	0	0	1	1	1	0	1	1	1	0	0	1	0	1	1	1	1	1	0	1	0	1	0	0	0	0	0	0
0	0	1	1	1	1	1	0	1	1	1	0	1	0	1	1	1	1	0	0	1	0	0	0	1	0	1	0	1	1	1	0	1	1	0	1	0	1	0	1	0	1	0	0	0	0	0	0	1	0
0	0	1	1	1	1	1	1	1	1	1	0	1	0	1	1	1	1	1	0	1	0	0	0	1	1	0	0	1	1	1	0	1	1	0	1	1	1	1	0	0	1	1	1	1	0	0	0	0	0
0	0	1	1	1	1	1	0	0	1	0	0	0	0	1	1	1	1	0	0	1	0	0	0	1	1	0	0	1	0	1	0	1	1	0	0	0	1	1	1	0	0	1	0	0	0	0	0	0	0
0	0	1	1	1	1	0	1	1	1	1	1	0	0	1	0	1	1	0	0	1	0	0	0	1	1	0	0	1	1	1	0	1	0	0	1	0	1	1	0	0	1	0	0	0	1	0	0	1	0
0	0	1	0	1	0	0	1	1	1	0	0	1	0	0	1	1	1	0	0	1	0	0	0	1	1	0	0	1	1	1	0	1	1	0	0	1	1	1	1	0	1	0	0	0	1	0	1	1	0
0	0	1	1	1	1	1	1	1	1	0	1	1	0	0	0	1	1	0	1	1	0	0	0	1	0	0	0	1	1	1	0	0	0	0	0	0	1	0	0	0	1	1	1	0	0	0	0	1	0
0	0	1	1	1	1	0	1	1	0	0	0	1	0	1	0	1	1	1	1	1	0	0	1	1	1	0	0	1	1	1	0	1	1	1	0	1	1	1	0	0	1	0	1	0	0	0	0	1	0
0	0	1	1	1	1	1	1	1	1	1	1	0	0	1	0	1	1	1	0	1	0	0	0	1	1	0	0	1	0	1	0	0	1	0	1	0	1	1	1	0	1	1	0	0	0	0	0	0	0
0	0	1	1	1	1	1	1	1	0	0	1	0	0	1	1	1	1	1	1	1	0	0	0	0	1	0	0	1	1	1	0	1	0	0	1	0	0	1	1	0	0	0	0	0	0	0	0	1	0
0	0	1	1	1	1	1	0	1	1	1	0	0	0	1	1	1	1	1	1	1	0	0	0	1	1	1	0	1	0	1	0	1	1	0	0	1	1	1	0	0	1	0	0	0	0	0	0	0	0
0	0	1	1	1	0	1	1	1	0	0	0	0	0	0	1	1	1	0	1	1	0	0	0	1	1	1	0	1	0	1	0	1	0	1	0	0	0	1	0	0	1	0	0	0	0	0	0	0	0
0	0	1	1	1	1	1	0	1	1	0	0	0	0	0	0	0	1	1	0	1	0	0	0	1	1	1	0	1	1	1	0	1	0	0	0	0	1	1	0	0	1	0	0	0	0	1	0	1	0
0	0	1	1	1	1	1	1	1	1	0	0	0	0	1	0	1	1	1	0	1	0	0	0	1	1	0	0	1	1	1	0	1	0	0	0	0	0	0	0	0	1	0	0	0	0	0	0	1	0
0	0	1	1	1	1	1	1	1	1	1	0	0	0	1	1	1	1	0	0	1	0	0	0	1	1	0	0	1	1	1	0	0	0	1	0	0	1	1	1	0	1	1	0	0	0	0	0	0	0
0	0	1	1	1	0	1	0	1	0	0	0	0	0	1	1	1	1	1	1	1	0	0	0	0	1	0	0	1	1	1	0	1	0	0	1	0	1	1	0	0	1	0	1	0	0	0	1	0	0
0	0	0	1	1	1	1	0	1	1	0	1	0	0	1	1	1	1	0	1	1	0	0	0	1	1	0	0	1	1	1	0	1	1	0	1	0	0	0	1	0	1	1	0	0	0	0	0	0	0
0	0	0	1	1	1	1	0	1	0	0	1	0	0	1	1	1	1	0	0	1	0	0	0	0	0	0	0	1	0	1	0	1	1	0	0	0	1	0	0	0	1	1	0	0	0	0	0	1	0
0	0	1	1	1	1	1	1	1	0	0	0	0	0	1	1	1	1	1	0	1	0	0	0	1	1	1	0	1	0	1	0	1	0	1	0	1	1	1	0	0	0	1	0	0	0	1	0	0	0
0	0	1	1	1	1	1	0	1	1	0	1	0	0	1	0	0	1	0	0	1	0	0	0	1	1	1	0	1	1	1	0	1	0	1	0	1	1	1	0	0	1	0	0	0	0	0	0	0	0
0	0	0	1	1	0	1	1	1	1	1	1	0	0	1	1	1	1	1	1	1	0	0	0	1	1	0	0	1	0	1	0	1	0	1	1	0	1	1	1	0	0	0	0	0	0	0	1	1	0
0	0	1	0	1	1	1	1	1	1	0	1	0	0	1	0	1	1	1	0	1	0	0	0	1	1	0	0	1	1	1	0	0	1	0	0	1	0	1	1	0	1	1	0	0	0	0	1	1	0
0	0	1	0	1	1	1	1	1	0	0	0	0	0	0	0	1	1	0	1	1	0	0	0	1	1	1	0	1	1	1	0	1	0	1	1	1	0	1	0	0	1	0	0	0	1	0	0	0	0
0	0	1	1	1	1	1	1	1	1	0	1	0	0	0	0	1	1	1	0	1	0	0	0	1	1	1	0	1	0	1	0	1	0	0	0	0	1	1	1	0	1	0	0	0	0	1	1	0	0
0	0	1	1	1	1	1	1	1	1	1	1	0	0	1	0	0	1	0	1	1	0	0	0	1	1	0	0	1	0	0	0	1	0	1	1	0	0	1	1	0	0	0	0	0	1	0	1	0	0
0	0	1	1	1	1	1	1	1	0	1	0	1	0	1	0	1	1	1	0	1	0	0	0	1	1	0	0	1	1	0	0	1	0	1	0	0	0	0	1	0	0	1	0	0	0	0	0	0	0
0	0	1	1	1	0	1	1	1	0	1	0	1	0	1	0	1	1	0	0	0	0	0	0	1	1	0	0	1	0	0	0	1	0	0	0	0	0	1	1	0	0	1	0	1	1	0	0	0	0
0	0	1	1	1	0	1	1	1	0	1	1	1	0	1	0	1	1	1	0	1	0	0	0	0	1	0	0	1	0	1	0	1	0	0	1	1	0	1	0	0	0	0	0	0	1	0	1	0	0
0	0	1	1	1	1	1	1	1	1	1	1	1	0	1	0	1	1	1	0	1	0	0	0	1	1	0	0	1	1	1	0	1	0	0	1	1	0	1	1	0	1	0	0	0	0	0	0	1	0
0	0	1	0	1	1	1	0	1	1	0	0	0	0	0	0	1	1	0	0	1	0	0	0	1	1	1	0	1	1	1	0	1	0	0	0	0	1	1	0	0	1	0	0	0	0	0	1	1	0
0	0	1	1	1	1	1	1	1	1	1	1	0	0	0	1	1	1	1	0	1	0	0	0	1	1	0	0	1	1	0	0	1	0	0	0	0	0	1	1	0	1	1	0	0	0	0	0	0	0
0	0	1	0	1	1	1	0	1	0	1	1	0	0	1	0	0	1	0	0	1	0	0	0	1	1	1	0	1	1	1	0	1	0	1	0	0	0	1	1	0	1	0	0	0	0	0	0	0	0
0	0	1	0	1	0	1	0	1	0	0	1	0	0	1	0	1	1	1	0	1	0	0	0	1	1	0	0	1	0	1	0	1	1	1	0	0	0	1	0	0	1	0	0	0	0	0	1	0	0
0	0	1	1	1	1	1	0	1	1	0	1	0	0	1	1	0	1	1	0	1	0	0	0	1	1	0	0	1	0	1	0	1	0	1	0	1	0	1	0	0	1	0	0	0	0	0	1	0	0
0	0	1	1	1	1	1	1	1	1	0	1	0	0	1	1	1	1	0	0	1	0	0	0	1	1	0	0	1	0	1	0	0	1	0	0	0	0	1	0	0	1	0	0	0	0	0	1	0	0
0	0	1	0	1	0	1	1	1	0	0	0	0	0	1	1	0	1	1	0	1	0	0	0	1	1	0	0	1	1	0	0	1	0	1	1	0	0	0	1	0	1	1	0	0	0	0	0	1	0
0	0	1	1	1	0	1	0	1	0	0	0	1	0	1	0	0	1	1	0	1	0	0	0	1	1	1	0	1	0	1	0	1	1	0	0	0	0	1	0	0	1	1	0	0	1	0	0	0	0
0	0	1	0	1	0	1	0	1	1	0	0	1	0	0	0	0	1	0	0	1	0	0	0	1	1	0	0	1	0	1	0	0	0	1	0	0	0	0	0	0	1	1	0	0	1	0	0	1	0
0	0	1	0	1	0	1	0	1	0	0	0	1	0	1	0	1	1	1	0	1	0	0	0	1	1	0	0	1	0	1	0	1	0	1	1	0	0	0	1	0	1	1	0	0	1	0	0	1	0
0	0	1	1	1	0	1	0	1	0	0	1	0	0	1	1	1	1	1	0	1	0	0	0	1	1	0	0	1	0	1	0	0	1	1	1	0	0	1	0	0	1	1	0	0	0	0	1	0	0
0	0	1	1	1	1	1	1	1	0	0	0	1	0	1	0	1	1	1	0	1	0	0	0	1	1	0	0	1	0	1	0	1	0	0	1	0	0	1	1	0	1	1	0	1	1	0	0	1	0
0	0	1	1	1	1	1	1	1	0	0	0	0	0	1	1	1	1	1	0	1	0	0	0	1	1	0	0	1	1	1	0	1	1	0	1	1	0	0	1	0	1	1	0	0	0	0	0	1	0
0	0	1	0	1	1	1	0	1	1	0	1	0	0	1	0	1	1	1	0	1	0	0	0	1	1	1	0	1	1	1	0	0	0	0	0	0	0	1	0	0	1	0	0	0	0	0	1	0	0
0	0	1	1	1	0	1	0	1	1	1	0	0	0	1	0	1	1	1	0	1	0	0	0	1	1	0	0	1	0	1	0	1	1	0	1	1	0	1	1	0	1	0	1	0	0	0	1	0	0
0	0	1	1	1	1	1	0	1	1	0	1	0	0	1	1	1	1	1	0	1	0	0	0	1	1	0	0	1	0	1	0	0	1	1	1	1	0	1	1	0	1	0	1	0	0	0	1	1	0
0	0	1	0	1	1	1	0	1	0	0	0	0	0	1	0	1	1	1	0	1	0	0	0	1	1	1	0	1	1	1	0	1	1	0	1	1	1	1	0	0	1	0	0	0	1	0	0	0	0
0	0	1	1	1	1	1	1	1	1	1	1	0	0	1	0	1	1	1	0	1	0	0	0	1	1	1	0	1	0	1	0	1	0	0	1	0	0	1	0	0	1	1	0	0	1	0	0	0	0
0	0	1	1	1	1	1	0	1	0	0	1	0	0	1	1	1	1	1	0	1	0	0	0	1	1	0	0	1	1	0	0	0	0	0	1	0	0	1	1	0	1	1	0	0	1	0	0	0	0
0	0	1	1	1	1	1	1	1	1	1	0	0	0	1	0	1	1	1	0	1	0	0	0	1	1	0	0	1	0	0	0	1	0	0	1	1	0	1	1	0	1	0	0	1	1	0	0	1	0
0	1	1	1	1	0	1	0	1	0	1	1	0	0	0	1	1	1	1	0	1	0	0	0	1	1	0	0	1	1	1	0	1	1	0	0	0	0	1	0	0	1	0	0	0	1	0	0	1	0
0	0	1	1	0	0	1	1	1	0	1	1	0	0	1	0	1	1	0	0	1	0	0	0	1	1	0	0	1	0	1	0	0	0	0	0	1	0	0	1	0	1	0	0	0	1	0	0	0	0
0	1	1	0	1	1	1	0	1	0	0	1	1	0	1	0	1	1	1	0	1	0	0	0	1	1	0	0	1	0	1	0	0	0	0	1	0	0	1	0	0	1	1	0	1	1	0	0	0	0
0	0	1	0	1	0	0	0	1	1	0	1	1	0	1	0	1	1	0	0	1	0	0	0	1	1	1	0	1	0	1	0	1	0	0	1	0	0	0	1	0	1	0	1	0	0	0	0	0	0
0	0	1	0	1	1	1	0	1	1	1	1	0	0	1	1	1	1	0	0	0	0	0	0	1	1	0	0	1	0	0	0	1	0	0	0	1	0	1	1	0	1	0	1	0	0	0	0	0	0
0	0	1	0	1	0	0	0	1	1	0	1	0	0	1	1	1	1	1	0	1	0	0	0	1	1	0	0	1	0	1	0	1	0	0	1	0	0	0	1	0	1	0	0	0	1	0	0	1	0
0	0	1	0	1	1	0	0	1	0	1	0	0	0	1	1	1	1	1	0	1	0	0	0	1	1	0	0	1	0	1	0	1	0	1	1	1	0	0	1	0	1	0	0	0	0	0	0	1	0
0	0	1	0	1	1	1	0	1	0	0	0	1	0	1	0	1	1	1	0	0	0	0	0	1	1	0	0	1	0	1	0	1	1	1	0	0	0	0	0	0	1	0	0	1	1	0	1	0	0
0	0	1	1	1	1	1	0	1	0	1	1	1	0	1	1	1	1	0	0	1	0	0	0	1	1	1	0	1	0	1	0	0	0	1	0	1	0	1	0	0	1	1	0	0	1	0	0	0	0
0	0	1	1	1	1	1	0	1	1	1	1	1	0	1	1	1	1	0	0	1	0	0	0	1	1	0	0	1	0	1	0	1	0	0	1	1	0	0	1	0	1	0	1	0	0	0	0	1	0
0	0	1	1	1	0	1	0	1	0	1	0	0	0	1	0	1	1	0	0	1	0	0	0	1	1	0	0	1	0	1	0	1	0	0	1	1	0	0	1	0	1	1	1	0	0	0	0	1	0
0	0	1	0	1	1	1	0	1	1	1	0	0	0	1	1	1	1	0	0	1	0	0	0	0	1	0	0	1	0	1	0	0	1	0	0	1	0	1	1	0	1	0	0	0	1	0	0	0	0
0	0	1	0	1	1	0	1	1	1	1	1	0	0	1	1	1	1	0	0	1	0	0	0	1	1	0	0	1	1	1	0	1	1	0	0	0	0	1	1	0	1	1	0	0	1	0	0	0	0
0	0	1	1	1	1	1	0	1	0	1	1	1	0	0	0	1	1	0	0	1	0	0	0	1	1	0	0	1	0	1	0	0	0	0	1	1	0	0	1	0	1	0	0	0	1	0	1	1	0
0	0	1	1	1	1	1	0	1	0	1	0	1	0	1	1	1	1	0	0	1	0	0	0	1	1	0	0	1	0	1	0	0	0	0	0	0	0	1	1	0	1	0	0	0	0	0	0	0	0
0	0	1	0	1	0	1	0	1	0	1	0	0	0	1	1	1	1	1	0	1	0	0	0	1	1	0	0	1	0	1	0	1	1	0	1	0	0	0	1	0	0	1	1	0	1	0	1	0	0
0	0	1	1	0	0	0	0	1	0	1	0	1	0	0	0	1	1	1	0	1	0	0	0	1	1	0	0	1	0	1	0	1	0	1	1	1	0	0	1	0	1	0	0	0	0	0	0	0	0
0	0	1	1	1	0	0	0	1	0	1	1	1	0	1	0	1	1	1	0	1	0	0	0	1	1	0	0	1	1	1	0	0	0	0	1	0	0	0	1	0	1	1	1	0	1	0	0	0	0
0	0	1	1	1	1	0	0	1	1	1	1	1	0	1	1	1	1	0	0	1	0	0	0	1	0	0	0	1	0	1	0	0	0	0	1	1	0	1	1	0	1	1	1	0	1	0	1	0	0
0	0	1	1	1	1	0	1	1	1	1	1	0	0	1	1	1	1	0	0	1	0	0	0	1	1	0	0	1	0	1	0	1	1	0	1	1	0	1	1	0	1	1	0	0	1	0	1	1	0
0	0	1	0	1	0	1	1	1	1	0	1	1	0	0	1	1	1	1	0	1	0	0	0	1	1	0	0	1	0	1	0	0	1	1	0	1	1	1	1	0	1	0	1	0	1	0	1	1	0
0	0	1	1	1	1	1	0	1	0	1	0	1	0	1	1	1	1	0	0	1	0	0	0	1	1	0	0	1	0	1	0	1	1	0	0	1	0	0	1	0	1	1	0	0	0	0	1	0	0
0	0	1	1	1	0	1	1	1	0	1	1	1	0	1	1	1	1	1	0	1	0	0	0	1	1	0	0	1	0	0	0	1	1	0	0	1	0	0	1	0	1	0	0	0	0	0	0	0	0
0	0	1	1	1	0	1	0	1	0	0	0	1	0	1	0	1	1	1	0	1	0	0	0	0	1	0	0	1	0	1	0	1	1	1	1	1	0	0	0	0	1	1	0	0	0	0	0	0	0
0	0	1	0	1	1	1	1	1	1	1	0	1	0	1	0	1	1	1	0	1	0	0	0	1	0	0	0	1	0	1	0	0	0	0	0	1	0	1	1	0	1	1	0	0	1	0	1	0	0
0	0	1	1	1	1	1	0	1	0	1	1	1	0	1	1	1	1	0	0	1	0	0	0	1	1	0	0	1	0	1	0	1	1	0	0	1	0	1	1	0	1	0	0	0	1	0	1	0	0
0	0	1	0	1	0	0	1	1	1	0	1	0	0	1	0	1	1	0	0	1	0	0	0	1	1	0	0	1	1	1	0	0	0	0	1	1	0	1	1	0	1	0	0	0	1	0	0	0	0
0	0	1	1	1	0	1	0	1	0	1	0	1	0	0	1	1	1	1	0	1	0	0	0	1	1	0	0	1	0	1	0	0	0	0	0	1	0	0	1	0	1	1	0	0	1	0	0	0	0
0	0	1	0	1	1	1	1	1	1	0	1	0	0	1	0	1	1	0	0	1	0	0	0	1	1	0	0	1	0	1	0	0	0	0	0	1	0	0	1	0	1	0	0	0	1	0	0	0	0
0	0	1	1	1	0	0	0	1	0	1	1	1	0	0	0	1	1	0	0	1	0	0	0	1	1	0	0	1	0	1	0	0	0	0	1	1	0	1	1	0	1	0	1	0	1	0	1	0	0
0	0	1	0	1	0	0	0	1	1	1	1	1	0	1	1	1	1	0	0	0	0	0	0	1	1	0	0	1	0	1	0	0	0	0	1	1	0	0	1	0	1	0	1	0	1	0	1	0	0
0	0	1	1	1	1	1	1	1	0	1	1	1	0	1	0	1	1	0	1	1	0	0	0	1	1	1	0	1	0	1	0	1	1	0	0	1	1	0	0	0	1	0	0	0	0	0	0	1	0
0	0	1	1	1	1	1	0	1	1	0	1	1	0	1	1	1	1	1	1	1	0	0	0	1	1	0	0	1	1	1	0	1	0	0	0	1	0	0	1	0	1	0	0	0	0	0	1	0	0
0	0	1	1	1	1	1	1	1	1	0	1	0	0	1	1	1	1	1	0	1	0	0	0	1	1	0	0	1	1	1	0	0	1	0	0	0	0	1	1	0	1	0	1	0	0	0	0	1	0
0	0	1	0	1	1	0	1	1	1	1	0	1	0	0	1	1	1	1	1	0	0	0	0	1	1	0	0	1	0	1	0	1	1	0	0	1	1	1	1	0	1	0	0	0	0	0	1	0	0
0	0	1	1	1	0	1	1	1	1	1	0	0	0	1	1	1	1	0	0	0	0	0	0	1	1	0	0	1	1	1	0	0	1	0	1	1	1	0	1	0	1	1	1	0	0	0	1	1	0
0	0	1	0	1	1	0	1	1	1	1	0	0	0	1	1	1	1	1	0	0	0	0	0	1	1	0	0	1	1	1	0	1	1	0	0	1	1	1	1	0	1	1	0	0	1	0	0	1	0
0	0	1	1	1	0	1	1	1	1	0	0	0	0	1	1	1	1	1	0	1	0	0	0	1	1	0	0	1	0	1	0	1	1	0	0	1	0	0	0	0	1	0	0	0	1	0	0	1	0
0	0	1	1	1	1	1	0	1	1	0	1	1	0	1	1	1	1	0	0	1	0	0	0	0	1	0	0	1	1	1	0	1	0	0	0	0	0	0	1	0	1	0	0	0	0	0	1	1	0
0	0	1	1	1	1	1	0	0	1	0	1	0	0	1	1	1	1	1	0	1	0	0	0	1	1	0	0	1	0	1	0	1	1	0	1	0	0	0	1	0	1	0	0	0	0	0	0	1	0
0	0	1	1	1	1	1	1	1	1	1	1	0	0	1	0	1	1	0	0	0	0	0	0	1	1	0	0	1	0	1	0	1	1	0	0	0	1	1	0	0	1	1	0	0	0	0	0	1	0
0	0	1	1	1	1	1	1	1	0	1	1	1	0	1	1	1	1	0	0	1	0	0	0	1	1	0	0	1	0	1	0	1	1	0	0	1	1	1	0	0	1	1	0	0	1	0	0	1	0
0	0	1	1	1	0	1	1	1	1	1	1	1	0	1	1	1	1	1	0	1	0	0	0	1	1	0	0	1	0	1	0	1	1	0	1	0	1	1	1	0	1	0	1	0	1	0	0	0	1
0	0	1	0	1	1	1	0	1	1	1	1	1	0	1	1	1	1	0	0	0	0	0	0	1	1	1	0	1	0	1	0	0	0	0	0	0	1	1	0	0	1	1	1	0	1	0	0	0	0
0	0	1	1	1	1	1	1	1	1	1	0	0	0	1	1	1	1	1	1	1	0	0	0	1	1	0	0	1	0	1	0	1	1	0	0	1	1	1	1	0	1	0	1	0	1	0	0	0	0
0	0	1	1	1	1	1	1	1	1	1	1	1	0	1	1	1	1	1	0	1	0	0	0	1	1	0	0	1	1	1	0	0	1	0	0	1	0	1	1	0	1	1	1	0	1	0	0	0	0
0	0	1	0	1	1	1	0	1	1	1	0	0	0	1	1	1	1	1	1	1	0	0	0	1	1	1	0	1	0	1	0	0	1	0	1	1	1	0	0	0	1	0	1	0	0	0	0	0	0
0	0	1	0	1	1	1	0	1	1	1	1	1	0	1	1	1	1	0	0	1	0	0	0	1	1	1	0	1	0	1	0	1	1	0	1	1	1	0	0	0	1	1	1	0	0	0	0	0	0
0	1	1	1	1	1	0	0	1	1	0	0	0	0	0	0	1	1	0	1	1	0	0	0	1	1	1	0	1	0	1	0	0	1	0	0	0	1	1	1	0	1	0	0	0	0	0	1	0	0
0	1	1	0	1	1	1	0	1	0	1	0	1	0	1	1	1	1	1	1	1	0	0	0	1	1	1	0	1	0	1	0	1	1	0	1	1	1	1	0	0	1	0	0	0	0	0	0	0	0
0	0	1	1	1	1	1	0	1	1	1	0	0	0	1	1	1	1	1	0	1	0	0	0	1	1	0	0	1	0	1	0	1	1	0	0	1	1	0	1	0	1	1	1	0	1	0	0	1	0
0	0	1	1	1	0	1	1	1	1	1	1	0	0	1	1	1	1	1	0	1	0	0	0	1	1	0	0	1	1	1	0	1	0	1	1	0	1	1	0	0	1	0	0	0	1	0	1	0	0
0	0	1	1	1	0	1	0	1	0	1	1	0	0	1	1	1	1	1	1	1	0	0	0	1	1	0	0	1	0	1	0	1	1	0	0	1	1	1	0	0	0	0	1	0	1	0	0	1	0
0	0	1	1	1	0	0	0	1	0	0	1	1	0	1	1	1	1	0	0	1	0	0	0	1	1	1	0	1	1	1	0	1	1	0	0	0	1	1	1	0	1	0	0	0	1	0	0	0	0
0	0	1	1	1	0	0	0	1	1	1	1	1	0	1	1	1	1	0	0	1	0	0	0	1	1	0	0	1	0	1	0	1	0	0	1	1	0	0	1	0	1	0	1	0	0	0	0	0	0
0	0	1	0	1	0	1	1	1	1	1	1	0	0	1	1	1	1	1	0	1	0	0	0	0	1	0	0	1	1	1	0	0	1	0	1	1	1	0	0	0	1	0	1	0	0	0	0	1	0
0	1	1	1	1	1	1	0	1	1	0	1	0	0	1	1	1	1	0	0	1	0	0	0	1	1	0	0	1	1	0	0	1	1	0	1	1	1	0	1	0	1	0	1	0	0	0	0	1	0
0	0	1	1	1	0	1	1	1	0	1	1	1	0	1	1	1	1	1	0	1	0	0	0	1	1	0	0	1	0	1	0	1	1	0	0	1	1	0	1	0	1	0	0	0	1	0	0	1	0
0	0	1	1	1	0	1	1	1	1	1	1	1	0	0	1	1	1	1	1	0	0	0	0	1	1	0	0	1	1	1	0	0	1	0	1	0	1	1	1	0	1	0	1	0	1	0	0	1	0
0	0	1	1	1	0	1	1	1	1	0	0	0	0	1	1	1	1	1	0	1	0	0	0	1	1	0	0	1	0	1	0	0	0	0	0	0	1	1	1	0	1	0	0	0	0	1	0	0	0
0	0	1	1	1	1	1	1	1	0	1	0	1	0	1	1	1	1	0	1	1	0	0	0	1	1	0	0	1	0	1	0	0	1	0	1	0	1	1	1	0	1	0	1	0	0	0	0	1	1
0	0	1	1	1	1	1	0	1	0	1	0	1	0	0	1	1	1	1	1	1	0	0	1	1	1	1	0	1	0	1	0	1	1	0	0	1	1	1	1	0	1	0	0	0	0	0	0	1	0
0	0	1	1	0	1	1	1	0	1	0	0	0	0	1	1	1	1	1	0	1	0	0	0	1	0	1	0	1	0	1	0	1	0	0	0	1	1	1	0	0	1	0	1	0	0	0	0	0	0
0	0	1	1	1	1	0	1	0	1	1	1	1	0	1	1	1	1	1	1	1	0	0	1	1	1	1	1	1	0	1	0	1	1	0	1	1	1	1	0	0	1	0	1	0	0	0	0	0	0
0	0	1	1	1	0	1	0	0	1	1	1	0	0	0	1	1	1	1	0	1	0	0	1	1	0	1	0	1	0	1	0	1	1	0	0	0	1	1	0	0	1	1	1	0	1	0	0	0	0
0	0	1	0	1	1	1	1	0	1	0	1	0	0	1	1	1	1	1	1	1	0	0	0	1	1	1	0	1	1	1	0	1	1	0	1	0	1	0	0	0	1	0	1	0	1	1	0	1	0
0	0	1	1	1	0	1	1	0	0	0	1	1	0	1	1	1	1	1	1	1	0	0	0	1	1	1	0	1	1	1	0	1	1	0	0	1	0	1	0	0	1	0	0	0	0	0	1	0	0
0	0	1	1	1	1	1	1	0	1	0	1	0	0	1	1	1	1	1	1	1	0	0	0	1	1	1	0	1	0	1	0	1	1	0	1	0	1	1	0	0	1	0	1	0	1	0	0	0	0
0	0	1	1	1	1	1	1	0	1	0	1	1	0	1	1	1	1	1	0	1	0	0	1	0	1	1	0	1	1	1	1	1	0	0	0	0	1	1	0	0	1	0	1	0	1	0	0	0	1
0	0	1	1	1	1	1	1	0	1	1	1	0	0	1	1	0	1	1	1	1	0	0	0	0	1	1	0	1	0	1	0	1	0	0	0	1	1	0	1	0	1	1	1	0	0	0	0	0	0
0	1	1	0	0	0	1	1	0	1	1	1	1	0	1	1	1	1	1	0	1	0	0	0	1	0	1	0	1	1	1	0	1	0	0	0	1	1	1	1	0	1	0	1	0	0	0	0	0	0
0	0	1	1	1	1	1	0	0	1	0	1	0	0	1	1	1	1	1	1	1	0	0	0	0	0	1	0	1	0	1	0	0	1	0	1	1	1	0	1	0	1	0	0	0	0	0	0	1	0
0	0	1	0	1	0	1	0	0	0	1	0	1	0	1	0	1	1	0	1	1	0	0	0	1	1	1	0	1	1	1	0	1	0	0	0	0	1	0	1	0	1	0	0	0	1	0	1	0	0
0	0	1	1	1	0	1	0	1	1	0	1	1	0	1	0	1	1	1	1	1	0	0	1	1	1	1	0	1	1	0	0	1	1	0	0	0	1	1	1	0	1	1	0	0	0	0	0	0	0
0	0	1	1	1	0	1	0	1	1	0	0	1	0	1	0	1	1	1	1	1	0	0	0	1	1	0	0	1	1	1	0	1	1	0	0	1	1	0	1	0	1	1	0	0	0	0	0	1	0
0	0	1	1	1	1	0	0	1	1	0	0	0	0	1	0	1	1	1	1	1	0	0	0	1	1	1	0	1	1	1	0	1	1	0	0	1	1	1	1	0	1	0	1	0	0	0	1	0	0
0	0	1	1	1	1	1	0	1	1	1	1	1	0	1	0	1	1	0	1	1	0	0	0	1	1	1	0	1	1	1	0	0	1	0	1	1	1	1	1	0	1	0	1	0	1	0	1	0	0
0	0	1	1	1	0	1	1	1	0	1	1	1	0	1	1	1	1	0	1	1	0	0	0	1	1	0	0	1	1	1	0	1	1	0	0	1	1	1	1	0	1	0	0	0	0	0	0	0	0
0	0	1	1	1	1	1	1	1	0	1	1	1	0	1	0	1	1	1	1	1	0	0	1	1	1	1	0	1	0	1	0	1	1	0	1	1	1	0	1	0	0	0	1	0	0	1	0	0	0
0	0	1	0	1	0	1	0	1	1	0	1	0	0	1	1	1	1	0	0	1	0	0	0	1	1	1	0	1	0	1	0	1	1	1	0	1	1	1	0	0	1	0	0	0	1	0	0	0	0
0	0	1	0	1	1	0	1	1	0	0	1	0	0	0	1	1	1	1	0	1	0	0	0	1	1	1	1	1	0	1	0	1	1	1	1	0	1	1	0	0	1	0	0	0	1	0	0	1	0
0	1	1	1	1	1	0	1	1	1	1	1	0	0	1	1	1	1	1	0	1	0	1	0	1	1	1	0	1	1	1	0	1	0	0	0	0	1	1	0	0	1	0	0	0	0	0	0	0	0
0	0	1	0	1	1	1	0	1	1	1	1	0	0	1	1	1	1	1	0	1	0	0	0	1	0	1	0	1	1	1	0	1	1	0	1	1	1	1	0	0	1	0	0	0	1	0	0	1	0
0	1	1	1	1	1	1	1	1	1	0	1	0	0	1	0	1	1	0	0	1	0	1	0	1	1	1	0	1	1	1	0	0	1	0	0	0	0	0	0	0	1	0	0	0	1	0	0	0	0
0	1	1	1	1	1	1	1	1	1	1	0	0	0	0	1	1	1	1	0	1	0	0	0	1	1	1	0	1	1	1	0	1	1	0	0	0	1	0	0	0	1	0	0	0	0	0	0	1	0
0	1	1	0	1	1	1	1	1	0	1	0	0	0	1	1	1	1	1	0	1	0	1	0	1	1	1	0	1	0	1	0	0	1	0	0	0	1	0	1	0	1	0	1	0	1	0	0	0	0
0	1	1	1	1	1	1	1	1	0	0	1	0	0	1	1	1	1	1	0	1	0	0	0	1	1	1	0	1	1	1	0	0	1	1	0	0	1	1	0	0	1	0	1	0	0	0	0	0	0
0	1	1	0	1	1	1	0	1	1	0	1	0	0	1	1	1	1	1	0	1	0	1	0	1	1	1	0	1	1	1	0	1	1	1	0	0	1	0	0	0	1	0	0	0	0	0	0	1	0
0	1	1	1	1	1	1	1	1	1	0	0	0	0	1	1	1	1	1	0	1	0	1	0	1	1	1	0	1	1	1	0	1	1	0	1	0	1	0	0	0	1	0	1	0	0	0	0	0	0
0	0	1	1	1	1	1	1	1	1	0	0	0	0	0	1	1	1	1	0	1	0	1	0	1	1	1	0	1	1	1	0	1	1	1	0	0	1	1	1	0	1	0	1	1	0	0	0	0	0
0	0	1	0	1	1	1	1	1	1	0	1	0	0	1	1	1	1	1	0	1	0	1	0	1	1	1	0	1	1	1	0	1	0	0	0	0	1	1	1	0	1	0	1	0	0	0	0	0	0
0	0	1	1	1	1	1	0	1	1	0	1	0	0	1	1	1	1	1	0	1	0	0	0	1	1	1	0	1	1	1	0	1	0	1	0	0	1	0	1	0	1	0	0	0	0	0	0	1	0
0	0	1	0	1	1	1	0	1	1	0	0	0	0	1	1	1	1	1	0	1	0	1	0	1	1	1	0	1	0	0	0	0	1	0	0	1	1	1	1	0	1	0	0	0	0	0	0	0	0
0	0	1	1	1	0	1	1	1	1	1	1	0	0	1	1	0	1	0	0	1	0	0	0	1	1	1	0	1	0	1	0	1	1	0	1	1	1	0	1	0	1	0	1	1	1	0	0	1	0
0	1	1	0	1	1	1	0	1	1	0	1	0	0	0	1	1	1	0	0	1	0	0	0	1	1	1	0	1	1	1	0	1	0	0	1	0	0	0	1	0	1	0	1	1	1	0	1	0	0
0	1	1	0	1	1	1	0	1	1	1	1	0	0	1	1	1	1	1	0	1	0	0	0	1	1	1	0	1	1	1	0	1	1	0	1	0	1	0	1	0	1	0	1	0	0	0	1	1	1
0	1	1	0	1	1	1	0	1	1	0	1	0	0	1	1	1	1	0	0	1	0	0	0	1	1	1	0	1	1	0	0	0	1	0	0	1	1	1	0	0	1	0	1	0	1	0	1	0	0
0	1	1	0	1	1	1	1	1	0	1	0	0	0	1	0	1	1	1	0	1	0	0	0	1	1	1	0	1	1	1	0	1	1	1	0	0	0	0	1	0	1	0	1	0	0	0	0	0	0
0	0	1	0	1	1	0	0	1	1	1	1	0	0	1	1	1	1	1	0	1	0	1	0	1	1	1	0	1	1	1	0	0	1	0	1	1	0	0	1	0	1	0	0	1	1	0	0	0	0
0	0	1	1	1	0	1	1	1	1	0	1	0	0	1	1	1	1	1	0	1	0	1	0	1	0	1	0	1	1	1	0	1	1	0	0	1	1	1	0	0	1	0	0	0	1	0	0	1	0
0	1	1	1	1	1	1	0	1	0	1	0	0	0	1	0	0	1	1	0	1	0	1	0	1	1	1	0	1	0	1	0	1	1	0	0	0	0	1	1	0	1	0	0	0	1	0	1	0	0
0	0	1	1	1	1	0	0	1	1	0	0	0	0	1	1	1	1	1	0	1	0	0	0	1	1	1	0	1	1	1	0	1	1	0	0	0	0	0	0	0	1	0	0	0	0	0	1	0	0
0	0	1	1	1	1	0	1	1	0	1	1	0	1	1	1	1	1	0	0	1	0	0	0	1	1	1	0	1	1	1	0	0	1	0	0	0	0	1	1	0	1	0	0	1	1	0	1	0	0
0	0	1	1	1	1	1	0	1	1	1	1	0	0	1	1	1	1	1	0	1	0	0	0	1	1	1	0	1	1	1	0	0	1	0	1	0	1	1	1	0	1	0	1	0	0	0	0	1	0
0	0	1	0	1	1	0	0	1	1	0	1	0	0	1	1	1	1	1	0	1	0	0	0	1	1	1	0	1	1	1	0	1	0	1	0	1	0	1	1	0	1	0	1	0	1	0	0	1	0
0	0	1	1	1	1	1	1	1	1	1	0	0	0	1	0	0	1	1	0	1	0	0	0	1	1	1	0	1	0	1	0	1	1	1	0	0	1	1	1	0	1	0	0	1	0	0	0	0	0
0	0	1	1	1	1	1	1	1	0	1	1	1	0	1	1	0	1	1	0	1	0	0	0	1	1	1	0	1	0	1	0	1	1	0	1	0	0	0	0	0	1	0	0	0	1	0	0	0	0
0	0	1	0	1	1	1	0	1	1	0	0	0	0	1	1	1	1	1	0	1	0	0	0	1	1	1	0	1	0	1	0	1	1	0	0	0	0	1	1	0	1	0	1	0	1	0	1	0	0
0	0	1	1	1	0	1	0	1	0	1	1	0	0	1	1	1	1	1	0	1	0	0	0	1	1	1	0	1	1	1	0	1	1	0	0	1	1	0	0	0	1	0	0	0	1	0	1	1	0
0	0	1	1	1	1	1	0	1	1	1	1	0	1	1	0	1	1	1	0	1	0	0	0	1	1	1	0	1	0	1	0	1	1	0	1	0	1	1	0	0	1	0	1	0	0	0	0	0	0
0	1	1	0	0	1	1	1	0	1	1	1	0	0	1	1	1	1	0	0	1	0	0	0	1	1	1	0	1	0	1	0	1	1	0	1	0	1	0	1	0	1	0	1	0	0	0	0	0	0
0	1	1	1	1	1	1	0	1	0	1	1	0	0	1	1	1	1	1	0	1	0	0	0	1	1	1	0	1	0	1	0	0	1	0	0	1	1	1	0	0	1	0	1	0	1	0	0	0	0
0	1	1	1	1	1	1	0	1	0	1	1	0	0	1	0	1	1	1	0	1	0	0	0	1	1	1	0	1	0	1	0	1	1	1	1	0	1	0	0	0	1	0	1	0	1	0	0	1	0
0	0	1	1	1	1	1	0	1	1	1	0	0	0	1	1	1	1	1	0	1	0	1	0	1	1	1	0	1	1	1	0	0	0	0	0	1	0	1	1	0	1	0	1	0	0	1	0	0	0
0	1	1	0	1	1	0	0	1	1	1	1	0	0	1	1	1	1	1	0	1	0	0	0	1	1	1	0	1	0	1	0	0	1	0	0	0	1	0	0	0	1	0	0	1	1	0	0	0	0
0	1	1	1	1	1	1	1	1	1	0	0	0	0	1	0	1	1	0	0	1	0	0	0	1	1	1	0	1	0	1	0	1	1	0	0	0	1	0	0	0	1	0	1	0	1	0	0	0	0
0	1	1	1	1	0	1	1	1	1	1	1	0	0	1	1	1	1	1	0	1	0	1	0	1	1	1	0	1	1	1	0	1	1	0	0	1	1	1	1	0	1	0	1	0	1	0	0	0	0
0	0	1	1	1	1	0	1	1	0	1	1	0	0	1	0	1	1	1	0	1	0	0	0	1	1	1	1	1	1	1	0	0	1	0	1	0	1	1	0	0	1	0	0	1	1	0	0	0	0
0	1	1	0	1	1	1	0	1	0	0	0	0	0	1	0	1	1	0	0	1	0	0	0	1	1	1	0	1	0	1	0	0	1	0	0	0	1	0	0	0	0	0	0	0	0	0	1	0	0
0	1	1	1	1	1	1	0	1	1	0	1	0	0	1	1	0	1	0	0	1	0	0	0	1	1	1	0	1	1	1	0	0	1	0	0	1	0	0	0	0	1	0	1	1	1	0	1	0	0
0	1	1	1	1	1	1	1	1	1	0	1	0	0	1	1	1	1	1	0	1	0	0	1	1	0	1	0	1	0	1	0	1	0	0	0	0	0	1	1	0	1	0	1	0	1	0	0	0	0
0	0	1	1	1	1	1	0	1	1	1	1	0	1	1	1	1	1	1	0	1	0	0	0	1	1	1	0	1	1	1	0	0	1	1	0	0	1	1	0	0	1	0	0	0	1	0	0	0	0
0	0	1	1	1	1	1	1	1	0	0	0	0	0	1	0	1	1	0	0	1	0	0	0	1	0	1	0	1	0	1	0	1	1	0	0	0	1	1	1	0	1	0	0	0	1	0	0	1	0
0	0	1	0	1	1	0	0	1	0	1	1	0	1	1	0	1	1	1	0	1	0	0	1	1	1	1	0	1	1	1	0	1	1	0	0	0	0	1	1	0	1	0	0	0	1	0	0	0	0
0	0	1	0	1	0	1	1	1	1	1	0	0	0	1	0	1	1	0	0	1	0	0	0	1	1	1	0	1	1	1	0	1	1	0	0	0	1	1	1	0	1	0	1	0	1	0	1	0	0
0	0	1	0	1	1	1	0	1	1	1	0	0	0	1	1	1	1	0	0	1	0	0	0	1	1	1	0	1	1	1	0	1	1	0	0	0	0	1	0	0	1	0	0	0	1	0	0	0	0
0	0	1	1	1	1	1	0	1	1	1	0	0	0	1	0	1	1	1	0	1	0	0	0	1	1	1	0	1	0	1	0	1	1	0	0	0	0	1	1	0	1	0	0	0	0	0	0	0	0
0	0	1	1	1	0	1	0	1	0	0	1	0	0	1	1	1	1	0	0	1	0	0	0	1	1	1	0	1	1	1	0	1	1	0	1	0	0	1	0	0	1	0	1	0	1	0	0	0	0
0	0	1	1	1	1	1	1	0	0	0	1	0	0	1	1	1	1	0	0	1	0	0	0	1	1	1	0	1	0	1	0	1	1	0	0	0	0	1	0	0	1	0	0	0	1	0	0	1	0
0	0	1	1	0	1	1	0	0	0	0	1	0	0	1	1	1	1	0	0	1	0	0	0	1	1	1	0	1	0	1	0	1	0	0	0	0	0	0	1	0	1	0	1	0	0	0	0	0	0
0	0	1	1	0	0	1	1	0	1	1	1	0	0	1	0	1	1	0	0	1	0	0	0	1	0	1	0	1	1	1	0	0	1	0	1	0	0	1	1	0	1	0	1	0	1	0	0	1	0
0	0	1	1	0	1	0	0	0	1	0	1	0	0	1	1	1	1	0	0	1	0	0	0	1	0	1	0	1	1	1	0	0	0	0	0	0	1	1	0	0	1	0	1	0	0	0	0	1	0
0	0	1	1	0	1	1	1	0	1	0	1	0	0	1	1	1	1	0	0	1	0	0	0	1	1	1	0	1	1	1	0	0	1	0	1	0	1	0	0	0	1	0	1	1	0	0	0	0	0
0	0	1	0	0	0	0	1	0	1	1	1	0	0	1	1	1	1	1	0	1	0	0	0	1	1	1	0	1	1	1	0	1	0	0	1	1	1	0	0	0	1	0	1	1	1	0	1	1	0
0	0	1	0	0	1	1	0	0	1	0	1	0	0	1	1	1	1	0	0	1	0	1	0	1	1	1	0	1	0	1	0	0	0	0	1	0	1	0	0	0	1	0	1	0	1	0	0	0	0
0	0	1	1	1	1	1	0	0	0	0	1	0	0	1	1	1	1	1	0	1	0	0	0	1	1	1	0	1	1	1	0	1	1	0	1	0	1	1	0	0	1	0	1	0	1	0	0	0	0
0	0	1	1	1	1	1	0	0	0	0	1	0	0	1	1	1	1	0	0	1	0	0	0	1	1	1	0	1	1	0	0	1	1	1	1	1	1	0	1	0	1	0	0	1	0	0	0	1	0
0	0	1	1	0	1	1	0	0	1	0	0	0	0	1	1	1	1	0	0	1	0	0	0	1	1	1	0	1	1	1	0	0	1	0	1	1	1	1	1	0	1	0	1	0	0	0	0	1	0
0	0	1	0	1	1	0	1	0	0	0	0	0	0	1	0	1	1	0	0	1	0	0	0	1	1	0	0	1	1	1	0	1	0	0	0	0	0	1	0	0	1	0	0	0	1	0	0	1	0
0	0	1	1	1	1	1	0	0	0	0	1	0	0	1	0	1	1	1	0	1	0	0	0	1	1	1	0	1	1	1	0	1	1	1	0	0	1	1	1	0	1	0	0	1	1	0	0	1	1
0	0	1	1	0	1	1	0	0	1	0	1	0	0	1	0	1	1	0	0	1	0	0	0	1	1	1	0	1	1	1	0	0	1	0	1	1	1	1	1	0	1	0	1	1	1	0	0	1	0
0	0	1	1	0	1	1	0	0	1	0	1	0	0	1	0	1	1	1	0	1	0	0	0	1	1	1	0	1	1	1	0	1	1	0	1	1	1	1	0	0	1	0	1	0	1	0	0	1	0
0	0	1	1	1	1	1	1	0	0	0	1	0	0	1	1	1	1	0	0	1	0	0	0	1	0	0	0	1	0	1	0	1	0	0	0	1	1	1	1	0	1	0	1	0	1	0	0	1	0
0	0	1	0	1	1	1	1	0	0	0	1	0	0	1	0	1	1	0	0	1	0	0	0	1	1	0	0	1	0	0	0	1	0	0	1	0	0	1	1	0	1	0	1	0	1	0	0	1	0
0	0	1	1	0	1	1	0	0	1	0	1	0	0	1	1	1	1	1	0	1	0	0	0	1	1	1	0	1	1	1	0	0	0	0	0	1	1	1	1	0	1	0	1	0	0	0	0	0	0
0	0	1	1	1	0	1	1	0	1	0	1	0	0	1	0	1	1	1	0	1	0	0	0	1	1	0	0	1	1	1	0	1	0	0	1	0	1	1	1	0	1	0	1	1	1	0	0	1	0
0	0	1	0	1	1	1	1	0	1	0	0	0	0	1	1	1	1	0	0	1	0	0	0	1	1	1	0	1	1	1	0	0	0	0	1	1	1	0	1	0	1	0	0	0	0	0	0	0	0
0	0	1	1	1	0	1	1	0	1	0	1	0	0	1	1	0	1	1	0	1	0	0	1	1	1	1	0	1	0	1	0	1	0	0	1	1	1	0	0	0	1	0	0	0	1	0	0	1	0
0	0	1	1	1	1	1	0	0	1	0	1	0	0	1	0	0	1	1	0	0	0	0	0	1	1	0	0	1	0	1	0	1	0	0	1	0	1	1	1	0	1	0	1	1	1	0	0	0	0
0	0	1	0	1	1	1	1	0	1	0	0	0	0	0	1	1	1	0	0	1	0	0	0	1	1	1	0	1	1	1	0	1	0	0	0	0	1	0	1	0	1	0	0	0	1	0	0	0	0
0	0	1	1	1	1	1	0	0	1	0	1	0	0	1	1	0	1	0	0	1	0	0	0	1	1	1	0	1	0	1	0	1	1	0	0	1	1	1	1	0	1	0	1	0	0	1	1	1	0
0	0	1	1	1	1	1	1	0	1	0	1	0	0	1	1	1	1	1	0	1	0	0	0	1	1	0	0	1	0	1	0	0	1	0	1	1	1	1	1	0	1	0	0	0	1	0	1	0	0
0	0	1	1	1	1	0	0	0	0	0	1	0	0	0	1	1	1	1	0	1	0	0	0	1	1	1	0	1	1	1	0	0	0	1	1	0	1	0	0	0	1	0	1	1	1	0	0	1	0
0	0	1	1	1	1	1	0	0	0	0	1	0	0	1	0	1	0	1	0	1	0	0	0	1	1	1	0	1	1	1	0	0	0	0	0	1	1	1	1	0	1	0	0	1	1	0	0	1	0
0	0	1	1	0	1	1	0	0	1	0	1	0	0	0	0	1	0	0	0	1	0	0	0	1	1	1	0	1	1	1	0	1	0	0	1	1	1	0	1	0	1	0	0	0	1	0	0	0	0
0	0	1	1	1	1	1	0	0	1	0	0	0	0	1	1	1	1	1	0	1	0	0	0	1	1	1	0	1	1	1	0	0	1	1	0	0	1	1	1	0	1	0	1	0	1	0	0	1	0
0	0	1	1	1	1	1	0	0	1	0	1	0	0	1	1	1	1	1	0	1	0	0	0	1	1	1	0	1	1	1	0	1	1	0	1	1	0	0	1	0	0	0	0	0	0	1	0	0	0
0	0	1	1	1	1	1	0	0	1	0	0	0	0	1	0	1	1	1	0	1	0	0	0	1	1	1	0	1	1	1	0	1	1	0	1	0	0	0	1	0	1	0	1	0	1	0	0	0	0
0	0	1	0	1	1	1	1	0	1	0	1	0	0	1	0	1	1	1	0	1	0	0	0	1	1	0	0	1	1	1	0	0	1	0	1	0	0	1	0	0	1	0	0	0	1	0	0	1	0
0	0	1	1	1	0	1	0	0	0	0	1	0	0	1	1	1	1	0	0	1	0	0	0	1	1	1	0	1	1	1	0	1	0	0	0	1	1	0	0	0	1	0	0	0	0	1	0	0	0
0	0	1	1	0	1	0	1	0	0	0	0	0	0	1	0	1	1	0	0	1	0	0	0	1	0	0	0	1	1	1	0	0	1	0	1	1	1	0	1	0	1	0	0	0	1	0	0	0	0
0	0	1	1	1	1	0	1	0	0	0	0	0	0	1	1	1	1	1	0	1	0	0	0	1	0	1	0	1	0	1	0	0	1	0	1	1	1	1	1	0	0	0	0	0	1	0	1	1	0
0	0	1	0	1	0	1	0	0	1	0	1	0	0	1	1	1	1	0	0	1	0	0	0	1	1	1	0	1	1	1	0	1	1	0	0	1	0	0	1	0	1	0	1	0	1	0	0	1	0
0	0	1	1	1	0	1	0	1	1	0	1	0	0	1	0	1	1	0	0	1	0	0	0	1	1	1	0	1	1	1	0	1	0	0	1	1	1	0	1	0	1	0	0	0	1	0	0	1	0
0	0	1	1	1	1	0	0	0	1	1	1	0	1	1	1	0	1	1	0	1	0	0	0	1	1	1	0	1	1	1	0	0	0	0	1	1	0	0	1	0	1	0	0	0	1	0	1	0	0
0	0	1	1	1	1	1	0	0	1	1	0	0	0	1	1	1	1	1	0	1	0	0	0	1	0	1	0	1	1	1	0	0	1	0	0	1	0	0	1	0	1	0	1	0	1	0	0	0	0
0	0	1	1	1	0	0	0	0	1	1	1	0	0	1	1	1	1	0	0	1	0	0	0	1	0	1	0	1	0	1	0	1	1	0	1	1	0	1	1	0	1	0	1	1	1	0	0	0	0
0	0	1	1	1	1	1	1	0	1	0	0	0	0	1	1	1	1	1	0	1	0	1	0	1	0	1	0	1	0	1	0	1	0	0	1	1	0	0	1	0	1	0	1	0	1	0	0	0	0
0	0	1	1	1	1	1	0	0	0	0	1	0	0	1	1	1	0	1	0	1	0	0	0	1	0	1	0	1	0	1	0	1	1	0	1	0	0	1	1	0	1	0	1	0	1	0	0	0	0
0	0	1	1	1	1	1	0	0	1	1	1	0	0	1	1	1	1	0	0	1	0	0	0	1	1	1	0	1	0	1	0	1	1	0	1	1	1	0	1	0	1	0	0	1	1	0	0	0	0
0	0	1	0	1	1	1	0	0	0	1	0	0	0	1	1	1	1	1	0	1	0	0	1	1	1	1	0	1	0	1	0	0	1	0	1	0	0	1	1	0	1	0	0	0	1	0	0	0	0
0	0	1	1	1	0	1	0	1	0	0	0	0	0	0	0	1	1	1	0	1	0	0	0	1	1	1	0	1	0	1	0	1	0	1	1	1	1	0	1	0	1	0	0	1	0	0	0	0	0
0	0	1	1	1	1	1	0	0	1	0	0	0	0	1	1	1	1	1	0	1	0	0	0	1	1	1	0	1	0	1	0	1	0	0	1	1	1	0	1	0	1	0	1	0	1	0	0	1	0
0	0	1	1	1	1	1	0	0	1	0	1	0	0	1	1	1	1	1	0	1	0	0	0	1	1	1	0	1	1	1	0	0	0	0	0	1	1	1	1	0	0	0	0	0	1	0	0	0	0
0	0	1	0	1	1	0	1	1	1	1	1	0	0	1	0	1	1	0	0	1	0	0	0	1	1	1	0	1	1	1	0	1	0	0	1	1	0	0	1	0	1	0	0	1	0	0	0	0	0
0	0	1	1	0	0	0	0	1	1	0	1	0	0	1	0	1	1	0	0	1	0	0	0	1	1	1	0	1	1	1	0	1	1	0	1	1	0	0	1	0	1	0	0	0	1	0	0	0	0
0	0	1	1	1	1	0	0	0	1	1	1	0	0	1	0	1	1	1	0	1	0	0	0	1	1	1	0	1	0	1	0	0	1	0	1	0	0	0	1	0	1	0	1	1	1	0	0	1	0
0	0	1	1	0	1	0	0	0	1	0	0	0	0	1	0	1	1	0	0	1	0	0	0	1	1	1	0	1	1	1	0	1	1	0	1	1	0	1	1	0	1	0	1	0	1	0	0	0	0
0	0	1	0	1	1	1	1	0	1	0	0	0	0	1	0	1	1	0	0	1	0	0	0	1	1	1	0	1	1	1	0	0	1	0	1	0	1	0	1	0	1	0	1	0	1	0	0	0	0
0	0	1	1	1	1	0	1	0	1	0	0	0	1	1	1	1	1	0	0	1	0	0	0	1	0	1	0	1	0	1	0	1	0	0	1	0	1	0	1	0	1	0	0	0	0	0	0	0	0
0	0	1	0	0	1	1	0	0	0	0	0	0	0	1	0	1	1	0	0	1	0	0	0	1	0	1	0	1	1	1	0	0	0	0	1	0	0	1	1	0	1	0	0	0	1	0	0	0	0
0	0	1	0	1	1	1	0	0	1	0	1	0	0	1	1	1	1	0	0	0	0	0	1	1	1	1	1	1	0	1	0	0	0	0	1	0	1	0	1	0	1	0	0	0	1	1	0	0	0
0	0	1	1	1	1	1	1	0	0	0	1	0	0	1	1	1	1	0	0	1	0	0	0	1	1	1	0	1	1	1	0	0	0	0	1	1	0	1	1	0	1	0	1	0	1	0	0	0	1
0	0	1	1	1	0	1	0	0	0	0	1	0	0	1	1	1	1	0	0	1	0	0	0	1	1	1	0	1	1	1	0	1	0	0	1	1	1	0	1	0	1	0	1	0	1	0	0	1	1
0	0	1	1	1	0	1	1	0	1	0	0	0	0	1	1	1	1	0	0	1	0	1	0	1	1	1	0	1	1	1	0	0	1	0	1	1	0	0	0	0	1	0	1	0	1	0	0	1	0
0	0	1	1	1	1	1	1	0	1	0	1	0	0	1	1	1	1	1	0	1	0	1	1	1	0	1	0	1	1	1	0	1	1	0	1	1	0	1	1	0	1	0	1	0	0	0	0	0	0
0	0	1	1	1	1	1	0	0	1	0	1	0	0	1	1	1	1	1	0	1	0	0	0	1	1	1	0	1	1	0	0	1	1	0	1	1	1	1	1	0	1	0	1	0	1	0	0	0	0
0	0	1	1	1	1	1	1	0	1	0	1	0	0	1	1	1	1	1	0	1	0	0	0	1	1	1	0	1	1	1	0	0	1	0	0	1	1	1	1	0	1	0	0	0	1	0	1	0	0
0	0	1	0	1	1	1	0	0	1	0	1	0	0	1	0	1	1	0	0	1	0	0	0	1	1	1	0	1	0	1	0	0	0	0	1	1	0	0	1	0	1	0	1	1	1	0	0	1	0
0	0	1	0	1	0	0	1	0	1	0	0	0	0	1	0	1	1	1	0	1	0	0	1	1	1	1	0	1	0	1	0	1	1	0	1	1	1	0	1	0	1	0	1	1	1	0	0	0	0
0	0	1	1	1	1	0	0	0	1	0	1	0	0	1	0	1	1	1	0	1	0	0	0	1	1	1	0	1	0	1	0	1	0	1	1	1	1	1	1	0	1	0	0	0	1	0	1	1	0
0	0	1	0	1	0	1	0	0	0	0	1	0	0	1	1	1	1	0	0	1	0	0	0	1	0	1	0	1	1	1	0	1	0	0	1	1	0	1	1	0	1	0	0	0	1	0	0	1	0
0	0	1	0	1	0	1	0	1	0	0	0	0	0	1	1	1	1	1	0	1	0	1	0	1	1	1	0	1	1	1	0	1	0	0	1	1	0	0	1	0	1	0	0	0	1	0	0	0	0
0	0	1	1	1	0	1	0	1	1	1	0	0	0	1	1	1	1	0	0	1	0	0	0	1	1	1	0	1	1	1	0	1	1	0	1	1	0	1	1	0	1	0	1	1	1	0	0	0	1
0	0	1	1	1	1	1	0	0	1	0	0	0	0	1	1	1	1	1	0	1	0	1	0	1	0	1	0	1	1	1	0	1	1	0	0	1	0	1	1	0	1	0	1	1	0	0	0	0	0
0	0	1	1	1	1	1	1	1	0	0	0	0	0	1	1	1	1	1	0	1	0	0	0	1	1	1	0	1	0	1	0	1	1	0	0	1	0	1	1	0	1	0	1	0	1	0	0	1	0
0	0	1	0	1	0	1	0	0	1	0	1	0	0	1	1	1	1	1	0	1	0	0	0	1	1	1	0	1	0	1	0	1	0	1	0	1	1	1	1	0	1	0	0	1	1	0	0	0	0
0	0	1	0	1	1	1	0	0	1	0	1	0	0	1	1	1	1	1	0	1	0	1	1	1	1	1	0	1	1	1	0	1	1	0	0	1	0	1	1	0	1	0	1	0	1	0	0	1	0
0	0	1	1	1	1	1	0	0	1	0	1	0	0	1	1	1	1	1	0	1	0	1	1	1	1	1	0	1	1	1	0	0	1	0	0	1	1	1	1	0	1	0	0	0	1	0	0	1	0
0	0	1	1	1	0	1	0	0	1	0	1	0	0	1	1	1	1	1	0	1	0	0	0	1	1	1	0	1	1	1	0	1	1	0	0	1	0	1	1	0	1	0	1	1	1	0	0	0	0
0	0	1	1	1	1	1	1	0	1	0	1	0	0	1	1	0	1	1	0	1	0	0	1	1	1	1	0	1	1	1	0	1	0	0	1	1	0	1	0	0	1	0	0	1	1	0	0	0	0
0	0	1	1	1	1	1	1	0	0	0	0	0	0	1	1	1	0	0	0	1	0	0	0	1	1	1	0	1	0	1	0	0	1	1	0	1	0	1	1	0	1	0	1	0	1	0	0	1	0
0	0	1	1	1	1	1	0	0	1	0	0	0	0	0	1	1	1	0	0	1	0	0	0	1	1	1	0	1	0	1	0	0	1	0	1	0	1	1	1	0	1	0	1	0	0	0	0	1	0
0	0	1	1	0	1	1	0	0	0	0	1	0	0	1	1	0	1	1	0	1	0	0	0	1	1	1	0	1	1	1	0	1	0	0	1	1	0	0	1	0	1	0	0	0	1	0	0	1	0
0	0	1	1	0	1	1	1	0	0	0	1	0	0	1	1	1	1	0	0	1	0	0	0	1	1	1	0	1	0	1	0	1	1	0	1	1	0	0	1	0	1	0	1	1	0	0	0	0	0
0	0	1	0	1	1	1	0	0	1	0	1	0	0	1	1	1	1	1	0	1	0	0	0	1	1	1	0	1	0	1	0	1	1	1	1	1	0	1	1	0	1	0	0	0	0	0	0	0	0
0	0	1	1	1	1	1	0	0	0	0	1	0	0	1	1	1	1	1	0	1	0	0	0	1	1	1	0	1	0	1	0	0	0	1	1	0	1	1	1	0	1	0	1	0	1	0	1	0	0
0	0	1	1	1	1	1	0	0	1	0	1	0	0	1	0	1	1	1	0	1	0	0	1	1	1	1	0	1	1	1	0	1	1	1	1	1	1	0	1	0	1	0	0	0	0	0	0	1	0
0	0	1	1	1	1	0	0	1	0	0	1	0	0	1	0	1	0	1	0	1	0	0	0	1	1	1	0	1	0	1	0	0	0	0	1	1	0	1	1	0	1	0	0	0	0	0	0	0	0
0	0	1	1	1	1	1	0	0	0	0	1	0	0	1	0	1	1	0	0	1	0	0	1	1	1	1	0	1	1	1	0	1	1	1	1	1	1	0	0	0	1	0	0	0	1	0	0	1	0
0	0	1	1	0	1	1	0	0	1	0	0	0	0	1	1	1	1	1	0	1	0	0	0	1	1	1	0	1	1	1	0	1	0	0	0	1	1	0	1	0	1	0	1	0	1	0	0	0	0
0	0	1	1	1	1	1	0	0	1	0	0	0	0	1	1	1	1	0	0	1	0	0	0	1	1	1	0	1	1	1	0	1	0	0	1	1	0	0	1	0	1	0	0	0	1	1	0	0	0
0	0	1	1	0	1	1	0	0	1	0	1	0	0	1	1	1	1	1	0	1	0	0	0	1	1	1	0	1	0	1	0	0	1	0	1	1	1	0	0	0	1	0	1	1	1	0	0	0	0
0	0	1	1	1	1	1	0	0	0	0	1	0	0	1	0	1	1	1	0	1	0	0	0	1	1	1	0	1	0	0	0	1	0	0	1	1	1	0	1	0	1	0	1	0	0	0	0	1	0
0	0	1	1	0	1	1	0	0	1	0	1	0	0	1	1	1	0	1	0	1	0	0	0	1	0	1	0	1	1	1	0	1	1	0	0	0	0	1	0	0	1	0	1	0	0	0	0	1	0
0	0	1	1	0	0	1	0	0	1	0	1	0	0	1	1	1	1	0	0	1	0	0	0	1	0	1	0	1	1	1	0	0	1	0	0	0	0	0	0	0	0	0	0	1	1	0	0	0	0
0	0	1	1	1	0	1	0	0	1	0	1	0	0	1	1	1	1	0	0	1	0	1	1	1	1	1	0	1	0	1	0	0	0	0	1	0	1	0	1	0	1	0	1	0	1	0	0	0	0
0	0	1	1	1	0	1	0	0	0	0	1	0	0	1	0	0	1	1	0	1	0	0	0	1	1	1	0	1	1	1	0	0	0	1	1	1	1	1	1	0	1	0	0	0	1	0	0	0	0
0	0	1	1	0	0	0	0	0	1	0	1	0	0	1	1	1	1	0	0	1	0	0	0	1	1	1	0	1	1	0	0	1	1	0	0	1	0	0	0	0	1	0	1	0	1	1	0	1	0
0	0	1	0	1	1	1	1	0	0	0	1	0	0	0	0	0	1	0	0	0	0	0	0	1	1	1	0	1	1	0	0	0	1	1	1	0	0	0	1	0	1	0	0	0	1	0	1	1	0
0	0	1	0	1	1	1	1	0	0	0	0	0	0	1	1	1	1	1	0	1	0	0	1	1	1	1	0	1	0	1	0	1	1	0	0	1	0	1	0	0	1	0	1	1	0	0	1	0	0
0	0	1	1	1	1	1	1	0	1	0	1	0	0	1	1	1	1	0	0	1	0	0	0	1	1	1	0	1	1	1	0	1	1	0	0	0	0	0	1	0	1	0	0	0	1	0	1	0	0
0	0	1	0	1	1	1	0	0	1	0	1	0	0	1	1	1	1	1	0	1	0	1	0	1	1	1	0	1	0	1	0	1	0	1	0	0	1	0	0	0	1	0	0	1	1	0	0	1	0
0	0	1	0	1	1	0	0	0	1	0	1	0	0	1	1	1	1	1	0	1	0	0	0	1	1	1	0	1	0	1	0	1	0	0	1	1	1	1	1	0	1	0	1	1	0	0	1	0	0
0	0	1	1	0	1	1	0	1	0	0	0	0	0	1	0	1	1	0	0	0	0	0	0	1	1	1	0	1	1	1	0	1	1	0	0	0	0	1	0	0	1	0	0	0	0	0	0	1	0
0	0	1	1	0	0	1	1	0	1	0	1	0	0	1	0	1	1	0	0	1	0	0	0	1	1	1	0	1	1	1	0	1	0	1	1	1	1	1	1	0	1	0	0	0	1	0	0	0	0
0	0	1	0	1	0	1	1	1	0	0	1	0	0	1	1	1	1	0	0	1	0	0	0	1	1	1	1	1	1	1	0	1	1	0	0	0	0	1	1	0	1	0	0	0	1	0	0	0	0
0	0	1	1	1	1	1	0	1	0	0	1	0	0	1	0	1	1	0	0	1	0	1	0	1	1	1	0	1	1	1	0	1	1	0	1	1	1	1	1	0	1	0	0	0	1	0	0	0	0
0	0	1	0	0	0	1	1	0	1	0	1	0	0	1	1	1	1	0	0	1	0	0	0	1	1	1	0	1	1	1	0	1	1	0	1	0	1	1	1	0	1	0	0	0	0	0	0	1	0
0	0	1	1	0	0	1	1	0	1	0	1	0	0	1	1	1	1	1	0	1	0	0	0	1	1	1	0	1	0	1	0	1	1	0	0	1	1	1	1	0	1	0	1	0	1	0	0	0	0
0	0	1	0	1	0	1	0	0	0	0	1	0	0	1	1	1	1	0	0	0	0	0	0	1	1	1	0	1	1	1	0	0	1	0	1	0	0	0	1	0	1	0	0	0	1	0	0	1	0
0	0	1	1	1	0	1	1	0	1	0	1	0	0	1	1	1	1	1	0	1	0	0	0	1	1	1	0	1	0	1	0	1	0	1	1	0	1	1	1	0	1	0	1	1	0	0	0	0	0
0	0	1	1	0	0	1	1	0	0	0	0	0	0	1	0	0	1	0	0	1	0	0	0	1	1	1	0	1	1	1	0	1	1	0	0	0	1	0	1	0	1	0	0	1	0	0	0	1	0
0	0	1	1	1	1	1	1	0	0	0	1	0	0	1	0	1	1	0	0	1	0	0	1	1	1	1	0	1	0	1	0	1	0	0	1	0	1	0	0	0	1	0	0	1	1	0	0	1	0
0	0	1	0	1	0	0	0	0	1	0	1	0	0	1	1	0	1	1	0	1	0	0	0	1	1	1	0	1	1	1	0	0	1	0	0	0	1	1	0	0	1	0	1	0	0	0	0	0	0
0	0	1	1	0	1	1	0	0	0	0	0	0	0	1	0	0	1	0	0	1	0	0	0	1	1	1	0	1	1	0	0	1	1	0	1	0	1	1	0	0	1	0	1	0	1	0	1	1	0
0	0	1	1	1	1	0	0	0	0	0	1	0	0	0	0	0	1	0	0	1	0	0	0	1	1	1	0	1	0	1	0	0	0	0	0	1	1	1	0	0	1	0	0	0	1	0	0	0	0
0	0	1	0	0	1	1	0	0	0	0	0	0	0	1	1	0	1	0	0	0	0	0	0	1	1	1	0	1	1	0	0	0	0	0	0	1	1	1	1	0	1	0	0	1	1	0	0	1	0
0	0	1	1	1	1	0	0	0	1	0	1	0	0	1	1	0	1	1	0	1	0	0	0	1	1	1	0	1	1	1	0	1	1	1	0	0	1	1	0	0	1	0	0	0	1	0	1	0	1
0	0	1	1	1	1	0	0	0	0	0	0	0	0	0	1	1	1	1	0	1	0	0	0	1	1	1	0	1	0	1	0	0	0	1	1	1	1	0	0	0	1	0	1	0	1	0	0	0	1
0	0	1	1	1	0	1	0	1	1	0	1	0	0	1	1	1	1	0	0	1	0	0	0	1	1	1	0	1	1	1	0	1	1	0	0	1	0	1	0	0	1	0	1	0	1	0	0	1	0
0	0	1	1	0	1	1	1	1	1	0	0	0	0	1	1	1	1	0	0	1	0	1	0	1	1	1	0	1	1	1	0	1	1	1	1	1	0	1	0	0	1	0	0	0	1	0	1	1	0
0	0	1	1	1	1	0	0	1	1	0	0	0	0	0	1	1	1	0	0	1	0	0	0	1	1	1	0	1	0	1	0	1	0	0	1	1	0	1	1	0	1	0	1	0	1	0	0	1	1
0	0	1	1	0	1	0	1	1	1	0	1	0	0	1	0	1	1	0	0	1	0	1	0	1	1	1	0	1	1	1	0	0	0	0	0	1	1	1	1	0	1	0	0	0	1	0	0	0	0
0	0	1	1	0	1	0	1	1	1	0	1	0	0	1	1	1	1	0	0	1	0	0	0	1	1	1	0	1	0	1	0	1	1	0	1	0	1	1	1	0	1	0	1	1	1	1	0	1	0
0	0	1	0	1	1	1	0	0	1	0	1	0	0	1	1	1	1	0	0	1	0	0	0	1	1	1	0	1	0	1	0	0	1	0	1	1	0	1	1	0	1	0	1	1	1	0	0	1	0
0	0	1	1	1	1	1	1	0	1	0	1	0	0	1	0	1	1	1	0	1	0	1	0	1	1	1	0	1	1	1	0	0	1	1	1	0	0	1	1	0	1	0	1	0	0	0	1	0	0
0	0	1	0	1	1	1	0	0	1	0	1	0	0	1	0	1	1	0	0	1	0	0	0	1	1	1	0	1	0	1	0	1	0	1	0	0	1	1	1	0	1	0	1	0	1	1	0	1	0
0	0	1	1	1	1	1	0	0	0	0	0	0	0	1	0	1	1	1	0	1	0	0	0	1	1	1	0	1	1	1	0	1	1	0	0	0	0	1	0	0	1	0	0	1	0	0	0	1	0
0	0	1	1	1	1	1	0	0	1	0	1	0	0	1	0	1	1	0	0	1	0	0	0	1	1	1	0	1	1	1	0	1	1	0	1	0	0	1	0	0	1	0	0	0	1	0	0	0	0
0	0	1	1	0	0	1	0	0	0	0	0	0	0	1	1	1	1	0	0	1	0	0	0	1	0	0	0	1	1	1	0	1	1	0	0	0	1	1	1	0	1	0	1	0	1	0	0	0	0
0	0	1	1	1	1	1	0	0	1	0	1	0	0	1	0	1	1	1	0	1	0	0	0	0	1	0	0	1	1	1	0	0	1	0	1	0	0	1	1	0	1	0	0	0	1	1	1	0	0
0	0	1	1	0	1	1	0	0	0	0	0	0	0	1	0	1	0	0	0	1	0	0	0	1	1	1	0	1	0	1	0	0	1	0	1	0	0	0	0	0	1	0	1	0	1	0	0	1	0
0	0	1	1	1	1	1	0	1	1	0	0	0	0	0	1	1	1	1	0	1	0	0	1	1	1	1	0	1	1	1	0	1	0	0	0	0	0	0	1	0	1	0	0	0	1	0	0	1	0
0	0	1	1	0	1	1	0	0	0	0	1	0	0	1	1	1	1	0	0	1	0	0	0	1	1	1	0	1	0	1	0	1	0	0	1	0	0	0	0	0	1	0	1	0	0	0	0	0	0
0	0	1	0	1	1	0	0	0	0	0	1	0	0	1	1	1	1	0	0	0	0	0	0	1	1	1	0	1	0	1	0	1	1	0	1	0	1	1	1	0	1	0	0	0	1	0	0	0	0
0	0	1	1	1	0	1	1	0	1	0	1	0	0	1	1	1	1	1	0	1	0	0	0	1	1	1	0	1	1	1	0	0	0	0	1	0	1	1	0	0	1	0	0	1	1	0	1	1	0
0	0	1	1	0	1	1	0	0	1	0	1	0	0	1	0	1	1	1	0	1	0	0	0	1	1	1	0	1	0	1	0	1	1	0	0	1	0	1	0	0	1	0	0	0	1	0	0	0	0
0	0	1	1	0	1	1	0	0	1	0	1	0	0	1	1	1	1	1	0	1	0	0	0	1	1	1	0	1	0	1	0	1	1	0	0	0	1	1	1	0	1	0	1	0	0	0	0	0	0
0	0	1	1	0	0	0	0	0	1	0	1	0	0	1	0	1	1	1	0	1	0	0	0	1	1	1	0	1	1	1	0	1	1	0	0	1	1	0	0	0	1	0	1	0	0	0	0	0	0
0	0	1	1	1	0	1	0	0	1	0	1	0	0	1	1	1	1	0	0	1	0	0	0	1	1	1	0	1	0	1	0	1	1	0	1	1	1	0	1	0	1	0	0	0	1	0	0	1	0
0	0	1	1	0	0	1	1	0	1	0	1	0	0	1	1	1	1	0	0	1	0	0	0	1	1	0	0	1	1	1	0	1	1	0	1	1	1	0	1	0	1	0	0	0	1	0	0	0	0
0	0	1	1	0	1	1	0	0	1	0	1	0	0	1	1	1	1	0	0	1	0	0	0	1	1	1	0	1	1	1	0	1	0	0	1	0	1	1	1	0	1	0	0	0	1	0	0	0	0
0	0	1	0	0	1	1	0	0	0	0	0	0	0	1	1	1	1	0	0	1	0	0	0	1	1	1	0	1	1	1	0	1	1	0	0	1	1	1	1	0	1	0	0	0	1	0	0	1	0
0	0	1	1	1	1	1	0	0	1	0	1	0	0	1	0	1	1	0	0	1	0	0	0	1	1	1	0	1	1	1	0	1	1	0	1	0	0	0	0	0	1	0	1	1	0	1	0	1	0
0	0	1	1	1	1	1	0	0	1	0	1	0	0	0	1	1	1	1	0	1	0	0	0	1	1	1	0	1	0	1	0	1	0	0	0	0	1	1	1	0	1	0	1	0	1	0	0	0	0
0	0	1	1	1	1	1	0	0	0	0	1	0	0	1	1	1	1	1	0	1	0	0	0	1	1	1	0	1	1	1	0	1	1	0	1	0	0	1	1	0	1	0	0	0	1	0	1	0	0
0	0	1	1	0	1	0	1	0	1	0	1	0	0	1	1	1	1	0	0	1	0	0	0	1	1	1	0	1	1	1	0	1	0	0	0	0	0	1	1	0	1	0	1	0	0	0	0	0	0
0	0	1	0	1	1	0	0	0	0	0	0	0	0	1	0	0	1	1	0	1	0	0	0	1	1	1	0	1	1	1	0	0	0	0	1	0	1	0	0	0	1	0	0	0	1	1	0	0	0
0	0	1	0	0	1	0	0	0	1	0	1	0	0	1	1	1	1	0	0	1	0	0	0	1	1	1	0	1	0	1	0	1	1	0	0	0	0	1	1	0	1	0	0	0	0	0	0	0	0
0	0	1	1	1	1	1	0	1	1	0	1	0	0	1	1	0	1	0	0	1	0	0	0	1	0	1	0	1	1	1	0	0	0	0	0	1	1	1	0	0	1	0	1	0	0	0	1	0	0
0	0	1	1	1	1	0	1	0	1	0	1	0	0	1	0	1	1	0	0	1	0	0	0	1	1	1	0	1	1	0	0	1	0	0	0	0	0	1	1	0	1	0	1	0	1	1	1	0	0
0	0	1	1	0	1	1	1	0	1	0	0	0	0	0	1	1	1	1	0	1	0	0	0	1	1	1	0	1	1	1	0	1	0	0	1	0	0	1	1	0	1	0	0	0	1	0	0	0	0
0	0	1	0	0	1	1	0	0	0	0	0	0	0	1	0	0	1	1	0	1	0	0	0	1	1	1	0	1	1	1	0	1	1	0	1	0	0	0	1	0	1	0	0	0	0	0	0	1	0
0	0	1	0	0	1	1	1	0	1	0	0	0	0	1	1	1	1	0	0	1	0	0	0	1	1	1	0	1	1	1	0	1	1	0	0	0	0	1	0	0	1	0	1	0	0	0	1	0	0
0	0	1	1	0	1	0	1	0	1	0	1	0	0	1	1	1	1	1	0	1	0	0	0	1	1	1	0	1	1	1	0	1	1	0	1	1	1	0	0	0	1	0	1	0	1	0	0	0	0
0	0	1	1	0	1	1	1	0	1	0	1	0	0	1	1	1	1	0	0	1	0	0	0	1	1	1	0	1	0	0	0	1	1	1	1	0	0	0	1	0	1	0	0	0	1	0	1	0	0
0	0	1	1	0	1	1	0	0	0	0	1	0	0	1	1	1	1	0	0	1	0	0	0	1	1	1	0	1	0	1	0	1	1	0	0	0	0	1	1	0	1	0	1	0	1	0	0	0	0
0	0	1	1	1	1	0	0	0	0	0	1	0	0	1	1	1	1	1	0	1	0	0	0	1	1	1	0	1	0	1	0	1	1	0	1	0	0	1	1	0	1	0	0	0	0	0	0	0	0
0	0	1	0	1	0	0	0	0	0	0	1	0	0	1	1	0	1	1	0	1	0	0	0	1	1	1	0	1	0	1	0	1	1	0	0	0	1	0	0	0	1	0	1	0	1	0	0	1	0
0	0	1	0	1	1	1	1	1	0	0	1	0	0	1	0	0	1	1	0	1	0	0	0	1	1	1	0	1	1	1	0	1	1	0	1	1	1	1	0	0	1	0	1	1	1	0	0	0	0
0	0	1	1	1	1	1	1	0	1	0	1	0	0	1	0	1	1	1	0	1	0	1	0	1	1	1	0	1	1	1	0	1	1	0	1	0	0	0	1	0	1	0	1	1	1	0	0	0	0
0	0	1	1	1	1	1	1	0	0	0	1	0	0	1	1	1	1	0	0	1	0	0	0	1	1	1	0	1	1	1	0	1	1	0	0	1	1	1	1	0	1	0	1	0	1	0	0	1	0
0	0	1	1	0	1	1	0	0	1	0	0	0	0	1	1	0	1	0	0	1	0	0	0	1	1	1	0	1	1	1	0	0	0	0	0	0	0	0	0	0	1	0	1	0	1	0	0	0	0
0	0	1	0	0	0	1	0	1	0	0	0	0	0	1	0	0	1	0	0	0	0	0	0	1	1	1	0	1	1	1	0	1	1	1	1	0	1	1	1	0	1	0	1	0	1	0	1	0	0
0	0	1	1	1	0	1	0	0	1	0	0	0	0	1	1	0	1	0	0	1	0	0	0	1	1	1	0	1	1	1	0	1	0	1	1	1	1	0	0	0	1	0	1	0	0	1	0	0	0
0	0	1	0	1	0	1	0	1	1	0	1	0	0	1	0	0	1	0	0	1	0	0	0	1	1	1	0	1	1	1	0	1	1	0	0	0	1	1	0	0	1	0	0	1	1	0	0	0	0
0	0	1	0	1	1	0	1	1	0	0	1	0	1	0	1	1	1	0	0	1	0	0	0	1	0	1	0	1	1	1	0	1	0	0	0	0	1	1	1	0	1	0	1	0	1	0	0	0	0
0	0	1	1	1	1	1	0	0	1	0	1	0	0	0	1	1	1	0	0	1	0	0	0	1	1	1	0	1	1	1	0	0	1	0	0	0	1	1	0	0	1	0	1	0	1	0	1	1	0
0	0	1	1	1	1	1	0	1	1	1	1	0	0	1	1	1	1	0	0	1	0	0	0	1	1	1	0	1	0	1	0	0	1	1	0	0	1	1	0	0	1	0	1	1	0	0	1	1	0
0	0	1	1	0	1	0	1	1	1	0	0	0	0	1	1	1	1	0	0	1	0	0	0	1	1	1	0	1	1	1	0	1	1	0	1	0	1	0	1	0	1	0	1	0	1	0	0	0	0
0	0	1	1	1	1	1	0	0	1	0	1	0	1	1	0	1	1	1	0	1	0	0	0	1	1	1	0	1	1	1	0	1	1	0	0	0	0	1	0	0	1	0	1	0	0	0	1	0	0
0	0	1	0	1	1	1	0	0	1	0	1	0	0	1	1	1	1	0	0	1	0	0	0	1	0	1	0	1	0	1	0	1	1	0	1	0	1	0	0	0	1	0	0	0	1	0	0	1	0
0	0	1	1	1	1	1	1	0	1	0	1	0	0	1	1	1	1	1	0	1	0	0	0	1	1	1	0	1	1	1	0	0	1	0	1	0	0	0	0	0	1	0	0	1	1	0	0	1	0
0	0	1	1	0	1	0	1	0	0	0	1	0	0	0	1	1	1	0	0	1	0	0	0	1	1	1	0	1	1	1	0	1	1	1	0	0	0	0	0	0	1	0	0	0	1	0	0	1	0
0	0	1	1	0	1	1	1	0	1	0	1	0	0	0	0	1	1	0	0	1	0	0	0	1	1	1	0	1	1	1	0	0	0	1	0	0	0	1	1	0	1	0	1	0	1	0	0	1	0
0	0	1	1	0	1	0	0	0	1	0	0	0	0	1	0	1	1	1	0	1	0	0	0	1	1	1	0	1	1	1	0	1	1	1	0	0	1	1	0	0	1	0	0	1	1	0	0	1	0
0	0	1	1	0	1	1	1	0	1	0	0	0	0	1	1	0	1	0	0	1	0	0	0	1	1	0	0	1	0	1	0	1	1	0	0	0	0	1	1	0	1	0	0	1	0	0	0	0	0
0	0	1	1	1	1	0	0	0	1	0	0	0	0	1	0	1	1	1	0	1	0	0	0	1	1	0	0	1	1	1	0	1	0	0	0	0	0	1	0	0	1	0	0	0	1	0	1	0	0
0	0	1	1	1	1	0	1	0	1	0	1	0	0	1	1	1	1	1	0	1	0	0	0	1	1	1	0	1	1	1	0	1	1	0	1	1	1	1	0	0	1	0	1	1	0	0	0	0	0
0	0	1	0	0	1	1	1	1	0	0	1	0	0	1	1	1	1	0	0	1	0	0	0	1	1	1	0	1	1	1	0	1	1	0	1	1	0	1	1	0	1	0	1	0	1	0	1	0	0
0	0	1	1	1	1	0	0	0	1	0	1	0	0	1	0	1	1	1	0	1	0	0	0	1	1	1	0	1	1	1	0	0	0	0	0	0	1	1	1	0	1	0	1	0	1	0	1	1	0
0	0	1	0	0	1	0	1	0	1	0	1	0	0	1	1	1	1	0	0	1	0	0	0	1	1	1	0	1	1	1	0	0	0	0	1	1	0	1	0	0	1	0	0	0	0	0	0	0	0
0	0	1	1	1	1	1	1	0	0	0	0	0	0	1	0	1	1	0	0	1	0	1	0	1	1	1	0	1	0	0	0	1	1	0	0	1	0	0	0	0	1	0	0	0	1	0	1	1	0
0	0	1	1	1	1	1	0	0	0	1	1	0	0	0	1	0	1	1	0	1	0	0	0	1	1	1	0	1	0	1	0	1	1	0	1	1	1	0	1	0	1	0	0	1	1	0	1	0	0
0	0	1	1	1	1	1	1	0	1	1	1	0	0	1	1	1	1	1	0	1	0	1	0	1	1	1	0	1	1	1	0	1	1	0	1	0	0	1	0	0	1	0	0	0	1	0	0	1	0
0	0	1	0	0	0	0	0	0	0	1	1	0	0	1	0	0	1	0	0	1	0	0	1	1	1	1	0	1	1	1	0	1	1	0	0	0	1	1	1	0	1	0	0	0	1	0	1	0	0
0	0	1	1	0	1	1	0	0	1	0	1	0	0	1	1	1	1	0	0	1	0	0	0	1	1	1	0	1	1	1	0	0	1	1	0	1	1	1	0	0	1	0	0	0	0	0	1	0	0
0	0	1	0	0	0	0	0	0	0	0	1	0	0	1	1	1	1	1	0	1	0	0	0	1	1	1	0	1	1	1	0	0	1	0	0	1	0	1	0	0	1	0	0	0	0	0	1	0	0
0	0	1	0	0	0	1	0	0	1	0	0	0	0	1	1	1	1	0	0	1	0	0	0	1	1	1	0	1	1	1	0	1	1	0	1	1	0	1	1	0	1	0	1	0	1	0	1	1	0
0	0	1	1	1	1	1	1	0	1	0	1	0	0	1	1	1	0	1	0	1	0	0	0	1	1	1	0	1	0	1	0	0	1	0	0	1	0	1	0	0	1	0	0	0	1	1	0	0	0
0	0	1	1	1	1	1	0	1	0	0	1	0	0	1	1	1	1	0	0	0	0	1	0	1	1	1	0	1	1	1	0	0	0	0	1	0	1	1	0	0	1	0	0	0	1	0	1	0	0
0	0	1	0	1	1	0	0	0	1	0	1	0	0	1	1	1	1	0	0	1	0	0	0	1	0	1	0	1	1	1	0	1	1	1	0	1	0	1	0	0	1	0	0	0	1	0	0	0	0
0	0	1	0	1	1	1	1	0	1	0	1	0	0	1	1	1	1	1	0	0	0	1	0	1	1	1	0	1	0	1	0	0	1	0	0	1	0	0	0	0	1	0	1	0	0	0	0	0	0
0	0	1	1	1	1	1	0	0	0	0	0	0	0	1	1	0	0	1	0	1	0	0	0	1	1	1	0	1	1	1	0	0	1	0	1	0	0	0	0	0	1	0	0	0	1	0	0	1	0
0	0	1	1	1	1	1	1	1	1	0	0	0	0	1	1	1	1	0	0	1	0	0	1	1	0	1	0	1	0	1	0	1	1	0	0	1	1	1	0	0	1	0	1	0	1	0	0	0	0
0	0	1	1	1	1	1	1	0	0	0	1	0	0	1	0	1	1	0	0	0	0	0	0	1	0	1	0	1	0	1	0	0	1	0	0	0	1	0	1	0	1	0	0	0	1	0	1	1	0
0	0	1	1	1	1	1	0	1	0	1	0	0	0	1	1	1	1	0	0	1	0	0	0	1	0	1	0	1	1	1	0	0	1	1	1	1	1	1	0	0	1	0	1	0	1	0	0	1	0
0	0	1	1	1	1	1	0	0	0	1	0	0	0	1	1	1	1	0	0	1	0	1	0	1	1	1	0	1	0	1	0	0	0	0	1	1	1	1	0	0	1	0	1	0	1	0	0	1	0
0	0	1	1	0	1	1	1	0	1	0	1	0	0	1	1	0	1	0	0	1	0	0	0	1	1	1	0	1	1	1	0	0	1	0	0	0	1	1	1	0	1	0	0	0	1	0	0	1	0
0	0	1	0	1	1	0	0	1	0	0	1	0	0	1	1	1	1	1	0	0	0	0	0	1	1	1	0	1	1	1	0	1	1	0	0	1	0	1	0	0	1	0	0	0	1	0	0	1	0
0	0	1	1	1	1	1	1	1	0	0	1	0	0	1	0	0	1	0	0	1	0	0	0	1	1	1	0	1	0	1	0	0	0	0	0	1	0	1	0	0	1	0	0	0	1	0	0	1	0
0	0	1	1	1	0	1	0	0	0	0	1	0	0	1	1	1	1	0	0	1	0	1	0	1	1	1	0	1	1	1	0	1	1	0	0	1	0	1	0	0	1	0	0	0	0	0	0	1	0
0	0	1	1	1	1	1	1	0	1	0	0	0	0	1	1	1	1	0	0	1	0	1	0	1	1	1	0	1	1	0	0	1	1	1	0	0	1	0	0	0	1	0	0	0	1	0	0	1	0
0	0	1	0	0	0	1	1	1	0	0	1	0	0	1	0	1	1	0	0	1	0	0	0	1	1	1	0	1	1	1	0	1	0	1	0	0	1	1	0	0	1	0	0	0	1	0	0	0	0
0	0	1	0	1	1	1	1	0	1	0	1	0	0	1	1	1	1	0	0	1	0	0	0	1	1	1	0	1	1	1	0	1	1	0	0	0	0	1	0	0	1	0	0	0	0	0	0	1	0
0	0	1	1	1	0	1	0	1	1	0	1	0	0	1	1	1	1	1	0	1	0	0	0	1	1	1	0	1	1	1	0	0	1	0	0	0	0	1	1	0	1	0	0	0	1	0	0	1	0
0	0	1	0	1	1	1	1	1	1	1	1	0	0	1	1	1	1	0	0	1	0	0	0	1	1	1	0	1	1	1	0	1	0	0	0	0	0	1	1	0	1	0	0	0	1	0	0	0	0
0	0	1	1	1	1	1	1	1	0	0	0	0	0	0	1	1	1	1	0	1	0	0	0	1	1	1	0	1	1	1	0	1	1	0	0	1	1	0	1	0	1	0	0	1	1	0	0	1	0
0	0	1	1	1	1	1	0	1	1	1	1	0	0	1	1	1	1	0	0	1	0	0	0	1	1	1	0	1	1	1	0	1	1	0	1	0	1	1	0	0	1	0	0	0	1	0	0	0	0
0	0	1	1	1	1	1	1	1	0	0	0	0	0	1	1	0	1	1	0	1	0	1	0	1	1	1	0	1	1	1	0	1	0	1	0	1	0	1	0	0	1	0	0	0	1	0	1	0	0
0	0	1	1	1	1	1	0	0	1	0	1	0	0	1	1	1	0	1	0	1	0	0	0	1	0	1	0	1	1	1	0	0	0	0	1	0	0	1	0	0	1	0	1	0	1	0	0	0	0
0	0	1	1	0	1	1	0	0	1	0	1	0	0	1	0	1	1	0	0	1	0	1	0	1	1	1	0	1	1	1	0	0	1	0	1	0	1	0	1	0	1	0	0	1	1	0	0	1	0
0	0	1	1	1	1	1	0	1	0	0	0	0	0	1	0	1	1	1	0	1	0	0	0	1	0	1	0	1	0	1	0	1	1	0	0	1	0	1	1	0	1	0	0	0	1	0	0	0	0
0	0	1	1	1	0	1	0	1	0	1	0	0	0	1	1	1	1	0	0	1	0	0	0	1	0	1	0	1	1	1	0	0	1	0	0	0	0	1	0	0	1	0	1	0	0	0	0	0	0
0	0	1	0	0	1	1	0	0	1	0	1	0	0	1	1	1	1	0	0	1	0	0	0	1	0	1	0	1	1	1	0	1	1	0	1	0	0	1	0	0	1	0	0	1	0	1	1	0	0
0	0	1	1	1	1	1	1	1	0	0	1	0	0	1	0	1	1	1	0	0	0	0	0	1	0	1	0	1	1	1	0	0	1	0	1	1	0	1	0	0	1	0	0	0	1	0	0	1	0
0	0	1	1	1	1	1	0	1	1	1	1	0	1	1	1	1	1	0	0	1	0	0	1	1	0	1	0	1	1	1	0	1	0	0	0	0	1	1	0	0	1	0	0	1	1	1	0	0	0
0	0	1	1	0	0	1	0	1	1	0	1	0	0	1	0	1	1	0	0	1	0	0	0	0	0	1	0	1	0	1	0	0	0	0	0	0	0	1	0	0	1	0	0	1	1	0	1	0	0
0	0	1	1	1	0	0	1	0	1	0	1	0	0	1	1	1	1	0	0	1	0	1	0	1	0	1	0	1	1	1	0	1	1	0	1	1	1	1	1	0	1	0	1	0	1	0	0	1	0
0	0	1	1	1	1	1	0	1	1	0	0	0	0	1	1	1	1	1	0	1	0	0	1	1	0	1	0	1	0	1	0	0	0	0	0	0	0	1	1	0	1	0	0	1	0	0	0	0	0
0	0	1	1	1	1	1	0	1	0	0	0	0	0	1	0	1	1	0	0	0	0	0	0	1	0	1	0	1	0	1	0	1	1	0	1	0	0	1	1	0	1	0	0	1	1	0	0	1	0
0	0	1	0	1	1	1	1	1	1	0	1	0	0	1	0	1	0	0	0	1	0	1	0	1	0	1	0	1	0	1	0	1	1	0	0	0	0	1	1	0	1	0	0	1	1	0	0	0	0
0	0	1	1	1	1	1	1	1	1	0	0	0	0	1	1	1	1	1	0	1	0	0	0	1	0	1	0	1	1	1	0	0	0	0	0	0	0	1	1	0	1	0	0	1	1	0	0	1	0
0	0	1	1	1	0	1	0	1	1	0	1	0	0	1	0	1	1	0	0	1	0	0	0	1	0	1	0	1	1	1	0	1	0	0	1	1	0	1	0	0	1	0	0	0	1	0	0	0	0
0	0	1	1	1	0	1	1	1	1	0	0	0	0	1	1	1	1	0	0	1	0	0	0	1	0	1	0	1	1	1	0	1	0	0	0	0	1	1	0	0	1	0	0	0	0	0	1	0	0
0	0	1	1	1	1	1	0	1	0	1	1	0	0	1	0	1	1	0	0	1	0	0	0	1	0	1	0	1	1	1	0	0	0	0	0	1	1	1	1	0	1	0	0	1	0	1	0	0	0
0	0	1	1	1	1	1	1	0	0	1	1	0	0	1	1	1	1	1	0	1	0	0	0	1	0	1	0	1	0	1	0	1	0	0	0	0	0	1	1	0	1	0	0	1	0	0	0	0	0
0	0	1	1	1	1	1	1	1	0	0	0	0	0	1	1	1	1	1	0	1	0	0	0	1	0	1	0	1	1	1	0	1	0	0	0	1	0	1	0	0	1	0	1	1	1	0	0	1	0
0	0	1	1	0	0	1	0	1	1	1	0	0	0	1	0	1	1	0	0	1	0	0	0	1	0	1	0	1	1	1	0	1	0	0	0	1	0	1	0	0	1	0	0	1	1	0	0	1	0
0	0	1	1	1	1	1	0	1	1	0	1	0	0	1	1	1	1	0	0	0	0	0	0	0	0	1	0	1	1	1	0	0	1	0	1	0	1	1	1	0	1	0	1	0	1	0	0	1	0
0	0	1	1	1	1	1	0	1	1	0	1	0	0	1	0	1	1	0	0	1	0	0	0	1	0	1	0	1	1	1	0	0	1	0	1	0	1	0	1	0	1	0	0	0	0	0	0	1	0
0	0	1	0	1	1	1	0	1	0	1	1	0	1	1	1	1	1	1	0	1	0	0	0	1	0	1	0	1	1	1	0	0	0	0	1	0	0	1	1	0	1	0	1	0	1	0	0	1	0
0	0	1	1	0	0	1	1	0	1	1	1	0	0	1	1	1	1	1	0	0	0	0	0	1	0	1	0	1	1	0	0	0	0	0	0	0	0	0	1	0	1	0	0	0	1	0	0	1	0
0	0	1	1	1	1	1	0	1	1	0	1	0	0	1	1	1	1	0	0	1	0	0	0	0	0	1	0	1	1	1	0	0	1	0	1	0	0	0	1	0	1	0	0	0	0	0	0	0	0
0	0	0	1	1	0	1	1	1	1	0	1	0	0	1	1	1	1	0	0	1	0	0	0	0	0	1	0	1	0	1	0	1	1	0	1	1	0	1	0	0	1	0	0	1	0	0	0	0	0
0	0	1	1	1	0	0	0	1	1	0	1	0	0	1	0	1	1	1	0	1	0	0	0	1	0	1	0	1	1	1	0	1	1	0	0	1	1	1	1	0	1	0	0	0	0	0	1	0	0
0	0	1	1	1	1	1	0	0	1	0	1	0	0	1	1	1	1	1	0	0	0	0	0	0	0	1	0	1	1	1	0	1	1	0	0	0	1	1	0	0	1	0	0	1	0	0	1	0	0
0	0	1	1	1	0	1	0	1	0	0	1	0	0	1	1	1	1	0	0	0	0	0	0	0	0	1	0	1	1	1	0	0	0	0	0	1	0	0	0	0	0	0	0	0	1	0	1	0	0
0	0	1	1	1	1	1	0	1	0	0	1	0	0	1	1	1	1	0	0	1	0	0	0	0	0	1	0	1	1	1	0	1	0	0	0	0	1	1	1	0	1	0	0	1	0	0	0	0	0
0	0	1	1	0	1	1	0	0	1	0	0	0	0	1	0	1	1	1	0	1	0	1	0	0	0	1	0	1	1	1	0	1	1	0	1	1	1	0	0	0	1	0	0	0	0	0	0	0	0
0	0	1	0	1	1	1	0	1	1	0	1	0	0	1	0	1	1	0	0	0	0	0	0	0	0	1	0	1	1	0	0	1	0	0	1	0	1	1	0	0	1	0	0	0	1	0	0	0	0
0	0	1	1	1	1	1	1	0	0	0	0	0	0	1	1	1	1	1	0	1	0	0	0	0	0	1	0	1	1	1	0	1	0	0	1	1	1	0	1	0	1	0	1	0	0	0	0	0	0
0	0	1	1	1	1	1	0	0	0	0	1	0	0	1	0	1	1	0	0	1	0	0	0	0	0	1	0	1	1	1	0	1	0	0	1	0	0	1	0	0	1	0	1	0	1	0	0	1	0
0	0	1	1	0	0	1	0	0	1	0	1	0	0	1	1	1	1	0	0	1	0	0	0	0	0	1	0	1	1	1	0	1	0	0	1	0	0	0	0	0	1	0	0	0	1	0	0	0	0
0	0	1	1	1	0	1	0	0	1	0	1	0	0	1	0	1	1	0	0	1	0	0	0	1	0	1	0	1	1	1	0	1	1	0	1	1	0	0	0	0	1	0	0	0	1	0	0	0	0
0	0	1	1	1	1	1	0	1	1	0	1	0	0	1	1	1	1	1	0	1	0	0	0	0	0	1	0	1	1	1	0	0	0	0	0	1	1	1	0	0	1	0	0	0	1	0	0	0	0
0	0	1	0	1	1	1	0	0	1	0	1	0	0	1	1	1	1	0	0	0	0	0	0	1	0	1	0	1	0	1	0	0	0	0	0	1	1	0	0	0	1	0	0	0	0	0	0	0	0
0	0	1	1	0	0	1	1	0	0	0	1	0	0	1	1	1	1	1	0	1	0	0	0	1	0	1	0	1	1	1	0	1	0	0	0	1	0	1	0	0	1	0	1	1	1	0	0	0	0
0	0	1	1	0	1	1	0	0	1	0	1	0	0	1	1	1	1	1	0	1	0	0	0	0	0	1	0	1	0	1	0	1	0	0	1	0	1	1	1	0	1	0	1	1	0	0	0	1	0
0	0	1	1	0	1	1	1	0	1	0	0	0	0	1	0	1	1	0	0	1	0	0	0	0	0	1	0	1	0	1	0	0	0	0	1	1	1	1	0	0	1	0	0	0	0	0	0	1	0
0	0	1	1	1	1	1	1	0	1	0	0	0	0	1	1	1	1	1	0	1	0	0	0	1	1	1	0	1	1	1	0	1	1	1	1	1	1	0	1	0	1	0	0	0	1	0	0	1	0
0	0	1	1	0	0	1	0	0	1	0	0	0	0	1	0	1	1	1	0	1	0	0	0	1	0	1	0	1	1	1	0	1	1	0	1	0	0	0	0	0	1	0	0	0	0	0	0	0	0
0	0	1	1	0	0	1	1	0	1	1	1	0	0	1	0	0	1	0	0	1	0	0	0	1	1	1	0	1	1	1	0	0	0	0	1	1	0	0	1	0	1	0	1	0	0	0	0	1	0
0	0	1	1	0	1	1	0	1	1	0	0	0	0	1	0	1	1	0	0	1	0	0	0	1	1	1	0	1	0	1	0	0	0	1	0	1	0	1	1	0	1	0	0	1	1	0	0	0	0
0	0	1	0	1	1	1	0	1	1	0	0	0	0	1	0	1	1	0	0	1	0	0	0	1	1	1	0	1	1	1	0	1	0	0	1	0	1	1	1	0	1	0	0	0	1	0	0	0	0
0	0	1	0	0	1	1	0	0	1	0	0	0	0	1	0	1	1	1	0	1	0	0	0	1	0	1	0	1	1	1	0	1	0	0	0	0	0	1	1	0	1	0	1	0	0	0	0	1	0
0	0	1	0	0	0	1	1	0	0	0	0	0	0	1	1	1	1	1	0	1	0	0	0	1	1	1	0	1	1	1	0	1	1	0	1	0	1	1	1	0	1	0	1	1	1	0	0	1	0
0	0	1	1	0	1	1	1	0	0	0	0	0	0	0	1	0	1	0	0	1	0	0	0	1	1	1	0	1	0	1	0	1	0	0	0	1	0	0	1	0	1	0	1	0	1	0	0	0	0
0	0	1	1	1	1	1	0	1	0	0	0	0	0	1	1	1	1	1	0	1	0	0	0	1	1	1	0	1	1	1	0	1	1	0	1	1	1	0	0	0	1	0	0	0	0	0	0	1	0
0	0	1	0	1	1	1	0	1	0	1	0	0	0	1	0	1	1	0	0	1	0	0	0	1	1	1	0	1	0	1	0	1	1	0	0	1	1	1	1	0	1	0	0	1	1	0	0	1	0
0	0	1	1	0	0	1	0	1	1	1	0	0	0	1	1	1	1	0	0	1	0	0	0	1	0	1	0	1	0	1	0	1	0	0	0	1	1	1	1	0	1	0	1	0	1	0	0	0	0
0	0	1	1	0	0	1	0	1	1	0	1	0	0	1	0	1	0	0	0	1	0	0	0	1	1	1	0	1	0	1	0	0	1	0	0	1	0	1	0	0	1	0	0	0	1	0	0	0	0
0	0	1	1	1	0	0	0	1	1	0	0	0	0	1	1	1	1	0	0	0	0	0	0	1	1	1	0	1	1	1	0	1	0	1	0	0	1	0	1	0	1	0	0	0	1	0	0	1	0
0	0	1	1	1	1	1	0	1	0	0	0	0	0	1	1	1	1	1	0	0	0	0	0	1	1	1	0	1	1	1	0	1	1	1	1	1	0	0	1	0	1	0	0	0	1	0	0	0	1
0	0	1	1	0	0	1	0	0	1	0	0	0	0	1	1	1	1	1	0	1	0	0	0	1	1	1	0	1	1	1	0	0	1	1	0	1	0	1	1	0	0	0	1	0	1	0	0	1	0
0	0	1	1	1	0	1	0	1	0	0	1	0	0	0	1	1	1	0	0	1	0	0	0	1	1	0	0	1	0	1	0	1	1	0	1	0	0	0	1	0	1	0	1	1	1	0	0	1	0
0	0	1	1	1	1	1	1	1	0	1	0	0	0	1	1	1	1	1	0	1	0	0	0	1	1	1	0	1	1	1	0	0	1	1	0	1	1	0	0	0	1	0	0	0	1	0	0	1	0
0	0	1	1	1	0	1	0	0	1	1	1	0	0	1	0	1	1	0	0	1	0	0	0	1	1	1	0	1	1	1	0	1	1	0	0	1	1	1	1	0	1	0	0	1	1	0	0	0	1
0	0	1	1	1	0	0	0	1	0	0	0	0	0	1	0	1	1	1	0	1	0	0	0	1	1	0	0	1	1	1	0	1	1	0	1	1	0	1	1	0	1	1	1	0	1	0	0	1	0
0	0	1	1	1	1	1	0	1	0	0	0	0	0	1	0	1	1	0	0	1	0	0	0	1	1	0	0	1	0	1	0	1	0	0	1	1	0	0	1	0	1	1	0	0	1	0	0	1	0
0	0	1	1	1	1	1	0	1	1	0	0	0	0	0	0	1	1	1	0	1	0	0	0	1	1	0	0	1	1	1	0	0	1	0	0	0	0	1	0	0	1	0	0	0	1	0	0	1	0
0	0	1	1	1	0	1	0	1	0	0	1	0	0	1	1	1	1	1	0	0	0	0	0	1	1	0	0	1	1	1	0	0	1	0	1	0	0	1	0	0	1	1	1	1	0	0	0	1	0
0	0	1	0	1	1	1	0	1	0	1	1	0	0	1	1	1	1	1	0	1	0	0	0	1	1	0	0	1	1	1	0	1	1	0	0	0	0	1	1	0	1	0	1	0	1	0	0	1	0
0	0	1	1	1	1	1	0	1	0	0	0	0	0	1	1	1	1	0	0	1	0	0	0	1	1	0	0	1	1	1	0	0	1	1	1	0	0	0	1	0	1	1	0	0	0	0	0	0	0
0	0	1	1	1	0	1	0	1	1	1	0	0	0	0	1	1	1	1	0	1	0	0	0	1	1	0	0	1	1	1	0	1	1	0	1	1	0	1	1	0	1	0	1	0	0	0	0	0	0
0	0	1	0	1	0	1	0	1	0	1	0	0	0	1	1	1	1	1	0	1	0	0	0	1	0	0	0	1	1	1	0	0	0	0	0	1	0	0	1	0	1	0	0	0	1	0	0	1	0
0	0	1	1	1	0	1	0	1	1	1	0	0	0	1	1	1	1	1	0	1	0	0	0	1	1	0	0	1	1	1	0	0	1	0	1	1	0	1	0	0	1	0	1	0	1	0	0	0	0
0	0	1	1	1	1	0	0	1	0	1	0	0	0	1	0	1	1	0	0	1	0	0	0	1	1	1	0	1	1	1	0	0	1	0	1	1	0	1	1	0	1	0	1	0	1	0	0	1	0
0	0	1	1	1	1	1	1	1	0	0	1	0	0	1	0	0	1	1	0	1	0	0	0	1	1	1	0	1	0	1	0	1	0	1	1	0	0	1	0	0	1	0	0	0	1	0	0	0	0
0	0	1	1	1	1	0	0	1	1	0	1	0	0	1	0	1	1	1	0	1	0	0	0	1	0	0	0	1	0	1	0	0	1	0	1	1	0	1	1	0	0	1	0	0	1	0	0	1	0
0	0	1	1	1	0	1	1	1	0	1	1	0	0	1	1	1	1	1	0	0	0	0	0	1	1	0	0	1	0	1	0	1	1	0	1	0	0	0	0	0	1	0	0	0	1	0	0	0	0
0	0	1	1	1	0	0	0	1	0	1	0	0	0	1	0	1	1	1	0	1	0	0	0	1	1	0	0	1	1	1	0	0	0	1	0	0	0	1	0	0	1	0	0	0	1	0	0	0	0
0	0	1	1	1	1	1	0	1	1	1	1	0	0	0	1	1	1	1	0	0	0	0	0	1	1	1	0	1	1	1	0	0	1	0	1	1	0	1	1	0	1	0	0	0	1	0	0	1	0
0	0	1	1	1	1	1	0	1	0	0	0	0	0	1	0	1	1	0	0	1	0	0	0	1	1	0	0	1	1	1	0	0	0	0	0	1	0	1	0	0	1	0	0	0	1	0	0	1	0
0	0	1	1	1	1	0	1	0	1	1	1	0	0	1	0	1	1	0	0	1	0	0	0	1	1	0	0	1	1	1	0	0	1	0	0	0	1	0	1	0	1	0	0	0	1	1	0	1	0
0	0	1	1	1	1	1	1	0	1	1	1	0	0	0	0	0	1	0	0	0	0	0	0	1	1	1	0	1	1	1	0	0	0	0	0	0	1	1	1	0	1	0	0	0	1	0	0	1	0
0	0	1	1	1	0	1	1	0	1	0	1	0	0	1	0	0	1	0	0	1	0	0	0	1	1	1	0	1	0	1	0	1	0	0	1	0	1	1	1	0	1	0	0	1	1	0	0	1	0
0	0	1	1	1	0	1	1	1	0	0	1	0	0	1	1	1	1	1	0	1	0	0	0	1	1	0	0	1	0	1	0	1	0	0	1	1	0	0	1	0	1	0	1	0	0	0	0	0	0
0	0	1	1	1	0	0	0	1	0	1	1	0	0	1	1	1	1	1	0	0	0	0	0	1	1	0	0	1	1	1	0	1	1	1	1	0	0	1	1	0	1	0	0	0	1	0	0	1	0
0	0	1	1	1	1	1	0	1	1	1	1	0	0	1	1	1	1	0	0	0	0	0	0	1	1	0	0	1	0	1	0	0	1	1	1	0	0	0	1	0	1	0	1	0	1	0	0	1	0
0	0	1	1	1	0	0	1	1	1	0	1	0	0	1	1	0	1	0	0	0	0	0	0	1	1	0	0	1	0	1	0	1	1	0	1	1	0	1	1	0	1	0	1	0	1	0	0	1	0
0	0	1	1	1	0	0	0	1	1	1	1	0	0	0	0	1	1	0	1	0	0	0	0	1	1	1	0	1	1	1	0	1	1	1	0	1	0	1	0	0	1	0	0	0	0	0	0	1	0
0	0	1	1	1	1	1	1	1	0	0	0	0	0	1	0	0	1	0	0	0	0	0	0	1	1	0	0	1	0	1	0	1	1	0	1	0	0	1	0	0	1	0	0	0	1	0	0	1	0
0	0	1	1	0	0	0	1	1	1	0	1	0	0	1	1	1	1	0	0	1	0	0	0	1	0	0	0	1	1	1	0	0	1	1	1	1	0	1	1	0	0	0	0	0	0	0	0	0	0
0	0	1	1	1	0	1	1	0	1	1	1	0	0	1	1	1	1	0	0	1	0	0	0	1	1	1	0	1	1	1	0	1	0	1	0	1	0	1	0	0	1	0	0	0	1	1	0	1	0
0	0	1	1	1	0	0	0	0	1	1	1	0	0	1	0	1	1	1	0	1	0	0	0	1	1	0	0	1	1	1	0	1	1	0	0	1	0	0	1	0	1	0	0	1	1	0	0	1	0
0	0	1	1	1	1	1	1	1	1	1	1	0	0	1	1	1	1	0	0	1	0	0	0	1	1	1	0	1	0	1	0	1	0	1	1	1	1	1	1	0	1	0	0	1	0	0	0	1	0
0	0	1	1	1	1	1	1	1	1	1	0	0	0	1	0	1	1	0	0	1	0	0	0	1	0	0	0	1	0	1	0	1	0	0	1	1	0	0	1	0	1	0	1	0	1	0	0	1	0
0	0	1	0	1	0	0	0	1	0	1	0	0	0	1	1	1	1	0	0	1	0	0	0	1	1	0	0	1	0	1	0	1	1	0	0	0	0	1	1	0	0	0	0	0	0	0	1	0	0
0	0	1	0	1	0	1	0	1	1	0	1	0	0	1	1	0	1	0	0	1	0	0	0	1	1	0	0	1	0	0	0	0	1	0	1	0	0	1	1	0	1	0	0	0	0	0	0	0	0
0	0	1	0	1	1	0	1	1	1	1	0	0	0	1	1	1	1	0	0	1	0	0	0	1	1	0	0	1	1	1	0	1	1	0	1	1	0	1	0	0	1	0	1	0	1	0	0	1	0
0	0	1	1	1	0	1	0	1	1	1	1	0	0	1	1	1	1	1	0	1	0	0	0	1	1	0	0	1	1	1	0	1	0	0	1	1	0	1	0	0	1	0	0	0	1	0	0	1	0
0	0	1	1	1	1	0	1	1	1	0	0	0	0	1	1	1	1	0	0	1	0	0	0	1	1	0	0	1	1	1	0	1	0	1	0	0	0	1	1	0	1	0	1	0	1	0	0	1	0
0	0	1	0	0	0	1	1	1	0	1	0	0	0	1	1	0	1	1	0	1	0	0	0	1	1	0	0	1	0	1	0	0	0	1	1	1	1	1	0	0	1	0	0	0	1	0	0	0	0
0	0	1	1	1	1	1	0	1	1	0	0	0	0	1	1	1	1	1	0	1	0	0	0	1	1	0	0	1	1	1	0	1	1	1	0	1	0	0	1	0	1	0	0	0	1	0	0	1	0
0	0	1	1	1	0	0	1	1	1	1	0	0	0	1	1	1	1	1	0	1	0	0	0	1	1	0	0	1	1	1	0	1	0	1	0	0	0	1	1	0	1	0	0	0	1	0	1	1	0
0	0	1	1	1	0	1	0	0	1	0	1	0	0	1	1	1	1	1	0	1	0	0	0	1	1	0	0	1	0	1	0	1	1	1	1	1	0	1	0	0	0	0	0	0	1	0	0	0	0
0	0	1	1	1	1	0	0	1	1	0	0	0	0	1	0	1	1	0	0	1	0	0	0	1	1	0	0	1	1	1	0	1	1	1	1	1	0	1	1	0	1	0	0	0	1	0	0	1	0
0	0	1	1	1	0	1	0	1	1	1	0	0	0	1	1	0	1	0	0	1	0	0	0	1	1	0	0	1	1	1	0	1	1	0	0	1	1	0	0	0	1	0	1	0	1	0	0	1	0
0	0	1	0	1	0	1	0	1	1	0	1	0	0	1	0	0	1	0	0	1	0	0	0	1	1	1	0	1	0	1	0	1	0	0	1	0	1	0	1	0	1	0	1	0	1	0	0	1	0
0	0	1	0	1	0	0	0	1	1	1	1	0	0	1	0	1	1	1	0	1	0	0	0	1	1	1	0	1	1	0	0	1	0	1	0	0	0	1	1	0	0	0	0	0	1	0	0	1	0
0	0	1	1	1	0	1	0	1	1	0	0	0	0	1	1	1	1	0	0	0	0	0	0	1	1	0	0	1	1	1	0	0	0	1	0	1	0	1	1	0	0	0	0	0	0	0	0	0	0
0	0	1	1	1	0	0	1	1	1	0	1	0	0	0	1	1	1	0	0	1	0	0	0	1	1	0	0	1	1	1	0	0	1	1	1	1	0	1	1	0	1	0	1	0	1	0	0	1	0
0	0	1	1	1	1	1	0	1	1	1	1	0	0	1	1	1	1	0	0	1	0	0	0	1	1	1	0	1	1	1	0	0	0	0	1	1	0	1	1	0	1	1	0	0	1	0	0	0	0
0	0	1	1	1	1	1	0	1	1	0	0	0	0	0	1	0	1	1	0	1	0	0	0	1	1	0	0	1	1	1	0	0	0	1	1	1	0	0	1	0	0	1	0	0	0	0	0	0	0
0	0	1	0	1	1	1	0	1	1	0	0	0	0	1	0	1	1	1	1	1	0	0	0	1	1	0	0	1	1	1	0	1	0	1	1	1	0	1	1	0	1	0	0	0	1	0	1	0	0
0	0	1	1	1	0	1	0	1	0	0	1	0	0	1	0	1	1	0	0	1	0	0	0	1	1	0	0	1	0	1	0	1	0	0	1	1	0	1	0	0	0	0	1	1	1	0	0	0	0
0	0	1	1	1	1	0	0	1	0	1	0	0	0	1	1	0	1	0	0	1	0	0	0	1	1	0	0	1	1	1	0	1	0	0	0	0	0	1	1	0	1	0	1	0	1	0	0	1	0
0	0	1	1	1	0	1	1	1	1	0	1	0	0	1	1	0	1	1	0	1	0	0	0	1	1	0	0	1	0	0	0	1	0	0	0	0	0	1	0	0	1	0	0	0	1	0	0	1	0
0	0	1	1	1	1	1	0	1	0	0	1	0	0	1	1	1	1	1	0	1	0	0	0	1	1	0	0	1	1	1	0	0	0	1	0	1	0	1	1	0	0	0	1	0	1	0	0	0	0
0	0	1	1	1	1	1	1	1	0	0	0	0	0	1	0	0	1	0	0	1	0	0	0	1	1	0	0	1	1	1	0	1	0	1	0	1	0	1	1	0	1	0	0	1	1	0	0	0	0
0	0	1	1	1	1	1	1	1	0	1	0	0	0	1	0	0	1	1	0	1	0	0	0	1	1	0	0	1	1	1	0	0	1	0	0	1	1	0	1	0	1	0	0	0	1	0	0	0	0
0	0	1	1	1	0	0	1	1	0	1	0	0	0	1	1	1	1	0	0	1	0	0	0	1	1	1	0	1	0	1	0	1	0	1	1	0	1	0	0	0	1	0	0	0	1	0	0	1	0
0	0	1	1	1	1	0	0	1	1	0	0	0	0	1	1	1	1	0	0	1	0	0	0	1	0	0	0	1	0	1	0	1	1	1	0	0	1	0	0	0	0	0	1	0	1	0	1	1	1
0	0	1	1	1	1	1	1	1	0	0	0	0	0	0	0	0	1	1	0	1	0	0	0	1	1	0	0	1	0	1	0	1	0	1	1	1	0	1	0	0	0	0	0	0	0	0	0	1	1
0	0	1	0	1	0	0	1	0	0	0	1	0	0	1	1	1	1	1	0	1	0	0	0	1	1	0	0	1	1	1	0	0	0	0	1	1	0	1	0	0	1	0	0	0	1	0	1	1	0
0	0	1	1	1	1	0	0	1	0	0	0	0	0	0	1	1	1	1	1	1	0	0	0	1	1	1	0	1	1	1	0	1	1	1	1	0	1	0	0	0	1	0	0	0	1	0	0	1	0
0	0	1	0	1	1	1	1	1	0	0	1	0	0	1	1	0	1	0	0	1	0	0	0	1	1	1	0	1	1	1	0	1	0	0	0	0	0	1	0	0	0	0	0	0	1	0	1	0	0
0	0	1	0	1	1	0	0	1	0	0	1	0	0	1	1	1	1	1	0	1	0	0	0	1	1	0	0	1	1	1	0	1	1	0	1	0	1	1	0	0	1	1	0	0	0	0	0	1	0
0	0	1	0	1	1	0	0	1	1	0	1	0	0	0	1	1	1	0	0	1	0	0	0	1	1	1	0	1	1	1	0	1	0	1	0	0	0	1	0	0	1	0	0	0	0	0	0	0	0
0	0	1	1	1	1	1	0	1	0	0	1	0	0	0	1	0	1	1	1	0	0	0	0	1	0	1	0	1	0	1	0	0	0	0	1	0	0	1	0	0	1	1	0	0	1	0	0	0	0
0	0	1	0	1	1	0	0	1	1	0	0	0	0	1	1	1	1	1	1	1	0	0	0	1	1	1	0	1	1	1	0	0	1	1	0	0	1	1	0	0	0	0	0	0	1	0	0	1	0
0	0	1	1	1	1	1	0	0	1	0	1	0	0	1	1	0	1	1	1	1	0	0	0	1	1	1	0	1	1	1	0	0	1	0	0	1	1	1	0	0	1	0	0	0	1	0	0	0	0
0	0	1	1	1	0	0	0	1	1	0	0	0	0	1	1	1	1	1	1	1	0	0	0	1	1	0	0	1	1	1	0	0	1	0	0	0	1	1	0	0	1	1	0	0	1	0	0	0	0
0	0	1	1	1	0	1	0	1	0	1	1	0	0	1	0	1	1	1	1	0	0	0	0	1	1	1	0	1	1	1	0	0	0	0	1	0	1	1	0	0	1	0	1	0	1	0	0	0	0
0	0	1	1	1	0	1	0	0	1	0	1	0	0	1	1	0	1	0	0	1	0	0	0	1	1	1	0	1	0	1	0	1	0	0	1	0	1	1	0	0	1	0	1	0	1	0	0	1	1
0	0	1	1	1	1	1	0	0	1	1	1	0	0	1	0	0	1	0	0	1	0	0	0	1	1	1	0	1	1	1	0	0	0	1	0	1	1	1	0	0	1	0	1	0	1	0	0	0	0
0	0	1	0	1	0	1	0	1	1	0	1	0	0	1	1	1	1	0	0	1	0	0	0	1	1	1	0	1	1	1	0	1	0	1	1	1	1	1	0	0	0	0	0	1	1	0	0	1	0
0	0	1	1	1	1	1	0	1	1	1	0	0	0	1	0	1	1	0	0	1	0	0	0	1	1	1	0	1	0	1	0	0	1	0	1	1	1	0	0	0	1	0	1	0	1	0	0	0	0
0	0	1	1	1	0	1	1	0	1	0	0	0	0	1	0	1	1	0	1	0	0	0	0	1	1	1	0	1	1	1	0	1	0	1	0	1	1	1	0	0	1	0	0	0	0	0	1	1	0
0	0	1	1	1	1	1	1	1	0	0	0	0	0	1	1	1	1	1	1	1	0	0	0	1	1	1	0	1	1	1	0	1	0	0	0	1	1	1	0	0	0	0	0	0	1	0	0	0	0
0	0	1	1	1	1	1	1	1	1	1	0	0	0	1	0	1	1	0	1	0	0	0	0	1	1	1	0	1	1	1	0	0	0	1	1	1	1	1	1	0	1	1	0	0	1	0	1	1	0
0	0	1	1	1	1	1	0	1	0	1	1	0	0	1	1	1	1	0	1	0	0	0	0	1	1	1	0	1	0	1	0	0	0	1	1	1	1	1	1	0	1	1	1	0	1	0	0	0	0
0	0	1	1	1	1	1	0	0	1	1	0	0	0	1	0	1	1	1	1	1	0	0	0	1	1	1	0	1	0	1	0	0	1	0	0	1	1	1	0	0	1	0	0	0	1	0	0	0	1
0	0	1	1	1	0	1	1	0	1	1	1	0	0	1	1	1	1	0	0	1	0	0	0	1	1	1	0	1	1	1	0	1	1	0	1	1	1	1	1	0	1	0	1	0	0	0	0	0	0
0	0	1	0	1	0	0	1	0	0	0	1	0	0	1	0	1	1	1	0	1	0	0	0	1	1	0	0	1	1	1	0	1	1	0	0	0	1	1	1	0	1	1	1	1	1	0	0	0	0
0	0	1	1	1	1	1	0	0	1	1	1	0	0	1	1	1	1	1	0	1	0	0	0	1	1	0	0	1	1	1	0	1	0	0	0	1	0	1	1	0	0	1	0	0	1	0	0	0	1
0	0	1	1	1	1	1	0	1	0	0	1	0	0	1	1	0	1	0	1	1	0	0	0	1	1	0	0	1	1	1	0	0	0	0	1	1	0	1	1	0	0	1	1	0	1	0	0	0	0
0	0	1	0	1	0	0	1	1	0	1	0	0	0	0	0	1	1	0	0	1	0	0	0	1	1	1	0	1	1	1	0	1	0	0	1	1	1	1	1	0	1	1	0	0	1	0	0	0	0
0	0	1	1	1	0	0	1	0	1	1	0	0	0	1	0	1	1	0	1	0	0	0	0	1	1	1	0	1	1	1	0	1	0	0	1	0	1	1	1	0	1	1	1	0	1	0	0	1	0
0	0	1	1	1	1	0	0	1	0	1	1	0	0	0	0	1	1	0	1	1	0	0	0	1	0	1	0	1	1	1	0	1	1	0	0	1	1	1	0	0	1	0	1	0	1	0	0	0	0
0	0	1	0	1	1	0	0	0	0	1	1	0	0	1	0	1	1	0	1	1	0	0	0	1	1	1	0	1	1	1	0	1	1	0	0	1	1	1	0	0	0	1	0	0	1	0	0	0	0
0	0	1	1	1	1	1	0	0	1	1	0	0	0	1	0	1	1	0	1	1	0	0	0	1	1	1	0	1	0	1	0	0	1	0	0	1	1	0	1	0	0	0	0	0	1	0	0	1	0
0	0	1	1	1	1	0	0	0	1	1	0	0	0	1	0	1	1	1	1	1	0	0	0	1	1	1	0	1	1	1	0	1	0	0	1	1	1	1	1	0	1	1	1	0	1	0	0	1	0
0	0	1	1	1	1	1	0	1	1	1	1	0	0	1	1	1	1	0	1	1	0	0	0	1	1	0	0	1	1	1	0	0	0	1	0	0	1	1	1	0	0	0	0	0	1	0	1	0	0
0	0	1	1	1	1	1	0	0	1	1	0	1	0	1	0	1	1	0	1	1	0	0	0	1	1	1	0	1	1	1	0	1	0	1	0	0	1	1	1	0	1	1	0	0	1	1	0	0	0
0	0	1	1	1	0	0	1	0	1	1	1	0	0	1	0	0	1	0	1	1	0	0	0	1	1	1	0	1	1	1	0	1	0	1	1	0	1	1	1	0	1	1	1	0	1	0	0	0	0
0	0	1	1	1	0	1	0	1	1	1	1	1	0	1	0	1	1	1	1	1	0	0	0	1	1	1	0	1	1	1	0	0	0	0	1	1	1	1	0	0	1	1	0	0	1	0	1	0	0
0	0	1	1	1	1	1	0	0	0	1	1	0	0	1	1	1	1	1	1	0	0	0	0	1	1	1	0	1	1	1	0	1	0	1	0	1	0	1	0	0	1	1	1	1	1	0	0	0	0
0	0	1	1	1	1	1	1	0	0	0	1	0	0	1	0	1	1	0	1	0	0	0	0	1	1	1	0	1	0	1	0	0	0	0	0	1	1	1	0	0	1	1	1	0	1	0	0	1	0
0	0	1	1	1	1	0	0	1	1	0	1	0	0	1	1	1	1	0	1	1	0	0	0	1	0	0	0	1	1	1	0	0	0	0	1	0	0	1	0	0	1	0	1	0	1	0	0	0	0
0	0	1	0	1	0	1	0	0	1	1	1	0	0	1	0	0	1	0	0	1	0	0	0	1	1	1	0	1	1	1	0	1	0	0	0	1	1	0	0	0	1	0	1	0	1	0	0	1	1
0	0	1	0	0	1	1	0	1	1	1	1	0	0	1	0	1	1	0	1	1	0	0	0	1	1	0	0	1	1	1	0	0	0	0	0	1	0	1	1	0	1	1	0	0	1	0	0	1	0
0	0	1	0	1	1	1	0	0	1	1	1	0	0	1	1	1	1	1	1	0	0	0	0	1	1	0	0	1	1	1	0	1	0	1	1	0	1	0	0	0	1	0	1	0	1	0	1	0	0
0	0	1	0	1	1	0	0	0	1	1	1	0	0	1	0	1	1	0	1	1	0	0	0	1	0	0	0	1	1	1	0	1	0	0	0	0	1	1	1	1	1	0	1	0	1	1	0	0	0
0	0	1	0	1	1	1	0	1	0	1	1	1	0	1	0	1	1	0	1	1	0	0	0	1	1	0	0	1	1	1	0	1	1	0	1	0	1	1	1	0	0	1	1	0	1	0	0	1	0
0	0	1	1	1	1	1	0	1	0	0	0	0	0	1	0	1	1	1	1	0	0	0	0	1	1	0	0	1	1	1	0	0	1	1	0	0	0	1	0	0	1	0	0	0	1	0	0	1	0
0	0	1	1	1	0	1	1	1	0	1	0	0	0	1	0	1	1	0	0	1	0	0	0	1	0	0	0	1	1	1	0	0	0	0	1	1	0	1	0	0	1	1	1	0	1	0	0	0	0
0	0	1	1	1	1	1	1	0	1	1	0	0	0	0	0	1	1	0	1	1	0	0	0	1	1	0	0	1	1	1	0	1	0	0	1	0	1	1	0	0	0	0	1	0	1	0	0	0	0
0	0	1	1	0	1	1	0	0	1	0	1	0	0	1	0	1	1	0	0	1	0	0	0	1	1	1	0	1	1	1	0	0	0	0	1	1	1	1	0	0	1	0	1	0	1	0	0	1	0
0	0	1	1	1	1	1	0	0	1	1	1	0	0	1	1	1	1	1	0	0	0	0	0	1	1	1	0	1	1	1	0	0	0	0	0	1	1	1	0	0	1	0	1	0	1	0	0	1	0
0	0	1	1	1	0	0	0	1	0	0	0	0	0	1	1	1	1	0	1	1	0	0	0	1	1	1	0	1	1	1	0	1	0	0	0	1	1	1	0	0	1	0	1	0	1	0	0	1	1
0	0	1	0	1	0	0	0	1	1	0	0	0	0	1	0	0	1	0	0	1	0	0	0	1	1	1	0	1	1	1	0	0	0	1	1	0	1	1	0	0	1	0	0	0	1	0	0	1	0
0	0	0	0	1	0	1	0	1	1	0	1	0	0	1	0	1	1	0	0	1	0	0	0	1	1	1	0	1	1	1	0	1	0	0	0	0	1	1	0	0	1	0	1	0	0	0	0	0	0
0	0	1	0	1	1	1	0	1	0	1	1	0	0	1	1	1	1	1	0	1	0	0	0	1	1	1	0	1	1	1	0	1	1	0	1	0	1	1	0	0	1	0	0	0	1	0	0	0	0
0	0	1	0	0	1	1	1	1	1	0	1	0	0	1	1	1	1	0	0	1	0	0	0	1	1	1	0	1	1	1	0	0	0	0	0	1	1	1	0	0	1	0	0	0	1	0	0	1	0
0	0	0	0	1	1	1	0	1	1	1	1	0	0	1	0	0	1	0	0	1	0	0	0	1	1	1	0	1	1	1	0	0	1	0	1	1	1	1	0	0	1	0	1	0	1	0	0	0	0
0	0	1	1	1	0	1	0	1	0	1	0	0	0	1	1	1	1	0	0	1	0	0	0	1	1	0	0	1	1	1	0	1	1	0	0	0	0	1	0	0	1	0	0	1	0	0	0	1	0
0	0	1	1	1	1	1	0	1	0	1	0	0	0	1	0	0	1	0	0	1	0	0	0	1	1	1	0	1	1	1	0	1	1	0	1	1	1	1	1	0	1	0	1	0	1	0	0	0	0
0	0	1	1	1	1	1	1	1	1	1	0	0	0	1	1	0	1	0	1	1	0	0	0	1	0	1	0	1	1	1	0	0	0	0	0	0	0	1	0	0	1	0	0	0	1	0	0	0	0
0	0	1	1	1	0	1	0	1	1	1	1	0	0	1	1	1	1	0	0	0	0	0	0	1	1	1	0	1	1	1	0	1	0	0	1	0	0	1	0	0	1	0	1	0	0	0	0	0	1
0	0	1	1	0	0	0	0	1	1	1	1	0	0	1	1	1	1	1	0	1	0	0	0	1	1	1	0	1	1	1	0	1	1	0	0	0	0	1	0	0	1	0	0	0	0	0	0	0	0
0	0	1	0	1	1	1	0	1	1	1	1	0	0	1	0	1	1	0	0	0	0	0	0	1	1	1	0	1	0	1	0	1	1	0	1	0	1	1	0	0	1	0	1	0	0	0	0	1	0
0	0	1	0	0	1	1	1	1	0	1	1	0	0	1	1	0	1	0	0	1	0	0	0	1	0	1	0	1	1	1	0	0	0	0	0	1	0	1	0	0	1	0	1	0	1	1	0	0	0
0	0	1	1	1	0	1	0	1	0	0	1	0	0	0	0	1	1	1	0	1	0	0	0	1	0	1	0	1	1	1	0	0	0	0	1	0	0	1	0	0	1	0	0	0	1	0	0	1	0
0	0	1	1	1	1	1	1	1	0	1	1	0	0	1	1	1	1	1	0	1	0	0	0	1	1	1	0	1	0	1	0	1	0	1	0	0	0	0	0	0	1	0	0	0	1	0	0	0	0
0	0	1	1	1	0	1	1	1	1	1	1	0	0	1	1	1	1	0	0	1	0	0	0	1	1	1	0	1	0	1	0	0	0	0	0	0	0	1	0	0	1	0	0	0	1	0	0	1	0
0	0	1	1	1	1	1	0	1	1	1	0	0	0	0	1	0	1	0	1	1	0	0	0	1	1	1	0	1	0	1	0	1	0	0	1	0	1	1	0	0	1	0	1	0	0	1	0	0	0
0	0	1	1	1	0	1	0	1	1	1	1	0	0	1	0	1	1	1	0	1	0	0	0	1	0	0	0	1	1	1	0	1	0	0	0	1	0	1	0	0	1	0	0	0	1	0	0	0	0
0	0	1	1	1	0	1	0	1	1	1	0	0	0	1	1	1	1	1	0	1	0	0	0	1	1	1	0	1	1	1	0	1	0	0	0	1	0	1	0	0	1	0	0	0	1	0	0	1	0
0	0	1	0	1	0	0	0	0	1	1	1	0	0	1	1	1	0	1	0	1	0	0	0	1	1	1	0	1	1	1	0	1	0	0	0	0	1	1	1	0	1	0	1	0	1	0	0	0	0
0	0	1	1	1	1	1	1	1	0	0	1	0	0	1	0	1	1	0	0	1	0	0	0	1	0	1	0	1	1	1	0	1	0	0	0	1	0	1	1	0	1	0	0	0	1	0	0	0	0
0	0	1	1	1	1	1	0	1	1	1	0	0	0	0	0	1	1	0	0	1	0	0	0	1	0	1	0	1	0	1	0	0	0	0	0	1	0	1	0	0	0	0	1	0	0	0	0	0	0
0	0	1	0	1	0	1	0	1	1	1	0	0	0	1	0	1	1	1	0	1	0	0	0	1	0	1	0	1	1	1	0	1	0	0	1	1	1	1	0	0	1	0	0	0	0	0	0	0	0
0	0	1	1	1	0	1	0	1	1	1	0	0	0	1	0	1	1	0	0	1	0	0	0	1	1	1	0	1	0	1	0	1	0	0	0	1	1	1	0	0	1	0	0	0	0	0	0	0	0
0	0	1	1	1	1	1	0	1	1	1	1	0	0	1	1	1	1	0	0	1	0	0	0	1	1	0	0	1	0	1	0	1	0	0	1	1	1	1	0	0	0	0	0	0	1	0	0	0	1
0	0	1	1	1	1	1	0	1	1	1	0	0	0	1	0	1	1	1	0	1	0	0	0	1	0	1	0	1	1	1	0	1	0	0	1	0	1	1	0	0	0	0	1	0	1	0	0	0	0
0	0	1	1	1	1	1	1	0	1	1	1	0	0	0	1	1	1	1	0	1	0	0	0	1	0	1	0	1	1	1	0	1	0	0	0	1	1	0	0	0	1	0	0	0	1	0	0	1	0
0	0	1	1	1	1	1	1	1	0	0	0	0	0	1	1	0	1	0	0	1	0	0	0	1	1	1	0	1	1	1	0	1	0	0	0	1	1	1	0	0	1	0	0	0	0	0	0	0	1
0	0	1	1	1	1	1	0	1	0	0	0	0	0	1	1	1	1	0	0	1	0	0	0	1	1	1	0	1	1	1	0	1	1	0	0	0	1	1	0	0	1	0	1	1	1	0	0	1	1
0	0	1	1	1	1	1	1	1	1	0	1	0	0	1	1	0	1	0	0	1	0	0	0	1	1	0	0	1	1	1	0	1	0	0	1	1	0	1	0	0	1	0	1	1	1	0	0	0	0
0	0	1	1	1	1	1	1	1	1	0	1	0	0	1	1	1	1	0	0	1	0	0	0	1	1	1	0	1	1	0	0	0	0	0	1	0	0	1	0	0	0	0	1	0	1	0	0	0	0
0	0	1	1	1	1	1	0	1	1	0	1	0	0	1	1	1	1	0	0	1	0	0	0	1	0	1	0	1	1	1	0	1	0	0	1	0	1	1	0	0	1	0	1	0	1	0	0	0	0
0	0	1	0	1	1	0	1	1	1	0	1	0	0	1	0	1	0	0	0	1	0	0	0	1	1	1	0	1	1	1	0	0	0	0	1	1	1	0	0	0	1	0	1	0	1	0	0	0	1
0	0	1	1	1	1	1	0	1	0	0	1	0	0	0	1	1	1	1	0	1	0	0	0	1	1	1	0	1	1	1	0	1	0	0	1	0	1	1	0	0	1	0	1	0	1	0	0	0	0
0	0	1	1	1	0	1	0	1	1	0	1	0	0	1	0	0	1	0	0	1	0	0	0	1	1	0	0	1	0	1	0	0	0	0	0	1	0	1	0	0	1	0	1	0	1	1	0	0	0
0	0	1	1	1	1	1	1	1	1	0	0	0	0	1	0	0	1	1	0	1	0	0	0	1	1	0	0	1	0	1	0	1	0	0	0	0	0	1	0	0	0	0	0	0	0	0	0	0	0
0	0	1	1	1	0	1	0	1	1	0	0	0	0	1	0	1	1	1	0	0	0	0	0	1	1	0	0	1	0	1	0	1	0	1	0	1	0	1	0	0	1	0	1	1	1	1	0	0	1
0	0	1	1	1	1	0	1	1	1	0	1	0	0	1	1	1	1	1	0	1	0	0	0	1	1	0	0	1	1	1	0	0	0	1	0	1	0	1	0	0	1	0	0	0	1	0	0	0	0
0	0	1	1	1	1	1	0	1	1	0	0	0	0	1	0	1	1	0	0	1	0	0	0	1	1	1	0	1	1	1	0	1	0	0	0	1	0	1	0	0	1	0	1	0	0	0	0	0	0
0	0	1	0	1	0	1	0	1	0	0	0	0	0	1	0	1	1	0	0	1	0	0	0	1	1	0	0	1	1	1	0	1	0	0	1	0	0	1	0	0	1	0	0	1	1	0	0	0	0
0	0	1	1	1	0	1	0	1	1	0	1	0	0	1	0	1	1	1	0	0	0	0	0	1	1	0	0	1	0	1	0	0	0	0	1	1	0	1	0	0	1	0	1	0	1	0	0	0	1
0	0	1	1	1	0	1	1	1	1	0	0	0	0	1	1	1	1	0	0	1	0	0	0	1	1	0	0	1	1	1	0	0	0	0	0	0	0	1	0	0	1	0	0	0	1	0	0	1	0
0	0	1	1	1	1	0	1	1	1	0	1	0	0	1	0	1	1	1	0	1	0	0	0	1	1	1	0	1	1	1	0	0	0	0	0	0	0	1	0	0	1	0	1	0	1	0	0	0	0
0	0	1	0	1	0	1	0	1	1	0	1	0	0	1	0	1	1	1	0	1	0	0	0	1	1	0	0	1	1	1	0	0	0	0	0	0	0	1	0	0	1	0	1	0	1	0	0	0	0
0	0	1	1	1	1	0	0	1	0	0	1	0	0	0	0	1	0	0	0	0	0	0	0	1	1	0	0	1	0	1	0	0	0	0	0	1	0	1	0	0	1	0	1	0	1	0	0	0	0
0	0	1	1	1	1	1	0	1	1	0	0	0	0	1	1	1	1	0	0	1	0	0	0	1	1	0	0	1	1	1	0	0	0	0	0	1	0	1	0	0	1	0	1	0	1	0	0	0	1
0	0	1	1	1	0	1	0	0	1	0	1	0	0	1	1	1	1	0	0	0	0	0	0	1	1	0	0	1	1	1	0	0	0	0	0	0	0	1	0	0	1	0	1	0	1	0	0	0	1
0	0	1	1	1	1	0	0	1	1	0	0	0	0	1	0	1	1	1	0	1	0	0	0	1	1	0	0	1	1	1	0	0	0	0	1	0	0	1	0	0	1	0	1	0	0	0	0	0	0
0	0	1	1	1	1	0	0	1	0	0	1	0	0	1	1	1	1	1	1	0	0	0	0	1	1	1	0	1	0	1	0	1	0	0	0	1	0	0	0	0	1	0	0	0	1	0	0	0	0
0	0	1	0	1	1	1	1	1	0	0	1	0	0	1	0	1	1	1	0	1	0	0	0	1	1	0	0	1	0	1	0	0	0	0	0	0	0	1	0	0	1	0	0	0	0	0	0	0	0
0	0	1	1	1	1	1	1	1	0	0	1	0	0	1	1	1	1	0	0	1	0	0	0	1	0	0	0	1	1	1	0	0	0	0	0	0	0	1	0	0	1	0	1	0	1	0	0	0	0
0	0	1	0	1	0	1	0	0	0	0	1	0	0	1	1	1	1	0	0	0	0	0	0	1	1	0	0	1	1	1	0	1	1	0	0	1	0	0	0	0	1	0	0	0	1	0	0	0	0
0	0	1	1	1	0	1	0	1	0	0	0	0	0	1	0	1	1	0	0	1	0	0	0	1	1	0	0	1	0	0	0	1	0	0	0	0	0	0	0	0	1	0	0	0	1	1	0	0	0
0	0	1	1	1	0	1	1	1	0	0	0	0	0	0	1	0	1	0	0	1	0	0	0	1	1	0	0	1	1	0	0	1	0	1	1	1	0	0	0	0	1	0	1	1	1	0	0	0	0
0	0	1	1	1	0	1	0	1	1	0	1	0	0	1	1	1	1	1	0	1	0	0	0	1	1	0	0	1	1	1	0	1	0	1	0	0	0	1	0	0	1	0	0	0	1	0	0	0	0
0	0	1	1	1	1	0	0	1	1	0	0	0	0	1	1	0	1	0	0	1	0	0	0	1	1	1	0	1	1	1	0	1	1	0	1	0	1	1	0	0	1	0	0	0	1	0	1	0	0
0	0	1	1	1	0	1	0	1	0	0	0	0	0	1	1	1	1	0	0	1	0	0	0	1	1	0	0	1	1	1	0	0	0	1	0	0	0	1	0	0	1	0	1	1	1	0	1	0	0
0	0	1	0	1	0	1	0	1	0	0	0	0	0	1	0	1	1	0	0	1	0	0	0	1	1	0	0	1	0	1	0	1	0	1	0	1	0	0	0	0	0	0	0	1	1	0	0	0	0
0	0	1	1	1	1	1	0	1	0	0	0	0	0	1	1	1	1	1	0	1	0	0	0	1	1	0	0	1	0	1	0	0	1	0	0	1	0	1	0	0	1	0	1	0	0	0	0	0	0
0	0	0	0	1	0	0	0	1	0	0	1	0	0	0	0	0	1	0	0	1	0	0	0	1	1	0	0	1	0	0	0	1	1	0	0	0	0	1	0	0	1	0	1	0	1	1	0	1	0
0	0	1	1	1	0	1	0	1	0	0	0	0	0	1	0	1	1	0	0	1	0	0	0	1	0	0	0	1	1	1	0	1	1	1	0	0	0	1	0	0	1	0	1	1	1	0	0	0	0
0	0	1	0	1	1	1	0	1	0	0	1	0	0	1	1	1	1	1	0	1	0	0	0	1	1	0	0	1	1	1	0	1	0	0	0	1	0	1	0	0	1	0	0	0	1	0	0	0	0
0	0	1	1	1	0	1	0	1	1	0	0	0	0	1	1	0	1	0	0	1	0	0	0	1	1	0	0	1	1	0	0	1	1	1	1	1	1	1	0	0	1	0	0	0	1	0	0	0	0
0	0	1	1	1	1	0	0	1	1	0	1	0	0	1	1	1	1	1	0	1	0	0	0	1	1	1	0	1	1	1	0	1	0	1	0	0	1	0	0	0	1	0	0	0	1	0	0	0	1
0	0	1	1	1	1	1	0	1	1	0	0	0	0	1	1	1	1	0	0	1	0	0	0	1	1	1	0	1	1	1	0	0	1	1	0	1	1	0	0	0	1	0	0	0	1	0	0	0	0
0	0	1	1	1	0	1	0	1	0	0	1	0	0	1	1	0	1	1	0	1	0	0	0	1	1	1	0	1	0	0	0	1	0	1	0	0	0	1	0	0	1	0	0	0	0	0	0	0	0
0	0	1	1	1	0	0	1	1	0	0	0	0	0	1	1	1	1	1	1	1	0	0	0	1	1	0	0	1	1	1	0	1	0	0	0	1	0	1	0	0	1	0	1	0	1	0	0	1	0
0	0	1	0	1	0	1	0	0	0	0	0	0	0	1	1	1	1	1	0	1	0	0	0	1	1	1	0	1	0	1	0	1	0	1	1	1	1	0	0	0	1	0	0	0	1	0	0	0	0
0	0	1	1	1	1	0	0	0	0	0	0	0	0	1	1	1	1	0	0	1	0	0	0	1	1	0	0	1	1	1	0	0	1	0	0	1	0	1	0	0	1	0	1	0	0	0	0	0	0
0	0	1	1	1	1	0	0	0	0	0	1	0	0	0	0	0	1	0	0	1	0	0	0	1	1	1	0	1	1	1	0	1	0	1	0	1	1	1	0	0	1	0	0	1	1	0	0	0	0
0	0	1	1	1	1	1	1	0	0	0	1	0	0	1	0	1	1	0	0	1	0	0	0	1	0	1	0	1	1	1	0	0	0	0	1	1	0	1	0	0	1	0	1	0	1	0	0	0	0
0	0	1	1	0	0	1	0	0	0	0	0	0	0	1	0	1	1	0	0	1	0	0	0	1	1	0	0	1	1	1	0	1	0	0	0	1	1	1	0	0	1	0	1	0	1	0	0	0	0
0	0	1	1	1	1	1	1	1	1	0	1	0	0	1	0	1	1	1	0	1	0	0	0	1	0	0	0	1	0	1	0	1	0	0	0	1	1	1	0	0	1	0	1	0	1	0	1	0	0
0	0	1	1	1	0	0	1	1	1	0	1	0	0	1	0	1	1	0	0	1	0	0	0	1	1	1	0	1	1	1	0	1	0	0	1	0	1	0	0	0	1	0	1	0	1	0	0	0	0
0	0	1	0	1	1	0	0	1	0	0	1	0	0	0	1	1	1	0	1	1	0	0	0	1	1	1	0	1	1	0	0	0	0	1	0	0	1	1	0	0	1	0	0	0	1	0	0	1	0
0	0	1	1	1	1	1	0	1	1	0	0	0	0	1	1	1	1	0	1	1	0	0	0	1	1	1	0	1	1	1	0	1	1	1	0	0	0	0	0	0	1	0	1	0	1	0	0	1	0
0	0	0	1	1	1	1	0	1	1	0	1	0	0	1	0	1	1	0	1	1	0	0	0	1	1	1	0	1	1	1	0	1	0	1	0	1	1	1	0	0	1	0	0	1	1	0	0	0	0
0	0	1	1	1	1	1	0	1	0	0	0	0	0	1	1	1	1	0	1	1	0	0	0	1	1	1	0	1	0	1	0	1	0	0	0	1	0	0	0	0	1	0	1	0	1	0	0	0	0
0	0	1	1	1	1	1	0	1	0	0	0	0	0	1	0	1	1	1	0	1	0	0	0	1	1	1	0	1	1	0	0	1	1	0	0	0	1	0	0	0	1	0	0	0	0	0	0	1	0
0	0	1	1	1	1	1	0	1	0	0	0	0	0	1	0	1	1	1	0	1	0	0	0	1	1	1	0	1	1	1	0	1	0	1	0	1	0	1	0	0	1	0	0	0	0	0	0	0	0
0	0	1	0	1	0	1	0	1	1	0	1	0	0	1	0	1	1	0	0	1	0	0	0	1	1	1	0	1	1	0	0	0	0	1	1	1	1	0	0	0	1	0	1	0	0	0	0	0	0
0	0	1	1	1	1	1	0	1	1	0	1	0	0	1	1	1	1	0	0	1	0	0	0	1	1	1	0	1	1	1	0	1	1	0	0	0	0	0	0	0	1	0	0	0	1	0	1	0	0
0	0	1	1	1	1	1	0	1	1	0	1	0	0	1	0	1	1	0	0	1	0	0	0	1	1	1	0	1	1	1	0	1	0	0	1	0	1	1	0	0	1	0	1	0	0	0	0	0	0
0	0	1	0	1	1	0	0	1	1	0	1	0	0	1	0	1	1	0	0	1	0	0	0	1	1	1	0	1	1	1	0	0	1	0	1	1	0	1	0	0	1	0	1	1	0	0	0	1	0
0	0	1	1	1	1	0	0	1	0	0	0	0	0	1	1	1	1	0	0	1	0	0	0	1	1	1	0	1	1	1	0	0	0	0	0	0	1	0	0	0	1	0	1	0	1	0	0	0	0
0	0	1	1	1	1	1	1	1	1	1	0	0	0	1	1	1	1	1	0	1	0	0	0	1	1	1	0	1	1	1	0	0	1	0	0	1	0	1	0	0	0	0	1	0	1	0	0	0	0
0	0	1	1	1	1	1	0	1	1	0	0	0	0	1	1	0	1	1	0	1	0	0	0	1	0	1	0	1	1	1	0	0	1	0	0	0	0	1	0	0	1	0	0	0	1	0	0	1	1
0	0	1	1	1	1	0	0	1	1	1	0	0	0	1	1	1	1	1	0	1	0	0	0	1	1	1	0	1	0	1	0	0	0	1	1	1	1	1	0	0	1	0	0	1	0	0	0	0	0
0	0	1	1	1	0	1	0	1	1	0	1	0	0	1	0	1	1	1	0	1	0	0	0	1	1	1	0	1	1	1	0	1	0	0	0	1	1	0	0	0	1	0	0	0	0	0	0	0	0
0	0	1	1	1	1	1	0	1	1	1	1	0	0	1	1	1	1	0	0	1	0	0	0	1	1	0	0	1	1	1	0	0	0	0	1	0	0	0	1	0	1	0	1	0	0	0	0	0	0
0	0	1	1	1	1	1	0	1	1	0	0	0	0	1	1	1	1	1	0	1	0	0	0	0	1	0	0	1	0	1	0	1	0	0	0	0	0	1	0	0	1	0	0	0	1	0	0	0	0
0	0	1	1	1	1	1	0	1	1	0	1	0	0	1	0	1	1	1	0	1	0	0	0	1	0	0	0	1	0	1	0	0	0	0	1	1	1	1	0	0	1	0	1	0	0	0	0	0	0
0	0	1	1	1	0	0	0	1	1	1	1	0	0	1	0	1	1	0	1	1	0	0	0	1	1	1	0	1	0	1	0	1	1	0	0	1	1	1	0	0	1	0	1	0	0	0	0	0	0
0	0	0	1	1	1	1	0	1	1	0	1	0	0	1	1	1	1	0	0	1	0	0	0	1	0	1	0	1	1	1	0	1	0	0	1	0	1	1	0	1	0	0	1	1	0	0	0	0	1
0	0	1	1	1	1	1	0	1	1	0	1	0	0	0	1	1	1	1	1	1	0	0	1	1	0	1	0	1	1	1	0	0	1	0	0	0	1	0	0	0	0	0	1	0	0	0	0	0	0
0	0	1	1	1	1	1	0	1	0	1	0	0	0	1	0	1	1	1	1	1	0	0	0	1	0	1	0	1	1	1	0	0	0	0	0	1	1	1	0	0	1	0	0	1	1	0	0	0	0
0	0	1	1	1	0	0	0	1	0	1	1	0	0	1	0	1	1	1	1	1	0	0	0	1	0	1	0	1	1	1	0	1	0	0	0	1	1	1	0	0	0	0	0	1	1	0	0	0	0
0	0	1	0	1	1	1	0	1	1	0	0	0	0	1	1	1	1	0	1	1	0	0	0	1	1	1	0	1	1	1	0	1	0	0	1	0	0	1	0	1	0	1	0	0	0	0	0	0	0
0	0	1	1	1	0	1	0	1	0	1	1	0	0	1	0	1	1	1	1	1	0	0	0	1	1	1	0	1	0	1	0	1	0	1	1	0	1	1	0	1	1	0	0	0	0	0	0	0	0
0	0	1	1	1	1	1	0	1	0	1	1	0	0	0	1	1	1	1	0	1	0	0	0	1	1	1	0	1	1	1	0	1	0	1	1	1	1	1	0	0	1	0	1	0	0	0	0	0	0
0	0	1	0	1	1	1	0	1	0	0	0	0	0	1	1	0	1	1	0	1	0	0	0	1	1	1	0	1	1	1	0	1	0	0	0	0	0	1	0	0	1	0	0	0	0	0	0	0	1
0	0	1	1	1	1	1	0	1	0	1	1	0	0	1	1	1	1	0	0	1	0	0	0	1	1	1	0	1	0	1	0	0	0	1	0	0	1	0	0	0	1	0	0	1	0	0	0	1	0
0	0	1	1	1	1	1	0	1	1	0	1	0	0	1	1	0	1	0	0	1	0	0	0	1	1	1	0	1	1	1	0	1	1	1	1	1	1	1	0	0	1	0	0	0	0	1	1	0	0
0	0	1	1	1	1	1	0	1	0	1	1	0	0	1	1	1	1	1	0	1	0	0	0	1	1	1	0	1	1	1	0	1	1	0	0	1	1	1	0	0	0	0	1	0	0	0	0	0	0
0	0	1	0	1	1	0	1	0	1	0	0	0	0	1	1	1	1	0	0	1	0	0	0	1	1	1	0	1	1	1	0	1	1	1	0	1	1	0	1	0	1	0	1	0	0	0	0	0	0
0	0	1	1	1	1	0	0	1	0	0	0	0	0	1	1	1	1	1	0	1	0	1	0	0	1	1	0	1	0	1	0	1	1	1	0	0	1	1	0	0	1	0	0	0	0	0	0	0	0
0	0	1	1	1	1	1	0	1	0	0	1	0	0	1	1	1	1	1	0	1	0	0	1	1	1	1	0	1	0	1	0	1	1	1	0	1	0	1	0	0	0	0	1	0	0	1	0	1	0
0	0	1	1	1	1	1	0	1	1	0	1	0	0	1	1	1	1	1	0	1	0	0	0	1	1	1	0	1	1	1	0	0	1	0	0	0	1	1	0	0	0	0	0	0	0	0	0	1	0
0	0	1	1	1	1	1	0	1	0	0	0	0	0	1	1	0	1	0	0	1	0	0	0	1	1	1	0	1	0	1	0	1	1	0	1	0	1	1	0	0	1	0	1	0	0	0	0	0	0
0	0	1	1	1	1	1	0	1	0	0	1	0	0	1	1	1	1	0	0	0	0	0	0	1	1	1	0	1	0	1	0	1	0	0	0	0	1	1	0	0	1	0	1	0	0	0	0	0	0
0	0	1	1	1	1	1	0	1	0	0	1	0	0	1	1	1	1	1	0	1	0	0	0	1	1	1	0	1	0	0	0	1	0	1	0	0	0	0	0	0	0	0	0	1	0	0	0	0	0
0	0	1	1	1	0	0	0	1	1	0	1	0	0	1	1	0	1	1	0	1	0	0	0	1	1	1	0	1	1	0	0	1	1	1	0	0	1	1	0	0	1	0	0	0	0	0	0	0	0
0	0	1	1	1	0	0	1	1	0	0	1	0	0	1	1	1	1	1	0	1	0	0	0	1	1	0	0	1	1	1	0	1	0	0	0	0	0	0	0	0	1	0	1	0	0	0	0	0	0
0	0	1	1	1	0	0	1	1	1	0	1	0	0	0	1	1	1	0	0	1	0	0	0	1	1	0	0	1	1	1	0	1	1	0	0	0	1	0	0	0	0	0	0	0	0	0	0	1	0
0	0	1	0	1	1	1	0	1	0	0	1	0	0	1	1	1	1	1	0	1	0	0	0	1	1	1	0	1	1	1	0	1	1	1	0	0	1	0	0	0	0	0	0	0	1	0	1	0	0
0	0	1	1	1	1	1	0	1	1	0	1	0	0	1	0	1	1	1	0	1	0	0	0	1	1	0	0	1	1	1	0	1	0	0	1	0	1	1	0	0	1	0	0	0	0	0	0	0	0
0	0	1	1	1	1	1	0	1	1	0	1	0	0	1	1	1	1	0	0	1	0	0	0	1	1	0	0	1	1	1	0	0	1	1	1	0	1	1	1	0	1	0	1	0	0	1	0	0	0
0	0	1	1	1	1	1	1	1	0	1	1	0	0	1	1	1	1	0	0	0	0	0	0	1	1	0	0	1	0	1	0	1	0	1	0	1	1	1	1	0	1	0	1	0	0	0	0	1	0
0	0	1	1	1	1	1	1	1	1	0	1	0	0	1	1	1	1	0	0	1	0	0	0	1	1	0	0	1	1	1	0	1	1	0	0	1	0	1	0	0	1	0	1	0	0	1	0	0	0
0	0	1	0	1	0	1	0	1	1	1	1	0	0	1	1	1	1	1	0	1	0	0	0	1	1	0	0	1	1	1	0	1	0	0	1	1	1	0	0	0	1	0	0	0	1	0	0	0	0
0	0	1	1	1	0	0	1	1	1	0	1	0	0	0	0	1	1	1	0	1	0	0	0	1	1	1	0	1	1	0	0	1	0	1	0	1	0	0	0	0	1	0	0	0	0	0	0	0	0
0	0	1	0	1	1	1	1	1	0	0	1	0	0	1	1	1	1	0	0	1	0	0	0	1	1	0	0	1	0	1	0	1	1	1	0	1	1	1	0	0	0	0	1	0	0	0	0	0	0
0	0	1	1	1	0	1	0	1	0	0	0	0	0	1	1	1	1	0	0	1	0	0	0	1	1	0	0	1	1	1	0	1	1	1	0	1	0	1	0	0	1	0	0	0	1	0	0	0	0
0	0	1	0	1	1	1	0	1	0	0	0	0	0	1	1	1	1	0	0	1	0	0	0	1	1	0	0	1	1	1	0	1	0	0	1	1	0	0	0	0	1	0	1	0	0	0	0	1	0
0	0	1	1	1	0	1	1	1	0	0	1	0	0	1	1	1	1	0	0	1	0	0	0	1	1	0	0	1	1	0	0	1	0	1	0	1	0	0	0	0	1	0	0	0	0	0	0	0	0
0	0	1	0	1	0	1	0	0	1	0	1	0	0	1	1	0	1	1	0	1	0	0	0	1	1	0	0	1	0	1	0	1	1	0	1	1	0	1	0	0	1	0	1	0	0	0	0	0	0
0	0	1	0	0	0	1	1	0	1	0	0	0	0	1	1	1	1	0	0	1	0	0	0	1	1	0	0	1	1	0	0	1	0	0	1	0	0	0	0	0	1	0	1	0	0	0	0	1	0
0	0	1	1	1	0	0	0	1	1	0	0	0	0	0	1	1	1	1	0	1	0	0	0	1	1	0	0	1	1	1	0	1	0	1	0	0	0	1	0	0	1	0	0	0	0	0	0	0	0
0	0	1	1	1	1	0	0	1	0	0	1	0	0	1	0	1	1	1	0	1	0	0	0	1	1	0	0	1	1	1	0	1	1	1	0	1	0	1	0	0	0	0	1	0	0	1	0	0	0
0	0	1	0	1	1	1	0	1	0	0	0	0	0	1	1	1	1	1	0	1	0	0	0	1	1	0	0	1	1	1	0	1	1	1	0	1	0	0	0	0	1	0	0	0	0	0	0	0	0
0	0	1	0	1	1	0	0	1	1	0	0	0	0	1	1	1	1	1	0	1	0	0	0	1	1	1	0	1	1	1	0	1	1	1	0	0	0	1	0	0	1	0	0	0	0	1	0	0	0
0	0	1	1	1	1	1	0	1	0	0	1	0	0	1	1	1	1	1	0	1	0	0	0	1	1	1	0	1	0	1	0	1	1	0	0	0	1	1	0	0	1	0	1	0	1	0	0	0	0
0	0	1	1	1	1	1	0	1	1	0	1	0	0	1	1	1	1	0	0	1	0	0	0	1	0	1	0	1	0	1	0	1	1	0	0	1	1	0	1	0	1	0	0	0	1	0	0	1	0
0	0	1	1	1	0	1	0	1	1	0	1	0	0	1	1	1	1	0	0	1	0	0	0	1	1	0	0	1	0	1	0	1	1	1	0	1	0	1	0	0	1	0	0	0	1	0	0	0	0
0	0	1	1	1	1	1	0	1	1	0	1	0	0	1	1	1	1	1	0	1	0	0	0	1	1	0	0	1	1	1	0	1	1	0	1	1	0	0	0	0	1	0	1	0	0	0	0	0	0
0	0	1	0	1	1	1	0	1	1	0	1	0	0	1	1	1	1	0	0	1	0	0	0	1	1	0	0	1	1	1	0	1	0	0	1	1	0	0	1	0	1	0	1	0	0	0	0	1	0
0	0	1	1	1	1	1	0	1	1	1	1	0	0	1	1	1	1	1	0	1	0	0	0	1	1	0	0	1	0	1	0	1	0	1	0	1	0	1	1	0	1	1	0	0	0	0	0	0	0
0	0	1	1	1	1	1	0	1	1	0	1	0	0	1	0	1	1	0	0	1	0	0	0	1	1	0	0	1	1	1	0	1	0	1	0	1	0	1	0	0	1	0	0	0	0	0	0	0	0
0	0	1	0	1	1	1	0	1	0	0	1	0	0	1	1	1	1	0	0	1	0	0	0	1	1	0	0	1	0	0	0	0	1	1	0	1	1	1	1	0	1	0	0	0	0	0	0	0	0
0	0	1	0	1	0	1	0	1	1	1	1	0	0	1	0	0	1	0	0	1	0	0	0	1	1	0	0	1	0	1	0	1	1	0	0	1	0	1	1	0	1	0	1	0	0	0	0	1	0
0	0	1	1	1	1	1	0	1	1	0	0	0	0	1	1	1	1	0	0	1	0	0	0	1	1	1	0	1	1	1	0	0	0	1	1	0	1	1	0	0	1	0	1	0	0	0	0	0	0
0	0	1	0	1	0	0	0	1	1	0	1	0	0	1	0	0	1	0	0	0	0	0	0	1	1	1	0	1	0	1	0	1	1	0	0	0	1	0	0	0	0	0	0	0	0	0	0	0	0
0	0	0	0	0	0	1	0	1	0	0	1	0	0	1	1	0	1	0	0	1	0	0	0	1	1	0	0	1	1	1	0	1	0	1	0	1	0	1	1	0	1	0	0	1	1	0	0	0	0
0	0	1	1	1	1	1	1	1	0	1	1	0	0	1	0	1	1	0	0	1	0	0	0	1	1	1	0	1	1	1	0	1	0	1	0	1	0	0	0	0	1	0	1	0	0	0	0	0	0
0	0	1	1	1	1	0	0	1	1	1	0	0	0	1	1	1	1	0	1	1	0	0	0	1	1	1	0	1	0	1	0	1	0	1	0	0	0	0	0	0	1	0	1	0	0	0	0	1	0
0	0	1	1	1	0	0	0	1	1	0	1	0	0	1	0	0	1	0	0	1	0	0	0	1	1	1	0	1	0	1	0	0	0	1	0	0	1	1	0	0	1	0	1	0	0	0	0	1	0
0	0	1	1	1	1	1	1	1	0	0	0	0	0	1	0	1	1	1	1	1	0	0	0	1	1	1	0	1	0	1	0	1	0	1	0	0	1	1	1	0	1	0	0	0	0	0	0	0	0
0	0	1	1	0	1	1	0	1	1	0	0	0	0	1	0	1	1	0	0	1	0	0	0	1	1	0	0	1	1	1	0	1	1	0	0	0	1	1	0	0	1	0	0	0	0	0	0	1	0
0	0	1	1	1	1	1	0	1	0	1	1	0	0	1	1	1	1	0	0	1	0	0	0	1	1	1	0	1	1	1	0	1	1	0	0	0	1	1	0	0	1	0	1	0	0	0	0	0	0
0	0	0	1	1	1	1	0	1	1	1	1	0	0	1	0	1	1	0	0	1	0	0	0	1	1	0	0	1	1	1	0	0	1	1	0	1	0	1	0	0	1	0	0	1	1	0	0	0	0
0	0	1	1	1	0	1	0	1	0	1	0	0	0	1	0	1	1	0	0	1	0	0	0	1	1	1	0	1	1	1	0	1	1	1	1	1	1	1	0	0	1	0	1	0	1	0	0	1	0
0	0	1	1	1	1	1	0	1	0	0	0	0	0	1	0	1	1	0	0	1	0	0	0	1	0	1	0	1	1	1	0	0	0	0	0	1	1	1	0	0	1	0	1	0	1	0	0	1	0
0	0	1	0	0	1	1	0	0	1	0	0	0	0	1	1	1	1	0	0	1	0	0	0	1	1	1	0	1	0	1	0	0	0	1	0	1	1	1	0	0	1	0	1	0	0	0	0	0	0
0	0	1	1	1	0	1	0	1	0	1	0	0	0	1	0	1	1	1	0	1	0	0	0	1	1	1	0	1	1	1	0	1	1	0	0	1	1	1	0	0	1	0	1	0	0	0	0	0	0
0	0	1	0	1	0	1	1	1	0	1	1	0	0	1	1	1	1	1	0	1	0	0	0	1	1	1	0	1	0	1	0	1	1	0	0	1	1	0	0	0	1	0	0	0	0	0	0	0	1
0	0	1	0	1	0	0	0	0	1	0	1	0	0	1	0	1	1	1	0	1	0	0	0	1	1	0	0	1	0	1	0	0	1	0	0	1	1	1	1	0	1	0	0	0	0	0	1	0	1
0	0	1	1	1	1	0	1	0	0	1	0	0	0	1	0	1	1	1	0	1	0	0	0	1	1	0	0	1	0	1	0	1	1	0	0	1	0	0	0	0	1	0	1	0	0	1	0	0	0
0	0	1	1	1	0	1	0	1	0	0	0	0	0	1	1	1	1	1	0	1	0	0	0	1	1	0	0	1	0	1	0	1	0	0	0	0	0	1	1	0	1	0	1	0	0	0	0	0	0
0	0	1	1	1	1	1	1	1	1	1	1	0	0	1	1	1	1	0	0	1	0	0	0	1	1	1	0	1	1	0	0	1	1	1	0	1	1	1	0	0	1	0	1	0	0	0	0	1	0
0	0	1	0	0	0	1	1	0	1	0	0	0	0	1	1	0	1	0	0	1	0	0	0	1	1	1	0	1	1	1	0	1	0	1	1	1	1	0	0	0	1	0	1	0	0	1	0	1	0
0	0	1	1	1	0	1	0	1	1	0	1	0	0	1	1	1	1	0	0	1	0	0	0	1	1	1	0	1	0	1	0	1	0	0	0	0	1	1	0	0	1	0	1	0	1	0	0	0	0
0	0	1	1	1	1	1	0	1	1	0	1	0	0	1	1	0	1	0	0	1	0	0	0	1	1	1	0	1	1	0	0	1	0	0	0	1	1	0	0	0	1	0	0	0	0	0	0	1	0
0	0	1	1	1	1	1	1	1	1	0	1	0	0	1	1	1	1	1	0	1	0	0	0	1	1	0	0	1	0	1	0	1	0	0	0	1	1	0	1	0	1	0	0	0	0	0	0	0	0
0	0	1	1	1	0	0	0	0	1	0	1	0	0	1	0	1	1	1	0	1	0	0	0	1	1	0	0	1	1	1	0	1	1	0	1	0	0	1	0	0	1	0	1	0	0	0	0	1	0
0	0	1	0	1	1	0	0	0	1	0	1	0	0	1	0	1	1	0	0	1	0	0	0	1	1	0	0	1	1	1	0	1	1	1	0	0	0	1	0	0	1	0	1	0	0	1	0	1	0
0	0	0	1	1	0	1	1	0	1	0	1	0	0	1	0	1	1	0	0	1	0	0	0	1	1	0	0	1	0	1	0	0	1	0	1	0	0	1	0	0	1	0	0	0	0	0	0	1	0
0	0	1	1	1	0	1	1	0	1	0	1	0	0	1	1	1	1	0	0	1	0	0	0	1	1	0	0	0	1	1	0	0	0	0	1	1	0	0	0	0	1	0	1	0	0	0	0	0	0
0	0	1	1	0	0	1	1	0	1	0	1	0	0	1	1	1	1	0	0	1	0	0	0	1	1	0	0	0	1	1	0	0	0	0	0	1	0	1	0	0	1	0	0	0	0	0	0	1	0
0	0	1	0	0	0	1	1	0	1	0	1	0	0	1	1	0	1	1	0	1	0	0	0	1	1	0	0	1	1	1	0	0	1	0	1	1	0	0	0	0	1	0	1	0	0	1	0	1	1
0	0	1	1	0	0	1	0	0	0	0	0	0	0	1	1	0	1	0	0	0	0	0	0	1	1	0	0	0	0	0	0	1	1	0	1	1	0	0	0	0	1	0	1	0	0	0	0	1	0
0	0	1	0	1	0	1	1	0	1	0	0	0	0	1	1	0	1	1	0	1	0	0	0	1	1	0	0	1	1	1	0	0	1	0	1	1	0	0	0	0	1	0	1	0	0	0	1	0	0
0	0	1	0	1	0	1	0	1	1	0	1	0	0	1	1	0	1	1	0	1	0	0	0	1	1	0	0	1	0	1	0	1	1	1	1	1	0	0	0	0	1	0	1	1	0	0	0	1	0
0	0	1	0	1	0	1	1	1	0	0	0	0	0	1	0	1	1	0	0	1	0	0	0	0	1	0	0	0	1	1	0	1	1	0	0	0	0	0	0	0	1	0	1	0	1	1	0	0	0
0	0	1	0	1	0	1	1	1	1	0	1	0	0	1	0	1	1	1	0	1	0	0	0	1	1	0	0	1	1	1	0	0	0	0	0	1	0	1	0	0	1	0	1	0	0	1	0	0	0
0	0	1	0	1	0	1	1	1	1	0	1	0	0	1	1	1	1	1	0	1	0	0	0	1	1	0	0	0	1	1	0	0	0	0	1	1	0	0	0	0	1	0	1	1	1	1	0	1	0
0	0	1	0	1	0	0	0	1	0	0	1	0	0	1	0	1	1	0	0	1	0	0	0	1	1	0	0	0	1	0	0	1	1	0	1	1	0	0	0	0	1	0	1	0	0	0	0	0	0
0	0	1	1	1	0	0	0	1	1	0	1	0	0	1	0	1	1	1	0	1	0	0	0	1	1	0	0	0	1	1	0	1	1	0	0	1	0	1	0	0	1	0	1	0	1	0	0	0	0
0	0	1	1	1	0	0	1	1	1	0	1	0	0	1	0	0	1	1	0	1	0	0	0	1	1	1	0	0	1	1	0	1	1	0	0	1	1	1	0	0	1	0	1	0	1	0	0	1	0
0	0	1	1	0	0	1	1	1	1	0	0	0	0	1	1	1	1	0	0	1	0	0	0	1	1	1	0	0	1	0	0	1	0	0	0	1	1	0	0	0	1	0	1	0	1	0	0	1	0
0	0	1	1	1	0	1	0	1	1	0	1	0	0	1	0	1	0	1	0	1	0	0	0	1	1	1	0	0	1	0	0	1	1	0	0	1	1	1	1	0	1	0	1	0	0	0	0	1	1
0	0	1	0	1	0	1	0	1	1	0	0	0	0	1	0	1	1	0	0	1	0	0	0	1	1	1	0	0	1	1	0	1	1	0	0	1	0	1	0	0	1	0	1	1	1	0	0	0	0
0	0	1	0	1	0	1	1	1	0	0	1	0	0	1	0	1	1	0	0	1	0	0	0	1	1	1	0	0	1	1	0	0	1	0	0	0	0	0	1	0	1	0	1	0	0	0	0	0	0
0	0	1	0	1	0	1	1	1	1	0	1	0	0	1	1	1	1	1	0	1	0	0	0	1	1	1	0	0	1	1	0	0	1	0	0	0	1	1	0	0	1	0	1	1	0	0	0	1	0
0	0	1	1	0	0	1	0	1	0	0	1	0	0	1	0	1	1	0	0	1	0	0	0	1	1	0	0	1	1	1	0	1	1	1	1	1	1	1	0	0	1	1	1	1	1	0	0	1	0
0	0	1	0	1	0	1	0	1	1	0	1	0	0	1	1	1	1	1	0	1	0	0	0	1	1	1	0	0	1	1	0	0	1	0	0	1	1	1	0	0	1	0	1	0	0	0	0	1	0
0	0	1	0	1	0	1	1	1	1	0	1	0	0	1	1	1	1	1	0	1	0	0	0	1	1	1	0	0	0	1	0	1	1	0	1	0	1	1	0	0	1	0	1	0	1	0	0	0	0
0	0	1	0	1	0	1	0	1	1	0	1	0	0	1	0	1	1	0	0	1	0	0	0	1	1	1	0	0	0	1	0	0	0	1	1	1	1	1	0	0	1	0	1	0	0	0	0	1	0
0	0	1	0	1	0	0	0	1	1	0	1	0	0	0	1	1	1	1	0	1	0	0	0	1	1	1	0	0	1	0	0	0	1	0	0	1	1	0	0	0	1	0	1	1	1	0	1	1	0
0	0	1	1	0	0	0	0	1	0	0	0	0	0	1	1	1	1	1	0	1	0	0	0	1	1	1	0	0	0	1	0	0	1	1	0	1	1	0	0	0	1	0	1	0	1	0	0	0	0
0	0	1	1	0	0	1	0	1	0	0	1	0	0	1	1	1	1	1	0	1	0	0	0	1	1	1	0	0	1	1	0	1	1	0	0	0	1	1	0	0	1	0	1	0	1	0	0	0	1
0	0	1	0	0	0	0	0	1	1	0	1	0	0	0	1	0	1	1	0	1	0	0	0	1	1	1	0	0	1	0	0	0	1	1	0	0	1	1	0	0	0	0	1	0	0	0	0	0	0
0	0	1	1	0	0	1	0	1	0	0	0	0	0	1	1	0	1	0	0	1	0	0	0	1	1	1	0	0	1	0	0	1	1	0	1	1	1	1	0	0	1	0	1	0	1	0	0	0	0
0	0	1	1	0	0	0	0	1	1	0	1	0	0	1	0	0	1	0	0	1	0	0	0	1	1	1	0	0	0	0	0	1	1	1	1	1	0	1	0	0	1	0	1	0	1	0	0	0	0
0	0	1	1	1	0	1	1	1	0	0	1	0	0	1	1	1	1	0	0	1	0	0	0	1	1	1	0	0	1	1	0	1	0	0	0	1	1	0	0	0	1	0	1	0	0	0	0	0	0
0	0	1	1	1	0	1	0	1	1	0	1	0	0	1	1	0	1	0	0	1	0	0	0	1	1	1	0	1	1	1	0	0	1	0	1	0	1	0	0	0	1	0	1	0	1	0	0	1	0
0	0	1	0	1	0	1	0	1	1	0	1	0	0	1	1	0	1	0	0	1	0	0	0	1	1	1	0	0	1	0	0	0	1	0	0	1	0	1	0	0	1	0	1	0	1	0	0	1	0
0	0	1	1	1	0	1	0	1	1	0	1	0	0	1	1	1	1	1	0	1	0	0	0	1	1	1	0	0	1	1	0	0	1	0	0	1	1	1	0	0	1	0	0	0	1	0	0	1	0
0	0	1	1	1	0	1	0	1	1	0	1	0	0	1	1	0	1	0	0	1	0	0	0	1	1	1	0	0	1	1	0	0	1	1	0	0	1	0	0	0	1	0	1	0	0	1	0	1	0
0	0	1	1	1	0	1	0	1	1	0	1	0	0	1	1	0	1	0	0	1	0	0	0	1	1	1	0	1	0	1	0	1	1	0	0	0	1	1	0	0	1	0	1	1	0	1	0	0	1
0	0	1	0	1	0	1	0	1	0	0	1	0	0	1	1	1	1	1	0	1	0	0	0	1	1	1	0	0	0	1	0	1	1	1	0	0	0	0	0	0	0	0	0	0	1	0	0	0	1
0	0	1	0	0	0	0	0	1	1	0	1	0	0	0	1	0	1	0	0	1	0	0	0	1	1	1	0	1	0	1	0	1	0	0	1	0	1	1	0	0	1	0	1	0	1	0	0	0	1
0	0	0	0	0	0	0	1	1	1	0	1	0	0	1	1	1	1	0	0	1	0	0	0	1	1	1	0	1	0	1	0	0	1	0	1	1	1	1	0	0	1	0	1	1	1	0	0	0	0
0	0	1	0	1	0	1	1	1	1	0	0	0	0	1	1	1	1	0	0	1	0	0	0	1	1	1	0	1	0	1	0	1	1	1	1	1	1	0	0	0	1	0	1	0	1	0	0	0	0
0	0	1	1	1	0	1	1	1	0	0	1	0	0	1	0	1	1	1	0	1	0	0	0	1	1	1	0	1	0	1	0	1	1	0	0	1	1	1	0	0	1	0	1	0	1	0	0	0	0
0	0	1	0	1	0	1	0	1	1	0	0	0	0	1	1	1	1	1	0	1	0	0	0	1	1	1	0	1	0	0	0	0	1	0	1	1	0	0	0	0	0	0	1	0	0	0	0	0	0
0	0	1	0	1	0	0	0	1	1	0	1	0	0	1	1	1	1	1	0	1	0	1	1	1	1	1	0	1	0	1	0	0	0	0	0	1	0	0	0	0	1	0	1	0	1	0	0	0	0
0	0	0	1	1	0	1	0	1	0	0	0	0	0	0	1	1	1	1	0	0	0	1	0	1	1	1	0	1	0	1	0	0	0	0	1	1	1	0	0	0	1	0	1	0	1	0	0	0	0
0	0	1	1	1	0	0	0	1	0	0	1	0	0	1	1	1	1	0	0	1	0	0	1	1	1	1	0	1	0	1	0	1	0	0	1	1	1	1	0	0	1	0	1	1	1	0	0	0	0
0	0	1	1	1	0	1	0	1	1	0	1	0	0	1	1	1	1	1	0	1	0	0	0	1	1	1	0	1	0	1	0	0	0	1	0	1	1	0	0	0	1	1	1	0	1	0	0	0	0
0	0	1	1	1	0	1	0	1	1	0	1	0	0	1	1	1	1	1	0	1	0	0	0	1	1	1	0	0	0	0	0	0	0	0	0	1	0	0	0	0	0	1	1	0	0	0	0	0	0
0	0	1	0	1	0	0	0	1	1	0	1	0	0	1	1	0	1	1	0	1	0	0	0	1	1	1	0	0	0	1	0	0	0	1	1	1	1	0	0	0	1	0	1	0	1	0	0	0	0
0	0	0	1	1	0	1	0	1	0	0	0	0	0	1	1	0	1	1	0	1	0	1	0	1	1	1	0	0	0	1	0	1	0	1	0	1	1	0	1	0	0	1	1	0	0	0	1	0	0
0	0	1	1	1	0	1	0	1	1	0	1	0	0	0	1	1	1	1	0	1	0	0	0	1	1	1	0	0	1	1	0	0	0	0	0	0	0	0	1	0	1	0	1	0	1	0	0	0	0
0	0	1	1	0	0	0	0	1	1	0	0	0	0	1	1	0	1	1	0	1	0	0	0	1	1	1	0	1	1	0	0	1	1	0	1	0	1	0	0	0	1	0	1	0	0	0	0	0	0
0	0	1	1	0	0	0	0	1	1	0	0	0	0	1	0	1	1	0	0	1	0	0	0	1	0	1	0	1	0	1	0	0	0	0	1	1	1	0	0	0	1	0	1	0	1	0	0	0	1
0	0	1	0	0	0	1	0	1	1	0	1	0	0	1	1	1	1	0	0	1	0	0	0	1	1	1	0	1	1	1	0	0	0	0	1	1	1	0	0	0	1	0	1	0	1	1	0	0	0
0	0	1	0	1	0	0	1	1	1	0	1	0	0	1	1	1	1	1	0	1	0	0	0	1	1	1	0	1	1	1	0	0	0	0	0	0	1	0	0	0	1	0	1	0	0	1	0	0	0
0	0	1	0	1	0	0	0	1	0	0	1	0	0	1	0	1	1	1	0	1	0	0	0	0	1	1	1	0	1	0	0	1	1	0	0	1	1	0	0	0	1	0	1	0	1	1	1	1	0
0	0	1	1	1	0	0	0	1	1	0	1	0	0	1	1	0	1	1	0	1	0	0	0	1	1	1	0	0	1	1	0	1	1	0	0	0	1	1	0	0	1	0	1	0	1	1	0	0	0
0	0	1	1	1	0	0	0	1	1	0	1	0	0	1	1	0	1	0	0	1	0	0	0	1	1	1	0	0	1	1	0	1	1	0	0	1	1	0	0	0	1	0	1	0	1	0	0	0	0
0	0	1	1	1	0	1	0	1	0	0	1	0	0	1	1	1	1	0	0	1	0	0	0	1	1	1	0	0	0	1	1	1	0	0	0	0	1	0	0	0	1	0	1	0	0	1	0	0	0
0	0	1	0	1	0	0	1	1	1	0	1	0	0	1	0	0	1	1	0	1	0	0	0	1	1	1	0	1	0	1	0	1	0	0	0	1	0	0	0	0	1	0	1	1	0	0	0	0	0
0	0	1	0	1	0	0	0	1	0	0	1	0	1	1	1	1	1	1	0	1	0	0	0	1	1	1	1	0	1	0	0	1	0	0	0	1	0	0	0	0	1	0	1	0	0	1	0	1	0
0	0	1	0	0	0	1	1	1	1	0	1	0	1	1	1	1	1	1	0	1	0	0	0	1	1	1	0	1	0	1	0	0	0	0	1	1	0	0	0	0	1	0	1	1	0	0	0	1	0
0	0	1	0	1	0	1	0	1	0	0	1	0	1	1	0	0	1	0	0	0	0	0	0	1	1	1	0	1	1	1	0	1	0	1	0	0	0	1	0	0	1	0	1	1	0	0	0	0	0
0	0	1	0	1	0	1	0	1	1	0	1	0	0	1	0	1	1	1	0	1	0	0	0	1	1	1	0	1	1	1	0	1	0	0	0	0	1	1	0	0	0	0	1	1	0	0	0	0	0
0	0	0	0	1	0	1	1	1	1	0	1	0	0	1	1	1	1	1	0	1	0	0	0	0	1	1	0	0	1	1	0	1	0	1	0	1	0	0	0	0	1	0	1	0	1	1	0	1	0
0	0	1	1	1	0	1	0	1	1	0	1	0	0	1	1	1	1	0	0	1	0	0	0	1	1	1	0	1	1	1	0	1	1	1	0	1	1	0	0	0	1	0	1	0	1	0	0	1	0
0	0	1	0	1	0	1	1	1	1	0	1	0	0	1	1	1	1	0	0	1	0	0	0	1	1	1	1	1	1	1	0	1	0	0	0	1	1	1	0	0	1	0	1	0	1	0	0	0	0
0	0	1	0	1	0	0	0	1	1	0	1	0	1	1	1	0	1	0	0	1	0	0	0	1	1	1	0	0	0	0	0	1	1	1	1	1	1	0	0	0	1	0	1	1	1	0	0	0	0
0	0	1	1	0	0	0	1	1	1	0	1	0	0	1	1	0	1	0	0	1	0	0	0	0	1	1	0	1	0	1	0	1	0	1	1	0	0	0	0	0	1	0	1	0	0	0	0	0	1
0	0	1	1	1	0	1	1	1	1	0	1	0	0	1	1	1	1	0	0	1	0	0	0	1	1	1	0	1	1	1	0	1	0	1	0	0	1	1	0	0	1	0	1	0	0	0	0	0	0
0	0	1	1	0	0	0	0	1	1	0	1	0	0	1	1	0	1	0	0	1	0	0	0	1	1	1	0	1	1	1	0	1	1	0	0	1	1	1	0	0	1	0	1	0	1	0	0	0	0
0	0	1	0	1	0	0	1	1	0	0	1	0	0	1	1	1	1	0	0	1	0	0	0	1	1	1	0	1	1	1	0	0	1	0	0	1	0	0	0	0	1	0	1	0	0	0	0	1	0
0	0	1	0	1	0	0	1	1	0	0	1	0	0	0	0	1	1	1	0	1	0	0	0	1	1	1	0	1	1	1	0	0	0	0	1	1	1	1	0	0	1	0	1	1	0	0	0	1	0
0	0	0	1	0	0	0	1	1	1	0	1	0	0	1	0	1	1	0	0	1	0	0	0	1	1	1	0	1	0	1	0	0	0	1	0	0	0	0	0	0	1	1	1	1	1	0	0	0	1
0	0	1	1	1	0	0	0	1	1	0	1	0	1	1	1	1	1	0	0	0	0	0	0	1	1	1	0	0	1	1	0	1	1	1	0	1	0	0	0	0	1	0	1	0	1	0	0	1	0
0	0	1	0	0	0	0	1	1	1	0	1	0	0	1	1	1	1	0	0	1	0	0	0	1	1	1	0	1	0	1	0	1	1	0	1	1	1	0	0	1	1	0	1	0	0	0	0	0	0
0	0	0	0	1	0	0	0	1	0	0	1	0	0	0	0	1	1	0	0	1	0	0	0	1	1	1	0	1	1	1	0	0	0	1	1	0	0	0	0	0	1	0	0	1	0	0	0	0	0
0	0	1	0	0	0	0	0	1	1	0	1	0	0	1	1	1	1	1	0	1	0	0	0	1	1	1	0	0	0	1	0	1	1	0	0	1	1	1	0	0	1	0	1	0	0	0	0	1	0
0	0	1	1	1	0	0	1	1	0	0	1	0	0	1	1	1	1	0	0	1	0	0	0	1	1	1	0	1	0	1	0	0	1	1	0	0	1	1	0	0	1	0	1	1	0	0	0	1	0
0	0	1	1	1	0	0	1	1	1	0	1	0	0	1	1	0	1	1	0	0	0	0	0	1	1	1	0	1	0	1	0	1	1	0	1	1	0	1	0	0	1	0	1	1	1	0	0	1	0
0	0	1	1	1	0	0	0	1	0	0	1	0	0	1	0	1	1	0	0	1	0	0	0	1	1	1	0	1	1	1	0	1	0	0	1	1	0	0	0	0	1	0	1	0	0	0	0	0	0
0	0	1	0	1	0	0	0	1	1	0	1	0	1	1	0	1	1	1	0	1	0	0	0	1	1	1	0	0	0	1	0	1	0	1	1	1	1	1	0	0	1	0	1	1	0	0	0	0	0
0	0	0	0	1	0	0	0	0	0	0	1	0	0	1	1	1	1	0	0	1	0	0	0	1	1	0	0	0	1	1	0	0	0	0	1	1	0	0	0	0	1	0	1	1	1	0	0	0	0
0	0	1	1	1	0	0	1	1	1	0	1	0	0	0	0	1	1	1	0	1	0	0	0	1	1	1	0	0	0	1	0	0	0	1	0	1	0	1	0	0	1	0	1	0	1	0	0	1	0
0	0	1	1	1	0	0	1	1	1	0	1	0	0	1	1	1	1	0	0	1	0	0	0	1	1	1	0	0	0	1	0	0	1	1	1	0	1	0	0	0	1	1	1	0	0	0	0	0	0
0	0	1	0	1	0	1	1	1	1	0	1	0	0	1	1	1	1	0	0	1	0	0	0	1	1	1	0	0	0	1	0	0	1	0	1	1	1	0	0	0	1	0	1	0	0	0	0	0	1
0	0	1	0	1	0	0	0	1	1	0	1	0	0	1	1	0	1	0	0	1	0	0	0	1	1	1	0	0	0	1	0	1	1	1	0	0	1	1	0	0	1	0	1	0	0	0	0	1	0
0	0	1	0	0	0	0	0	1	1	0	1	0	1	1	1	0	1	0	0	1	0	0	0	1	1	1	1	0	0	1	0	0	1	1	1	0	1	0	0	0	1	0	1	1	1	0	0	0	0
0	0	0	0	0	0	0	1	1	1	0	1	0	0	1	1	0	1	1	0	1	0	0	0	1	1	1	0	0	0	1	0	0	1	1	0	0	1	0	0	0	1	0	1	1	0	0	0	0	0
0	0	0	1	0	0	1	0	1	1	0	1	0	1	1	1	1	1	1	0	1	0	0	0	1	1	1	0	0	0	1	0	1	1	1	1	1	1	0	0	0	1	0	1	1	1	0	0	0	0
0	0	0	0	1	0	0	0	1	1	0	1	0	0	1	1	0	1	0	0	1	0	0	0	1	1	1	0	1	1	1	0	0	1	0	1	1	1	0	0	0	1	0	1	0	0	0	0	0	0
0	0	0	0	1	0	0	0	1	0	0	1	0	0	1	1	0	1	1	0	1	0	0	0	1	1	1	0	0	1	0	0	1	1	1	0	1	1	0	0	0	1	0	0	0	1	0	0	0	0
0	0	1	1	1	0	0	1	1	1	0	1	0	0	1	0	1	1	1	0	1	0	0	0	1	1	1	0	1	1	1	0	1	1	1	1	0	1	0	0	0	1	0	1	0	0	0	0	1	0
0	0	1	1	1	0	0	1	1	1	0	1	0	0	0	1	1	1	0	0	1	0	0	0	1	1	1	0	1	0	0	0	1	0	1	0	0	0	0	0	0	1	0	1	0	0	0	0	1	0
0	0	1	0	1	0	0	1	1	1	0	1	0	0	1	0	1	1	1	0	1	0	0	0	1	1	1	0	1	1	1	0	0	1	0	0	0	1	0	0	0	1	1	1	0	0	1	0	0	0
0	0	1	0	1	0	0	1	1	1	0	0	0	0	1	0	1	1	0	0	1	0	0	0	1	1	1	0	0	0	1	0	1	1	0	1	0	1	0	0	0	1	0	1	0	0	1	0	0	0
0	0	1	1	1	0	0	0	1	0	0	1	0	1	1	0	0	1	0	0	1	0	0	0	0	1	1	0	1	1	1	0	1	1	0	1	0	1	0	0	0	1	0	1	0	0	0	0	0	0
0	0	1	0	0	0	0	1	1	1	0	1	0	1	1	0	1	1	0	0	1	0	1	0	1	1	1	0	1	0	0	0	1	1	0	1	1	1	0	0	0	1	0	1	0	0	1	0	0	0
0	0	1	0	1	0	0	1	1	1	0	1	0	0	1	1	1	1	1	0	0	0	0	0	1	1	1	0	0	1	1	0	1	1	0	1	0	0	0	0	0	1	0	1	0	0	1	0	0	0
0	0	1	0	0	0	1	0	1	1	0	1	0	0	1	1	1	1	0	0	1	0	0	0	1	1	1	0	1	0	1	0	1	1	0	0	1	1	0	0	0	1	0	1	0	0	1	0	0	0
0	0	1	0	1	0	1	0	1	1	0	1	0	1	1	1	1	1	0	0	1	0	1	0	1	1	1	0	0	0	1	0	0	0	1	0	0	1	0	0	0	1	0	1	0	0	1	0	0	0
0	0	1	0	1	0	1	0	1	1	0	1	0	0	1	1	1	1	0	0	1	0	0	0	1	1	1	1	1	1	1	0	0	1	0	0	0	1	0	0	0	1	0	1	0	0	0	0	0	0
0	0	1	0	1	0	0	0	1	1	0	1	0	0	1	0	1	1	0	0	1	0	0	0	1	1	1	0	1	0	1	0	0	0	0	0	0	1	0	0	0	1	0	1	0	0	0	0	0	0
0	0	1	0	1	0	1	0	1	1	0	1	0	1	1	0	0	1	0	0	1	0	0	0	1	1	1	0	1	0	0	0	1	0	0	0	1	1	0	0	0	1	0	1	0	1	0	0	0	0
0	0	1	0	0	0	1	0	1	1	0	1	0	0	0	0	1	1	1	0	1	0	0	0	1	1	1	0	1	0	1	0	1	0	0	1	1	0	0	0	0	0	0	1	0	1	1	0	1	0
0	0	1	0	1	0	1	1	1	1	0	1	0	0	1	0	0	1	1	0	1	0	0	0	1	1	1	0	1	0	1	0	1	1	0	1	0	1	0	0	0	1	0	1	1	1	0	0	0	0
0	0	1	0	1	0	0	0	1	0	0	1	0	0	1	0	0	1	1	0	1	0	0	0	1	1	1	0	0	0	1	0	1	0	0	0	1	1	0	0	0	1	0	0	0	1	0	0	0	0
0	0	1	0	1	0	1	1	1	1	0	1	0	0	1	1	1	1	1	0	1	0	0	0	1	1	1	0	1	0	0	0	1	1	0	1	1	1	1	0	0	1	0	1	0	1	0	0	1	0
0	0	1	1	0	0	0	0	1	1	0	1	0	1	1	1	1	1	0	0	1	0	0	0	1	1	1	0	1	0	1	0	0	0	1	0	1	0	0	0	0	1	1	1	0	1	0	0	0	0
0	0	1	0	1	0	1	0	1	1	0	1	0	0	0	0	1	1	0	0	1	0	0	0	1	1	1	0	1	0	1	0	1	0	1	0	1	1	0	0	0	0	1	1	0	0	0	0	0	0
0	0	1	0	1	0	1	0	1	1	0	1	0	0	1	1	1	1	0	0	1	0	0	0	1	1	1	0	1	0	1	0	1	0	0	0	1	1	1	0	0	1	1	1	0	1	0	0	1	0
0	0	1	0	1	0	0	0	1	1	0	1	0	1	0	1	0	1	0	0	1	0	0	0	1	1	1	0	1	0	1	0	1	0	0	0	1	1	1	0	0	1	0	0	0	1	0	0	0	0
0	0	1	0	1	0	0	1	1	1	0	1	0	1	1	1	1	1	1	0	1	0	0	0	1	1	1	1	1	1	1	0	1	0	0	1	0	0	1	0	0	1	0	1	0	0	0	0	0	0
0	0	1	1	1	0	1	0	1	1	0	1	0	0	1	1	1	1	1	0	1	0	0	0	1	1	1	0	1	0	0	0	1	1	0	1	1	1	1	0	0	1	0	0	0	0	1	0	1	0
0	0	1	0	1	0	0	0	1	1	0	0	0	1	1	0	1	1	0	0	1	0	0	0	0	1	1	0	1	0	1	0	0	1	0	0	1	1	1	0	0	1	0	1	0	1	0	0	0	0
0	0	1	0	1	0	1	1	1	0	0	1	0	0	1	0	0	1	0	0	1	0	0	0	1	1	1	0	1	0	1	0	1	0	0	0	1	0	0	0	0	1	0	1	0	1	0	0	0	0
0	0	1	0	1	0	0	0	0	1	0	1	0	0	1	0	1	1	0	0	1	0	0	0	1	0	1	0	1	1	1	0	1	1	0	0	0	0	0	0	0	1	0	1	0	1	0	1	0	0
0	0	1	1	0	0	1	1	0	1	0	1	0	0	1	0	1	1	1	0	1	0	0	0	1	1	1	0	1	1	1	0	0	1	0	1	1	0	0	0	0	1	0	1	0	1	0	1	1	0
0	0	1	0	1	0	0	0	0	0	0	1	0	0	1	1	0	1	1	0	1	0	0	0	1	1	1	0	1	1	0	0	1	1	1	0	1	1	0	0	0	1	0	1	0	1	0	0	0	0
0	0	1	1	1	0	0	0	0	1	0	1	0	0	1	0	1	1	1	0	1	0	0	0	1	1	1	0	1	0	1	0	1	0	0	0	1	1	0	0	0	1	0	1	0	1	0	0	1	0
0	0	1	1	0	0	0	1	0	0	0	1	0	1	1	0	0	1	1	0	1	0	0	0	1	1	1	0	1	0	0	0	1	1	0	1	1	0	0	0	0	1	0	0	0	1	0	0	0	0
0	0	1	0	1	0	0	0	0	1	0	1	0	0	1	1	1	1	1	0	1	0	0	0	0	0	1	0	1	1	1	0	0	1	0	1	1	1	0	0	0	1	0	1	0	0	1	0	0	0
0	0	1	1	0	0	0	0	0	1	0	1	0	0	1	1	1	1	0	0	1	0	0	0	0	0	1	0	1	1	1	0	1	1	0	0	1	1	1	0	0	1	0	1	0	0	0	0	0	0
0	0	1	1	0	0	0	0	0	1	0	1	0	0	1	1	1	1	1	0	1	0	0	0	1	1	1	0	1	0	1	0	1	1	0	1	1	1	0	0	0	1	0	1	0	1	0	0	0	0
0	0	1	0	1	0	0	1	0	0	0	1	0	0	1	0	1	1	0	0	1	0	0	0	1	0	1	0	0	1	1	0	0	0	0	1	0	1	0	0	0	1	0	1	0	0	0	0	1	0
0	0	1	1	1	0	0	0	1	1	0	0	0	0	1	1	1	1	0	0	1	0	0	0	1	1	1	0	1	0	1	0	1	1	0	0	1	1	0	0	0	1	0	0	0	1	1	0	0	0
0	0	1	1	1	0	1	0	0	1	0	0	0	0	1	1	1	1	0	0	1	0	0	0	0	0	1	0	1	0	1	0	0	0	0	0	0	0	0	0	0	0	0	1	0	0	0	0	0	0
0	0	1	0	1	0	0	1	0	1	0	1	0	0	1	0	1	1	1	0	1	0	0	0	1	1	1	0	1	0	1	0	1	0	1	0	1	0	0	0	0	1	0	1	1	1	0	0	0	0
0	0	1	0	1	0	0	0	0	1	0	1	0	0	1	0	1	1	1	0	1	0	0	0	1	0	1	0	1	0	1	0	0	1	0	1	0	0	1	0	0	1	0	1	1	1	0	0	1	0
0	0	0	1	1	0	0	1	0	0	0	1	0	0	1	1	1	1	0	0	1	0	0	0	1	0	1	0	1	0	1	0	1	0	0	1	1	0	0	0	0	1	0	1	0	1	0	0	0	0
0	0	1	1	1	0	1	1	1	0	0	1	0	0	0	1	1	1	0	0	1	0	0	0	1	1	1	0	1	0	1	0	0	0	0	0	1	1	1	0	0	1	0	1	1	1	0	0	0	0
0	0	1	0	0	0	1	1	0	1	0	0	0	0	1	1	0	1	0	0	1	0	0	0	1	1	1	0	1	1	1	0	0	0	1	1	1	1	0	0	0	1	0	1	1	1	0	0	1	0
0	0	1	0	0	0	1	1	1	1	0	1	0	0	1	1	1	1	0	0	1	0	0	0	1	1	1	0	1	0	1	0	0	1	0	1	1	1	1	0	0	1	0	1	0	0	0	0	0	0
0	0	1	0	1	0	1	1	0	1	0	0	0	0	1	0	1	1	1	0	1	0	0	0	1	1	1	0	0	0	1	0	1	0	0	0	1	1	0	0	0	1	0	1	0	1	0	0	0	0
0	0	1	0	0	0	1	0	0	1	0	1	0	1	0	1	1	1	1	0	1	0	0	0	1	1	1	1	0	0	1	0	0	0	0	0	1	1	1	0	0	0	0	1	0	1	0	0	0	0
0	0	1	0	0	0	1	0	0	1	0	1	0	0	1	1	1	1	1	0	1	0	0	0	0	1	1	0	1	0	1	0	0	0	0	1	1	0	0	0	0	1	0	1	0	1	0	0	1	0
0	0	1	1	1	0	0	0	0	1	0	1	0	0	0	1	1	1	1	0	1	0	0	0	1	1	1	0	1	0	1	0	0	0	0	0	0	1	0	0	0	1	0	1	0	1	0	0	0	0
0	0	1	1	1	0	0	1	0	0	0	1	0	0	1	0	1	1	1	0	1	0	0	0	1	1	1	0	1	0	1	0	1	0	0	0	0	1	0	0	0	1	0	1	0	1	0	0	0	0
0	0	1	0	0	0	0	0	0	0	0	0	0	0	1	0	1	1	0	0	1	0	0	0	1	1	1	0	1	1	1	0	0	0	0	1	1	1	1	0	0	1	0	1	0	1	0	0	0	0
0	0	1	1	0	0	1	0	0	0	0	1	0	0	1	1	1	1	1	0	1	0	0	0	0	1	1	0	1	1	1	0	1	1	0	0	1	0	1	0	0	1	0	1	1	0	0	0	0	0
0	0	1	0	0	0	0	1	0	1	0	1	0	0	1	1	1	1	1	0	1	0	0	0	0	0	1	0	1	0	1	0	1	1	0	0	0	0	0	0	0	1	0	0	0	1	0	0	0	0
0	0	0	1	1	0	0	0	0	1	0	1	0	0	1	0	1	1	1	0	1	0	0	0	0	0	1	0	0	0	1	0	0	0	0	1	1	0	0	0	0	0	0	1	0	1	0	0	0	0
0	0	1	1	1	0	1	0	0	1	0	1	0	1	1	0	1	1	1	0	1	0	0	0	0	0	1	0	0	0	1	0	1	0	0	1	1	0	0	0	0	1	0	1	0	1	0	0	0	0
0	0	0	1	0	0	1	0	0	1	0	1	0	0	1	1	1	1	0	0	1	0	0	0	0	0	1	0	1	1	1	0	0	0	0	1	1	0	1	0	0	1	0	1	0	1	0	0	0	0
0	0	1	0	1	0	0	0	0	0	0	0	0	0	1	0	0	1	0	0	1	0	0	0	0	0	1	0	1	1	1	0	0	0	0	1	1	0	1	0	0	1	0	1	0	1	0	0	0	0
0	0	1	0	1	0	1	0	0	1	0	1	0	0	1	1	1	1	0	0	1	0	0	0	0	0	1	0	1	0	1	0	0	0	0	1	0	1	0	0	0	1	0	1	0	1	0	0	0	0
0	0	1	1	1	0	1	1	0	1	0	0	0	0	1	1	0	1	1	0	1	0	0	0	0	0	1	0	0	0	0	0	0	0	0	1	1	0	0	0	0	1	0	1	0	1	0	0	0	0
0	0	1	0	1	0	1	1	0	0	0	1	0	0	1	0	1	1	1	0	1	0	0	0	0	0	1	0	0	0	1	0	1	0	0	1	1	0	1	0	0	1	0	1	0	0	0	0	0	0
0	0	1	0	1	0	1	0	0	0	0	1	0	0	1	0	1	1	0	0	1	0	0	0	0	0	1	0	1	0	1	0	1	0	0	1	1	0	0	0	0	1	0	1	0	0	0	0	0	0
0	0	1	1	1	0	1	0	0	0	0	1	0	0	1	0	1	1	1	0	1	0	0	0	1	0	0	0	1	0	1	0	1	0	0	1	1	0	0	0	0	1	0	1	0	0	0	0	0	0
0	0	1	1	1	0	0	0	0	1	0	1	0	0	1	1	1	1	0	0	1	0	0	0	1	1	1	0	1	0	1	0	1	1	0	1	1	1	0	0	0	1	0	1	0	0	0	1	0	0
0	0	1	0	1	0	1	0	0	1	0	1	0	0	1	0	1	1	1	0	1	0	0	0	0	1	0	0	1	0	1	0	1	0	0	1	1	0	1	0	0	1	0	1	0	1	0	0	0	0
0	0	1	1	1	0	1	0	0	0	0	1	0	0	1	0	1	1	1	0	1	0	0	0	1	1	1	0	1	0	1	0	1	0	0	0	1	0	1	0	0	1	0	1	0	1	0	0	0	0
0	0	1	0	1	1	1	0	0	0	0	1	0	0	1	0	1	1	0	0	1	0	0	0	1	0	1	0	1	1	1	0	0	1	0	1	1	1	0	0	0	1	0	1	0	0	0	0	0	0
0	0	1	0	1	0	1	0	0	1	0	1	0	1	1	1	1	1	0	0	0	0	0	0	1	1	1	0	1	0	0	0	1	1	1	0	1	1	1	0	0	1	0	1	0	1	0	1	0	0
0	0	1	0	1	1	1	1	0	1	0	1	0	0	1	1	1	1	0	0	1	0	0	0	1	1	1	0	1	0	0	0	1	1	1	0	0	0	1	0	0	1	0	1	0	1	0	0	0	0
0	0	1	1	0	1	1	0	0	1	0	1	0	0	1	1	1	1	0	0	1	0	0	0	1	1	1	0	1	1	0	0	1	1	1	0	1	1	1	0	0	1	0	1	0	1	0	0	1	0
0	0	1	1	0	0	0	0	0	1	0	1	0	1	1	1	1	1	0	0	1	0	0	0	1	1	1	0	1	0	1	0	1	1	1	0	1	0	0	0	0	1	0	1	1	0	0	0	1	1
0	0	1	1	0	1	1	1	0	0	0	1	0	0	1	1	1	1	1	0	1	0	0	0	1	1	1	0	1	1	1	0	1	1	1	0	1	0	0	0	0	1	0	1	1	1	0	0	0	0
0	0	0	1	0	0	1	1	0	1	0	1	0	0	0	1	1	1	0	0	1	0	0	0	1	1	1	0	1	1	1	0	1	0	1	0	0	1	0	0	0	1	0	1	1	1	0	0	0	0
0	0	1	0	1	0	1	1	0	1	0	1	0	1	1	0	1	1	1	0	1	0	0	0	1	1	1	0	1	0	1	0	1	0	1	0	0	0	0	0	0	1	0	0	1	1	0	0	0	0
0	0	0	0	0	1	0	0	0	1	0	1	0	1	1	1	1	1	1	0	1	0	0	0	1	1	1	0	1	0	0	0	0	1	1	0	0	1	1	0	0	1	0	1	1	1	0	1	0	0
0	0	0	1	0	0	1	1	0	1	0	1	0	1	1	0	0	1	0	0	1	0	0	0	1	1	1	0	1	0	0	0	1	1	1	1	0	1	1	0	0	1	0	0	0	1	0	0	0	0
0	0	1	1	0	1	1	0	0	0	0	0	0	1	1	0	1	1	0	0	1	0	0	0	1	1	1	0	1	0	1	0	0	0	1	0	1	0	0	0	0	1	0	1	1	1	0	0	0	0
0	0	1	0	1	0	0	0	0	1	0	1	0	1	1	1	1	1	1	0	1	0	0	0	1	1	1	0	1	0	1	0	0	1	1	0	0	0	1	0	0	0	0	1	1	1	0	0	0	0
0	0	1	1	1	0	1	0	0	1	0	1	0	0	1	0	0	1	0	0	1	0	0	0	1	1	1	0	1	1	1	0	0	1	1	1	0	1	0	0	0	1	0	1	1	1	0	0	0	0
0	0	1	0	0	0	0	0	0	0	0	0	0	0	1	0	0	1	1	0	1	0	0	0	1	1	1	0	1	0	0	0	1	1	0	1	1	1	0	1	0	0	0	0	0	0	0	0	1	0
0	0	1	0	1	1	0	1	0	1	0	1	0	0	1	1	0	1	1	0	1	0	0	1	1	0	1	1	1	0	1	0	0	1	0	0	1	1	0	0	0	1	0	1	1	1	0	0	0	1
0	0	0	0	0	1	1	1	0	1	0	1	0	0	0	0	1	1	1	0	1	0	0	0	1	1	1	0	1	1	1	0	1	1	1	0	1	1	0	0	0	1	0	1	0	0	1	0	1	0
0	0	1	0	1	1	0	0	0	1	0	0	0	1	1	1	1	1	0	0	1	0	0	0	1	1	1	0	1	0	1	0	1	1	1	1	0	1	0	0	0	1	0	1	0	0	1	0	0	1
0	0	1	0	1	1	0	1	0	1	0	1	0	1	1	1	1	1	0	0	1	0	0	0	1	1	1	0	1	1	1	0	0	1	0	1	1	0	0	0	0	1	0	1	0	0	0	0	1	0
0	0	1	0	0	0	0	1	0	0	0	1	0	1	0	0	1	1	0	0	1	0	0	0	1	1	1	0	1	0	0	0	0	0	1	0	1	0	0	0	0	1	0	0	0	0	0	0	0	0
0	0	1	0	1	1	0	0	0	1	0	1	0	0	0	0	1	1	0	0	1	0	0	0	0	0	1	0	1	1	1	0	0	0	0	1	1	0	0	0	0	1	0	1	0	1	0	0	1	0
0	0	1	0	1	0	0	0	0	1	0	1	0	0	1	1	1	1	1	0	0	0	0	0	0	0	1	0	1	0	1	1	0	0	0	0	0	1	0	0	0	1	0	1	0	1	0	0	1	0
0	0	1	1	1	1	0	0	0	0	0	1	0	1	1	1	1	1	1	0	1	0	0	0	0	0	1	0	1	0	1	1	0	1	0	0	1	1	0	0	0	1	0	1	0	1	0	0	0	1
0	0	1	1	1	1	0	0	0	0	0	1	0	1	1	1	0	1	1	0	1	0	0	0	0	0	1	0	1	0	0	1	1	1	0	0	0	1	1	0	0	1	0	1	0	1	0	0	0	0
0	0	0	1	1	0	1	0	0	0	0	1	0	0	1	1	1	1	0	0	1	0	0	0	0	0	1	0	1	1	1	0	1	1	0	1	0	1	1	0	0	1	0	0	0	0	0	0	0	0
0	0	1	0	1	1	0	0	0	0	0	0	0	0	1	0	1	1	0	0	1	0	0	0	0	0	1	0	1	1	1	0	1	0	0	1	1	1	0	0	0	1	0	0	1	1	0	0	1	0
0	0	1	0	1	0	0	0	0	1	0	1	0	1	1	0	1	1	1	0	1	0	0	0	0	0	1	1	1	0	1	0	0	1	0	1	1	0	0	0	0	1	0	1	0	1	0	0	0	0
0	0	1	0	0	0	0	0	0	0	0	0	0	0	1	0	1	1	0	0	1	0	0	0	0	0	1	0	1	0	1	0	1	1	0	1	0	1	0	0	0	1	0	1	0	0	0	1	0	0
0	0	1	1	1	0	0	0	0	0	0	1	0	1	1	1	1	1	1	0	1	0	0	0	0	0	1	0	1	0	0	0	1	0	0	0	1	0	0	0	0	1	0	1	0	1	0	0	0	0
0	0	1	0	0	0	0	0	0	0	0	1	0	1	1	1	1	1	0	0	1	0	0	0	0	0	1	0	1	0	0	0	1	1	0	1	1	0	0	0	0	1	0	1	1	1	0	1	0	0
0	0	1	1	1	0	0	0	0	0	0	1	0	0	1	1	1	1	1	0	1	0	0	0	0	0	1	0	1	1	1	0	1	0	0	0	1	1	0	0	0	1	0	1	1	1	0	1	1	0
0	0	1	0	1	1	1	1	0	0	0	1	0	0	0	1	0	1	1	0	0	0	0	0	0	0	1	0	1	1	1	0	0	0	0	0	1	1	0	0	0	1	0	1	0	1	0	0	0	0
0	0	1	1	1	0	0	0	0	0	0	1	0	1	1	1	1	1	0	0	1	0	0	0	0	0	1	0	1	0	1	0	0	0	0	1	1	1	1	0	0	1	0	1	1	0	0	0	1	0
0	0	1	1	1	0	1	0	0	1	0	1	0	1	0	0	1	1	1	0	1	0	0	0	0	0	1	1	1	0	1	0	0	0	0	1	1	1	0	0	0	1	0	0	1	0	0	0	0	0
0	0	1	0	1	1	1	1	0	0	0	1	0	0	1	0	1	1	1	0	1	0	0	0	0	0	1	0	1	0	1	0	1	1	0	1	1	1	0	0	0	1	0	1	0	1	0	0	0	0
0	0	0	0	0	0	1	0	0	1	0	1	0	0	1	0	1	1	1	0	1	0	0	0	0	0	1	0	1	1	1	0	1	0	0	0	0	1	1	0	0	1	0	1	0	1	0	0	0	0
0	0	1	0	1	0	1	0	0	1	0	0	0	1	1	1	1	1	0	0	1	0	0	0	0	0	1	0	1	0	1	0	0	0	0	0	1	0	0	0	0	1	0	1	0	0	0	0	1	1
0	0	1	0	1	1	1	0	0	0	0	1	0	0	1	1	1	1	0	0	1	0	0	0	0	0	1	0	1	0	1	0	0	1	0	1	1	1	0	0	0	1	1	1	0	0	1	0	0	0
0	0	1	1	1	0	1	0	0	1	0	1	0	0	1	0	1	1	1	0	1	0	0	0	0	0	1	0	1	0	1	0	0	0	0	0	1	1	0	0	0	1	0	1	0	1	0	0	0	0
0	0	1	0	0	0	1	1	0	1	0	1	0	0	1	1	0	1	0	0	1	0	0	0	0	0	1	0	1	0	1	0	0	1	0	0	1	0	0	0	0	1	0	1	0	0	0	0	0	0
0	0	1	1	0	0	1	1	0	1	0	1	0	1	1	1	1	1	0	0	0	0	0	0	0	0	1	1	1	0	1	0	0	1	0	1	1	0	0	0	0	1	0	1	0	0	0	1	0	1
0	0	1	1	1	0	1	0	0	1	0	1	0	1	0	0	1	1	0	0	1	0	0	0	0	0	1	0	1	0	1	0	1	0	0	1	1	0	1	0	0	1	0	1	0	1	1	0	0	0
0	0	1	0	0	0	1	0	0	1	0	1	0	0	1	1	1	1	1	0	1	0	1	0	0	0	1	0	1	0	1	0	0	0	0	1	0	1	0	0	0	1	0	1	1	1	0	0	0	0
0	0	1	1	1	0	1	0	0	1	0	1	0	0	1	1	1	1	1	0	1	0	0	0	0	0	1	0	1	0	1	0	0	1	0	0	0	1	0	0	0	1	0	1	1	0	0	0	0	0
0	0	0	1	0	0	1	0	0	1	0	1	0	1	1	1	1	1	1	0	1	0	0	0	0	0	1	0	1	0	1	1	0	0	0	0	1	1	1	0	0	1	1	1	1	1	0	0	1	0
0	0	1	1	1	0	1	0	0	1	0	1	0	0	1	1	1	1	1	0	1	0	0	0	0	0	1	0	1	1	1	0	0	0	0	1	1	1	0	0	0	0	0	1	0	0	0	0	0	0
0	0	1	0	1	1	1	0	0	1	0	1	0	0	1	0	1	1	1	0	1	0	0	0	0	0	0	0	1	0	0	0	1	0	1	1	0	1	0	0	0	1	0	0	0	1	0	0	1	0
0	0	1	1	0	0	1	0	0	0	0	1	0	0	1	1	1	1	0	0	1	0	0	0	0	0	0	0	1	0	1	0	0	0	0	0	1	1	1	0	0	1	1	1	0	0	0	0	0	0
0	0	1	0	1	0	1	1	0	0	0	1	0	0	1	1	1	1	1	0	0	0	0	0	0	0	0	0	1	0	1	0	0	1	0	0	1	0	0	0	0	0	1	1	0	0	0	0	1	0
0	0	1	0	1	0	0	0	0	1	0	1	0	0	1	1	1	1	1	0	1	0	0	0	0	0	0	0	1	1	1	0	1	0	0	0	0	1	1	0	0	0	0	1	0	0	0	0	0	0
0	0	1	1	0	0	1	0	0	1	0	1	0	0	1	0	1	1	1	0	1	0	0	0	0	0	0	0	1	0	1	0	0	1	0	0	0	1	0	0	0	1	0	1	0	1	0	0	0	0
0	0	1	1	1	0	1	0	0	1	0	1	0	0	1	0	1	1	1	0	1	0	0	0	0	0	0	0	1	0	1	0	0	1	0	0	1	0	0	0	0	1	1	1	1	1	0	0	1	0
0	0	0	1	1	0	1	1	0	0	0	1	0	0	1	1	1	1	0	0	1	0	0	0	0	0	0	0	1	0	1	0	1	1	0	1	0	0	1	0	0	1	1	1	1	1	0	0	0	0
0	0	1	1	1	0	0	1	0	0	0	1	0	0	1	1	0	1	1	0	1	0	0	0	0	0	0	0	1	0	1	0	1	0	0	0	1	1	0	0	0	1	1	0	1	1	0	0	1	0
0	0	1	1	1	1	0	0	0	1	0	1	0	0	0	1	1	1	1	0	1	0	0	0	0	0	0	0	1	1	1	0	0	1	0	1	1	0	0	0	0	1	1	0	1	0	0	1	0	0
0	0	1	1	1	1	1	0	0	0	0	1	0	0	1	1	1	1	0	0	1	0	0	0	0	0	1	0	1	0	1	0	1	0	0	1	0	1	1	0	0	1	0	0	1	0	0	0	0	0
0	0	1	0	0	0	1	1	0	1	0	1	0	0	1	1	1	1	1	0	1	0	0	0	0	0	1	0	1	0	1	0	1	1	0	1	1	1	1	0	0	0	0	1	0	0	1	0	0	0
0	0	1	0	1	0	1	0	0	0	0	1	0	0	1	0	1	1	1	0	1	0	0	0	0	0	1	0	1	0	1	0	1	0	0	1	0	1	0	0	0	1	0	1	0	1	0	0	0	0
0	0	1	0	1	0	1	1	0	1	0	0	0	1	1	0	1	1	0	0	1	0	0	0	0	0	1	0	1	0	1	0	1	0	0	0	1	0	0	0	0	1	1	1	0	1	0	0	0	0
0	0	1	0	1	0	1	1	0	0	0	1	0	0	1	0	1	1	1	0	1	0	0	0	0	0	1	0	1	0	1	0	1	0	0	1	0	1	1	0	0	1	0	1	1	1	0	0	0	0
0	0	1	0	1	0	0	0	0	0	0	1	0	1	1	1	1	1	1	0	1	0	0	0	0	0	1	1	1	0	1	0	1	1	0	0	0	1	1	0	1	1	1	1	1	1	0	0	0	0
0	0	1	1	1	1	1	0	0	1	0	1	0	0	1	0	1	1	0	0	1	0	0	0	0	0	1	0	1	0	1	0	1	0	0	1	1	1	1	0	0	1	1	1	1	1	1	0	0	0
0	0	1	1	1	0	1	0	0	0	0	1	0	0	1	1	1	1	0	0	1	0	0	0	0	0	1	0	1	0	1	0	1	1	0	0	0	1	1	0	1	1	1	1	0	1	0	0	0	0
0	0	1	1	1	0	1	0	0	1	0	1	0	0	1	1	1	1	1	0	1	0	0	0	1	0	1	0	1	0	1	0	1	1	0	1	1	1	0	0	0	1	1	1	1	1	0	0	0	0
0	0	1	0	1	1	1	1	0	0	0	1	0	0	1	0	1	1	1	0	1	0	0	0	1	0	1	0	1	0	1	0	0	0	0	0	0	1	0	0	0	1	0	1	0	0	1	0	0	1
0	0	1	1	1	0	1	1	0	1	0	1	0	0	1	0	1	1	0	0	1	0	0	0	1	0	1	0	1	0	1	0	1	0	0	1	1	1	0	0	1	1	1	1	1	0	0	0	0	0
0	0	1	1	0	0	1	0	0	1	0	1	0	0	1	1	1	1	0	0	1	0	0	0	0	0	1	1	1	0	1	0	0	0	0	1	1	1	0	0	0	1	0	1	0	0	0	0	0	0
0	0	1	1	0	0	0	0	0	0	0	0	0	1	1	0	1	1	0	0	1	0	1	0	1	1	1	0	1	0	1	0	0	1	0	1	1	1	1	0	0	1	1	1	0	0	0	0	0	1
0	0	1	1	0	0	0	1	0	0	0	1	0	0	0	1	1	1	1	0	1	0	0	0	1	0	1	0	1	0	0	0	0	0	0	0	1	0	0	0	0	1	1	1	0	1	0	1	0	0
0	0	1	0	1	0	1	0	0	0	0	1	0	0	1	1	1	1	1	0	1	0	0	0	0	0	1	0	1	0	0	0	1	1	0	1	0	0	0	0	0	0	1	1	0	0	1	0	0	0
0	0	1	1	1	0	1	1	0	1	0	1	0	0	1	1	1	1	1	0	0	0	0	0	1	0	1	0	1	0	1	0	1	1	0	1	0	0	1	0	1	1	1	1	0	1	0	0	0	0
0	0	1	0	0	0	0	1	0	0	0	1	0	1	1	1	0	1	0	0	1	0	0	0	1	0	1	1	1	0	1	0	1	1	0	1	1	0	1	0	0	1	1	1	1	0	0	1	1	0
0	0	1	0	0	0	1	1	0	0	0	1	0	1	1	0	1	1	1	0	1	0	0	0	0	0	1	0	1	0	1	0	0	0	0	0	0	0	0	0	0	1	1	1	1	1	0	0	0	0
0	0	1	0	1	0	1	0	0	0	0	1	1	1	1	1	1	1	0	0	0	0	0	0	0	0	1	0	1	0	1	0	1	0	0	1	1	0	0	0	1	1	1	1	0	0	0	0	0	0
0	0	0	0	1	1	1	0	0	0	0	0	0	0	1	1	1	1	0	0	1	0	0	0	0	0	1	1	1	0	1	0	1	1	0	0	1	1	0	0	1	1	1	1	0	0	0	0	0	0
0	0	1	0	1	1	1	0	0	0	0	1	0	0	1	1	1	1	0	0	1	0	0	0	0	0	1	0	1	0	1	0	1	0	0	0	0	0	1	0	1	1	1	1	0	1	0	0	0	0
0	0	1	0	0	0	1	1	0	0	0	1	0	0	1	0	1	1	0	0	1	0	0	0	0	0	1	0	1	0	1	0	0	0	0	0	0	0	0	0	0	0	0	1	0	0	0	0	0	0
0	0	1	1	1	1	1	0	0	1	0	1	0	0	1	0	1	1	1	0	1	0	0	0	0	0	1	0	1	0	1	0	1	0	0	0	1	1	0	0	0	1	0	1	1	0	0	0	0	0
0	0	1	0	1	0	1	0	0	0	0	1	0	1	1	1	1	1	1	0	1	0	0	0	1	1	1	0	1	0	1	0	0	0	0	1	0	1	1	0	0	1	0	1	0	0	1	0	0	0
0	0	1	0	1	0	0	0	0	0	0	1	0	1	1	0	0	1	0	0	1	0	0	0	1	1	1	0	1	0	1	0	1	1	1	1	1	1	0	0	1	1	0	1	0	0	1	0	0	0
0	0	1	0	1	1	1	0	0	0	0	0	0	0	1	1	1	1	1	0	1	0	0	0	0	0	1	0	1	0	1	0	1	0	0	1	1	0	0	0	0	1	0	1	0	0	1	0	0	1
0	0	1	1	1	1	1	0	0	0	0	1	0	0	1	0	1	1	1	0	1	0	0	0	0	0	1	0	1	0	1	0	0	0	0	0	1	0	1	0	0	1	1	1	0	0	0	0	0	0
0	0	1	1	1	0	1	0	0	1	0	1	0	1	1	1	1	1	1	0	1	0	0	0	1	1	1	1	1	0	1	0	1	1	1	0	1	0	1	0	1	1	0	1	1	0	0	0	0	0
0	0	1	0	1	0	1	0	0	0	0	0	0	0	1	1	1	1	0	0	1	0	0	0	0	0	1	0	1	0	1	0	0	0	0	0	0	0	0	0	0	1	0	1	0	0	0	0	0	0
0	0	0	1	1	0	1	1	0	1	0	1	0	0	1	1	1	1	1	0	1	0	0	0	1	0	1	0	1	0	1	0	1	1	0	0	1	1	0	0	0	1	1	1	0	0	0	0	0	0
0	0	1	0	1	0	1	1	0	0	0	1	0	0	1	1	1	1	0	0	1	0	0	0	1	0	1	0	1	0	1	0	1	0	0	1	0	1	1	0	0	1	1	1	0	0	1	0	0	1
0	0	1	0	1	0	0	0	0	1	0	0	0	0	1	1	1	1	1	0	1	0	0	0	1	1	1	0	1	0	1	0	1	1	0	0	0	0	1	0	0	1	0	1	0	0	0	0	0	0
0	0	1	0	1	1	1	0	0	0	0	1	0	0	1	0	1	1	0	0	1	0	0	0	1	0	1	0	1	0	1	0	1	1	0	1	0	0	1	0	1	1	0	1	0	0	1	0	0	0
0	0	1	1	1	0	1	0	0	0	0	0	0	0	1	1	1	1	1	0	1	0	0	0	1	0	1	0	1	0	1	0	1	1	0	1	0	1	1	0	0	1	1	1	0	0	0	0	0	0
0	0	1	0	1	1	1	0	0	0	0	1	0	0	1	1	1	1	1	0	1	0	0	0	1	0	1	0	1	0	1	0	0	1	0	0	0	1	0	0	0	0	1	1	0	0	1	0	0	0
0	0	1	0	1	1	1	0	0	0	0	1	0	0	1	1	1	1	0	0	1	0	0	0	1	1	1	0	1	0	1	0	0	1	0	0	1	0	1	0	0	1	1	1	1	0	0	0	0	1
0	0	1	1	1	0	1	0	0	1	0	1	0	0	1	1	1	1	1	0	1	0	0	0	1	0	1	0	1	0	1	0	1	0	0	0	0	1	0	0	1	0	1	1	0	0	1	0	0	0
0	0	1	0	1	1	0	1	0	0	0	1	0	0	1	0	1	1	1	0	1	0	0	0	1	0	1	0	1	0	1	0	0	1	0	1	1	0	1	0	1	1	1	1	0	1	0	1	0	0
0	0	0	0	1	0	1	0	0	0	0	1	0	0	1	1	1	1	1	0	1	0	0	0	1	1	1	0	1	1	1	0	1	0	0	0	1	0	1	0	1	1	0	1	0	0	1	1	0	0
0	0	1	0	1	0	0	0	0	1	0	1	0	0	1	0	1	1	0	0	1	0	0	0	1	1	1	0	1	0	1	0	1	1	0	1	1	0	1	0	0	1	1	1	0	0	1	0	0	1
0	0	1	0	1	0	1	0	0	1	0	1	0	1	0	1	1	1	1	0	1	0	0	0	1	1	1	0	1	0	1	0	1	0	0	0	0	1	1	0	0	1	1	1	0	0	1	1	0	0
0	0	1	0	1	0	0	1	0	0	0	1	0	0	1	1	1	1	0	0	1	0	0	0	1	0	1	0	1	0	1	0	1	0	0	0	1	1	0	0	0	1	0	1	0	0	0	0	0	0
0	0	1	0	1	1	1	1	0	0	0	1	0	1	1	1	1	1	0	0	1	0	0	0	1	1	1	0	1	1	1	0	1	0	0	1	0	1	1	0	0	0	0	1	0	0	1	0	0	0
0	0	1	0	1	0	1	0	0	1	0	0	0	0	1	1	1	1	0	0	0	0	0	0	1	1	1	0	1	0	1	0	1	0	1	0	1	1	1	0	0	1	1	1	0	0	0	0	0	0
0	0	1	1	1	0	0	1	0	1	0	1	0	0	0	0	0	1	0	0	1	0	0	0	1	1	1	0	1	1	1	0	1	0	0	1	1	1	1	0	0	0	0	1	0	1	0	0	0	1
0	0	1	0	1	0	0	1	0	0	0	1	0	1	1	1	0	1	1	0	1	0	0	0	1	1	1	0	1	0	1	0	1	0	1	0	1	1	1	0	0	1	0	1	0	1	0	0	0	0
0	0	1	0	1	0	1	0	0	1	0	1	0	0	1	1	1	1	0	0	1	0	0	0	1	1	1	0	1	0	1	0	1	0	1	0	0	1	0	0	0	1	0	1	0	1	0	0	0	0
0	0	1	0	1	1	0	0	0	1	0	1	0	1	1	1	1	1	1	0	1	0	0	0	1	1	1	0	1	1	1	0	0	0	1	0	0	0	0	0	0	1	0	1	1	0	0	0	0	0
0	0	1	0	1	0	1	0	0	0	0	1	0	0	1	1	0	1	1	0	1	0	0	0	1	1	1	0	1	0	1	0	1	0	1	1	0	0	0	0	0	1	0	1	0	0	0	0	0	0
0	0	1	1	1	1	1	0	0	0	0	1	0	0	1	1	0	1	0	0	1	0	0	0	1	1	1	0	1	1	1	0	1	0	1	0	0	1	0	0	0	1	0	0	0	0	1	0	0	0
0	0	1	0	1	0	1	0	0	0	0	1	0	1	1	1	1	1	1	0	1	0	0	0	0	0	1	0	1	1	1	0	1	1	0	0	0	1	0	0	0	1	0	1	0	1	0	0	0	0
0	0	1	1	1	1	0	0	0	1	0	1	0	0	1	0	1	1	1	0	1	0	0	0	0	0	1	0	1	0	1	0	1	0	0	0	1	0	0	0	0	0	0	1	0	0	1	0	0	0
0	0	1	0	1	0	0	0	0	1	0	1	0	1	1	0	1	1	1	0	1	0	0	0	0	0	1	0	1	0	1	0	1	0	0	0	0	1	1	0	0	1	0	1	0	0	1	1	0	0
0	0	0	0	0	0	1	0	0	1	0	0	0	0	1	1	1	1	0	0	1	0	0	0	0	0	1	1	1	1	1	0	0	0	0	0	0	1	0	0	0	1	1	1	0	0	0	0	0	0
[truncated: 25,252 more rows]
[truncated: 278 more columns]
